# Supplementary material for: o‐Terphenyl‐Based Family of Conjugated Macrocycles: Selective Recognition of Phenylalanine in Water and Interaction With Insulin
Source: Angew Chem Int Ed Engl. 2026 Mar 18;65(24):e25972. doi: 10.1002/anie.202525972 (PMC13245601; doi:10.1002/anie.202525972)
Supplement: Supplementary file 2 — Supporting File 2: anie71719‐sup‐0002‐Data.zip. [file ANIE-65-e25972-s002.zip]

Archive with 5 entries (5 files):
- 25Kat_SG06.cif
- 24Kat_SG03.cif
- 24kat_SG05_.cif
- 25Kat_SG01.cif
- 25Kat_SG02.cif
