# Supplementary material for: o‐Terphenyl‐Based Family of Conjugated Macrocycles: Selective Recognition of Phenylalanine in Water and Interaction With Insulin
Source: Angew Chem Int Ed Engl. 2026 Mar 18;65(24):e25972. doi: 10.1002/anie.202525972 (PMC13245601; doi:10.1002/anie.202525972)
Supplement: Supplementary file 2 — Supporting File 2: anie71719‐sup‐0002‐Data.zip. [file ANIE-65-e25972-s002.zip › 25Kat_SG06.cif]

data_25kat_sg06
_audit_creation_date               2025-08-13
_audit_creation_method
;
Olex2 1.5
(compiled 2025.07.13 svn.rb7424aed for OlexSys, GUI svn.r7314)
;
_shelx_SHELXL_version_number       '2018/3'
loop_
  _audit_author_name
  _audit_author_email
  _audit_author_address
 'Ghule, S.' swapnil.ghule@fau.de
;
OC2-Kataev
DCP
;
 'H., F.' ? ?

_audit_contact_author_address      ?
_audit_contact_author_email        ?
_audit_contact_author_name         ''
_audit_contact_author_phone        ?
_publ_contact_author_id_orcid      ?
_publ_section_references
;
Dolomanov, O.V., Bourhis, L.J., Gildea, R.J, Howard, J.A.K. & Puschmann, H.
 (2009), J. Appl. Cryst. 42, 339-341.

Sheldrick, G.M. (2015). Acta Cryst. A71, 3-8.

Sheldrick, G.M. (2015). Acta Cryst. C71, 3-8.
;
_chemical_name_common              ?
_chemical_name_systematic          ?
_chemical_formula_moiety           '2(C20 H16)'
_chemical_formula_sum              'C40 H32'
_chemical_formula_weight           512.65
_chemical_melting_point            ?
_chemical_oxdiff_formula           'C40 H32'
_chemical_oxdiff_usercomment       'MeMC2, Sawpnil Ghule, CSD: LAQXAF'
loop_
  _atom_type_symbol
  _atom_type_description
  _atom_type_scat_dispersion_real
  _atom_type_scat_dispersion_imag
  _atom_type_scat_source
 'C' 'C' 0.0181 0.0091 'International Tables Vol C Tables 4.2.6.8 and 6.1.1.4'
 'H' 'H' 0.0000 0.0000 'International Tables Vol C Tables 4.2.6.8 and 6.1.1.4'

_shelx_space_group_comment
;
The symmetry employed for this shelxl refinement is uniquely defined
by the following loop, which should always be used as a source of
symmetry information in preference to the above space-group names.
They are only intended as comments.
;
_space_group_crystal_system        'monoclinic'
_space_group_IT_number             13
_space_group_name_H-M_alt          'P 1 2/c 1'
_space_group_name_Hall             '-P 2yc'
loop_
  _space_group_symop_operation_xyz
 'x, y, z'
 '-x, y, -z+1/2'
 '-x, -y, -z'
 'x, -y, z-1/2'

_cell_length_a                     16.6831(2)
_cell_length_b                     10.4430(2)
_cell_length_c                     16.9317(2)
_cell_angle_alpha                  90
_cell_angle_beta                   110.063(2)
_cell_angle_gamma                  90
_cell_volume                       2770.86(8)
_cell_formula_units_Z              4
_cell_measurement_reflns_used      9309
_cell_measurement_temperature      100.00(10)
_cell_measurement_theta_max        73.6980
_cell_measurement_theta_min        2.8280
_shelx_estimated_absorpt_T_max     0.974
_shelx_estimated_absorpt_T_min     0.969
_exptl_absorpt_coefficient_mu      0.522
_exptl_absorpt_correction_T_max    1.000
_exptl_absorpt_correction_T_min    0.939
_exptl_absorpt_correction_type     gaussian
_exptl_absorpt_process_details
;
CrysAlisPro 1.171.44.92a (Rigaku Oxford Diffraction, 2025)
Numerical absorption correction based on gaussian integration over
a multifaceted crystal model
Empirical absorption correction using spherical harmonics,
implemented in SCALE3 ABSPACK scaling algorithm.
;
_exptl_absorpt_special_details     ?
_exptl_crystal_colour              'clear light colourless'
_exptl_crystal_colour_lustre       clear
_exptl_crystal_colour_modifier     light
_exptl_crystal_colour_primary      colourless
_exptl_crystal_density_diffrn      1.229
_exptl_crystal_density_meas        ?
_exptl_crystal_density_method      ?
_exptl_crystal_description         prism
_exptl_crystal_F_000               1088
loop_
  _exptl_crystal_face_index_h
  _exptl_crystal_face_index_k
  _exptl_crystal_face_index_l
  _exptl_crystal_face_perp_dist
 -3 -6 4 0.0262
 1 6 3 0.0270
 3 6 -3 0.0302
 -1 -6 -4 0.0191
 -4 0 11 0.0270
 -9 1 -2 0.0347
 6 0 -11 0.0219
 10 -1 0 0.0201
 9 -4 -1 0.0268
 -9 4 1 0.0268

_exptl_crystal_recrystallization_method 
 'The material was recrystallised from a mixture of toluene and ethanol  by solvent layering'
_exptl_crystal_size_max            0.06
_exptl_crystal_size_mid            0.06
_exptl_crystal_size_min            0.05
loop_
  _exptl_oxdiff_crystal_face_indexfrac_h
  _exptl_oxdiff_crystal_face_indexfrac_k
  _exptl_oxdiff_crystal_face_indexfrac_l
  _exptl_oxdiff_crystal_face_x
  _exptl_oxdiff_crystal_face_y
  _exptl_oxdiff_crystal_face_z
 -3.0693 -6.1899 4.0933 0.5974 -0.7002 0.3909
 1.2150 6.3134 3.1526 -0.6286 0.7294 0.2699
 2.7739 6.4609 -2.6285 -0.6279 0.7343 -0.2580
 -0.7918 -6.0200 -4.4092 0.6030 -0.6984 -0.3854
 -4.2341 -0.1969 10.9704 -0.0865 -0.1016 0.9911
 -9.2081 0.7734 -2.1000 -0.6617 -0.6979 -0.2741
 5.9894 0.0548 -10.6846 0.2105 0.2325 -0.9495
 10.2344 -0.7341 -0.3771 0.6860 0.7259 0.0509
 8.6063 -3.9797 -1.4031 0.9574 0.2858 -0.0404
 -8.6063 3.9797 1.4031 -0.9574 -0.2858 0.0404

_exptl_transmission_factor_max     ?
_exptl_transmission_factor_min     ?
_diffrn_reflns_av_R_equivalents    0.0256
_diffrn_reflns_av_unetI/netI       0.0310
_diffrn_reflns_Laue_measured_fraction_full  0.999
_diffrn_reflns_Laue_measured_fraction_max  0.959
_diffrn_reflns_limit_h_max         20
_diffrn_reflns_limit_h_min         -20
_diffrn_reflns_limit_k_max         12
_diffrn_reflns_limit_k_min         -12
_diffrn_reflns_limit_l_max         20
_diffrn_reflns_limit_l_min         -12
_diffrn_reflns_number              20445
_diffrn_reflns_point_group_measured_fraction_full  0.999
_diffrn_reflns_point_group_measured_fraction_max  0.959
_diffrn_reflns_theta_full          67.684
_diffrn_reflns_theta_max           73.990
_diffrn_reflns_theta_min           2.820
_diffrn_ambient_environment        N~2~
_diffrn_ambient_temperature        100.00(10)
_diffrn_detector                   'Hybrid Pixel Array Detector'
_diffrn_detector_area_resol_mean   10.0000
_diffrn_detector_type              'HyPix-Arc 100'
_diffrn_measured_fraction_theta_full  0.999
_diffrn_measured_fraction_theta_max  0.959
_diffrn_measurement_details
;
List of Runs (angles in degrees, time in seconds):

  # Type    Start    End  Width  t~exp~   \w     \q     \k     \f   Frames
--------------------------------------------------------------------------
  1  \w   -122.00 -73.00   0.50    3.00    --  -50.81-140.00 -66.00   98
  2  \w   -120.00 -76.00   0.50    3.00    --  -50.81-131.00 107.00   88
  3  \w     71.00 102.00   0.50    3.00    --   51.56-140.00 -66.00   62
  4  \w     57.00 106.00   0.50    3.00    --   51.56-131.00 107.00   98
  5  \w    -91.00 -66.00   0.50   12.00    --  -87.74 131.00 178.00   50
  6  \w   -136.00-111.00   0.50   12.00    --  -87.74-140.00 -66.00   50
  7  \w   -139.00-114.00   0.50   12.00    --  -87.74-131.00 107.00   50
  8  \w     27.00 111.00   0.50   12.00    --   97.33-131.00 107.00  168
  9  \w     97.00 123.00   0.50   12.00    --   97.33-140.00 -66.00   52
 10  \w     95.00 120.00   0.50   12.00    --   97.33 140.00  -7.00   50
 11  \w    -26.00  18.00   0.50    3.00    --  -50.81  19.00 -30.00   88
 12  \w     81.00 106.00   0.50    3.00    --   51.56  57.00 -90.00   50
 13  \w     88.00 125.00   0.50    3.00    --   51.56  57.00-180.00   74
 14  \w     84.00 125.00   0.50    3.00    --   51.56  57.00 120.00   82
 15  \w     81.00 111.00   0.50    3.00    --   51.56  57.00-120.00   60
 16  \w    -96.00 -31.00   0.50   12.00    --  -87.74  77.00-180.00  130
 17  \w    -40.00 -10.00   0.50   12.00    --  -87.74  38.00 -60.00   60
 18  \w    -41.00 -15.00   0.50   12.00    --  -87.74  38.00  30.00   52
 19  \w    -38.00 -10.00   0.50   12.00    --  -87.74  38.00   0.00   56
 20  \w    -42.00 -17.00   0.50   12.00    --  -87.74  38.00 -30.00   50
 21  \w   -151.00-100.00   0.50   12.00    --  -87.74 -77.00-120.00  102
 22  \w     75.00 102.00   0.50   12.00    --   97.33 -77.00 150.00   54
 23  \w     20.00  45.00   0.50   12.00    --   97.33 -38.00 120.00   50
 24  \w     42.00  67.00   0.50   12.00    --   97.33 -77.00 150.00   50
 25  \w     32.00 106.00   0.50   12.00    --   97.33 -99.00 120.00  148
 26  \w     22.00  47.00   0.50   12.00    --   97.33 -38.00 -30.00   50
 27  \w     23.00  48.00   0.50   12.00    --   97.33 -57.00 -30.00   50
 28  \w     20.00  46.00   0.50   12.00    --   97.33 -38.00-180.00   52
;
_diffrn_measurement_device         'four-circle diffractometer'
_diffrn_measurement_device_type    'XtaLAB Synergy R, HyPix-Arc 100'
_diffrn_measurement_method         '\w scans'
_diffrn_orient_matrix_type        
 'CrysAlisPro convention (1999,Acta A55,543-557)'
_diffrn_orient_matrix_UB_11        0.0590822000
_diffrn_orient_matrix_UB_12        -0.1173292000
_diffrn_orient_matrix_UB_13        0.0128161000
_diffrn_orient_matrix_UB_21        0.0781543000
_diffrn_orient_matrix_UB_22        0.0892576000
_diffrn_orient_matrix_UB_23        0.0225055000
_diffrn_orient_matrix_UB_31        0.0080235000
_diffrn_orient_matrix_UB_32        -0.0054036000
_diffrn_orient_matrix_UB_33        0.0933394000
_diffrn_oxdiff_digest_hkl
;
43d1f12d80d44966720c053a514a34b0ecc89c
;
_diffrn_oxdiff_digest_od_ed
;

;
_diffrn_radiation_monochromator    mirror
_diffrn_radiation_probe            x-ray
_diffrn_radiation_type             'Cu K\a'
_diffrn_radiation_wavelength       1.54184
_diffrn_source                     'Rotating-anode X-ray tube'
_diffrn_source_type                'PhotonJet R (Cu) X-ray Source'
_diffrn_special_details            ?
_reflns_Friedel_coverage           0.000
_reflns_Friedel_fraction_full      .
_reflns_Friedel_fraction_max       .
_reflns_number_gt                  4418
_reflns_number_total               5404
_reflns_special_details
;
 Reflections were merged by SHELXL according to the crystal
 class for the calculation of statistics and refinement.
 
 _reflns_Friedel_fraction is defined as the number of unique
 Friedel pairs measured divided by the number that would be
 possible theoretically, ignoring centric projections and
 systematic absences.
;
_reflns_threshold_expression       'I > 2\s(I)'
_computing_cell_refinement         'CrysAlisPro 1.171.44.92a (Rigaku OD, 2025)'
_computing_data_collection        
 'CrysAlisPro system (CCD 44.92a 64-bit (release 31-01-2025))'
_computing_data_reduction          'CrysAlisPro 1.171.44.92a (Rigaku OD, 2025)'
_computing_molecular_graphics      'Olex2 1.5 (Dolomanov et al., 2009)'
_computing_publication_material    'Olex2 1.5 (Dolomanov et al., 2009)'
_computing_structure_refinement    'SHELXL 2018/3 (Sheldrick, 2015)'
_computing_structure_solution      'SHELXT 2018/2 (Sheldrick, 2018)'
_refine_diff_density_max           0.194
_refine_diff_density_min           -0.183
_refine_diff_density_rms           0.050
_refine_ls_extinction_coef         0.0020(2)
_refine_ls_extinction_expression  
 'Fc^*^=kFc[1+0.001xFc^2^\l^3^/sin(2\q)]^-1/4^'
_refine_ls_extinction_method       'SHELXL-2018/3 (Sheldrick 2018)'
_refine_ls_goodness_of_fit_ref     1.036
_refine_ls_hydrogen_treatment      constr
_refine_ls_matrix_type             full
_refine_ls_number_parameters       366
_refine_ls_number_reflns           5404
_refine_ls_number_restraints       0
_refine_ls_R_factor_all            0.0544
_refine_ls_R_factor_gt             0.0443
_refine_ls_restrained_S_all        1.036
_refine_ls_shift/su_max            0.001
_refine_ls_shift/su_mean           0.000
_refine_ls_structure_factor_coef   Fsqd
_refine_ls_weighting_details      
 'w=1/[\s^2^(Fo^2^)+(0.0739P)^2^+0.5287P] where P=(Fo^2^+2Fc^2^)/3'
_refine_ls_weighting_scheme        calc
_refine_ls_wR_factor_gt            0.1164
_refine_ls_wR_factor_ref           0.1238
_refine_special_details            ?
_olex2_refinement_description
;
1. Fixed Uiso
 At 1.2 times of:
  All C(H) groups
 At 1.5 times of:
  All C(H,H,H) groups
2.a Aromatic/amide H refined with riding coordinates:
 C12(H12), C14(H14), C15(H15), C16(H16), C22(H22), C24(H24), C25(H25),
 C26(H26), C32(H32), C35(H35), C42(H42), C44(H44), C45(H45), C46(H46), C52(H52),
  C55(H55), C62(H62), C63(H63), C64(H64), C66(H66)
2.b Idealised Me refined as rotating group:
 C37(H37A,H37B,H37C), C38(H38A,H38B,H38C), C57(H57A,H57B,H57C), C58(H58A,H58B,
 H58C)
;
_atom_sites_solution_hydrogens     geom
_atom_sites_solution_primary       dual
_atom_sites_solution_secondary     ?
loop_
  _atom_site_label
  _atom_site_type_symbol
  _atom_site_fract_x
  _atom_site_fract_y
  _atom_site_fract_z
  _atom_site_U_iso_or_equiv
  _atom_site_adp_type
  _atom_site_occupancy
  _atom_site_site_symmetry_order
  _atom_site_calc_flag
  _atom_site_refinement_flags_posn
  _atom_site_refinement_flags_adp
  _atom_site_refinement_flags_occupancy
  _atom_site_disorder_assembly
  _atom_site_disorder_group
 C11 C 0.55024(8) 0.50949(13) 0.65017(8) 0.0253(3) Uani 1 1 d . . . . .
 C12 C 0.46787(8) 0.55237(13) 0.60481(8) 0.0249(3) Uani 1 1 d . . . . .
 H12 H 0.454135 0.639996 0.608267 0.030 Uiso 1 1 calc R U . . .
 C13 C 0.40524(8) 0.46968(13) 0.55452(8) 0.0255(3) Uani 1 1 d . . . . .
 C14 C 0.42856(8) 0.34333(14) 0.54536(8) 0.0277(3) Uani 1 1 d . . . . .
 H14 H 0.387384 0.285700 0.510651 0.033 Uiso 1 1 calc R U . . .
 C15 C 0.51178(9) 0.30143(14) 0.58678(8) 0.0296(3) Uani 1 1 d . . . . .
 H15 H 0.527471 0.216409 0.578401 0.035 Uiso 1 1 calc R U . . .
 C16 C 0.57182(8) 0.38289(14) 0.64013(8) 0.0276(3) Uani 1 1 d . . . . .
 H16 H 0.627743 0.352500 0.669902 0.033 Uiso 1 1 calc R U . . .
 C21 C 0.61033(8) 0.59527(13) 0.71333(8) 0.0252(3) Uani 1 1 d . . . . .
 C22 C 0.64972(8) 0.55101(13) 0.79540(8) 0.0255(3) Uani 1 1 d . . . . .
 H22 H 0.644549 0.463223 0.807564 0.031 Uiso 1 1 calc R U . . .
 C23 C 0.69667(8) 0.63302(13) 0.86019(8) 0.0257(3) Uani 1 1 d . . . . .
 C24 C 0.70947(8) 0.75945(14) 0.83977(8) 0.0276(3) Uani 1 1 d . . . . .
 H24 H 0.741941 0.816395 0.882544 0.033 Uiso 1 1 calc R U . . .
 C25 C 0.67484(8) 0.80217(14) 0.75707(8) 0.0279(3) Uani 1 1 d . . . . .
 H25 H 0.686155 0.886873 0.743311 0.034 Uiso 1 1 calc R U . . .
 C26 C 0.62403(8) 0.72212(13) 0.69473(8) 0.0268(3) Uani 1 1 d . . . . .
 H26 H 0.598363 0.753534 0.639060 0.032 Uiso 1 1 calc R U . . .
 C31 C 0.73122(8) 0.58865(13) 0.94933(8) 0.0264(3) Uani 1 1 d . . . . .
 C32 C 0.81469(8) 0.62430(14) 0.99787(8) 0.0277(3) Uani 1 1 d . . . . .
 H32 H 0.845164 0.678229 0.972862 0.033 Uiso 1 1 calc R U . . .
 C33 C 0.85532(8) 0.58524(14) 1.08041(8) 0.0279(3) Uani 1 1 d . . . . .
 C34 C 0.81096(8) 0.50367(14) 1.11713(8) 0.0273(3) Uani 1 1 d . . . . .
 C35 C 0.72741(8) 0.47009(13) 1.07022(8) 0.0271(3) Uani 1 1 d . . . . .
 H35 H 0.697272 0.416352 1.095690 0.032 Uiso 1 1 calc R U . . .
 C36 C 0.68524(8) 0.51116(13) 0.98746(8) 0.0254(3) Uani 1 1 d . . . . .
 C37 C 0.94448(9) 0.63050(15) 1.12849(9) 0.0331(3) Uani 1 1 d . . . . .
 H37A H 0.969114 0.670132 1.089559 0.050 Uiso 1 1 calc R U . . .
 H37B H 0.979667 0.557402 1.156402 0.050 Uiso 1 1 calc R U . . .
 H37C H 0.942685 0.693433 1.170784 0.050 Uiso 1 1 calc R U . . .
 C38 C 0.85195(9) 0.45050(15) 1.20458(8) 0.0331(3) Uani 1 1 d . . . . .
 H38A H 0.808946 0.405302 1.221491 0.050 Uiso 1 1 calc R U . . .
 H38B H 0.876054 0.520814 1.243903 0.050 Uiso 1 1 calc R U . . .
 H38C H 0.897498 0.390826 1.205196 0.050 Uiso 1 1 calc R U . . .
 C41 C 0.19975(8) -0.03279(14) 0.34261(8) 0.0270(3) Uani 1 1 d . . . . .
 C42 C 0.14778(8) 0.04997(14) 0.28116(8) 0.0271(3) Uani 1 1 d . . . . .
 H42 H 0.143573 0.137314 0.294929 0.033 Uiso 1 1 calc R U . . .
 C43 C 0.10192(8) 0.00678(14) 0.19994(8) 0.0271(3) Uani 1 1 d . . . . .
 C44 C 0.11290(8) -0.11953(14) 0.17855(9) 0.0304(3) Uani 1 1 d . . . . .
 H44 H 0.082558 -0.150176 0.123544 0.037 Uiso 1 1 calc R U . . .
 C45 C 0.16807(9) -0.20037(15) 0.23754(9) 0.0322(3) Uani 1 1 d . . . . .
 H45 H 0.177223 -0.285019 0.221910 0.039 Uiso 1 1 calc R U . . .
 C46 C 0.21011(8) -0.15846(14) 0.31939(8) 0.0300(3) Uani 1 1 d . . . . .
 H46 H 0.246084 -0.215657 0.359741 0.036 Uiso 1 1 calc R U . . .
 C51 C 0.24229(8) 0.00898(13) 0.43167(8) 0.0269(3) Uani 1 1 d . . . . .
 C52 C 0.32669(8) -0.03100(14) 0.47366(8) 0.0294(3) Uani 1 1 d . . . . .
 H52 H 0.353654 -0.082022 0.443599 0.035 Uiso 1 1 calc R U . . .
 C53 C 0.37290(8) -0.00007(14) 0.55670(8) 0.0288(3) Uani 1 1 d . . . . .
 C54 C 0.33449(8) 0.07865(14) 0.60074(8) 0.0283(3) Uani 1 1 d . . . . .
 C55 C 0.25090(8) 0.11846(14) 0.55981(8) 0.0283(3) Uani 1 1 d . . . . .
 H55 H 0.224988 0.171753 0.589691 0.034 Uiso 1 1 calc R U . . .
 C56 C 0.20277(8) 0.08449(14) 0.47714(8) 0.0273(3) Uani 1 1 d . . . . .
 C57 C 0.46112(9) -0.05407(15) 0.59868(9) 0.0341(3) Uani 1 1 d . . . . .
 H57A H 0.501263 0.015987 0.622363 0.051 Uiso 1 1 calc R U . . .
 H57B H 0.478792 -0.100760 0.557182 0.051 Uiso 1 1 calc R U . . .
 H57C H 0.460661 -0.112562 0.643783 0.051 Uiso 1 1 calc R U . . .
 C58 C 0.38132(9) 0.11976(15) 0.69001(8) 0.0329(3) Uani 1 1 d . . . . .
 H58A H 0.423847 0.184869 0.690672 0.049 Uiso 1 1 calc R U . . .
 H58B H 0.409963 0.045571 0.723220 0.049 Uiso 1 1 calc R U . . .
 H58C H 0.340608 0.155587 0.714229 0.049 Uiso 1 1 calc R U . . .
 C61 C 0.11221(8) 0.12882(14) 0.44330(8) 0.0273(3) Uani 1 1 d . . . . .
 C62 C 0.09199(9) 0.25521(14) 0.45617(8) 0.0289(3) Uani 1 1 d . . . . .
 H62 H 0.135623 0.311695 0.488346 0.035 Uiso 1 1 calc R U . . .
 C63 C 0.00814(9) 0.29882(14) 0.42205(8) 0.0305(3) Uani 1 1 d . . . . .
 H63 H -0.005409 0.383860 0.432961 0.037 Uiso 1 1 calc R U . . .
 C64 C -0.05557(8) 0.21895(14) 0.37233(8) 0.0292(3) Uani 1 1 d . . . . .
 H64 H -0.111973 0.250743 0.347045 0.035 Uiso 1 1 calc R U . . .
 C65 C -0.03718(8) 0.09191(14) 0.35927(8) 0.0270(3) Uani 1 1 d . . . . .
 C66 C 0.04628(8) 0.04719(14) 0.39727(8) 0.0276(3) Uani 1 1 d . . . . .
 H66 H 0.058447 -0.040540 0.391703 0.033 Uiso 1 1 calc R U . . .

loop_
  _atom_site_aniso_label
  _atom_site_aniso_U_11
  _atom_site_aniso_U_22
  _atom_site_aniso_U_33
  _atom_site_aniso_U_23
  _atom_site_aniso_U_13
  _atom_site_aniso_U_12
 C11 0.0237(6) 0.0322(7) 0.0212(6) 0.0020(5) 0.0093(5) 0.0004(5)
 C12 0.0236(6) 0.0284(7) 0.0237(6) 0.0007(5) 0.0093(5) 0.0012(5)
 C13 0.0247(6) 0.0315(7) 0.0209(6) 0.0010(5) 0.0085(5) 0.0002(5)
 C14 0.0279(6) 0.0318(7) 0.0232(6) 0.0002(5) 0.0088(5) -0.0007(5)
 C15 0.0316(7) 0.0304(7) 0.0280(7) 0.0007(5) 0.0120(5) 0.0032(6)
 C16 0.0254(6) 0.0332(7) 0.0241(6) 0.0026(5) 0.0083(5) 0.0036(5)
 C21 0.0203(6) 0.0317(7) 0.0247(6) 0.0005(5) 0.0090(5) 0.0026(5)
 C22 0.0228(6) 0.0295(7) 0.0254(6) 0.0020(5) 0.0097(5) 0.0019(5)
 C23 0.0204(6) 0.0318(7) 0.0254(6) 0.0015(5) 0.0084(5) 0.0008(5)
 C24 0.0223(6) 0.0322(7) 0.0277(6) -0.0007(5) 0.0078(5) -0.0007(5)
 C25 0.0248(6) 0.0292(7) 0.0309(7) 0.0040(5) 0.0111(5) 0.0027(5)
 C26 0.0234(6) 0.0322(7) 0.0254(6) 0.0038(5) 0.0091(5) 0.0037(5)
 C31 0.0247(6) 0.0297(7) 0.0243(6) -0.0011(5) 0.0079(5) 0.0013(5)
 C32 0.0239(6) 0.0323(7) 0.0265(6) -0.0004(5) 0.0082(5) -0.0014(5)
 C33 0.0239(6) 0.0329(7) 0.0254(6) -0.0024(5) 0.0066(5) 0.0017(5)
 C34 0.0267(6) 0.0308(7) 0.0233(6) -0.0001(5) 0.0070(5) 0.0026(5)
 C35 0.0263(6) 0.0301(7) 0.0250(6) -0.0001(5) 0.0091(5) 0.0013(5)
 C36 0.0237(6) 0.0291(7) 0.0237(6) -0.0009(5) 0.0084(5) 0.0008(5)
 C37 0.0252(7) 0.0429(9) 0.0280(7) 0.0000(6) 0.0049(5) -0.0020(6)
 C38 0.0296(7) 0.0408(9) 0.0261(7) 0.0027(6) 0.0060(5) 0.0025(6)
 C41 0.0217(6) 0.0342(7) 0.0267(6) -0.0003(5) 0.0102(5) -0.0009(5)
 C42 0.0233(6) 0.0322(7) 0.0271(6) -0.0012(5) 0.0104(5) -0.0001(5)
 C43 0.0226(6) 0.0353(8) 0.0258(6) -0.0006(5) 0.0114(5) -0.0018(5)
 C44 0.0258(6) 0.0380(8) 0.0283(7) -0.0048(6) 0.0104(5) -0.0034(6)
 C45 0.0301(7) 0.0332(8) 0.0356(7) -0.0035(6) 0.0140(6) -0.0009(6)
 C46 0.0254(6) 0.0339(8) 0.0316(7) 0.0006(6) 0.0108(5) 0.0006(5)
 C51 0.0247(6) 0.0297(7) 0.0261(6) 0.0013(5) 0.0084(5) -0.0003(5)
 C52 0.0260(6) 0.0324(7) 0.0296(7) 0.0003(5) 0.0094(5) 0.0018(5)
 C53 0.0243(6) 0.0313(7) 0.0294(7) 0.0033(5) 0.0074(5) 0.0003(5)
 C54 0.0251(6) 0.0324(7) 0.0259(6) 0.0034(5) 0.0067(5) -0.0012(5)
 C55 0.0255(6) 0.0331(7) 0.0261(6) 0.0014(5) 0.0086(5) -0.0003(5)
 C56 0.0241(6) 0.0314(7) 0.0261(6) 0.0028(5) 0.0081(5) -0.0003(5)
 C57 0.0271(7) 0.0392(8) 0.0319(7) 0.0021(6) 0.0047(6) 0.0041(6)
 C58 0.0287(7) 0.0408(8) 0.0267(7) 0.0003(6) 0.0064(5) -0.0007(6)
 C61 0.0248(6) 0.0358(8) 0.0214(6) 0.0022(5) 0.0082(5) 0.0018(5)
 C62 0.0267(6) 0.0357(8) 0.0240(6) 0.0004(5) 0.0084(5) -0.0002(5)
 C63 0.0299(7) 0.0346(8) 0.0279(7) 0.0011(5) 0.0112(5) 0.0045(6)
 C64 0.0246(6) 0.0391(8) 0.0244(6) 0.0027(5) 0.0088(5) 0.0046(6)
 C65 0.0244(6) 0.0361(8) 0.0221(6) 0.0027(5) 0.0100(5) 0.0009(5)
 C66 0.0248(6) 0.0340(8) 0.0252(6) 0.0024(5) 0.0101(5) 0.0022(5)

_geom_special_details
;
 All esds (except the esd in the dihedral angle between two l.s. planes)
 are estimated using the full covariance matrix.  The cell esds are taken
 into account individually in the estimation of esds in distances, angles
 and torsion angles; correlations between esds in cell parameters are only
 used when they are defined by crystal symmetry.  An approximate (isotropic)
 treatment of cell esds is used for estimating esds involving l.s. planes.
;
loop_
  _geom_bond_atom_site_label_1
  _geom_bond_atom_site_label_2
  _geom_bond_distance
  _geom_bond_site_symmetry_2
  _geom_bond_publ_flag
 C11 C12 1.3981(17) . ?
 C11 C16 1.3958(19) . ?
 C11 C21 1.4885(18) . ?
 C12 H12 0.9500 . ?
 C12 C13 1.3972(18) . ?
 C13 C14 1.3992(19) . ?
 C13 C36 1.4949(17) 2_656 ?
 C14 H14 0.9500 . ?
 C14 C15 1.3938(18) . ?
 C15 H15 0.9500 . ?
 C15 C16 1.3865(19) . ?
 C16 H16 0.9500 . ?
 C21 C22 1.3965(17) . ?
 C21 C26 1.3984(19) . ?
 C22 H22 0.9500 . ?
 C22 C23 1.4003(18) . ?
 C23 C24 1.3997(19) . ?
 C23 C31 1.4926(17) . ?
 C24 H24 0.9500 . ?
 C24 C25 1.3922(18) . ?
 C25 H25 0.9500 . ?
 C25 C26 1.3848(19) . ?
 C26 H26 0.9500 . ?
 C31 C32 1.4029(18) . ?
 C31 C36 1.4143(18) . ?
 C32 H32 0.9500 . ?
 C32 C33 1.3889(18) . ?
 C33 C34 1.4055(19) . ?
 C33 C37 1.5060(18) . ?
 C34 C35 1.3918(18) . ?
 C34 C38 1.5080(18) . ?
 C35 H35 0.9500 . ?
 C35 C36 1.4021(17) . ?
 C37 H37A 0.9800 . ?
 C37 H37B 0.9800 . ?
 C37 H37C 0.9800 . ?
 C38 H38A 0.9800 . ?
 C38 H38B 0.9800 . ?
 C38 H38C 0.9800 . ?
 C41 C42 1.4008(18) . ?
 C41 C46 1.398(2) . ?
 C41 C51 1.4946(18) . ?
 C42 H42 0.9500 . ?
 C42 C43 1.3993(18) . ?
 C43 C44 1.397(2) . ?
 C43 C65 1.4896(18) 2 ?
 C44 H44 0.9500 . ?
 C44 C45 1.388(2) . ?
 C45 H45 0.9500 . ?
 C45 C46 1.3918(19) . ?
 C46 H46 0.9500 . ?
 C51 C52 1.4055(18) . ?
 C51 C56 1.4133(19) . ?
 C52 H52 0.9500 . ?
 C52 C53 1.3899(18) . ?
 C53 C54 1.404(2) . ?
 C53 C57 1.5072(18) . ?
 C54 C55 1.3910(18) . ?
 C54 C58 1.5064(18) . ?
 C55 H55 0.9500 . ?
 C55 C56 1.3996(18) . ?
 C56 C61 1.4938(18) . ?
 C57 H57A 0.9800 . ?
 C57 H57B 0.9800 . ?
 C57 H57C 0.9800 . ?
 C58 H58A 0.9800 . ?
 C58 H58B 0.9800 . ?
 C58 H58C 0.9800 . ?
 C61 C62 1.398(2) . ?
 C61 C66 1.3985(19) . ?
 C62 H62 0.9500 . ?
 C62 C63 1.3941(18) . ?
 C63 H63 0.9500 . ?
 C63 C64 1.3858(19) . ?
 C64 H64 0.9500 . ?
 C64 C65 1.396(2) . ?
 C65 C66 1.3986(18) . ?
 C66 H66 0.9500 . ?

loop_
  _geom_angle_atom_site_label_1
  _geom_angle_atom_site_label_2
  _geom_angle_atom_site_label_3
  _geom_angle
  _geom_angle_site_symmetry_1
  _geom_angle_site_symmetry_3
  _geom_angle_publ_flag
 C12 C11 C21 119.65(12) . . ?
 C16 C11 C12 118.85(12) . . ?
 C16 C11 C21 121.28(11) . . ?
 C11 C12 H12 119.1 . . ?
 C13 C12 C11 121.70(13) . . ?
 C13 C12 H12 119.1 . . ?
 C12 C13 C14 118.17(12) . . ?
 C12 C13 C36 122.19(12) . 2_656 ?
 C14 C13 C36 119.63(12) . 2_656 ?
 C13 C14 H14 119.8 . . ?
 C15 C14 C13 120.47(12) . . ?
 C15 C14 H14 119.8 . . ?
 C14 C15 H15 119.8 . . ?
 C16 C15 C14 120.50(13) . . ?
 C16 C15 H15 119.8 . . ?
 C11 C16 H16 119.9 . . ?
 C15 C16 C11 120.10(12) . . ?
 C15 C16 H16 119.9 . . ?
 C22 C21 C11 119.13(12) . . ?
 C22 C21 C26 118.70(12) . . ?
 C26 C21 C11 122.02(11) . . ?
 C21 C22 H22 119.2 . . ?
 C21 C22 C23 121.53(13) . . ?
 C23 C22 H22 119.2 . . ?
 C22 C23 C31 121.37(12) . . ?
 C24 C23 C22 118.37(12) . . ?
 C24 C23 C31 120.26(12) . . ?
 C23 C24 H24 119.8 . . ?
 C25 C24 C23 120.33(12) . . ?
 C25 C24 H24 119.8 . . ?
 C24 C25 H25 119.8 . . ?
 C26 C25 C24 120.50(13) . . ?
 C26 C25 H25 119.8 . . ?
 C21 C26 H26 119.8 . . ?
 C25 C26 C21 120.32(12) . . ?
 C25 C26 H26 119.8 . . ?
 C32 C31 C23 118.13(12) . . ?
 C32 C31 C36 117.99(11) . . ?
 C36 C31 C23 123.87(11) . . ?
 C31 C32 H32 118.1 . . ?
 C33 C32 C31 123.72(13) . . ?
 C33 C32 H32 118.1 . . ?
 C32 C33 C34 118.29(12) . . ?
 C32 C33 C37 120.15(12) . . ?
 C34 C33 C37 121.56(12) . . ?
 C33 C34 C38 121.82(12) . . ?
 C35 C34 C33 118.46(12) . . ?
 C35 C34 C38 119.71(12) . . ?
 C34 C35 H35 118.2 . . ?
 C34 C35 C36 123.65(12) . . ?
 C36 C35 H35 118.2 . . ?
 C31 C36 C13 124.47(11) . 2_656 ?
 C35 C36 C13 117.72(11) . 2_656 ?
 C35 C36 C31 117.80(12) . . ?
 C33 C37 H37A 109.5 . . ?
 C33 C37 H37B 109.5 . . ?
 C33 C37 H37C 109.5 . . ?
 H37A C37 H37B 109.5 . . ?
 H37A C37 H37C 109.5 . . ?
 H37B C37 H37C 109.5 . . ?
 C34 C38 H38A 109.5 . . ?
 C34 C38 H38B 109.5 . . ?
 C34 C38 H38C 109.5 . . ?
 H38A C38 H38B 109.5 . . ?
 H38A C38 H38C 109.5 . . ?
 H38B C38 H38C 109.5 . . ?
 C42 C41 C51 121.87(12) . . ?
 C46 C41 C42 118.37(12) . . ?
 C46 C41 C51 119.75(12) . . ?
 C41 C42 H42 119.3 . . ?
 C43 C42 C41 121.43(13) . . ?
 C43 C42 H42 119.3 . . ?
 C42 C43 C65 119.66(12) . 2 ?
 C44 C43 C42 118.90(13) . . ?
 C44 C43 C65 121.23(12) . 2 ?
 C43 C44 H44 120.0 . . ?
 C45 C44 C43 120.09(13) . . ?
 C45 C44 H44 120.0 . . ?
 C44 C45 H45 119.7 . . ?
 C44 C45 C46 120.56(14) . . ?
 C46 C45 H45 119.7 . . ?
 C41 C46 H46 119.8 . . ?
 C45 C46 C41 120.44(13) . . ?
 C45 C46 H46 119.8 . . ?
 C52 C51 C41 118.04(12) . . ?
 C52 C51 C56 117.63(12) . . ?
 C56 C51 C41 124.31(11) . . ?
 C51 C52 H52 118.2 . . ?
 C53 C52 C51 123.67(13) . . ?
 C53 C52 H52 118.2 . . ?
 C52 C53 C54 118.53(12) . . ?
 C52 C53 C57 120.21(12) . . ?
 C54 C53 C57 121.23(12) . . ?
 C53 C54 C58 121.73(12) . . ?
 C55 C54 C53 118.21(12) . . ?
 C55 C54 C58 120.06(12) . . ?
 C54 C55 H55 118.1 . . ?
 C54 C55 C56 123.75(13) . . ?
 C56 C55 H55 118.1 . . ?
 C51 C56 C61 124.29(11) . . ?
 C55 C56 C51 118.13(12) . . ?
 C55 C56 C61 117.57(12) . . ?
 C53 C57 H57A 109.5 . . ?
 C53 C57 H57B 109.5 . . ?
 C53 C57 H57C 109.5 . . ?
 H57A C57 H57B 109.5 . . ?
 H57A C57 H57C 109.5 . . ?
 H57B C57 H57C 109.5 . . ?
 C54 C58 H58A 109.5 . . ?
 C54 C58 H58B 109.5 . . ?
 C54 C58 H58C 109.5 . . ?
 H58A C58 H58B 109.5 . . ?
 H58A C58 H58C 109.5 . . ?
 H58B C58 H58C 109.5 . . ?
 C62 C61 C56 119.95(12) . . ?
 C62 C61 C66 118.48(12) . . ?
 C66 C61 C56 121.57(13) . . ?
 C61 C62 H62 119.8 . . ?
 C63 C62 C61 120.35(13) . . ?
 C63 C62 H62 119.8 . . ?
 C62 C63 H63 119.8 . . ?
 C64 C63 C62 120.44(13) . . ?
 C64 C63 H63 119.8 . . ?
 C63 C64 H64 119.9 . . ?
 C63 C64 C65 120.24(12) . . ?
 C65 C64 H64 119.9 . . ?
 C64 C65 C43 121.71(12) . 2 ?
 C64 C65 C66 118.85(13) . . ?
 C66 C65 C43 119.20(13) . 2 ?
 C61 C66 C65 121.42(13) . . ?
 C61 C66 H66 119.3 . . ?
 C65 C66 H66 119.3 . . ?

loop_
  _geom_torsion_atom_site_label_1
  _geom_torsion_atom_site_label_2
  _geom_torsion_atom_site_label_3
  _geom_torsion_atom_site_label_4
  _geom_torsion
  _geom_torsion_site_symmetry_1
  _geom_torsion_site_symmetry_2
  _geom_torsion_site_symmetry_3
  _geom_torsion_site_symmetry_4
  _geom_torsion_publ_flag
 C11 C12 C13 C14 -4.69(18) . . . . ?
 C11 C12 C13 C36 173.81(11) . . . 2_656 ?
 C11 C21 C22 C23 -170.43(11) . . . . ?
 C11 C21 C26 C25 174.53(12) . . . . ?
 C12 C11 C16 C15 -0.84(19) . . . . ?
 C12 C11 C21 C22 126.37(13) . . . . ?
 C12 C11 C21 C26 -48.97(17) . . . . ?
 C12 C13 C14 C15 1.17(18) . . . . ?
 C13 C14 C15 C16 2.42(19) . . . . ?
 C14 C15 C16 C11 -2.58(19) . . . . ?
 C16 C11 C12 C13 4.55(18) . . . . ?
 C16 C11 C21 C22 -48.16(17) . . . . ?
 C16 C11 C21 C26 136.49(13) . . . . ?
 C21 C11 C12 C13 -170.12(12) . . . . ?
 C21 C11 C16 C15 173.73(12) . . . . ?
 C21 C22 C23 C24 -5.17(18) . . . . ?
 C21 C22 C23 C31 173.73(11) . . . . ?
 C22 C21 C26 C25 -0.84(18) . . . . ?
 C22 C23 C24 C25 1.07(18) . . . . ?
 C22 C23 C31 C32 137.13(13) . . . . ?
 C22 C23 C31 C36 -41.90(19) . . . . ?
 C23 C24 C25 C26 3.05(19) . . . . ?
 C23 C31 C32 C33 -177.44(13) . . . . ?
 C23 C31 C36 C13 -3.6(2) . . . 2_656 ?
 C23 C31 C36 C35 176.20(12) . . . . ?
 C24 C23 C31 C32 -43.99(18) . . . . ?
 C24 C23 C31 C36 136.98(14) . . . . ?
 C24 C25 C26 C21 -3.17(19) . . . . ?
 C26 C21 C22 C23 5.07(18) . . . . ?
 C31 C23 C24 C25 -177.84(11) . . . . ?
 C31 C32 C33 C34 1.1(2) . . . . ?
 C31 C32 C33 C37 -178.68(13) . . . . ?
 C32 C31 C36 C13 177.36(12) . . . 2_656 ?
 C32 C31 C36 C35 -2.83(19) . . . . ?
 C32 C33 C34 C35 -2.5(2) . . . . ?
 C32 C33 C34 C38 176.41(13) . . . . ?
 C33 C34 C35 C36 1.3(2) . . . . ?
 C34 C35 C36 C13 -178.71(12) . . . 2_656 ?
 C34 C35 C36 C31 1.5(2) . . . . ?
 C36 C13 C14 C15 -177.37(11) 2_656 . . . ?
 C36 C31 C32 C33 1.6(2) . . . . ?
 C37 C33 C34 C35 177.27(13) . . . . ?
 C37 C33 C34 C38 -3.8(2) . . . . ?
 C38 C34 C35 C36 -177.66(13) . . . . ?
 C41 C42 C43 C44 -4.26(19) . . . . ?
 C41 C42 C43 C65 170.43(12) . . . 2 ?
 C41 C51 C52 C53 -179.18(13) . . . . ?
 C41 C51 C56 C55 -178.86(12) . . . . ?
 C41 C51 C56 C61 2.3(2) . . . . ?
 C42 C41 C46 C45 -1.40(19) . . . . ?
 C42 C41 C51 C52 -139.29(13) . . . . ?
 C42 C41 C51 C56 41.80(19) . . . . ?
 C42 C43 C44 C45 0.46(19) . . . . ?
 C43 C44 C45 C46 2.8(2) . . . . ?
 C43 C65 C66 C61 170.43(12) 2 . . . ?
 C44 C45 C46 C41 -2.3(2) . . . . ?
 C46 C41 C42 C43 4.71(18) . . . . ?
 C46 C41 C51 C52 42.05(18) . . . . ?
 C46 C41 C51 C56 -136.86(14) . . . . ?
 C51 C41 C42 C43 -173.97(11) . . . . ?
 C51 C41 C46 C45 177.31(12) . . . . ?
 C51 C52 C53 C54 -2.0(2) . . . . ?
 C51 C52 C53 C57 175.99(13) . . . . ?
 C51 C56 C61 C62 -135.80(14) . . . . ?
 C51 C56 C61 C66 43.1(2) . . . . ?
 C52 C51 C56 C55 2.2(2) . . . . ?
 C52 C51 C56 C61 -176.64(13) . . . . ?
 C52 C53 C54 C55 2.0(2) . . . . ?
 C52 C53 C54 C58 -178.10(13) . . . . ?
 C53 C54 C55 C56 0.0(2) . . . . ?
 C54 C55 C56 C51 -2.2(2) . . . . ?
 C54 C55 C56 C61 176.74(13) . . . . ?
 C55 C56 C61 C62 45.32(18) . . . . ?
 C55 C56 C61 C66 -135.77(13) . . . . ?
 C56 C51 C52 C53 -0.2(2) . . . . ?
 C56 C61 C62 C63 177.51(11) . . . . ?
 C56 C61 C66 C65 -174.17(12) . . . . ?
 C57 C53 C54 C55 -175.92(13) . . . . ?
 C57 C53 C54 C58 3.9(2) . . . . ?
 C58 C54 C55 C56 -179.84(13) . . . . ?
 C61 C62 C63 C64 -2.47(19) . . . . ?
 C62 C61 C66 C65 4.75(19) . . . . ?
 C62 C63 C64 C65 3.13(19) . . . . ?
 C63 C64 C65 C43 -174.28(12) . . . 2 ?
 C63 C64 C65 C66 0.12(19) . . . . ?
 C64 C65 C66 C61 -4.11(19) . . . . ?
 C65 C43 C44 C45 -174.15(12) 2 . . . ?
 C66 C61 C62 C63 -1.43(18) . . . . ?

_shelx_res_file
;
TITL 25kat_sg06_a.res in P2/c
    25kat_sg06.res
    created by SHELXL-2018/3 at 14:07:19 on 13-Aug-2025
REM Old TITL 25Kat_SG06 in P2(1)/c
REM SHELXT solution in P2/c: R1 0.116, Rweak 0.007, Alpha 0.022
REM <I/s> 0.398 for 317 systematic absences, Orientation as input
REM Formula found by SHELXT: C57
CELL 1.54184 16.6831 10.443 16.9317 90 110.063 90
ZERR 4 0.0002 0.0002 0.0002 0 0.002 0
LATT 1
SYMM -X,+Y,0.5-Z
SFAC C H
UNIT 160 128

L.S. 8
PLAN  10
SIZE 0.05 0.06 0.06
TEMP -173
CONF
BOND
fmap 2
MORE -1
BOND $H
ACTA
REM <olex2.extras>
REM <HklSrc "%.\\25Kat_SG06.hkl">
REM </olex2.extras>

WGHT    0.073900    0.528700
EXTI    0.002048
FVAR       0.37500
C11   1    0.550240    0.509488    0.650173    11.00000    0.02369    0.03220 =
         0.02117    0.00199    0.00927    0.00044
C12   1    0.467871    0.552371    0.604809    11.00000    0.02355    0.02837 =
         0.02365    0.00074    0.00932    0.00121
AFIX  43
H12   2    0.454135    0.639996    0.608267    11.00000   -1.20000
AFIX   0
C13   1    0.405235    0.469680    0.554517    11.00000    0.02475    0.03150 =
         0.02090    0.00097    0.00851    0.00022
C14   1    0.428561    0.343335    0.545356    11.00000    0.02794    0.03180 =
         0.02322    0.00022    0.00878   -0.00067
AFIX  43
H14   2    0.387384    0.285700    0.510651    11.00000   -1.20000
AFIX   0
C15   1    0.511777    0.301429    0.586783    11.00000    0.03160    0.03043 =
         0.02802    0.00071    0.01197    0.00323
AFIX  43
H15   2    0.527471    0.216409    0.578401    11.00000   -1.20000
AFIX   0
C16   1    0.571823    0.382892    0.640133    11.00000    0.02539    0.03322 =
         0.02409    0.00262    0.00832    0.00364
AFIX  43
H16   2    0.627743    0.352500    0.669902    11.00000   -1.20000
AFIX   0
C21   1    0.610334    0.595273    0.713327    11.00000    0.02025    0.03168 =
         0.02474    0.00046    0.00900    0.00262
C22   1    0.649722    0.551010    0.795403    11.00000    0.02277    0.02953 =
         0.02544    0.00199    0.00971    0.00192
AFIX  43
H22   2    0.644549    0.463223    0.807564    11.00000   -1.20000
AFIX   0
C23   1    0.696666    0.633018    0.860192    11.00000    0.02038    0.03182 =
         0.02541    0.00146    0.00835    0.00077
C24   1    0.709466    0.759452    0.839767    11.00000    0.02227    0.03216 =
         0.02767   -0.00069    0.00783   -0.00069
AFIX  43
H24   2    0.741941    0.816395    0.882544    11.00000   -1.20000
AFIX   0
C25   1    0.674842    0.802172    0.757074    11.00000    0.02482    0.02920 =
         0.03095    0.00400    0.01109    0.00266
AFIX  43
H25   2    0.686155    0.886873    0.743311    11.00000   -1.20000
AFIX   0
C26   1    0.624034    0.722125    0.694730    11.00000    0.02336    0.03215 =
         0.02543    0.00384    0.00914    0.00368
AFIX  43
H26   2    0.598363    0.753534    0.639060    11.00000   -1.20000
AFIX   0
C31   1    0.731223    0.588653    0.949332    11.00000    0.02471    0.02970 =
         0.02434   -0.00106    0.00792    0.00129
C32   1    0.814695    0.624303    0.997870    11.00000    0.02390    0.03229 =
         0.02648   -0.00039    0.00823   -0.00140
AFIX  43
H32   2    0.845164    0.678229    0.972862    11.00000   -1.20000
AFIX   0
C33   1    0.855318    0.585238    1.080408    11.00000    0.02390    0.03290 =
         0.02545   -0.00241    0.00657    0.00169
C34   1    0.810959    0.503672    1.117128    11.00000    0.02669    0.03077 =
         0.02326   -0.00012    0.00697    0.00257
C35   1    0.727407    0.470093    1.070218    11.00000    0.02631    0.03013 =
         0.02500   -0.00014    0.00909    0.00132
AFIX  43
H35   2    0.697272    0.416352    1.095690    11.00000   -1.20000
AFIX   0
C36   1    0.685237    0.511162    0.987464    11.00000    0.02367    0.02907 =
         0.02367   -0.00086    0.00839    0.00078
C37   1    0.944482    0.630504    1.128487    11.00000    0.02525    0.04285 =
         0.02801   -0.00005    0.00485   -0.00200
AFIX 137
H37A  2    0.969114    0.670132    1.089559    11.00000   -1.50000
H37B  2    0.979667    0.557402    1.156402    11.00000   -1.50000
H37C  2    0.942685    0.693433    1.170784    11.00000   -1.50000
AFIX   0
C38   1    0.851952    0.450500    1.204584    11.00000    0.02964    0.04079 =
         0.02611    0.00270    0.00595    0.00248
AFIX 137
H38A  2    0.808946    0.405302    1.221491    11.00000   -1.50000
H38B  2    0.876054    0.520814    1.243903    11.00000   -1.50000
H38C  2    0.897498    0.390826    1.205196    11.00000   -1.50000
AFIX   0
C41   1    0.199753   -0.032787    0.342605    11.00000    0.02167    0.03419 =
         0.02674   -0.00030    0.01023   -0.00089
C42   1    0.147779    0.049969    0.281160    11.00000    0.02335    0.03223 =
         0.02709   -0.00122    0.01036   -0.00012
AFIX  43
H42   2    0.143573    0.137314    0.294929    11.00000   -1.20000
AFIX   0
C43   1    0.101921    0.006783    0.199941    11.00000    0.02257    0.03534 =
         0.02579   -0.00064    0.01141   -0.00183
C44   1    0.112896   -0.119530    0.178547    11.00000    0.02580    0.03802 =
         0.02833   -0.00478    0.01043   -0.00338
AFIX  43
H44   2    0.082558   -0.150176    0.123544    11.00000   -1.20000
AFIX   0
C45   1    0.168075   -0.200368    0.237538    11.00000    0.03010    0.03318 =
         0.03560   -0.00353    0.01404   -0.00094
AFIX  43
H45   2    0.177223   -0.285019    0.221910    11.00000   -1.20000
AFIX   0
C46   1    0.210111   -0.158459    0.319386    11.00000    0.02539    0.03386 =
         0.03163    0.00064    0.01078    0.00060
AFIX  43
H46   2    0.246084   -0.215657    0.359741    11.00000   -1.20000
AFIX   0
C51   1    0.242289    0.008984    0.431674    11.00000    0.02471    0.02975 =
         0.02610    0.00133    0.00835   -0.00031
C52   1    0.326687   -0.031000    0.473660    11.00000    0.02598    0.03241 =
         0.02963    0.00030    0.00943    0.00177
AFIX  43
H52   2    0.353654   -0.082022    0.443599    11.00000   -1.20000
AFIX   0
C53   1    0.372898   -0.000069    0.556696    11.00000    0.02431    0.03128 =
         0.02945    0.00326    0.00743    0.00025
C54   1    0.334494    0.078654    0.600742    11.00000    0.02506    0.03245 =
         0.02590    0.00335    0.00668   -0.00123
C55   1    0.250897    0.118460    0.559814    11.00000    0.02545    0.03305 =
         0.02607    0.00136    0.00861   -0.00027
AFIX  43
H55   2    0.224988    0.171753    0.589691    11.00000   -1.20000
AFIX   0
C56   1    0.202770    0.084493    0.477141    11.00000    0.02407    0.03141 =
         0.02608    0.00284    0.00808   -0.00025
C57   1    0.461118   -0.054074    0.598677    11.00000    0.02714    0.03920 =
         0.03190    0.00213    0.00474    0.00406
AFIX 137
H57A  2    0.501263    0.015987    0.622363    11.00000   -1.50000
H57B  2    0.478792   -0.100760    0.557182    11.00000   -1.50000
H57C  2    0.460661   -0.112562    0.643783    11.00000   -1.50000
AFIX   0
C58   1    0.381318    0.119761    0.690014    11.00000    0.02872    0.04080 =
         0.02672    0.00033    0.00636   -0.00067
AFIX 137
H58A  2    0.423847    0.184869    0.690672    11.00000   -1.50000
H58B  2    0.409963    0.045571    0.723220    11.00000   -1.50000
H58C  2    0.340608    0.155587    0.714229    11.00000   -1.50000
AFIX   0
C61   1    0.112207    0.128822    0.443296    11.00000    0.02478    0.03581 =
         0.02145    0.00225    0.00816    0.00180
C62   1    0.091990    0.255210    0.456172    11.00000    0.02671    0.03568 =
         0.02401    0.00043    0.00838   -0.00022
AFIX  43
H62   2    0.135623    0.311695    0.488346    11.00000   -1.20000
AFIX   0
C63   1    0.008141    0.298822    0.422053    11.00000    0.02992    0.03462 =
         0.02793    0.00110    0.01118    0.00447
AFIX  43
H63   2   -0.005409    0.383860    0.432961    11.00000   -1.20000
AFIX   0
C64   1   -0.055573    0.218950    0.372333    11.00000    0.02459    0.03908 =
         0.02436    0.00272    0.00878    0.00462
AFIX  43
H64   2   -0.111973    0.250743    0.347045    11.00000   -1.20000
AFIX   0
C65   1   -0.037181    0.091906    0.359265    11.00000    0.02443    0.03612 =
         0.02207    0.00269    0.01000    0.00087
C66   1    0.046280    0.047186    0.397273    11.00000    0.02475    0.03398 =
         0.02525    0.00237    0.01006    0.00224
AFIX  43
H66   2    0.058447   -0.040540    0.391703    11.00000   -1.20000
AFIX   0
HKLF 4


REM  25kat_sg06_a.res in P2/c
REM wR2 = 0.1238, GooF = S = 1.036, Restrained GooF = 1.036 for all data
REM R1 = 0.0443 for 4418 Fo > 4sig(Fo) and 0.0544 for all 5404 data
REM 366 parameters refined using 0 restraints

END

WGHT      0.0739      0.5287

REM Highest difference peak  0.194,  deepest hole -0.183,  1-sigma level  0.050
Q1    1   0.5124  0.1820  0.6016  11.00000  0.05    0.19
Q2    1   0.5054  0.0267  0.6606  11.00000  0.05    0.18
Q3    1   0.4729 -0.1690  0.5716  11.00000  0.05    0.18
Q4    1   0.9868  0.6096  1.0859  11.00000  0.05    0.18
Q5    1   0.9906  0.5238  1.1162  11.00000  0.05    0.18
Q6    1   1.0368  0.5089  1.1332  11.00000  0.05    0.17
Q7    1   0.0186  0.4365  0.4155  11.00000  0.05    0.17
Q8    1   0.6081  0.2836  0.6913  11.00000  0.05    0.17
Q9    1   0.3411  0.1030  0.7320  11.00000  0.05    0.16
Q10   1   1.0266  0.4581  1.1699  11.00000  0.05    0.16
;
_shelx_res_checksum                92562
_shelx_hkl_file
;
   0   0   1   -0.07    0.34
   0   0   2  227.60    9.64
   0   0   2  238.20    9.66
   0   0   3   -0.46    0.73
   0   0   3    0.04    1.00
   0   0   4  645.50   26.07
   0   0   4  614.44   26.03
   0   0   5   -0.77    0.90
   0   0   5    1.50    1.17
   0   0   6  151.40    6.15
   0   0   6  135.33    6.04
   0   0   7   -0.51    1.29
   0   0   7   -0.06    1.34
   0   0   7    0.96    0.73
   0   0   7   -0.16    0.67
   0   0   8  288.15   12.24
   0   0   8  293.88   12.09
   0   0   8  297.46   12.27
   0   0   8  292.55   12.07
   0   0   8  290.13   12.08
   0   0   8  282.92   12.07
   0   0   9   -0.09    0.74
   0   0   9   -0.25    0.82
   0   0   9    0.25    0.75
   0   0   9   -0.33    0.74
   0   0   9    0.69    0.64
   0   0  10    0.85    0.77
   0   0  10    1.33    1.32
   0   0  10    2.88    0.81
   0   0  10    2.32    0.78
   0   0  10    1.74    0.71
   0   0  10    1.33    0.65
   0   0  11   -0.17    0.83
   0   0  11    1.06    0.92
   0   0  11    0.50    1.52
   0   0  11   -0.54    0.86
   0   0  11    0.59    0.78
   0   0  12   75.06    3.41
   0   0  12   79.72    3.41
   0   0  12   77.22    3.44
   0   0  12   78.68    3.42
   0   0  12   80.09    3.86
   0   0  13   -0.98    0.90
   0   0  13    1.06    1.20
   0   0  13    0.24    1.65
   0   0  13   -1.29    0.92
   0   0  13    0.27    0.90
   0   0  14   53.49    2.48
   0   0  14   50.16    2.52
   0   0  14   56.04    2.92
   0   0  14   55.58    2.49
   0   0  14   52.63    3.19
   0   0  15   -0.34    0.89
   0   0  15    1.28    1.92
   0   0  15   -0.64    0.97
   0   0  16   21.31    1.30
   0   0  16   19.02    1.21
   0   0  16   18.16    2.18
   0   0  17    0.02    0.80
   0   0  17   -0.41    0.69
   0   0  18    1.32    0.78
   0   0  19   -0.13    0.60
   0   1   0    2.86    0.51
   0  -1   1  180.33    7.57
   0  -1   1  181.00    7.58
   0   1   1  181.14    7.57
   0   1   1  182.98    7.58
   0   1  -1  184.82    7.59
   0  -1   1  186.13    7.59
   0  -1   2   91.83    3.91
   0   1   2   89.22    3.95
   0   1   2   91.36    3.91
   0  -1   2   91.30    3.95
   0  -1   2   96.16    3.88
   0  -1   3    7.28    0.81
   0  -1   3    8.05    1.02
   0   1   3    6.67    0.84
   0   1   3    7.58    1.02
   0   1   4   11.87    1.16
   0  -1   4    9.28    1.22
   0  -1   4    9.21    0.91
   0   1   4    8.74    0.99
   0  -1   5   23.97    1.40
   0  -1   5   22.24    1.61
   0   1   5   24.89    1.62
   0   1   5   24.01    1.43
   0  -1   6    9.78    1.20
   0   1   6    7.80    1.16
   0  -1   7    1.82    1.31
   0   1   7    0.16    1.27
   0   1   7    0.97    1.25
   0  -1   7    1.05    1.37
   0   1   7    0.89    0.78
   0  -1   7    0.31    0.61
   0   1   7    0.16    0.67
   0  -1   8   81.24    3.71
   0  -1   8   85.33    3.71
   0   1   8   84.76    3.71
   0   1   8   86.61    3.71
   0   1   8   90.87    3.96
   0  -1   8   92.69    3.96
   0  -1   8   86.27    3.71
   0   1   8   87.61    3.73
   0  -1   8   90.24    4.00
   0  -1   8   87.50    3.70
   0   1   8   88.32    4.03
   0   1   8   89.46    3.69
   0  -1   9   74.29    3.25
   0  -1   9   79.04    3.21
   0   1   9   77.73    3.27
   0  -1   9   75.85    3.26
   0   1   9   71.65    3.26
   0  -1   9   72.78    3.26
   0   1   9   72.42    3.27
   0  -1   9   75.95    3.26
   0   1   9   77.93    3.28
   0  -1   9   73.49    3.24
   0   1   9   76.76    3.24
   0  -1  10    4.58    0.74
   0   1  10    4.28    0.78
   0   1  10    5.22    0.86
   0  -1  10    4.49    0.83
   0   1  10    4.73    1.46
   0  -1  10    5.77    1.46
   0   1  10    4.81    0.81
   0  -1  10    4.57    0.79
   0  -1  10    3.85    0.70
   0  -1  10    4.24    0.80
   0   1  10    4.12    0.70
   0   1  10    5.07    0.79
   0   1  11   15.86    1.14
   0  -1  11   14.70    1.16
   0   1  11   16.23    1.04
   0  -1  11   16.41    1.08
   0   1  11   15.19    1.62
   0  -1  11   17.40    1.75
   0   1  11   16.65    1.13
   0  -1  11   15.61    1.08
   0   1  11   16.07    1.06
   0  -1  11   14.41    1.02
   0  -1  12   23.74    1.39
   0   1  12   24.83    1.46
   0   1  12   22.12    1.40
   0  -1  12   24.14    1.46
   0   1  12   22.96    2.09
   0  -1  12   22.33    2.08
   0  -1  12   23.78    1.36
   0   1  12   26.05    1.41
   0  -1  12   21.98    1.31
   0   1  12   25.87    1.39
   0  -1  13   50.02    2.34
   0   1  13   51.70    2.38
   0   1  13   51.13    2.43
   0  -1  13   52.13    2.37
   0  -1  13   48.30    3.01
   0   1  13   43.58    3.03
   0  -1  13   51.99    2.52
   0   1  13   54.14    2.52
   0   1  13   50.46    2.40
   0  -1  13   51.60    2.40
   0   1  14  137.28    5.60
   0  -1  14  122.85    5.56
   0   1  14  130.36    5.60
   0   1  14  132.93    6.08
   0  -1  14  131.09    6.14
   0  -1  14  129.25    5.82
   0   1  14  140.67    5.81
   0  -1  14  130.15    5.61
   0   1  14  131.83    5.58
   0   1  15   12.95    1.13
   0   1  15   12.95    2.03
   0  -1  15    8.58    2.02
   0  -1  16    2.78    0.91
   0   1  16    3.08    0.88
   0   1  16    3.73    0.89
   0   1  16    4.82    0.87
   0   1  17   -0.32    0.77
   0   1  17    1.01    0.85
   0  -1  17    0.45    0.82
   0   1  18    0.35    0.57
   0   1  18   -0.24    0.69
   0  -1  18    1.33    0.75
   0  -1  19    1.51    0.64
   0   1  19    1.40    0.58
   0   2   0 3638.35  150.69
   0   2  -1  356.73   15.08
   0  -2   1  350.49   15.06
   0   2   1  364.03   15.02
   0  -2   1  365.74   15.02
   0  -2   2  422.92   17.96
   0   2  -2  430.42   17.97
   0   2   2  445.89   17.94
   0  -2   2  421.18   17.94
   0   2   2  438.83   17.94
   0   2  -3  427.76   17.79
   0  -2   3  435.69   17.78
   0  -2   3  427.61   17.79
   0   2   3  416.94   17.79
   0   2   3  432.13   17.82
   0   2   4   36.97    1.77
   0  -2   4   35.24    1.76
   0   2   4   36.71    1.89
   0   2   5   -0.59    0.99
   0  -2   5    0.52    0.94
   0  -2   5    0.04    1.02
   0   2   5    0.60    0.92
   0   2  -6   28.22    1.37
   0   2   6   34.96    1.83
   0  -2   6   34.42    1.87
   0   2   6   34.14    1.74
   0  -2   6   31.03    1.74
   0   2   6   31.89    1.47
   0   2   7  254.58   10.71
   0   2   7  261.97   10.54
   0  -2   7  264.86   10.72
   0  -2   7  250.82   10.55
   0   2   7  247.17   10.56
   0   2   7  248.18   10.70
   0  -2   7  241.09   10.69
   0  -2   8   45.69    2.06
   0   2   8   44.35    2.08
   0   2   8   44.77    2.04
   0  -2   8   44.55    2.07
   0   2   8   46.05    2.09
   0  -2   8   48.65    2.01
   0  -2   8   46.18    2.04
   0   2   8   44.88    2.10
   0  -2   8   44.16    2.03
   0   2   8   45.33    2.03
   0   2   8   45.43    2.39
   0  -2   8   42.09    2.45
   0  -2   9  344.06   14.19
   0   2   9  333.95   14.19
   0  -2   9  340.76   14.19
   0   2   9  340.03   14.19
   0   2   9  343.87   14.20
   0  -2   9  346.79   14.17
   0  -2   9  335.96   14.17
   0   2   9  343.68   14.21
   0  -2   9  338.69   14.19
   0  -2   9  335.79   14.19
   0  -2   9  337.01   14.39
   0   2   9  333.29   14.39
   0   2   9  352.13   14.19
   0  -2  10  102.27    4.31
   0  -2  10   96.02    4.32
   0   2  10  103.03    4.37
   0  -2  10  104.53    4.35
   0  -2  10   99.91    4.36
   0   2  10  105.21    4.36
   0   2  10   99.93    4.35
   0  -2  10  102.85    4.35
   0   2  10  107.22    4.40
   0   2  10  105.84    4.69
   0  -2  10  103.64    4.70
   0   2  11   22.55    1.36
   0  -2  11   22.98    1.36
   0  -2  11   23.04    1.28
   0   2  11   21.40    1.31
   0   2  11   23.54    1.96
   0  -2  11   22.47    1.91
   0   2  11   21.80    1.34
   0  -2  11   23.39    1.16
   0   2  11   21.12    1.33
   0   2  12   46.76    2.30
   0  -2  12   48.93    2.32
   0  -2  12   48.32    2.27
   0   2  12   49.37    2.26
   0   2  12   45.96    2.34
   0   2  12   49.88    2.31
   0  -2  12   50.87    2.86
   0   2  12   52.13    2.87
   0   2  13   10.05    1.52
   0  -2  13    8.51    0.99
   0   2  13    9.47    1.04
   0  -2  13    9.19    1.45
   0  -2  13    7.04    1.79
   0   2  13    8.36    1.89
   0   2  13    8.95    1.10
   0   2  13   10.59    1.05
   0   2  14   43.38    2.02
   0  -2  14   33.48    3.01
   0  -2  14   39.71    2.06
   0   2  14   40.10    3.11
   0   2  14   42.70    2.08
   0  -2  14   42.21    2.80
   0   2  14   43.63    2.74
   0   2  15    7.95    1.03
   0  -2  15    8.94    1.90
   0   2  15    6.42    1.91
   0   2  16   14.59    1.12
   0  -2  16   14.60    1.15
   0   2  16   14.24    1.13
   0   2  16   14.75    1.06
   0  -2  17   -0.64    0.81
   0   2  17   -0.43    0.79
   0   2  17    0.16    0.79
   0  -2  18   30.40    1.53
   0   2  18   30.91    1.49
   0   2  18   31.07    1.47
   0  -2  19    1.56    0.65
   0   2  19    1.77    0.62
   0  -3   0    3.90    0.97
   0  -3   1    2.47    0.92
   0   3  -1    3.49    1.11
   0  -3   2  550.10   22.90
   0   3  -2  547.81   22.92
   0  -3   2  547.96   22.85
   0   3   2  555.15   22.85
   0  -3   3   97.98    4.31
   0   3  -3   97.13    4.31
   0  -3   3  101.09    4.24
   0   3   3  102.64    4.25
   0  -3   3   99.07    4.26
   0  -3   4   36.95    1.66
   0   3  -4   36.99    1.74
   0  -3   4   33.51    1.78
   0   3   4   33.61    1.76
   0  -3   5  265.70   10.85
   0   3  -5  253.15   10.87
   0   3   5  262.70   10.84
   0   3   5  258.60   10.93
   0  -3   5  259.10   10.94
   0   3   6    4.90    0.77
   0  -3   6    5.65    1.26
   0   3   6    3.84    1.17
   0  -3   6    6.02    0.75
   0  -3   7  123.41    5.09
   0   3   7  121.72    5.11
   0  -3   7  119.02    5.07
   0  -3   7  123.57    5.31
   0   3   7  122.67    5.30
   0   3   7  119.14    5.07
   0   3   8    2.33    0.79
   0  -3   8    1.86    0.74
   0   3   8    2.14    0.66
   0   3   8    1.33    0.78
   0  -3   8    2.42    0.68
   0  -3   8    1.06    0.66
   0   3   8    1.94    0.81
   0   3   8    1.69    0.56
   0  -3   8    2.18    0.59
   0  -3   9    8.49    0.70
   0   3   9    8.30    0.86
   0  -3   9    9.43    0.79
   0  -3   9    8.98    0.88
   0   3   9    8.21    0.78
   0   3   9    8.50    0.88
   0  -3   9    7.99    0.74
   0   3   9    8.84    0.94
   0   3   9    9.01    1.37
   0  -3   9    9.11    1.40
   0   3  10    9.75    0.98
   0  -3  10    9.25    0.87
   0  -3  10    9.41    0.95
   0   3  10    8.91    0.97
   0   3  10    9.90    0.87
   0  -3  10    7.64    1.52
   0   3  10   10.02    1.54
   0  -3  10    7.87    0.74
   0   3  10    8.57    0.95
   0  -3  10   10.15    0.74
   0  -3  11  112.82    4.72
   0   3  11  105.31    4.79
   0   3  11  113.30    4.79
   0  -3  11  111.12    4.78
   0   3  11  110.73    4.75
   0  -3  11  112.48    4.76
   0   3  11  115.85    4.80
   0  -3  11  106.62    5.12
   0   3  11  110.01    5.13
   0   3  12    2.90    1.00
   0   3  12    3.86    1.61
   0  -3  12    5.51    1.67
   0  -3  12    3.74    0.85
   0   3  12    4.14    0.85
   0  -3  12    4.52    1.29
   0   3  12    3.38    1.43
   0   3  12    3.48    1.03
   0  -3  12    3.55    0.67
   0   3  13   14.77    1.15
   0   3  13   16.07    2.49
   0  -3  13   15.33    1.17
   0  -3  13   13.44    2.28
   0   3  13   19.03    2.02
   0  -3  13   14.35    2.02
   0   3  13   14.90    1.19
   0   3  13   14.32    1.24
   0   3  14   29.68    1.56
   0  -3  14   27.55    1.57
   0   3  14   26.11    2.30
   0  -3  14   31.93    2.37
   0   3  14   30.66    1.64
   0   3  15   68.38    3.02
   0   3  15   66.94    3.03
   0  -3  15   60.80    3.60
   0   3  15   59.98    3.57
   0  -3  15   67.42    2.99
   0   3  15   66.79    2.98
   0   3  16   54.50    2.52
   0  -3  16   52.84    2.54
   0   3  16   58.52    2.56
   0   3  16   56.71    2.54
   0   3  17   14.76    1.01
   0  -3  17   15.30    1.05
   0   3  17   13.48    1.03
   0   3  17   16.40    1.03
   0   3  18    8.67    0.72
   0   3  18    9.76    0.75
   0  -3  18    8.24    0.78
   0  -4   0   89.89    3.97
   0  -4   1   37.76    1.94
   0  -4   2    2.29    1.02
   0  -4   3    0.48    0.70
   0  -4   3   -0.02    1.05
   0   4   3    0.50    0.72
   0  -4   3    0.80    0.76
   0  -4   4    2.49    0.77
   0  -4   4    2.74    0.72
   0  -4   4    3.22    0.76
   0   4   4    2.36    0.62
   0  -4   4    4.36    0.97
   0   4   4    3.20    0.90
   0  -4   5    2.31    0.81
   0  -4   5    2.36    0.73
   0   4   5    3.42    0.64
   0   4   5    3.82    1.00
   0  -4   5    2.95    1.07
   0   4   6   54.87    2.53
   0   4   6   57.84    2.71
   0  -4   6   56.54    2.74
   0  -4   6   59.79    2.55
   0  -4   7    2.92    0.77
   0   4   7    3.73    0.74
   0   4   7    2.88    1.16
   0  -4   7    4.43    1.19
   0  -4   8    0.87    0.73
   0   4   8    0.97    0.62
   0   4   8    1.02    0.74
   0  -4   8    0.45    0.64
   0  -4   8    0.05    0.75
   0   4   8    0.25    0.74
   0   4   8    1.00    0.78
   0   4   9    1.64    0.77
   0   4   9    2.45    0.68
   0  -4   9    2.01    0.84
   0  -4   9    1.54    0.70
   0   4   9    2.18    0.86
   0  -4   9    2.28    0.62
   0  -4   9    2.01    0.72
   0   4   9    2.01    0.78
   0  -4   9    2.31    1.35
   0   4   9    2.12    1.31
   0  -4  10    0.51    0.65
   0  -4  10    1.59    0.76
   0   4  10   -0.44    1.12
   0  -4  10    0.01    1.04
   0   4  10    0.53    0.72
   0   4  10    0.74    0.91
   0  -4  10    1.12    0.72
   0   4  10   -0.76    0.85
   0   4  10    0.11    1.43
   0  -4  10    0.36    1.45
   0  -4  11    9.05    0.78
   0  -4  11    9.05    0.92
   0  -4  11    2.66    1.64
   0   4  11   10.00    0.88
   0   4  11    1.55    1.81
   0   4  11    7.82    0.98
   0   4  11    9.89    1.05
   0  -4  11    8.91    0.81
   0  -4  11    8.13    1.71
   0   4  11   10.39    1.68
   0  -4  12    3.47    0.71
   0  -4  12    3.56    0.89
   0   4  12    2.97    0.84
   0   4  12    3.42    0.98
   0   4  12    3.67    1.04
   0   4  12    3.74    1.68
   0  -4  12    1.34    1.72
   0  -4  13    3.07    0.90
   0   4  13    5.09    0.88
   0   4  13    5.62    1.74
   0  -4  13    3.17    1.77
   0   4  13    3.98    0.94
   0   4  14    1.00    0.91
   0   4  14    0.47    1.72
   0  -4  14    2.21    1.80
   0   4  15    2.98    0.96
   0   4  15    3.55    0.94
   0   4  15    2.02    0.83
   0  -4  15    2.53    0.83
   0   4  16   23.34    1.20
   0   4  16   21.74    1.24
   0   4  16   18.58    1.17
   0  -4  16   18.21    1.19
   0   4  17   11.13    0.88
   0  -4  17    9.46    0.85
   0   4  17    9.23    0.81
   0   4  18    1.55    0.57
   0  -5   0   -0.03    1.18
   0  -5   0   -0.07    0.73
   0  -5   1 1042.24   43.70
   0  -5  -1 1061.31   43.71
   0  -5   1 1060.67   43.60
   0  -5  -1 1045.02   43.59
   0  -5  -2  224.21    9.75
   0  -5   2  238.62    9.74
   0  -5   2  229.22    9.61
   0   5   3   18.08    1.01
   0  -5   3   19.53    1.44
   0  -5   3   19.76    1.12
   0   5   4   43.13    2.07
   0  -5   4   50.10    2.14
   0  -5   4   47.46    2.14
   0  -5   5   -0.06    0.80
   0   5   5    0.38    0.67
   0  -5   6   20.01    1.18
   0   5   6   19.75    1.13
   0  -5   7   30.11    1.47
   0   5   7   27.65    1.45
   0   5   7   27.00    1.43
   0  -5   8   48.29    2.31
   0   5   8   53.21    2.30
   0   5   8   50.26    2.33
   0  -5   9   81.42    3.57
   0  -5   9   83.73    3.60
   0   5   9   82.05    3.61
   0   5   9   85.13    3.62
   0  -5  10   34.52    1.73
   0  -5  10   35.30    1.67
   0  -5  10   34.83    1.66
   0   5  10   35.99    1.78
   0   5  10   35.36    1.79
   0  -5  11   84.55    3.79
   0  -5  11   87.56    3.76
   0   5  11   87.43    3.84
   0   5  11   92.67    3.87
   0  -5  12   13.35    0.92
   0   5  12   14.42    1.15
   0   5  13    5.01    1.06
   0   5  14   12.94    1.14
   0   5  14   11.04    1.08
   0   5  15    8.64    0.96
   0   5  15    7.00    0.96
   0   5  16    1.59    0.75
   0   5  16    2.02    0.77
   0   5  17    2.58    0.58
   0   5  17    1.45    0.65
   0   5  18    0.38    0.46
   0  -6   0   -0.35    0.72
   0  -6   1    0.71    0.79
   0  -6  -1    1.52    0.69
   0  -6   2   10.64    0.94
   0  -6   2   10.35    1.25
   0  -6  -2   10.15    1.34
   0   6   2   10.08    0.71
   0  -6  -2   11.03    0.80
   0  -6   3    5.59    0.83
   0  -6   3    4.93    1.14
   0  -6  -3    4.44    1.24
   0   6   3    4.77    0.62
   0  -6   4   10.69    0.96
   0  -6   4    8.86    1.22
   0   6   4   10.77    0.78
   0   6   5    0.32    0.66
   0  -6   5    1.37    0.87
   0   6   6    0.70    0.74
   0  -6   6   -0.18    0.80
   0   6   6   -0.15    0.71
   0  -6   7   15.38    1.15
   0   6   7   14.82    1.09
   0   6   7   17.19    1.03
   0  -6   8    1.82    0.86
   0   6   8    1.78    0.87
   0  -6   8    2.11    0.75
   0   6   8    1.03    0.80
   0  -6   9   19.24    1.20
   0  -6   9   19.30    1.27
   0   6   9   21.20    1.26
   0   6   9   20.22    1.26
   0  -6  10   13.83    1.04
   0  -6  10   14.90    1.11
   0   6  10   16.37    1.21
   0   6  10   16.06    1.14
   0  -6  10   15.70    0.99
   0  -6  11    0.53    0.70
   0   6  11    1.92    0.88
   0   6  12    7.05    1.01
   0   6  13    9.89    1.08
   0  -6  13    8.96    0.77
   0   6  13    9.56    0.99
   0   6  14    1.08    0.89
   0   6  14    0.87    0.83
   0   6  15   21.26    1.26
   0   6  15   21.72    1.22
   0   6  16   52.90    2.31
   0   6  16   50.75    2.29
   0   6  17    4.33    0.52
   0  -7   0    6.94    1.33
   0  -7   0    5.53    0.83
   0  -7   1    5.85    1.25
   0  -7  -1    5.97    1.31
   0  -7  -1    5.36    0.77
   0  -7   1    5.46    0.87
   0  -7   2    1.94    1.24
   0  -7  -2    5.27    1.30
   0  -7   2    4.45    0.89
   0  -7  -3    0.93    1.27
   0  -7   3    1.01    1.21
   0  -7   3    0.35    0.80
   0  -7   4   44.30    2.05
   0  -7  -4   45.01    2.38
   0   7   4   40.96    1.93
   0   7   5    2.96    0.68
   0   7   5    2.72    0.71
   0  -7   5    3.15    0.96
   0  -7  -5    4.72    1.43
   0   7   6   35.55    1.65
   0   7   6   32.31    1.68
   0  -7  -6   34.99    2.16
   0  -7   6   35.12    1.78
   0   7   7  129.41    5.42
   0   7   7  126.04    5.43
   0  -7  -7  130.59    5.74
   0  -7   7  127.61    5.43
   0  -7   7  125.72    5.46
   0   7   8  904.49   37.84
   0   7   8  926.24   37.86
   0  -7  -8  934.20   38.08
   0  -7   8  920.15   37.85
   0  -7   8  889.70   37.86
   0   7   9  153.99    6.61
   0   7   9  155.12    6.63
   0  -7  -9  159.63    6.92
   0  -7   9  158.30    6.60
   0  -7   9  155.45    6.62
   0   7  10   39.02    1.98
   0  -7  10   42.86    1.90
   0  -7 -10   38.94    2.38
   0  -7  11    8.09    0.84
   0   7  11    9.72    0.98
   0   7  12   -0.78    0.86
   0  -7  12    0.14    0.63
   0   7  12    0.76    0.85
   0   7  13    2.03    0.88
   0  -7  13    2.85    0.58
   0   7  13    1.96    0.83
   0   7  14   -0.06    0.72
   0   7  14    0.64    0.72
   0   7  15    1.09    0.64
   0   7  15    0.89    0.66
   0   7  16    6.95    0.63
   0   7  16    8.93    0.62
   0  -8   0  111.64    5.07
   0  -8   1    3.49    0.90
   0  -8  -1    4.14    1.38
   0  -8   2   57.46    2.90
   0  -8  -2   58.69    2.90
   0  -8  -2   53.43    2.48
   0  -8   2   56.58    2.55
   0  -8   3    3.08    0.96
   0  -8  -3    2.76    1.38
   0  -8   3    1.66    1.30
   0  -8  -3    2.46    0.72
   0  -8  -4   14.91    1.63
   0  -8   4   15.87    1.19
   0  -8  -5  142.74    6.19
   0  -8   5  138.83    5.89
   0  -8   5  136.51    5.92
   0   8   6  249.84   10.92
   0  -8  -6  257.93   11.19
   0  -8   6  270.86   10.95
   0  -8   6  267.36   10.93
   0   8   7   -0.26    0.81
   0  -8   7    0.43    1.00
   0  -8  -7    1.03    1.44
   0  -8   7   -0.16    0.90
   0   8   8   11.29    0.93
   0  -8  -8   13.88    1.54
   0   8   9   57.77    2.55
   0  -8   9   56.93    2.54
   0   8  10  117.95    5.06
   0  -8  10  124.59    5.04
   0  -8  10  113.82    5.06
   0   8  10  119.08    5.10
   0  -8 -10  115.12    5.34
   0  -8  11    4.68    0.73
   0   8  11    3.06    0.75
   0   8  11    4.01    0.82
   0  -8  11    3.69    0.67
   0  -8  12   18.57    1.01
   0   8  12   17.26    1.10
   0   8  13   22.07    1.11
   0  -8  13   18.40    0.99
   0   8  13   19.56    1.07
   0   8  14   28.01    1.34
   0   8  14   27.20    1.31
   0   8  15   58.17    2.48
   0  -9   0   -1.34    1.41
   0  -9   0    0.80    0.83
   0  -9  -1   -0.45    1.49
   0  -9   1   -0.06    1.43
   0  -9   1    0.06    0.91
   0  -9  -1   -0.27    0.80
   0  -9   2   -1.85    1.47
   0  -9  -2   -1.49    1.47
   0  -9   2    0.51    0.85
   0  -9  -2    0.80    0.77
   0  -9  -3   10.45    1.60
   0  -9   3    9.60    1.03
   0  -9  -4    9.28    1.55
   0  -9  -5   -0.20    1.44
   0  -9  -6   10.08    1.54
   0  -9  -6   10.21    1.58
   0  -9   6   12.17    1.00
   0  -9  -7   39.45    2.44
   0  -9   7   43.37    2.03
   0  -9  -8  101.25    4.87
   0  -9   8  109.49    4.61
   0  -9   9   51.57    2.27
   0   9   9   47.87    2.25
   0  -9  10   24.42    1.26
   0  -9  10   25.05    1.19
   0  -9  11    3.06    0.61
   0   9  11    2.75    0.70
   0   9  11    2.32    0.57
   0  -9  11    2.89    0.57
   0   9  11    3.05    0.66
   0   9  12    7.61    0.62
   0  -9  12    8.67    0.60
   0   9  12    8.84    0.69
   0   9  13    1.42    0.40
   0   9  13    1.98    0.40
   0 -10   0   33.37    2.07
   0 -10   0   31.07    1.63
   0 -10  -1    0.39    1.37
   0 -10   1    1.84    0.87
   0 -10  -1    2.69    0.78
   0 -10  -2    3.40    1.36
   0 -10   2    2.07    0.88
   0 -10  -3   -0.70    1.36
   0 -10   3    0.37    0.81
   0 -10  -4    4.35    1.32
   0 -10   4    5.63    0.94
   0 -10  -5    1.75    1.27
   0 -10   5    1.17    0.80
   0 -10   6   15.04    1.13
   0 -10   7   36.96    1.80
   0 -10   8    3.75    0.72
   0 -10   9   -0.35    0.68
   0 -10   9    0.26    0.57
   0 -10  10   11.36    0.74
   0 -10  10   11.50    0.70
   0  10  11    0.57    0.46
   0 -10  11   -0.21    0.41
   0  10  12   10.90    0.61
   0 -11   0    0.33    0.71
   0 -11   1    5.67    0.80
   0 -11  -1    4.70    0.70
   0 -11   2    1.44    0.77
   0 -11   3   -1.08    0.77
   0 -11   4    5.42    0.83
   0 -11   5    4.00    0.74
   0 -11   6    2.44    0.72
   0 -11   7    2.94    0.64
   0 -11   8    0.04    0.58
   0  11   8   -0.43    0.67
   0 -11   8   -0.53    0.48
   0  11   9    3.85    0.59
   0 -11   9    4.73    0.46
   0 -11  10   -0.15    0.32
   0  12   0   21.14    1.11
   0  12  -1    0.60    0.51
   0 -12   1   -0.16    0.51
   0 -12   2   13.86    0.82
   0 -12   3    1.15    0.54
   0  12   4    0.68    0.59
   0 -12   4   -0.13    0.53
   0  12   5    0.81    0.58
   0 -12   5    0.02    0.52
   0  12   6    4.10    0.58
   0 -12   7    1.91    0.35
   0  12   7    1.78    0.49
  -1   0  19   -0.17    0.72
  -1   0  18    1.04    0.75
  -1   0  17   -0.21    0.91
  -1   0  17    0.37    0.76
  -1   0  16    1.94    0.91
  -1   0  16    0.93    1.80
  -1   0  16    1.99    0.87
  -1   0  15   -0.12    1.57
  -1   0  15   -0.69    0.98
  -1   0  15   -1.76    1.90
  -1   0  15    1.25    0.92
  -1   0  14    1.21    1.14
  -1   0  14   -0.79    0.93
  -1   0  14    2.81    1.80
  -1   0  14    0.11    0.92
  -1   0  14    0.08    0.91
  -1   0  13    0.37    0.96
  -1   0  13    0.44    1.05
  -1   0  13   -1.44    1.84
  -1   0  13    0.50    0.91
  -1   0  13    0.54    0.84
  -1   0  12    8.75    0.98
  -1   0  12    6.67    1.02
  -1   0  12    7.18    1.75
  -1   0  12    7.05    0.94
  -1   0  12    8.06    0.91
  -1   0  11   -0.51    0.83
  -1   0  11   -0.62    0.82
  -1   0  11    0.12    1.49
  -1   0  11    0.41    0.80
  -1   0  11    0.46    0.76
  -1   0  10    1.17    0.78
  -1   0  10    2.21    0.81
  -1   0  10    1.38    1.23
  -1   0  10    2.19    1.48
  -1   0  10    0.44    0.75
  -1   0  10    1.64    0.71
  -1   0   9   -0.19    0.77
  -1   0   9   -0.64    0.78
  -1   0   9    0.57    0.81
  -1   0   9    0.77    0.67
  -1   0   9    0.02    0.75
  -1   0   8  107.65    4.70
  -1   0   8  110.57    4.75
  -1   0   8  102.19    4.48
  -1   0   8  106.49    4.47
  -1   0   8  106.73    4.49
  -1   0   7    0.16    0.73
  -1   0   7    0.86    0.64
  -1   0   7    0.03    1.33
  -1   0   7    0.65    1.16
  -1   0   6    2.04    1.14
  -1   0   6    2.61    0.99
  -1   0   5    0.56    1.02
  -1   0   5   -0.34    0.92
  -1   0   4   26.04    1.52
  -1   0   4   25.23    1.40
  -1   0   3    0.54    0.82
  -1   0   2  178.68    7.45
  -1   0   2  178.07    7.45
  -1   0   1   -0.24    0.28
  -1   0   1    0.40    0.35
  -1   0   1    0.21    0.40
  -1   0   0   47.33    1.99
   1   0   1    0.20    0.39
   1   0   2    0.28    0.86
   1   0   3   -0.76    1.16
   1   0   4    0.26    0.94
   1   0   4    2.59    1.19
   1   0   5    1.16    1.27
   1   0   5   -0.21    0.95
   1   0   6   23.27    1.70
   1   0   7    0.44    1.48
   1   0   7   -0.86    0.81
   1   0   7    0.01    0.72
   1   0   8    4.15    1.43
   1   0   8    4.27    0.85
   1   0   8    3.56    0.85
   1   0   8    3.88    0.68
   1   0   8    3.49    0.72
   1   0   9    0.61    0.72
   1   0   9    0.85    1.41
   1   0   9   -0.40    0.85
   1   0   9    0.26    0.80
   1   0   9    0.32    0.69
   1   0   9    0.28    0.76
   1   0  10    1.10    0.70
   1   0  10    2.39    1.38
   1   0  10    0.26    0.87
   1   0  10    1.02    0.82
   1   0  10    0.88    0.65
   1   0  10    1.11    0.72
   1   0  11    0.35    0.80
   1   0  11   -1.66    1.55
   1   0  11    1.30    1.03
   1   0  11   -0.29    0.89
   1   0  11   -0.21    0.73
   1   0  11   -0.37    0.84
   1   0  12   -0.84    1.36
   1   0  12    0.24    0.83
   1   0  12   -0.44    1.56
   1   0  12   -1.11    0.95
   1   0  12   -0.47    0.81
   1   0  13    0.61    0.94
   1   0  13   -0.90    2.23
   1   0  13   -0.99    1.79
   1   0  13    0.05    0.92
   1   0  13   -1.18    0.85
   1   0  14   24.55    1.45
   1   0  14   30.07    2.37
   1   0  14   28.45    1.53
   1   0  15    1.81    1.83
   1   0  16  116.05    5.11
   1   0  16  126.54    5.16
   1   0  17    0.39    0.83
   1   0  18    0.95    0.65
   1   0  19   -0.94    0.52
  -1   1  19    1.07    0.72
  -1  -1  19    1.41    0.65
  -1  -1  18    5.47    0.87
  -1   1  18    6.29    0.86
  -1   1  18    4.44    0.73
  -1  -1  17   -0.04    0.90
  -1   1  17   -1.29    0.84
  -1   1  17    0.10    0.78
  -1  -1  16    9.42    0.99
  -1   1  16    8.76    1.05
  -1  -1  16    3.99    1.84
  -1   1  16    7.86    2.04
  -1   1  16    8.17    0.94
  -1   1  16    7.43    1.01
  -1   1  15    2.58    1.63
  -1   1  15    0.24    0.99
  -1  -1  15    1.66    1.01
  -1  -1  15   -0.84    1.66
  -1  -1  15   -2.68    1.93
  -1   1  15    2.83    1.93
  -1   1  15    0.42    0.88
  -1  -1  15    1.70    0.86
  -1  -1  14    0.96    0.97
  -1   1  14    2.03    1.02
  -1   1  14    2.51    1.18
  -1  -1  14    0.85    1.13
  -1   1  14   -0.17    1.87
  -1  -1  14    0.62    1.90
  -1   1  14    2.18    0.98
  -1  -1  14    1.24    0.86
  -1   1  14    1.68    0.99
  -1  -1  13  129.34    5.73
  -1   1  13  136.54    5.76
  -1  -1  13  135.47    5.74
  -1   1  13  138.39    5.76
  -1  -1  13  133.45    6.21
  -1   1  13  138.26    6.18
  -1   1  13  136.92    5.74
  -1  -1  13  133.80    5.76
  -1   1  13  140.17    5.75
  -1  -1  13  129.38    5.75
  -1  -1  12   41.23    1.99
  -1   1  12   43.03    2.04
  -1   1  12   42.90    2.04
  -1   1  12   40.44    2.00
  -1  -1  12   41.07    2.03
  -1  -1  12   40.84    2.04
  -1  -1  12   44.76    2.00
  -1   1  12   44.29    2.03
  -1   1  12   43.79    2.57
  -1  -1  12   37.88    2.63
  -1   1  11    3.75    0.85
  -1  -1  11    4.39    0.80
  -1   1  11    5.42    0.85
  -1  -1  11    5.02    0.87
  -1  -1  11    2.22    1.47
  -1   1  11    3.66    1.54
  -1   1  11    5.16    0.86
  -1  -1  11    4.10    0.79
  -1   1  11    4.42    0.68
  -1   1  11    4.86    0.86
  -1  -1  11    5.32    0.79
  -1  -1  10  142.09    6.03
  -1   1  10  142.61    6.05
  -1   1  10  146.18    6.02
  -1  -1  10  142.52    6.34
  -1   1  10  146.23    6.32
  -1  -1  10  140.87    6.03
  -1   1  10  135.39    6.03
  -1  -1  10  144.77    6.04
  -1   1  10  145.85    6.04
  -1   1  10  144.46    6.06
  -1  -1  10  147.14    6.04
  -1  -1  10  142.82    6.26
  -1   1  10  141.53    6.27
  -1   1   9   10.09    0.90
  -1  -1   9   10.70    0.85
  -1   1   9   10.12    0.91
  -1  -1   9   11.10    0.84
  -1  -1   9   10.62    0.89
  -1   1   9    8.91    0.91
  -1   1   9   10.13    0.91
  -1   1   8  582.93   23.57
  -1   1   8  576.26   23.56
  -1   1   8  573.19   23.72
  -1  -1   8  568.74   23.56
  -1  -1   8  595.61   23.73
  -1   1   8  552.04   23.57
  -1  -1   8  539.77   23.57
  -1   1   8  574.09   23.69
  -1  -1   8  590.85   23.69
  -1   1   7  353.82   15.02
  -1   1   7  352.96   15.02
  -1  -1   7  376.10   15.16
  -1  -1   7  355.82   15.02
  -1   1   7  368.00   15.01
  -1   1   7  369.85   15.17
  -1  -1   7  362.69   15.01
  -1  -1   7  371.93   15.13
  -1   1   7  365.79   15.13
  -1   1   6   10.21    1.17
  -1   1   6   10.96    1.09
  -1  -1   6   10.13    1.09
  -1  -1   6   10.72    1.27
  -1  -1   5  538.95   22.27
  -1   1   5  534.84   22.36
  -1  -1   5  522.00   22.36
  -1   1   5  547.68   22.34
  -1  -1   5  536.30   22.34
  -1  -1   4  322.48   13.24
  -1  -1   4  316.58   13.30
  -1   1   4  316.68   13.29
  -1   1   4  320.27   13.28
  -1  -1   4  312.44   13.28
  -1  -1   3 2076.12   86.44
  -1   1   3 2096.84   86.44
  -1  -1   2    0.03    0.48
  -1  -1   2    1.50    0.64
  -1   1   2    0.18    0.63
   1   1  -1    0.82    0.44
  -1   1   1   -0.09    0.47
  -1  -1   1    0.27    0.47
  -1  -1   1    0.48    0.41
  -1   1   1    0.16    0.39
   1  -1   0 1274.08   52.67
   1   1   0 1267.86   52.68
   1  -1   1    0.37    0.48
   1   1   1    0.70    0.70
   1  -1   1    1.03    0.69
   1   1   1   -0.10    0.71
   1   1   2  542.19   22.77
   1  -1   2  542.71   22.77
   1  -1   2  561.49   22.75
   1  -1   2  546.45   22.71
   1   1   3  352.41   14.79
   1  -1   3  349.61   14.79
   1  -1   3  350.27   14.73
  -1  -1  -3  358.92   14.71
   1  -1   4    0.54    1.19
   1   1   4    2.40    1.22
  -1  -1  -4    1.22    0.50
   1   1   5   19.43    1.57
   1  -1   5   20.00    1.56
   1  -1   6  607.07   25.49
   1   1   6  614.80   25.49
   1   1   7  948.47   38.79
   1  -1   7  920.92   38.79
   1  -1   7  934.10   38.79
   1   1   7  941.12   38.80
   1  -1   7  930.34   38.79
   1   1   7  950.20   38.96
   1  -1   7  940.41   38.96
   1   1   8  375.71   15.77
   1  -1   8  377.29   15.74
   1   1   8  380.04   15.76
   1  -1   8  376.04   15.76
   1  -1   8  374.32   15.76
   1   1   8  368.97   15.76
   1  -1   8  384.73   15.77
   1   1   8  393.93   15.78
   1  -1   8  390.13   15.76
   1   1   8  375.57   15.76
   1  -1   9   -0.01    0.58
   1  -1   9    0.09    0.66
   1   1   9   -0.73    0.74
   1   1   9    0.81    1.40
   1  -1   9    1.39    1.27
   1  -1   9   -0.49    0.83
   1   1   9   -0.16    0.86
   1   1   9    0.46    0.86
   1  -1   9    1.02    0.80
   1   1   9   -1.29    0.63
   1  -1   9    0.61    0.68
   1   1   9   -0.33    0.74
   1  -1   9   -0.13    0.68
   1  -1  10    5.00    0.72
   1   1  10    3.56    0.79
   1   1  10    3.24    1.46
   1  -1  10    4.11    1.47
   1   1  10    5.05    0.91
   1  -1  10    3.49    0.93
   1   1  10    4.45    0.92
   1  -1  10    3.81    0.84
   1  -1  10    4.53    0.81
   1  -1  10    4.51    0.72
   1   1  10    4.73    0.72
   1   1  10    3.96    0.80
   1   1  11    0.07    0.85
   1  -1  11    0.39    0.72
   1   1  11   -0.36    1.08
   1  -1  11    0.13    1.02
   1   1  11    1.35    1.41
   1  -1  11    2.91    1.53
   1   1  11    0.04    0.92
   1  -1  11    0.69    0.83
   1   1  11   -0.32    0.73
   1  -1  11    0.15    0.83
   1   1  11    0.74    0.76
   1  -1  11    0.03    0.68
   1   1  12   23.70    2.14
   1  -1  12   23.89    2.02
   1  -1  12   25.12    1.76
   1   1  12   24.42    1.82
   1   1  12   23.30    1.41
   1  -1  12   24.72    1.37
   1  -1  12   24.48    1.41
   1   1  12   24.59    1.46
   1   1  12   23.97    1.41
   1  -1  12   23.94    1.32
   1  -1  13    0.22    0.89
   1   1  13    2.22    2.55
   1  -1  13    3.24    2.42
   1   1  13   -0.04    0.90
   1  -1  13   -1.65    1.68
   1   1  13    2.13    1.75
   1   1  13    0.94    1.01
   1  -1  13    0.32    0.78
   1   1  13    0.66    0.95
   1  -1  14   71.41    3.16
   1   1  14   71.12    3.17
   1   1  14   69.56    3.15
   1  -1  14   72.56    3.73
   1   1  14   69.32    3.76
   1   1  15    1.11    0.93
   1   1  15    3.91    1.84
   1  -1  15    2.72    1.86
   1   1  16   10.46    0.94
   1   1  16   12.15    1.01
   1  -1  16   11.43    1.07
   1   1  17    0.02    0.68
   1  -1  17    1.02    0.82
   1   1  17    1.04    0.74
   1   1  18    0.33    0.69
   1  -1  18    0.58    0.68
   1   1  19    7.70    0.63
   1  -1  19    7.20    0.65
  -1   2  19    2.10    0.51
  -1  -2  19    0.41    0.74
  -1   2  19    1.01    0.77
  -1   2  18   30.45    1.57
  -1  -2  18   31.71    1.60
  -1   2  18   33.96    1.59
  -1   2  17   13.61    1.03
  -1  -2  17   12.37    1.06
  -1   2  17    9.56    0.95
  -1   2  17   10.32    1.00
  -1   2  16    4.15    0.97
  -1  -2  16    3.37    0.95
  -1  -2  16    3.99    1.82
  -1   2  16    1.68    1.87
  -1   2  16    3.37    0.88
  -1   2  16    3.67    0.94
  -1  -2  15   23.92    1.44
  -1  -2  15   26.28    2.21
  -1   2  15   28.88    2.37
  -1   2  15   25.10    1.52
  -1   2  15   25.74    1.45
  -1   2  14   89.15    4.07
  -1   2  14   92.82    4.05
  -1   2  14   94.20    4.12
  -1  -2  14   94.38    4.04
  -1  -2  14   96.15    4.10
  -1   2  14   90.18    4.07
  -1   2  14   92.55    4.65
  -1  -2  14   93.26    4.57
  -1  -2  13   15.06    1.18
  -1   2  13   14.14    1.23
  -1   2  13   14.85    1.12
  -1  -2  13   13.95    1.22
  -1  -2  13   14.75    2.02
  -1   2  13   13.28    1.82
  -1   2  13   15.14    1.21
  -1   2  13   12.85    1.20
  -1   2  12  113.90    4.86
  -1  -2  12  107.06    4.83
  -1  -2  12  113.18    4.86
  -1   2  12  118.31    4.85
  -1   2  12  118.37    4.86
  -1  -2  12  112.69    4.85
  -1   2  12  108.12    4.81
  -1   2  12  117.90    4.87
  -1   2  12  116.38    5.27
  -1  -2  12  121.04    5.33
  -1  -2  11   72.56    3.34
  -1  -2  11   80.31    3.30
  -1   2  11   78.37    3.37
  -1  -2  11   76.04    3.37
  -1   2  11   72.95    3.37
  -1   2  11   78.57    3.37
  -1  -2  11   79.98    3.37
  -1   2  11   79.74    3.39
  -1  -2  11   77.90    3.77
  -1   2  11   73.80    3.80
  -1   2  10   27.48    1.37
  -1  -2  10   27.88    1.25
  -1  -2  10   25.63    1.34
  -1  -2  10   22.09    1.88
  -1  -2  10   24.61    1.81
  -1   2  10   26.42    1.35
  -1  -2  10   24.71    1.36
  -1   2  10   24.84    1.38
  -1  -2  10   26.35    1.37
  -1  -2  10   26.51    1.31
  -1   2  10   27.00    1.40
  -1   2  10   26.71    1.93
  -1   2   9    1.49    0.79
  -1   2   9    0.82    0.74
  -1   2   9    1.72    0.77
  -1  -2   9    1.95    0.73
  -1  -2   9    0.91    0.63
  -1   2   9    0.83    0.69
  -1  -2   9    1.64    0.54
  -1  -2   9    1.01    0.54
  -1  -2   8    0.66    0.72
  -1   2   8    1.00    0.76
  -1   2   8   -0.50    0.77
  -1  -2   8    1.18    1.25
  -1   2   8    0.20    1.19
  -1  -2   8   -0.46    1.26
  -1   2   8   -0.76    1.31
  -1   2   8   -0.27    0.73
  -1   2   7   39.92    2.01
  -1  -2   7   37.74    2.00
  -1   2   7   37.98    1.75
  -1   2   7   35.08    1.73
  -1   2   7   39.36    1.68
  -1   2   7   38.91    2.07
  -1  -2   7   37.93    2.13
  -1  -2   7   35.19    1.72
  -1  -2   7   36.61    1.70
  -1   2   6  158.23    6.79
  -1  -2   6  159.99    6.80
  -1  -2   6  161.83    6.84
  -1   2   6  159.26    6.83
  -1  -2   5  141.67    5.27
  -1   2   5  147.91    5.27
  -1  -2   5  142.96    5.31
  -1   2   5  136.26    5.30
   1   2  -4   25.05    1.11
  -1   2   4   24.23    1.33
  -1  -2   4   25.38    1.33
  -1   2   4   23.53    1.40
  -1  -2   4   23.54    1.40
  -1   2   3  112.63    4.70
  -1  -2   3  110.53    4.70
   1   2  -3  111.96    4.66
  -1   2   3  104.33    4.73
  -1  -2   3  115.78    4.74
  -1  -2   3  111.48    4.64
  -1  -2   3  110.87    4.72
   1   2  -2 1825.00   76.00
  -1   2   2 1817.23   76.00
  -1  -2   2 1854.04   76.00
  -1  -2   2 1846.12   76.01
  -1  -2   1 2181.11   90.52
   1   2  -1 2206.49   90.55
  -1   2   1 2168.89   90.49
  -1  -2   1 2196.97   90.49
   1   2   0  345.61   14.03
   1  -2   0  330.70   13.98
   1  -2   1  344.75   14.03
   1   2   1  343.07   14.09
   1  -2   1  330.18   14.01
   1   2   1  336.64   14.01
   1  -2   2   27.32    1.38
   1   2   2   28.72    1.49
   1  -2   2   26.89    1.48
   1  -2   3    9.35    0.84
   1  -2   3    9.94    1.08
   1   2   3    9.24    1.10
   1  -2   4    3.75    0.80
   1  -2   4    2.00    1.11
   1   2   4    4.12    1.11
  -1  -2  -5   12.80    0.89
   1   2   5   13.44    1.39
   1  -2   5   14.42    1.37
   1  -2   6   18.78    1.65
   1   2   6   18.91    1.61
   1  -2   6   17.88    1.13
  -1  -2  -6   19.39    1.02
   1   2   6   19.75    1.11
   1   2   6   19.16    1.02
   1   2   7   29.75    1.45
   1  -2   7   29.40    1.45
   1  -2   7   31.07    1.50
   1  -2   7   29.32    1.48
   1   2   7   31.02    1.49
   1   2   7   31.28    1.97
   1  -2   8    3.20    0.60
   1   2   8    4.20    0.75
   1  -2   8    3.74    0.85
   1   2   8    4.20    0.86
   1  -2   8    3.64    0.63
   1  -2   8    3.09    0.73
   1   2   8    2.94    0.78
   1   2   8    3.73    0.68
   1  -2   8    2.68    0.74
   1   2   8    3.61    0.72
   1  -2   8    3.61    0.69
   1  -2   9    3.34    1.41
   1   2   9    2.96    1.33
   1  -2   9    2.78    0.62
   1  -2   9    2.40    0.57
   1   2   9    2.60    0.75
   1  -2   9    4.23    0.55
   1  -2   9    3.01    0.73
   1   2   9    3.07    0.80
   1   2   9    3.03    0.71
   1   2   9    2.54    0.67
   1  -2   9    2.97    0.69
   1  -2   9    3.51    0.76
   1  -2   9    3.41    0.87
   1   2   9    3.83    0.85
   1  -2  10  148.10    5.75
   1   2  10  141.49    5.80
   1   2  10  149.90    5.82
   1   2  10  143.87    6.08
   1  -2  10  140.53    5.77
   1  -2  10  147.52    6.12
   1   2  10  142.72    5.77
   1  -2  10  141.82    5.78
   1   2  10  144.17    5.77
   1   2  10  137.57    5.80
   1  -2  10  140.86    5.80
   1   2  11   81.96    3.73
   1   2  11   88.72    3.77
   1  -2  11   88.07    4.15
   1   2  11   86.72    4.11
   1   2  11   82.18    3.68
   1  -2  11   86.93    3.71
   1   2  11   92.78    3.80
   1   2  11   84.56    3.70
   1  -2  11   82.75    3.78
   1   2  12   35.51    1.80
   1   2  12   33.04    1.83
   1  -2  12   35.56    2.34
   1   2  12   33.33    2.43
   1   2  12   37.08    2.50
   1  -2  12   34.78    2.39
   1  -2  12   35.44    1.74
   1   2  12   34.92    1.77
   1   2  13   50.59    2.42
   1   2  13   49.80    2.45
   1   2  13   52.24    2.40
   1  -2  13   50.81    2.41
   1  -2  13   53.62    3.07
   1   2  13   53.33    3.00
   1   2  14   75.46    3.47
   1  -2  14   78.79    3.49
   1   2  14   80.25    3.49
   1   2  14   81.69    4.04
   1  -2  14   81.73    4.11
   1   2  15    5.46    0.96
   1  -2  15    5.95    0.94
   1   2  15    6.09    0.94
   1   2  15    6.12    0.94
   1   2  15    4.53    1.79
   1  -2  15    6.36    1.82
   1   2  16    0.32    0.83
   1   2  16    1.09    0.78
   1  -2  16    0.69    0.88
   1   2  16    0.15    0.80
   1  -2  17    1.72    0.76
   1   2  17    1.92    0.78
   1   2  17    0.41    0.71
   1   2  18    1.00    0.62
   1  -2  18    0.38    0.62
   1   2  18    0.60    0.51
   1  -2  19   -0.17    0.54
  -1   3  19   -0.04    0.49
  -1   3  18    1.39    0.72
  -1  -3  18    3.54    0.78
  -1   3  18    3.73    0.68
  -1   3  17    8.22    0.86
  -1  -3  17    8.48    0.92
  -1   3  17    9.12    0.89
  -1   3  17    8.36    0.90
  -1   3  16    2.77    0.90
  -1  -3  16    3.24    0.92
  -1   3  16    1.97    0.90
  -1   3  16    3.64    0.90
  -1   3  15    8.73    1.05
  -1   3  15   11.34    2.00
  -1  -3  15    9.65    1.96
  -1   3  14    7.04    0.99
  -1  -3  14    6.71    1.76
  -1  -3  14    7.68    1.04
  -1   3  14    3.49    1.92
  -1   3  14    8.18    1.01
  -1   3  14    5.94    1.91
  -1  -3  14    3.83    1.95
  -1  -3  13    7.32    1.21
  -1   3  13    7.11    1.25
  -1   3  13    6.39    0.98
  -1  -3  13    8.08    1.00
  -1   3  13    7.22    1.05
  -1   3  13    6.18    1.07
  -1  -3  13   11.48    1.88
  -1   3  13    8.80    1.74
  -1  -3  12   15.98    0.93
  -1   3  12   16.39    1.20
  -1  -3  12   14.79    1.16
  -1  -3  12   14.85    1.20
  -1   3  12   15.91    1.20
  -1   3  12   15.27    1.14
  -1   3  12   16.73    1.24
  -1   3  12   16.24    1.93
  -1  -3  12   12.34    1.95
  -1  -3  11    0.50    0.60
  -1   3  11    0.68    0.89
  -1  -3  11    0.82    0.84
  -1   3  11    1.04    0.82
  -1  -3  11   -0.01    0.88
  -1   3  11    0.94    0.91
  -1   3  11   -0.30    0.91
  -1   3  11   -0.06    1.57
  -1  -3  11   -0.65    1.58
  -1  -3  10    4.33    0.63
  -1   3  10    4.71    0.88
  -1   3  10    5.66    0.84
  -1   3  10    4.98    0.75
  -1  -3  10    5.58    0.81
  -1  -3  10    5.53    0.77
  -1   3  10    5.32    0.89
  -1  -3  10    4.62    0.67
  -1   3  10    6.43    1.45
  -1  -3  10    3.00    1.42
  -1  -3   9   27.68    1.43
  -1   3   9   29.52    1.44
  -1   3   9   30.42    1.43
  -1  -3   9   30.49    1.43
  -1  -3   9   29.83    1.34
  -1  -3   9   28.21    1.40
  -1   3   9   28.14    1.48
  -1  -3   9   27.50    1.35
  -1   3   9   26.79    1.45
  -1   3   8    0.85    0.79
  -1  -3   8    2.55    0.67
  -1  -3   8    2.26    0.58
  -1  -3   8    2.43    1.17
  -1  -3   8    2.54    1.35
  -1   3   8    1.66    1.18
  -1   3   8    1.95    1.32
  -1   3   8    1.48    0.72
  -1   3   8    2.72    0.72
  -1  -3   8    1.52    0.70
  -1  -3   8    1.79    0.73
  -1   3   8    2.23    0.68
  -1  -3   7   15.04    0.94
  -1   3   7   15.00    1.02
  -1   3   7   14.70    1.00
  -1   3   7   14.66    1.44
  -1  -3   7   14.47    1.52
  -1  -3   7   16.10    1.37
  -1   3   7   15.18    1.36
   1   3  -6   24.82    1.43
  -1  -3   6   25.11    1.29
  -1   3   6   23.42    1.25
  -1   3   6   26.03    1.59
  -1  -3   6   27.06    1.57
  -1  -3   6   27.18    1.71
  -1   3   6   24.73    1.66
  -1   3   5    2.40    0.91
  -1  -3   5    1.47    0.91
  -1  -3   5    4.33    1.10
  -1   3   5    1.84    1.02
   1   3  -5    2.93    0.91
  -1  -3   4   27.39    1.42
  -1   3   4   28.30    1.43
  -1   3   4   27.82    1.50
  -1  -3   4   28.41    1.53
   1   3  -4   27.75    1.56
  -1  -3   4   26.42    1.49
  -1  -3   4   26.99    1.27
  -1  -3   3  662.27   27.74
  -1   3   3  671.62   27.74
  -1  -3   3  675.59   27.76
  -1   3   3  670.69   27.76
  -1  -3   3  672.55   27.78
   1   3  -3  657.81   27.80
  -1  -3   2   83.40    3.53
  -1   3   2   85.42    3.52
   1   3  -2   84.53    3.73
  -1  -3   2   78.96    3.65
  -1  -3   1    0.40    0.27
   1   3  -1    1.53    1.19
  -1  -3   1    1.16    0.93
   1  -3  -1    1.61    0.90
   1   3   0    4.89    1.29
   1  -3   0    5.45    0.96
   1  -3   1    0.58    0.52
   1   3   1    0.74    0.53
   1   3   1   -0.68    1.19
   1  -3   1    0.02    0.88
   1   3   2    4.78    0.77
   1  -3   2    4.71    0.77
   1  -3   2    4.01    0.93
   1  -3   3   77.87    3.41
   1   3   3   76.86    3.41
   1  -3   3   77.96    3.36
   1  -3   4    2.91    1.04
   1   3   4    2.36    1.06
   1  -3   4    2.64    0.80
   1  -3   5    1.71    0.77
   1  -3   5    0.43    1.17
   1   3   5    0.28    1.16
   1   3   5    0.91    0.72
   1  -3   5    1.48    0.86
  -1  -3  -6   98.05    4.22
   1  -3   6   98.23    4.17
   1   3   6   99.41    4.13
   1  -3   6   99.47    4.35
   1   3   6   97.71    4.34
   1  -3   6   96.77    4.13
   1   3   6   95.65    4.17
   1  -3   7  316.97   13.22
   1   3   7  307.99   13.22
   1   3   7  313.41   13.35
   1   3   7  326.21   13.20
   1  -3   7  313.92   13.20
   1  -3   7  326.22   13.37
   1  -3   8    0.50    0.60
   1  -3   8    1.13    0.68
   1   3   8    1.33    0.84
   1  -3   8    0.17    0.82
   1   3   8    0.60    0.81
   1  -3   8    0.91    0.61
   1   3   8    1.28    0.59
   1  -3   8    0.59    0.66
   1   3   8   -0.33    0.66
   1  -3   9   28.41    1.35
   1   3   9   27.54    1.47
   1  -3   9   29.20    1.32
   1  -3   9   27.09    1.38
   1   3   9   29.09    1.54
   1  -3   9   28.16    1.41
   1   3   9   26.48    1.40
   1  -3   9   27.40    1.51
   1   3   9   28.19    1.47
   1  -3   9   28.44    1.36
   1   3   9   27.11    1.35
   1   3   9   29.56    1.90
   1  -3   9   26.92    1.90
   1   3  10   62.13    2.70
   1  -3  10   60.19    2.60
   1  -3  10   61.08    2.61
   1  -3  10   58.95    2.78
   1   3  10   60.21    2.83
   1   3  10   58.28    2.64
   1  -3  10   60.71    2.65
   1  -3  10   57.94    2.62
   1   3  10   59.19    2.73
   1   3  10   59.12    2.63
   1   3  10   65.70    3.09
   1  -3  10   61.06    3.07
   1   3  11    2.23    0.97
   1  -3  11    3.60    0.72
   1   3  11    3.07    0.84
   1  -3  11    0.14    1.76
   1  -3  11    4.10    0.86
   1   3  11    2.78    0.98
   1   3  11    4.04    1.62
   1  -3  11    3.29    1.62
   1   3  12   11.66    1.03
   1  -3  12   10.05    1.04
   1  -3  12    7.97    1.80
   1   3  12   12.56    1.84
   1   3  12   11.64    1.18
   1   3  12   10.88    1.06
   1   3  13    8.02    0.97
   1  -3  13    8.08    1.01
   1   3  13    7.98    1.00
   1  -3  13    8.91    1.84
   1   3  13    9.59    1.75
   1   3  14   77.48    3.49
   1  -3  14   78.94    4.00
   1   3  14   77.97    3.96
   1  -3  15    1.37    0.86
   1   3  15    1.79    0.83
   1   3  15    1.52    0.91
   1   3  15    1.73    0.96
   1  -3  16   -0.02    0.83
   1   3  16   -0.05    0.79
   1   3  16   -0.72    0.82
   1   3  16    1.56    0.81
   1   3  17    0.09    0.71
   1   3  17   -0.52    0.67
   1  -3  17    0.52    0.73
   1   3  18    3.82    0.55
   1  -3  18    4.71    0.62
   1   3  18    3.62    0.59
  -1   4  19    2.53    0.44
  -1   4  18    2.15    0.62
  -1   4  18    1.58    0.60
  -1  -4  17    0.47    0.79
  -1   4  17    0.63    0.78
  -1   4  17    0.89    0.78
  -1   4  17   -0.82    0.71
  -1   4  16    1.42    0.77
  -1  -4  16    1.16    0.81
  -1   4  16    1.37    0.84
  -1   4  16    1.98    0.87
  -1   4  15   11.81    1.00
  -1  -4  15   10.95    1.02
  -1   4  15   13.09    1.06
  -1   4  15   10.83    1.09
  -1  -4  14    4.10    1.87
  -1   4  14    4.60    1.78
  -1   4  14    3.71    0.94
  -1   4  14    4.00    1.02
  -1   4  13   -0.51    1.02
  -1   4  13    0.80    0.79
  -1  -4  13    3.09    0.91
  -1  -4  13    1.37    1.86
  -1   4  13   -0.62    2.18
  -1   4  13    0.84    0.86
  -1  -4  13    1.76    0.66
  -1   4  13    0.94    1.03
  -1   4  13    0.47    1.76
  -1  -4  13    1.29    1.77
  -1  -4  12   29.07    2.31
  -1   4  12   31.86    1.66
  -1  -4  12   32.06    1.48
  -1  -4  12   30.31    1.60
  -1  -4  12   30.18    1.77
  -1   4  12   29.12    1.59
  -1   4  12   29.42    1.87
  -1   4  12   31.82    1.71
  -1   4  12   33.93    2.32
  -1  -4  11   13.68    0.87
  -1   4  11   11.45    1.06
  -1   4  11   12.89    1.72
  -1  -4  11   11.05    1.73
  -1   4  11   15.30    1.12
  -1   4  11   13.46    1.14
  -1  -4  11   13.42    1.01
  -1   4  11   13.11    0.98
  -1  -4  11   11.91    1.10
  -1   4  10   25.20    1.95
  -1   4  10   26.47    1.48
  -1  -4  10   27.28    1.33
  -1  -4  10   27.26    1.41
  -1  -4  10   28.73    1.44
  -1   4  10   27.76    1.40
  -1   4  10   28.37    1.44
  -1  -4  10   25.61    1.33
  -1  -4  10   27.66    1.39
  -1   4  10   28.74    1.46
  -1  -4  10   25.73    2.02
  -1   4   9    2.10    0.80
  -1   4   9    2.33    0.76
  -1   4   9    0.92    0.66
  -1  -4   9    1.49    0.74
  -1  -4   9    1.64    0.69
  -1  -4   9    0.81    0.62
  -1   4   9    2.47    0.79
  -1  -4   9    1.74    0.71
  -1   4   9    1.66    1.32
  -1  -4   9    2.39    1.37
  -1   4   8   -0.76    0.79
  -1  -4   8    1.12    0.73
  -1  -4   8   -0.14    0.62
  -1   4   8    0.33    1.22
  -1  -4   8    0.22    1.30
  -1   4   8    0.15    0.74
  -1   4   8   -0.54    0.63
  -1  -4   8    0.06    0.68
  -1  -4   8   -0.34    0.66
  -1   4   8    0.30    0.67
  -1   4   7  117.68    4.91
  -1  -4   7  116.84    4.90
  -1   4   7  116.11    4.90
  -1  -4   7  116.20    5.11
  -1   4   7  107.02    5.07
  -1  -4   6    1.08    0.75
  -1  -4   6    3.25    1.17
  -1   4   6    1.46    1.10
  -1   4   6    2.10    0.71
   1   4  -6    2.00    0.92
  -1  -4   5  177.63    7.39
  -1  -4   5  174.35    7.45
   1   4  -5  177.71    7.50
  -1  -4   5  176.85    7.50
  -1   4   5  175.36    7.48
  -1  -4   4   59.89    2.58
  -1  -4   4   58.28    2.62
  -1  -4   4   55.16    2.69
  -1   4   4   57.75    2.67
  -1  -4   4   56.53    2.72
   1   4  -4   59.28    2.79
  -1  -4   4   60.21    2.55
   1   4  -3  107.78    4.79
  -1  -4   3  111.08    4.72
  -1  -4   3  108.07    4.61
   1   4  -2  598.18   25.35
  -1  -4   2  609.32   25.30
   1  -4  -2  614.76   25.31
   1   4  -1  802.76   33.11
   1  -4  -1  794.60   33.05
  -1  -4   1  791.24   33.05
   1  -4   0   50.87    2.41
   1  -4   1   43.06    2.12
   1  -4   2    2.81    1.02
   1   4   2    4.71    0.56
   1  -4   2    3.97    0.60
   1  -4   3   70.84    3.31
   1  -4   3   72.42    3.22
   1  -4   3   73.92    3.18
   1   4   3   72.70    3.16
   1  -4   3   73.22    3.15
   1  -4   4   88.39    3.69
   1   4   4   82.48    3.59
   1  -4   4   84.79    3.71
   1   4   4   84.24    3.68
   1  -4   4   84.00    3.62
   1  -4   5  111.79    4.69
   1   4   5  109.71    4.62
   1   4   5  107.47    4.72
   1  -4   5  111.04    4.75
   1  -4   5  106.30    4.64
   1   4   6   33.67    1.63
   1   4   6   36.56    1.86
   1   4   6   33.44    1.52
   1  -4   6   34.60    1.53
   1  -4   6   34.37    1.88
   1  -4   6   32.74    1.68
   1   4   7   13.52    0.80
   1  -4   7   13.38    0.80
   1  -4   7   14.67    0.98
   1   4   7   13.22    0.98
   1  -4   7   15.83    1.34
   1   4   7   13.61    1.33
   1  -4   8    7.89    0.80
   1   4   8    6.49    0.68
   1  -4   8    7.81    0.72
   1  -4   8    6.70    1.19
   1   4   8    8.28    1.21
   1   4   8    6.52    0.88
   1   4   8    5.20    0.63
   1  -4   9   23.34    1.20
   1   4   9   20.94    1.34
   1  -4   9   23.88    1.22
   1   4   9   22.20    1.20
   1  -4   9   21.73    1.88
   1  -4   9   23.59    1.25
   1   4   9   24.15    1.32
   1  -4   9   23.38    1.79
   1   4   9   23.02    1.74
   1  -4  10    0.76    0.68
   1  -4  10   -0.20    0.62
   1   4  10   -0.41    0.91
   1   4  10    1.16    0.75
   1  -4  10   -0.09    0.75
   1  -4  10   -0.21    0.73
   1   4  10   -1.12    0.96
   1  -4  10    0.97    1.50
   1   4  10    0.47    1.44
   1   4  11    6.39    0.98
   1   4  11    5.52    0.86
   1  -4  11    5.82    0.87
   1  -4  11    6.83    0.78
   1   4  11    6.70    1.06
   1   4  11    9.40    1.66
   1  -4  11    5.90    1.65
   1  -4  12   62.03    2.72
   1   4  12   60.01    2.85
   1   4  12   66.00    2.89
   1  -4  12   62.80    3.35
   1   4  12   56.42    3.29
   1   4  12   61.03    2.77
   1  -4  12   62.38    2.77
   1   4  13   67.74    3.06
   1   4  13   69.08    3.53
   1  -4  13   65.67    3.53
   1   4  13   65.16    2.98
   1  -4  13   69.06    2.99
   1   4  14   38.41    1.90
   1  -4  14   36.27    2.50
   1   4  14   32.97    2.43
   1  -4  14   35.72    1.80
   1   4  14   36.40    1.77
   1   4  15   43.34    1.97
   1   4  15   38.95    1.96
   1   4  15   40.45    1.88
   1  -4  15   37.18    1.89
   1   4  16   11.64    0.92
   1   4  16   10.97    0.94
   1  -4  16    9.07    0.84
   1   4  16    8.80    0.82
   1   4  17    9.14    0.73
   1   4  17    6.60    0.67
   1   4  18    1.56    0.48
  -1   5  18    1.72    0.49
  -1   5  17    0.74    0.64
  -1   5  17    1.58    0.63
  -1   5  16    8.06    0.87
  -1   5  16    7.98    0.84
  -1   5  15    5.93    0.94
  -1   5  15    5.79    0.96
  -1   5  14   13.17    0.95
  -1   5  14   15.02    1.20
  -1  -5  13    2.62    0.66
  -1   5  13    1.91    0.99
  -1   5  12   -0.13    0.89
  -1  -5  12    0.30    0.65
  -1   5  12   -0.17    1.00
  -1   5  11    9.35    0.98
  -1  -5  11    6.86    0.76
  -1   5  11    6.45    1.06
  -1  -5  10  170.80    7.10
  -1  -5  10  167.98    7.08
  -1   5  10  166.52    7.12
  -1   5  10  168.39    7.13
  -1  -5   9  120.56    5.23
  -1  -5   9  125.34    5.21
  -1   5   9  121.98    5.25
  -1   5   9  124.22    5.25
  -1   5   8    0.86    0.79
  -1  -5   8    0.09    0.78
  -1  -5   8   -0.67    0.66
  -1   5   8   -0.17    0.79
  -1  -5   7   14.08    1.03
  -1   5   7   14.28    0.97
  -1   5   7   14.23    0.95
  -1   5   6    1.45    0.67
  -1  -5   6    1.92    0.75
  -1   5   6    0.61    0.66
  -1   5   5    0.66    0.64
  -1  -5   5    0.39    0.74
  -1   5   5    0.24    0.66
  -1  -5   4    2.05    1.08
  -1  -5   4    3.12    0.79
   1  -5  -3    2.75    1.20
  -1  -5   3    3.48    1.10
  -1  -5   3    2.39    0.82
  -1  -5   2    6.04    1.18
   1  -5  -2    5.73    1.24
  -1  -5   2    6.21    0.78
  -1  -5   1    1.59    1.16
   1  -5  -1    0.45    1.14
   1  -5  -1    3.62    0.72
  -1  -5   1    3.76    0.74
  -1  -5   0   20.59    1.52
   1  -5   0   22.50    1.49
   1  -5   0   19.79    1.15
  -1  -5   0   20.21    1.14
   1  -5   1    0.51    1.12
  -1  -5  -1    0.43    0.66
   1  -5   2    0.97    1.06
   1  -5   2   -0.16    0.69
   1  -5   3   -0.01    0.68
   1  -5   3   -0.09    0.87
   1   5   3    0.74    0.60
   1  -5   4    4.24    0.80
   1  -5   4    4.37    0.86
   1   5   4    4.26    0.67
   1  -5   5   -0.67    0.74
   1  -5   5   -0.17    0.82
   1  -5   5   -0.02    0.60
   1   5   5   -0.10    0.68
   1   5   6   -0.12    0.74
   1  -5   6   -0.65    0.84
   1   5   7    1.50    0.77
   1  -5   7    2.05    0.82
   1   5   8   -0.19    0.82
   1  -5   8    0.84    0.82
   1   5   8    0.99    0.81
   1   5   9    5.79    0.95
   1  -5   9    4.43    0.86
   1  -5   9    4.78    0.73
   1   5   9    4.10    0.94
   1  -5  10    2.13    0.83
   1   5  10    0.76    0.95
   1  -5  10    1.56    0.71
   1   5  10    1.57    0.91
   1   5  11    6.87    1.05
   1  -5  11    6.94    0.80
   1  -5  11    6.61    0.88
   1   5  11    7.75    1.09
   1  -5  12   14.42    0.98
   1   5  12   16.38    1.22
   1   5  13    9.13    1.09
   1   5  14    4.29    0.95
   1   5  14    3.79    0.88
   1   5  15   19.06    1.20
   1   5  15   19.34    1.24
   1   5  16   14.88    0.99
   1   5  16   14.60    0.99
   1   5  17   -0.21    0.57
  -1   6  17    8.42    0.65
  -1   6  17    7.75    0.70
  -1   6  16   25.76    1.29
  -1   6  16   23.45    1.32
  -1   6  15   40.53    1.87
  -1   6  15   36.73    1.90
  -1   6  14    1.17    0.88
  -1   6  14    0.30    0.67
  -1   6  14    1.21    0.92
  -1   6  13    2.35    0.91
  -1  -6  13    0.86    0.62
  -1   6  13    0.25    0.99
  -1   6  12    2.12    0.96
  -1  -6  12    0.75    0.66
  -1   6  12    1.03    1.02
  -1  -6  11   67.62    3.07
  -1  -6  11   70.15    3.05
  -1   6  11   70.69    3.14
  -1   6  11   73.83    3.15
  -1  -6  10  343.51   14.41
  -1   6  10  348.23   14.43
  -1   6  10  346.18   14.45
  -1  -6   9  142.69    5.99
  -1  -6   9  143.71    6.01
  -1   6   9  138.27    6.02
  -1   6   9  142.03    6.01
  -1   6   8    5.12    0.81
  -1  -6   8    3.92    0.83
  -1  -6   8    3.42    0.75
  -1   6   8    3.42    0.83
  -1   6   7    8.87    0.87
  -1  -6   7    8.39    0.93
  -1  -6   7    7.08    0.89
  -1   6   7    9.37    0.86
  -1   6   6   62.22    2.81
  -1   6   6   64.15    2.80
  -1  -6   6   66.03    2.86
  -1   6   5  130.00    5.49
  -1   6   5  128.76    5.50
   1  -6  -5  130.39    5.74
  -1  -6   5  133.30    5.53
  -1   6   4    1.48    0.62
   1  -6  -4    1.41    1.20
  -1  -6   4    1.73    1.11
  -1  -6   4    1.15    0.82
   1  -6  -3    0.18    0.57
  -1  -6   3   -0.26    0.77
   1  -6  -3    1.10    1.18
  -1  -6   3   -0.58    1.10
  -1  -6   2  390.93   16.23
   1  -6  -2  381.14   16.24
  -1  -6   2  392.09   16.09
   1  -6  -2  383.44   16.08
  -1  -6   1  343.99   14.41
   1  -6  -1  348.04   14.40
   1  -6   0   42.14    1.92
  -1  -6   0   40.81    1.90
  -1  -6  -1  443.06   18.30
   1  -6   1  429.29   18.27
   1  -6   1  436.82   18.14
   1   6   2   15.30    0.88
   1  -6   2   15.80    1.37
  -1  -6  -2   17.68    1.49
   1  -6   2   17.01    1.09
   1   6   3   44.58    2.04
   1  -6   3   44.93    2.36
   1  -6   3   42.35    2.19
   1  -6   3   48.34    2.14
  -1  -6  -3   48.32    2.03
   1  -6   4    2.80    0.85
   1   6   4    3.79    0.67
   1  -6   5   32.98    1.67
   1   6   5   33.34    1.60
   1  -6   6  120.45    5.15
   1   6   6  121.04    5.14
   1  -6   7   31.79    1.62
   1   6   7   30.34    1.59
   1   6   7   30.07    1.54
   1   6   8    5.72    0.93
   1  -6   8    5.82    0.94
   1   6   8    4.20    0.87
   1  -6   9   47.32    2.31
   1  -6   9   48.48    2.26
   1   6   9   51.15    2.35
   1   6   9   51.04    2.30
   1  -6  10   11.89    0.96
   1   6  10   12.27    1.13
   1  -6  10   13.50    0.96
   1   6  10   13.63    1.15
   1  -6  10   13.32    1.05
   1  -6  11   30.98    1.52
   1   6  11   30.53    1.63
   1   6  12    0.83    0.93
   1  -6  13    6.30    0.71
   1   6  13    5.93    1.01
   1   6  14    7.62    0.84
   1   6  14    5.98    0.92
   1   6  15   28.11    1.37
   1   6  15   25.18    1.39
   1   6  16   16.94    0.93
   1   6  16   15.95    0.96
   1   6  17    0.85    0.45
  -1   7  16    9.41    0.72
  -1   7  16   10.37    0.70
  -1   7  15   18.89    1.12
  -1   7  15   21.37    1.12
  -1   7  14   11.78    0.83
  -1   7  14   12.92    1.03
  -1   7  14   13.98    0.94
  -1   7  13   35.79    1.68
  -1  -7  13   31.16    1.52
  -1   7  13   33.44    1.63
  -1   7  12   25.13    1.41
  -1  -7  12   22.19    1.21
  -1   7  12   23.79    1.34
  -1  -7  11    4.26    0.80
   1  -7 -11    6.30    1.35
  -1   7  11    6.64    0.95
  -1   7  10    4.63    0.89
   1  -7 -10    3.59    1.39
  -1   7   9   51.28    2.34
  -1   7   9   51.70    2.40
   1  -7  -9   52.27    2.76
  -1  -7   9   49.92    2.36
  -1   7   8   30.33    1.51
  -1  -7   8   29.27    1.53
  -1  -7   8   29.17    1.61
  -1   7   8   28.19    1.56
   1  -7  -8   28.86    1.99
  -1  -7   7    3.65    0.82
  -1   7   7    1.48    0.73
  -1   7   7    2.47    0.81
  -1  -7   7    3.38    0.93
   1  -7  -7    0.87    1.38
  -1  -7   6   -0.05    0.83
  -1   7   6   -0.20    0.69
   1  -7  -6    0.11    1.34
  -1  -7   6    1.33    0.90
  -1   7   6    0.38    0.76
   1  -7  -5    3.97    1.32
  -1  -7   5    2.69    0.95
  -1   7   5    2.52    0.72
  -1  -7   4    2.58    1.25
   1  -7  -4    1.08    1.27
  -1   7   4    1.79    0.65
  -1  -7   4    1.06    0.90
  -1  -7   3    0.19    1.22
   1  -7  -3   -0.79    1.25
  -1  -7   3    0.07    0.88
  -1   7   3   -1.06    0.60
   1  -7  -2    2.23    1.25
  -1  -7   2    0.81    1.24
   1  -7  -2    0.82    0.70
  -1  -7   2    1.05    0.81
  -1  -7   1   -0.15    1.25
   1  -7  -1   -0.24    1.24
  -1  -7   1    0.49    0.79
   1  -7  -1    0.65    0.74
  -1  -7   0    0.78    1.23
   1  -7   0    0.70    1.20
   1  -7   0    1.07    0.78
   1  -7   1    0.52    1.22
  -1  -7  -1   -0.55    1.28
   1  -7   1   -0.59    0.83
   1  -7   2   39.57    2.26
  -1  -7  -2   42.94    2.30
  -1  -7  -2   41.22    1.88
   1  -7   2   39.95    1.95
  -1  -7  -3    1.08    1.36
   1  -7   3    2.06    0.90
  -1  -7  -3    3.32    0.64
   1  -7   4    1.27    0.90
  -1  -7  -4   -0.62    1.33
   1   7   4    1.22    0.67
   1  -7   5  156.95    6.50
   1   7   5  149.39    6.46
  -1  -7  -5  158.94    6.77
   1   7   6    0.62    0.78
   1  -7   6    0.84    0.93
   1   7   6   -0.06    0.77
   1   7   7    5.00    0.90
   1  -7   7    5.17    1.01
   1   7   7    6.19    0.88
   1  -7   8   57.05    2.61
   1  -7   8   58.46    2.63
   1   7   8   56.96    2.61
   1   7   8   57.11    2.64
   1   7   9   24.63    1.38
   1  -7  10   41.60    2.07
   1  -7  10   40.89    2.01
   1   7  10   42.62    2.04
   1  -7  10   44.40    1.99
   1   7  10   46.14    2.11
   1   7  11   16.25    1.16
   1  -7  11   17.39    1.02
   1   7  11   16.67    1.23
   1   7  12   11.00    1.01
   1  -7  12   10.08    0.82
   1   7  12   12.83    0.99
   1   7  13   47.85    2.04
   1  -7  13   43.47    1.97
   1   7  13   40.98    2.09
   1   7  14   22.29    1.20
   1   7  14   21.24    1.19
   1   7  15    4.68    0.65
   1   7  15    5.20    0.65
   1   7  16    0.71    0.42
  -1   8  15   21.05    1.06
  -1   8  15   23.76    1.09
  -1   8  14   12.37    0.78
  -1   8  14   13.85    0.91
  -1  -8  13   19.50    1.00
  -1   8  13   19.27    1.10
  -1   8  13   21.48    1.17
  -1   8  12    0.02    0.69
  -1   8  12   -0.43    0.68
  -1   8  12    1.85    0.81
  -1  -8  12    0.12    0.56
  -1  -8  11    4.69    0.77
  -1   8  11    4.87    0.78
  -1   8  11    4.22    0.89
  -1   8  11    4.50    0.84
  -1  -8  11    4.94    0.69
  -1  -8  10    3.20    0.82
  -1   8  10    2.87    0.75
  -1   8  10    3.41    0.91
   1  -8 -10    1.61    1.23
  -1   8   9   58.25    2.71
   1  -8  -9   56.53    3.04
  -1  -8   9   62.48    2.70
   1  -8  -8   17.69    1.69
  -1   8   7    3.12    0.83
   1  -8  -7    4.09    1.45
  -1  -8   7    4.41    1.44
  -1  -8   7    3.65    0.95
  -1   8   6   -0.02    0.76
   1  -8  -6   -1.41    1.38
  -1  -8   6   -0.88    0.84
   1  -8  -5    1.94    1.41
  -1  -8   5    2.76    0.95
   1  -8  -4   25.56    1.83
  -1  -8   4   22.09    1.33
  -1  -8   3   44.76    2.35
   1  -8  -3   43.49    2.37
  -1  -8   3   37.32    1.98
   1  -8  -2   13.83    1.54
  -1  -8   2   10.46    1.51
  -1  -8   2   10.52    0.97
  -1  -8   1  115.11    5.07
   1  -8  -1  118.07    5.05
   1  -8  -1  108.00    4.75
  -1  -8   1  111.85    4.76
   1  -8   0    4.66    0.88
  -1  -8   0    4.10    1.44
   1  -8   0    1.80    1.36
  -1  -8   0    2.94    0.80
   1  -8   1   53.36    2.79
  -1  -8  -1   55.98    2.82
   1  -8   1   52.50    2.44
  -1  -8  -1   51.37    2.38
   1  -8   2    5.02    0.90
   1  -8   2    5.52    1.38
  -1  -8  -2    6.33    1.41
  -1  -8  -2    3.52    0.77
   1  -8   3   13.30    1.11
  -1  -8  -3   11.59    1.60
  -1  -8  -4   17.72    1.75
   1  -8   4   19.16    1.29
   1  -8   5    0.26    0.91
  -1  -8  -5    1.30    1.44
  -1  -8  -6   77.27    3.67
  -1  -8  -6   69.42    3.66
   1  -8   6   75.93    3.33
   1   8   7   36.59    1.78
  -1  -8  -7   39.18    2.34
   1   8   8   19.92    1.25
  -1  -8  -8   23.75    1.83
   1  -8   8   24.00    1.32
   1   8   9   62.94    2.83
  -1  -8  -9   64.83    3.19
   1  -8   9   62.26    2.81
   1  -8  10   54.95    2.58
   1   8  10   58.81    2.63
   1   8  10   57.11    2.58
   1  -8  10   59.47    2.55
   1  -8  11   -0.32    0.64
   1   8  11   -0.65    0.73
   1  -8  11    1.32    0.64
   1   8  11   -0.26    0.80
   1   8  12    9.08    0.83
   1  -8  12   10.01    0.72
   1   8  12    9.30    0.87
   1   8  13   14.68    0.91
   1   8  13   15.14    0.94
   1   8  14   38.20    1.61
   1   8  14   33.10    1.62
  -1   9  13    8.56    0.61
  -1   9  13    8.39    0.62
  -1  -9  12    0.90    0.48
  -1   9  12   -0.28    0.61
  -1   9  11    3.24    0.76
  -1   9  11    3.68    0.70
  -1  -9  11    4.29    0.58
  -1   9  10   -0.53    0.73
  -1  -9  10   -0.54    0.62
  -1  -9  10   -0.55    0.72
  -1   9   9   55.38    2.54
  -1  -9   9   58.13    2.56
  -1  -9   8    3.71    0.89
   1  -9  -8    0.42    1.30
  -1  -9   7   65.33    2.93
   1  -9  -7   68.59    3.26
  -1  -9   7   60.26    3.28
  -1  -9   6   75.41    3.27
   1  -9  -6   80.01    3.62
   1  -9  -5   16.97    1.71
   1  -9  -4   94.95    4.45
  -1  -9   3    0.41    0.92
   1  -9  -3    0.19    1.42
   1  -9  -2   19.60    1.23
  -1  -9   2   23.29    1.35
   1  -9  -2   23.19    1.83
  -1  -9   2   20.47    1.80
  -1  -9   1   -0.08    0.90
   1  -9  -1    0.88    0.86
   1  -9  -1    1.45    1.43
  -1  -9   1    1.41    1.42
  -1  -9   0    0.53    0.80
  -1  -9   0    1.87    1.41
   1  -9   0    0.88    1.45
  -1  -9  -1    0.52    0.79
  -1  -9  -1    3.14    1.46
   1  -9   1    2.60    1.43
   1  -9   2  181.73    7.35
  -1  -9  -2  166.49    7.30
  -1  -9  -2  181.36    7.65
   1  -9   3   69.19    3.14
  -1  -9  -3   73.90    3.55
  -1  -9  -4   27.39    2.02
  -1  -9  -5  217.24   10.09
  -1  -9  -5  248.92   10.07
   1  -9   6    3.39    0.91
  -1  -9  -6    2.03    1.40
   1  -9   7  278.19   11.55
  -1  -9  -7  269.85   11.80
   1  -9   8    1.26    0.84
   1  -9   9   56.24    2.62
   1  -9   9   60.52    2.59
   1  -9  10    0.20    0.66
   1   9  10   -0.21    0.60
   1  -9  10    1.40    0.60
   1  -9  11    9.14    0.69
   1   9  11    8.20    0.68
   1   9  11    8.47    0.76
   1   9  11    8.39    0.72
   1   9  12    0.69    0.46
   1  -9  12    0.17    0.46
   1   9  12    0.77    0.50
  -1  10  12    0.40    0.43
  -1 -10  11    5.91    0.50
  -1  10  11    6.22    0.64
  -1 -10  10    2.11    0.52
  -1  10  10    2.71    0.69
  -1  10   9    2.70    0.79
  -1 -10   9    3.01    0.68
  -1 -10   8    1.82    0.79
  -1 -10   7    6.86    0.89
  -1 -10   6   26.29    1.43
  -1 -10   5   -0.45    1.54
   1 -10  -5    1.25    1.26
  -1 -10   5    0.79    0.84
  -1 -10   4    8.36    1.57
   1 -10  -4    9.50    1.40
  -1 -10   4    8.57    0.97
   1 -10  -3    1.38    1.31
  -1 -10   3    0.99    0.89
   1 -10  -2    1.01    1.35
   1 -10  -2    0.66    0.75
  -1 -10   2    2.02    0.89
   1 -10  -1    1.28    1.40
  -1 -10   1   -0.72    1.36
  -1 -10   1   -0.85    0.79
   1 -10  -1    0.48    0.76
  -1 -10   0    0.72    1.42
   1 -10   0    0.35    0.82
  -1 -10   0    0.91    0.80
  -1 -10  -1    6.51    1.48
  -1 -10  -1    6.81    0.82
   1 -10   1    6.44    0.91
  -1 -10  -2    1.75    1.41
  -1 -10  -2    1.92    1.70
   1 -10   2    2.05    0.88
  -1 -10  -3    2.17    1.35
  -1 -10  -3    2.41    1.59
   1 -10   3   -0.41    0.90
  -1 -10  -4    2.71    1.37
  -1 -10  -4    0.23    1.46
   1 -10   4    1.64    0.91
   1 -10   5    3.26    0.88
   1 -10   6   45.25    2.13
   1 -10   7    4.86    0.76
   1 -10   8   -0.08    0.74
   1 -10   9    1.96    0.65
   1 -10   9    1.14    0.57
   1 -10  10    1.00    0.51
   1  10  10    0.19    0.60
   1 -10  10    0.62    0.49
   1 -10  11    4.43    0.45
  -1  11  10    3.53    0.49
  -1 -11  10    4.89    0.39
  -1  11   9   86.72    3.66
  -1 -11   9   85.42    3.62
  -1  11   8    3.72    0.67
  -1  11   7   60.82    2.78
  -1 -11   7   63.40    2.73
  -1 -11   6    3.72    0.74
  -1 -11   5    1.85    0.76
  -1 -11   4   -0.47    0.76
  -1 -11   3    1.11    0.73
  -1 -11   2    1.65    0.75
  -1 -11   1    0.90    0.73
   1 -11  -1    1.28    0.67
  -1 -11   0    5.77    0.73
   1 -11   0    4.89    0.78
   1 -11   1    1.98    0.75
   1 -11   2   15.89    1.06
   1 -11   3   53.67    2.43
   1 -11   4   16.33    1.02
   1 -11   5    1.32    0.68
   1 -11   6   45.79    2.07
   1 -11   7   19.16    1.12
   1 -11   7   22.39    1.06
   1 -11   8   23.37    1.23
   1  11   8   24.62    1.28
   1  11   9    2.20    0.50
   1 -11   9    2.59    0.41
  -1  12   7   11.10    0.71
  -1 -12   7   11.87    0.62
  -1  12   6   -0.09    0.52
  -1  12   5   -0.35    0.58
  -1  12   4   -0.18    0.64
  -1  12   3   -0.33    0.65
  -1  12   2    1.70    0.63
  -1  12   1    0.21    0.60
  -1  12   0    0.33    0.53
   1 -12   0    0.20    0.47
   1 -12   1    6.66    0.60
   1 -12   2   -0.21    0.54
   1 -12   3    4.03    0.59
   1 -12   4    2.61    0.55
   1  12   5    0.78    0.57
   1 -12   5    1.18    0.51
   1 -12   6    0.09    0.37
   1  12   6   -0.13    0.51
   1 -12   7    4.47    0.37
   1  12   7    3.61    0.47
  -2   0  19   -0.02    0.76
  -2   0  18   -0.09    0.70
  -2   0  18    0.60    0.87
  -2   0  17   -0.19    0.94
  -2   0  17   -1.03    2.64
  -2   0  17    0.50    0.82
  -2   0  16    7.14    1.93
  -2   0  15   -0.49    1.12
  -2   0  15   -1.01    0.94
  -2   0  15   -2.06    1.83
  -2   0  15    0.52    0.92
  -2   0  14    6.62    1.07
  -2   0  14    5.08    1.05
  -2   0  14    3.23    1.96
  -2   0  14    4.95    0.94
  -2   0  14    6.34    0.99
  -2   0  13    0.62    0.87
  -2   0  13   -0.02    1.00
  -2   0  13    1.20    1.71
  -2   0  13    0.96    0.87
  -2   0  13    0.91    0.93
  -2   0  12   59.69    2.74
  -2   0  12   59.67    3.15
  -2   0  12   60.64    2.76
  -2   0  12   60.46    2.75
  -2   0  12   63.71    2.74
  -2   0  12   66.33    3.32
  -2   0  11   -0.49    0.78
  -2   0  11    0.06    1.47
  -2   0  11    0.99    1.27
  -2   0  11    0.86    0.76
  -2   0  11   -0.04    0.63
  -2   0  11    0.58    0.81
  -2   0  10   51.61    2.32
  -2   0  10   49.68    2.27
  -2   0  10   47.95    2.64
  -2   0  10   53.13    2.31
  -2   0  10   52.86    2.75
  -2   0  10   49.56    2.31
  -2   0  10   54.27    2.32
  -2   0   9   -0.59    0.78
  -2   0   9    0.39    0.80
  -2   0   9    0.26    0.77
  -2   0   9    0.28    0.68
  -2   0   8  229.72    9.61
  -2   0   8  236.51    9.67
  -2   0   8  228.68    9.47
  -2   0   8  222.24    9.45
  -2   0   7   -0.01    0.77
  -2   0   7   -0.13    1.15
  -2   0   7   -0.63    1.25
  -2   0   6 1256.19   52.23
  -2   0   6 1260.52   52.21
  -2   0   5    0.45    1.05
  -2   0   4 7116.32  294.68
  -2   0   3    1.18    0.94
  -2   0   3    1.08    0.93
  -2   0   2 2393.30   99.17
  -2   0   2 2395.00   99.16
  -2   0   1    0.76    0.55
   2   0   0  247.31   10.28
   2   0   1   -0.14    0.61
   2   0   2 1524.92   63.83
   2   0   2 1558.43   63.81
   2   0   2 1521.39   63.87
   2   0   3    0.97    1.28
   2   0   4  119.50    5.23
   2   0   5   -1.38    1.29
   2   0   6   47.16    2.54
   2   0   6   45.20    2.10
   2   0   7    0.58    1.57
   2   0   7    1.38    0.86
   2   0   7    0.67    0.73
   2   0   8    2.16    0.71
   2   0   8    1.79    0.89
   2   0   8    2.03    0.88
   2   0   8    1.73    0.73
   2   0   8    1.22    0.75
   2   0   9    0.13    0.71
   2   0   9    0.01    1.00
   2   0   9   -0.67    1.42
   2   0   9   -0.71    0.82
   2   0   9    0.52    0.70
   2   0   9    0.90    0.68
   2   0  10   22.38    1.25
   2   0  10   21.66    1.88
   2   0  10   22.21    1.53
   2   0  10   22.67    1.29
   2   0  10   23.55    1.37
   2   0  10   23.13    1.26
   2   0  11    0.25    0.78
   2   0  11    2.44    1.84
   2   0  11   -0.48    1.52
   2   0  11    0.86    0.91
   2   0  11   -0.92    0.86
   2   0  11   -0.91    0.76
   2   0  12   35.47    1.76
   2   0  12   37.59    1.78
   2   0  12   34.55    1.85
   2   0  12   36.30    1.73
   2   0  12   32.84    2.36
   2   0  13   -1.20    0.98
   2   0  13   -1.42    1.85
   2   0  13   -0.41    0.94
   2   0  13    0.12    0.83
   2   0  14   27.86    1.63
   2   0  14   32.53    2.40
   2   0  15    0.26    0.90
   2   0  15   -0.18    1.80
   2   0  16  143.15    6.07
   2   0  17   -0.10    0.70
   2   0  18   59.85    2.62
   2   0  19   -0.16    0.42
  -2   1  19    6.35    0.85
  -2  -1  19    6.60    0.91
  -2   1  19    5.55    0.64
  -2   1  18    6.39    0.89
  -2  -1  18    6.14    0.86
  -2   1  18    5.97    0.79
  -2   1  17    1.47    0.91
  -2  -1  17    0.90    0.85
  -2   1  17    0.84    0.78
  -2  -1  17    0.02    0.57
  -2   1  17    0.72    0.81
  -2  -1  16   57.25    2.57
  -2   1  16   56.82    2.59
  -2  -1  16   55.00    3.31
  -2   1  16   53.91    3.38
  -2  -1  15   80.10    3.57
  -2   1  15   81.93    3.59
  -2   1  15   77.44    3.59
  -2  -1  15   85.21    3.61
  -2   1  15   84.92    3.58
  -2  -1  15   75.47    3.55
  -2  -1  15   85.80    4.20
  -2   1  15   82.60    4.25
  -2   1  14   24.14    2.25
  -2  -1  14   23.31    2.32
  -2  -1  14   25.25    1.49
  -2   1  14   24.67    1.56
  -2   1  14   26.41    1.44
  -2  -1  14   26.40    1.51
  -2   1  14   26.34    1.46
  -2  -1  14   24.43    1.45
  -2   1  14   22.66    1.49
  -2  -1  13   16.48    1.13
  -2   1  13   15.54    1.18
  -2   1  13   14.92    1.15
  -2  -1  13   14.79    1.20
  -2   1  13   11.91    2.00
  -2  -1  13   13.49    1.89
  -2   1  13   14.62    1.12
  -2  -1  13   15.23    1.07
  -2   1  13   14.38    1.14
  -2  -1  13   15.15    1.10
  -2  -1  12   10.25    0.94
  -2   1  12   10.48    0.98
  -2   1  12    9.25    0.95
  -2  -1  12    8.45    1.00
  -2  -1  12   10.25    1.57
  -2   1  12    8.07    1.48
  -2  -1  12   12.76    1.73
  -2   1  12    9.01    1.74
  -2  -1  12    9.62    0.90
  -2   1  12   10.16    0.97
  -2   1  12    9.85    1.00
  -2  -1  12   10.52    0.95
  -2   1  12    9.54    0.83
  -2   1  11   52.91    2.38
  -2  -1  11   50.97    2.36
  -2   1  11   51.22    2.32
  -2  -1  11   51.54    2.72
  -2   1  11   55.21    2.70
  -2   1  11   51.65    2.37
  -2  -1  11   50.70    2.37
  -2  -1  11   52.61    2.33
  -2   1  11   53.86    2.37
  -2  -1  11   53.30    2.89
  -2   1  11   50.59    2.89
  -2   1  10  255.15   10.65
  -2  -1  10  252.86   10.65
  -2   1  10  257.90   10.64
  -2  -1  10  263.02   10.82
  -2   1  10  261.57   10.84
  -2   1  10  261.89   10.65
  -2  -1  10  256.90   10.64
  -2   1  10  255.36   10.65
  -2  -1  10  259.94   10.65
  -2  -1  10  238.57   10.65
  -2   1  10  246.19   10.66
  -2  -1  10  263.38   10.92
  -2   1  10  263.71   10.92
  -2  -1   9  113.11    4.72
  -2   1   9  109.86    4.73
  -2   1   9  110.61    4.73
  -2  -1   9  112.69    4.70
  -2   1   9  110.64    4.72
  -2   1   9  112.16    4.72
  -2  -1   9  108.82    4.73
  -2   1   8   90.51    3.96
  -2  -1   8   96.64    4.27
  -2  -1   8   91.08    3.99
  -2   1   8   97.01    4.28
  -2   1   8   92.23    3.98
  -2   1   8   98.06    4.16
  -2  -1   8   96.14    4.17
  -2  -1   7   67.14    3.15
  -2   1   7   63.22    3.10
  -2   1   7   63.41    2.82
  -2  -1   7   64.96    2.83
  -2  -1   7   63.68    3.02
  -2   1   7   67.21    3.03
  -2  -1   6   25.96    1.20
  -2   1   6   25.77    1.50
  -2  -1   6   23.53    1.46
  -2   1   6   23.88    1.61
  -2  -1   6   24.16    1.67
  -2   1   5    1.00    1.07
  -2  -1   5    0.11    1.12
  -2  -1   5    0.32    0.64
  -2  -1   4    1.73    1.08
  -2   1   4    2.71    0.97
  -2  -1   4    2.25    0.71
  -2   1   3  144.21    6.36
  -2  -1   3  142.01    6.36
  -2  -1   3  156.99    6.37
  -2   1   3  155.32    6.38
  -2  -1   3  153.18    6.28
  -2  -1   3  148.32    6.32
  -2   1   2    6.21    0.75
  -2  -1   2    6.23    0.76
  -2  -1   2    6.93    0.92
  -2   1   2    7.00    0.91
  -2  -1   2    6.78    0.56
  -2  -1   2    6.98    0.78
   2  -1  -2    6.93    0.55
   2  -1  -1    0.19    0.46
  -2  -1   1    0.54    0.73
   2   1   0   95.69    4.03
  -2  -1   0   93.23    4.01
  -2  -1  -1    2.38    0.75
   2   1   1    0.16    0.88
   2  -1   1    1.60    0.69
   2   1   2    0.49    0.96
   2  -1   2   -0.27    1.17
   2   1   2    1.39    1.15
   2   1   2    0.02    0.98
  -2  -1  -2    0.62    0.76
   2  -1   2    0.77    0.79
   2  -1   3    1.08    0.60
   2  -1   3    1.82    1.25
   2   1   3    1.39    1.23
  -2  -1  -3    0.26    0.68
   2  -1   3    1.20    0.85
   2  -1   4   -0.08    1.31
   2   1   4   -0.57    1.31
  -2  -1  -4   -0.22    0.59
   2  -1   5    3.67    1.39
   2   1   5    5.04    1.40
   2   1   6   30.76    1.51
   2  -1   6   29.15    1.49
   2   1   6   28.45    1.99
   2  -1   6   25.09    1.91
   2  -1   7    2.80    0.73
   2  -1   7    2.22    0.67
   2   1   7    3.44    0.68
   2   1   7    3.06    0.74
   2  -1   7    3.80    0.69
   2  -1   7    2.65    0.83
   2   1   7    3.90    0.81
   2   1   7    2.60    1.50
   2  -1   7    1.35    1.52
   2  -1   8   10.51    0.74
   2   1   8    7.88    0.86
   2   1   8    8.97    0.99
   2  -1   8    8.82    1.02
   2  -1   8    9.64    0.79
   2   1   8   10.77    0.92
   2  -1   8    7.70    0.88
   2  -1   8    9.03    0.83
   2   1   8    9.16    0.79
   2  -1   8    9.24    0.80
   2   1   8    9.02    0.83
   2  -1   9    6.02    0.65
   2   1   9    6.46    1.08
   2  -1   9    5.99    1.01
   2  -1   9    5.49    0.70
   2   1   9    6.48    0.80
   2  -1   9    5.37    0.89
   2   1   9    6.32    0.94
   2   1   9    5.90    0.77
   2   1   9    5.79    0.80
   2  -1   9    6.07    0.81
   2  -1   9    6.59    0.74
   2  -1  10   29.92    1.50
   2   1  10   32.59    1.57
   2  -1  10   30.76    1.59
   2   1  10   31.11    1.66
   2   1  10   30.47    1.54
   2   1  10   31.78    2.06
   2  -1  10   30.85    1.51
   2  -1  10   32.27    2.14
   2   1  10   29.27    1.89
   2   1  10   31.96    1.53
   2  -1  10   31.07    1.57
   2  -1  10   29.93    1.83
   2  -1  11   53.64    2.47
   2   1  11   55.35    2.53
   2  -1  11   54.45    2.53
   2   1  11   53.68    2.57
   2   1  11   60.28    2.98
   2  -1  11   54.71    2.99
   2  -1  11   55.51    2.48
   2   1  11   55.71    2.48
   2   1  11   57.46    2.50
   2  -1  11   56.51    2.51
   2  -1  11   55.61    3.07
   2   1  11   51.56    3.18
   2   1  12   61.05    2.69
   2  -1  12   61.54    2.68
   2   1  12   60.19    2.71
   2   1  12   59.45    2.76
   2   1  12   58.53    2.65
   2  -1  12   57.64    2.67
   2   1  12   57.81    3.25
   2  -1  12   55.80    3.19
   2  -1  13   14.70    1.25
   2   1  13   17.40    1.21
   2   1  13   15.61    2.02
   2  -1  13   17.91    2.08
   2   1  13   18.10    1.24
   2   1  13   18.21    1.18
   2   1  14   44.36    2.20
   2   1  14   46.50    2.24
   2  -1  14   48.03    2.23
   2   1  14   47.14    2.23
   2   1  14   42.70    2.91
   2  -1  14   48.29    2.90
   2   1  15   11.34    1.00
   2  -1  15   16.33    2.03
   2   1  15   12.68    1.98
   2   1  15   12.33    1.08
   2  -1  15   10.84    1.10
   2   1  16   -1.10    0.74
   2  -1  16   -0.45    0.83
   2   1  16   -0.06    0.84
   2  -1  17   -0.48    0.73
   2   1  17    0.11    0.74
   2   1  18    3.09    0.65
   2  -1  18    4.56    0.62
  -2   2  19    3.69    0.62
  -2   2  18    0.52    0.66
  -2   2  18   -0.35    0.76
  -2   2  18    0.45    0.81
  -2  -2  18    0.18    0.77
  -2  -2  17   36.37    1.77
  -2   2  17   33.54    1.80
  -2   2  17   34.64    1.72
  -2   2  17   35.01    1.76
  -2  -2  16    7.29    1.95
  -2   2  16   11.34    1.12
  -2  -2  16   11.35    1.08
  -2   2  16   10.58    2.11
  -2   2  16    8.80    2.05
  -2  -2  16    8.82    2.00
  -2   2  16    9.76    1.02
  -2   2  16   11.86    1.10
  -2  -2  15   28.70    1.69
  -2  -2  15   30.25    1.77
  -2   2  15   31.03    1.80
  -2   2  15   31.12    1.70
  -2   2  15   34.08    1.66
  -2   2  15   33.18    2.57
  -2  -2  14   13.46    1.19
  -2  -2  14   12.11    1.21
  -2   2  14   10.71    1.11
  -2   2  14   12.89    1.22
  -2  -2  14   12.33    2.15
  -2   2  14   13.06    1.94
  -2   2  14   16.08    1.12
  -2   2  14   12.40    1.15
  -2   2  13   27.38    1.42
  -2   2  13   24.81    2.31
  -2  -2  13   26.34    2.23
  -2  -2  13   28.91    1.52
  -2   2  13   28.06    1.58
  -2  -2  13   26.05    1.55
  -2   2  13   26.34    1.55
  -2   2  13   27.19    1.52
  -2  -2  13   27.65    1.48
  -2   2  13   27.92    1.51
  -2  -2  12    0.74    0.87
  -2   2  12   -0.08    0.90
  -2  -2  12   -1.31    0.85
  -2   2  12    0.05    0.90
  -2  -2  12    0.29    1.69
  -2   2  12    0.72    1.71
  -2   2  12   -0.44    0.90
  -2   2  12    0.96    0.94
  -2  -2  12    1.73    0.81
  -2   2  12   -0.41    0.74
  -2   2  11   33.89    1.53
  -2  -2  11   34.09    1.48
  -2  -2  11   35.50    1.98
  -2   2  11   31.88    1.98
  -2   2  11   32.81    1.50
  -2   2  11   33.93    1.51
  -2  -2  11   33.78    1.53
  -2  -2  11   34.31    1.48
  -2   2  11   35.13    1.53
  -2   2  11   34.66    2.12
  -2  -2  11   32.82    2.20
  -2  -2  10   19.50    0.92
  -2   2  10   17.99    1.15
  -2  -2  10   18.13    1.08
  -2   2  10   18.28    1.80
  -2  -2  10   19.44    1.73
  -2  -2  10   20.09    1.55
  -2   2  10   18.77    1.59
  -2   2  10   19.43    1.11
  -2   2  10   16.75    1.11
  -2  -2  10   20.94    1.09
  -2   2  10   18.68    1.11
  -2  -2  10   17.85    1.07
  -2   2   9   22.36    1.23
  -2  -2   9   24.57    1.23
  -2   2   9   23.44    1.25
  -2   2   9   24.25    1.25
  -2   2   9   21.21    1.20
  -2  -2   9   21.38    1.23
  -2   2   8  860.31   35.46
  -2   2   8  861.38   35.46
  -2  -2   8  833.60   35.46
  -2  -2   8  897.43   35.62
  -2   2   8  840.00   35.46
  -2   2   8  854.95   35.60
  -2  -2   8  860.26   35.57
  -2   2   8  888.01   35.57
  -2  -2   7   50.47    2.32
  -2   2   7   51.75    2.27
  -2  -2   7   51.80    2.30
  -2   2   7   49.31    2.66
  -2  -2   7   52.20    2.68
  -2   2   7   53.36    2.31
  -2  -2   7   49.74    2.50
  -2   2   7   53.22    2.52
  -2  -2   6   43.45    2.07
  -2   2   6   44.83    2.32
  -2  -2   6   47.09    2.35
  -2  -2   6   43.30    2.21
  -2   2   6   48.78    2.20
  -2  -2   5    5.37    0.86
  -2  -2   5    5.65    1.09
  -2   2   5    6.04    1.06
  -2   2   5    4.67    0.94
  -2  -2   4  138.73    5.86
  -2   2   4  137.38    5.92
  -2  -2   4  142.03    5.94
  -2  -2   3 2995.26  125.58
   2   2  -3 3040.72  125.59
  -2  -2   3 3042.11  125.61
  -2   2   3 3070.84  125.61
  -2   2   3 3046.19  125.60
  -2  -2   3 3011.77  125.60
  -2   2   2 3578.73  147.57
  -2  -2   2 3585.07  147.57
   2  -2  -2 3539.48  147.57
  -2  -2   2 3542.25  147.57
   2   2  -2 3571.51  147.58
  -2  -2   1 2366.31   97.15
  -2   2   1 2366.37   97.15
   2  -2  -1 2309.16   97.16
   2   2  -1 2321.98   97.18
   2  -2   0  388.96   16.16
   2   2   0  388.28   16.20
   2  -2   1   82.53    3.61
   2   2   1   81.61    3.69
   2  -2   2   37.97    2.02
   2   2   2   39.17    2.02
   2   2   2   41.71    2.16
   2  -2   2   42.07    1.91
   2   2   3   20.37    1.45
   2  -2   3   19.75    1.45
  -2  -2  -3   19.07    1.21
   2  -2   3   20.24    1.21
   2   2   4   25.73    1.63
   2  -2   4   24.78    1.63
   2  -2   4   24.61    1.40
  -2  -2  -4   23.81    1.33
   2  -2   5   75.87    3.40
   2   2   5   84.71    3.66
   2  -2   5   79.88    3.66
   2   2   5   78.17    3.41
  -2  -2  -5   81.43    3.42
  -2  -2  -6   74.49    3.36
   2  -2   6   76.60    3.36
   2  -2   6   82.69    3.37
   2   2   6   79.34    3.40
   2  -2   6   84.55    3.72
   2   2   6   81.21    3.68
   2  -2   7  205.34    8.75
   2   2   7  211.92    8.76
   2  -2   7  203.86    8.50
   2  -2   7  210.86    8.52
   2   2   7  198.54    8.52
   2  -2   7  194.55    8.52
   2  -2   7  201.48    8.51
   2   2   7  200.67    8.50
   2   2   7  206.62    8.54
   2   2   7  210.50    8.51
   2  -2   7  204.26    8.51
   2  -2   8   28.94    1.42
   2  -2   8   30.67    1.41
   2  -2   8   31.16    1.49
   2  -2   8   29.93    1.48
   2  -2   8   28.63    1.61
   2   2   8   30.81    1.47
   2   2   8   31.60    1.62
   2   2   8   29.93    1.56
   2  -2   8   29.40    1.47
   2   2   8   29.24    1.47
   2   2   9   36.18    1.61
   2  -2   9   35.07    1.51
   2  -2   9   38.45    1.50
   2  -2   9   39.84    1.57
   2   2   9   34.29    1.84
   2   2   9   39.58    1.57
   2  -2   9   34.55    1.79
   2   2   9   36.05    1.65
   2  -2   9   37.60    1.55
   2  -2   9   38.92    2.09
   2   2   9   37.39    1.55
   2   2   9   40.40    2.10
   2   2  10    5.18    1.49
   2  -2  10    3.65    1.51
   2   2  10    3.98    0.86
   2  -2  10    3.85    0.68
   2  -2  10    4.10    0.66
   2   2  10    0.78    1.73
   2  -2  10    1.49    1.65
   2   2  10    3.88    0.98
   2   2  10    4.02    0.81
   2  -2  10    3.69    0.82
   2  -2  10    4.25    0.76
   2   2  10    4.59    0.75
   2   2  11    1.30    0.92
   2  -2  11    1.18    0.86
   2   2  11    2.34    0.76
   2  -2  11    1.48    0.77
   2   2  11    1.24    0.85
   2   2  11    1.17    0.99
   2   2  11    0.67    1.59
   2  -2  11    3.31    1.63
   2   2  12   19.23    1.28
   2  -2  12   20.62    1.26
   2   2  12   20.50    1.28
   2   2  12   18.25    1.38
   2   2  12   18.94    2.04
   2  -2  12   17.52    1.96
   2   2  13  104.07    4.44
   2   2  13   99.55    4.92
   2  -2  13  102.15    4.91
   2   2  13  101.50    4.42
   2  -2  13  101.96    4.42
   2   2  14   64.96    2.94
   2  -2  14   67.09    3.52
   2   2  14   59.66    3.51
   2  -2  15    1.56    0.86
   2   2  15    0.61    0.88
   2   2  15    0.45    0.83
   2   2  15    1.25    0.92
   2   2  16   11.91    0.96
   2  -2  16   13.78    0.99
   2   2  16   12.16    0.92
   2  -2  17   18.35    1.17
   2   2  17   19.53    1.08
   2  -2  18    7.65    0.66
   2   2  18    6.24    0.62
  -2   3  19    5.24    0.58
  -2   3  18   -0.21    0.87
  -2  -3  18    0.41    0.90
  -2   3  18    0.37    0.66
  -2   3  18   -0.63    0.76
  -2   3  17   77.03    3.32
  -2   3  17   81.47    3.35
  -2  -3  17   70.73    3.32
  -2   3  17   74.20    3.31
  -2   3  16   60.82    2.72
  -2   3  16   64.55    2.72
  -2  -3  16   54.80    2.72
  -2   3  16   57.89    2.71
  -2   3  15   24.09    1.44
  -2  -3  15   20.08    2.28
  -2   3  15   20.93    2.22
  -2   3  14   93.58    3.85
  -2  -3  14   88.59    3.85
  -2  -3  14   88.13    3.83
  -2   3  14   87.45    3.82
  -2   3  14   95.16    3.85
  -2  -3  14   86.60    4.39
  -2   3  14   90.13    4.38
  -2   3  14   77.94    3.77
  -2  -3  13    5.28    1.02
  -2   3  13    7.10    1.06
  -2   3  13    6.66    1.00
  -2  -3  13    5.86    1.05
  -2   3  13    4.53    1.90
  -2  -3  13   10.14    2.01
  -2   3  13    5.52    1.06
  -2   3  13    5.28    1.06
  -2   3  13    7.13    0.87
  -2   3  12  150.21    6.39
  -2  -3  12  148.75    6.36
  -2  -3  12  152.91    6.37
  -2   3  12  149.05    6.37
  -2   3  12  156.01    6.37
  -2   3  12  145.25    6.40
  -2  -3  12  148.46    6.78
  -2   3  12  153.38    6.77
  -2   3  11   11.96    1.05
  -2  -3  11   12.45    1.70
  -2   3  11   12.17    1.72
  -2  -3  11   12.34    0.99
  -2  -3  11   12.62    0.99
  -2   3  11   12.93    1.00
  -2   3  11   12.56    0.95
  -2   3  11   12.98    1.00
  -2  -3  11   12.52    0.80
  -2   3  10   92.56    3.98
  -2  -3  10   94.90    3.91
  -2  -3  10   91.65    3.97
  -2  -3  10   89.82    3.95
  -2   3  10   91.89    3.96
  -2   3  10   91.41    3.95
  -2  -3  10   92.28    4.21
  -2   3  10   95.25    4.21
  -2   3  10   94.74    3.99
  -2   3  10   84.07    4.31
  -2  -3  10   94.96    4.36
  -2   3   9   20.29    1.21
  -2   3   9   20.95    1.13
  -2  -3   9   20.39    1.15
  -2  -3   9   20.49    1.05
  -2  -3   9   20.04    1.09
  -2   3   9   20.87    1.19
  -2  -3   9   20.21    1.16
  -2   3   9   20.72    1.15
  -2   3   8   59.75    2.69
  -2  -3   8   56.48    2.69
  -2   3   8   57.36    2.48
  -2  -3   8   56.35    2.41
  -2  -3   8   58.78    2.44
  -2   3   8   56.03    2.44
  -2   3   8   52.27    2.79
  -2   3   8   54.07    2.44
  -2  -3   8   55.39    2.85
  -2  -3   8   49.56    2.43
  -2  -3   7   49.17    2.38
  -2  -3   7   51.36    2.26
  -2  -3   7   51.90    2.24
  -2  -3   7   52.34    2.50
  -2   3   7   48.83    2.49
  -2   3   7   51.28    2.26
  -2   3   7   51.98    2.26
  -2  -3   7   52.18    2.65
  -2  -3   7   49.93    2.27
  -2   3   7   50.51    2.60
  -2  -3   6    2.18    0.74
  -2  -3   6    1.62    0.67
  -2   3   6    1.99    1.06
  -2   3   6    1.88    1.28
  -2  -3   6    1.00    1.07
  -2  -3   6    1.84    1.31
   2   3  -5    0.20    0.57
  -2  -3   5    0.27    1.13
  -2   3   5    0.94    0.91
  -2   3   5    1.46    1.11
  -2  -3   5    0.09    0.90
  -2  -3   4  175.27    7.36
   2   3  -4  173.06    7.32
  -2  -3   4  176.01    7.39
  -2   3   4  173.20    7.38
  -2   3   4  176.12    7.33
  -2  -3   3   -0.02    0.88
   2   3  -3    1.41    0.78
  -2   3   2    1.08    0.68
   2   3  -2   -2.01    1.19
  -2  -3   2   -0.64    0.89
   2  -3  -2    0.38    0.88
  -2   3   1   18.01    0.97
  -2  -3   1   18.59    0.97
   2  -3  -1   19.31    1.21
   2   3  -1   20.69    1.57
   2   3   0  550.14   23.54
   2  -3   0  572.49   23.46
   2  -3   1   14.55    1.04
   2   3   1   16.16    1.08
   2  -3   1   16.65    1.16
   2   3   1   17.42    1.53
   2   3   2   -0.03    0.93
   2  -3   2    0.55    0.91
   2   3   2    1.33    1.37
   2  -3   3  189.49    8.33
   2   3   3  195.34    8.33
   2  -3   3  205.51    8.30
   2  -3   4   96.80    4.19
   2  -3   4   95.54    4.34
   2   3   4   98.77    4.36
   2  -3   4  103.12    4.27
   2  -3   5  316.31   13.26
   2  -3   5  311.51   13.40
   2   3   5  316.26   13.40
   2   3   5  318.50   13.26
   2  -3   5  326.82   13.34
  -2  -3  -5  321.41   13.32
  -2  -3  -6  954.52   39.77
   2  -3   6  942.73   39.72
   2   3   6  974.23   39.72
   2  -3   6  967.24   39.73
   2   3   6  955.40   39.74
   2   3   6  956.92   39.87
   2  -3   6  946.35   39.87
   2   3   7  109.64    4.91
   2  -3   7  109.94    4.92
   2  -3   7  105.81    4.69
   2   3   7  111.44    4.61
   2   3   7  101.04    4.70
   2  -3   7  108.00    4.61
   2  -3   7  110.21    4.60
   2  -3   7  108.30    4.65
   2   3   7  111.22    4.65
   2   3   7  112.58    4.61
   2  -3   7  107.65    4.61
   2   3   8    1.83    1.22
   2  -3   8   -1.28    1.30
   2  -3   8    2.18    0.61
   2  -3   8    1.86    0.83
   2  -3   8    1.85    1.36
   2   3   8    4.08    1.41
   2   3   8    1.86    0.82
   2   3   8    0.93    0.65
   2  -3   8    1.46    0.64
   2   3   8    0.82    0.65
   2  -3   8    1.89    0.67
   2  -3   9  115.02    4.66
   2  -3   9  110.37    4.66
   2   3   9  113.53    4.71
   2  -3   9  109.28    4.67
   2   3   9  109.72    4.68
   2  -3   9  106.49    4.68
   2  -3   9  108.78    4.96
   2   3   9  113.54    4.74
   2   3   9  112.42    5.00
   2  -3   9  110.56    4.68
   2   3   9  104.75    4.67
   2  -3   9  108.87    5.00
   2  -3  10   41.50    1.74
   2  -3  10   41.09    1.72
   2   3  10   42.48    1.85
   2  -3  10   41.39    1.78
   2   3  10   41.40    1.77
   2   3  10   43.74    1.92
   2  -3  10   40.64    1.75
   2  -3  10   41.79    2.30
   2   3  10   38.00    2.27
   2   3  10   42.44    1.75
   2   3  11    2.43    0.98
   2  -3  11    2.42    0.88
   2   3  11    2.92    0.85
   2  -3  11    3.55    0.74
   2   3  11    3.66    1.06
   2  -3  11    3.33    1.64
   2   3  11    2.64    1.60
   2  -3  12   59.99    2.78
   2   3  12   58.59    2.77
   2   3  12   64.19    2.81
   2   3  12   63.75    2.83
   2   3  12   58.90    3.34
   2  -3  12   62.72    3.37
   2   3  13  201.03    8.52
   2  -3  13  201.15    8.52
   2  -3  13  190.26    8.91
   2   3  13  196.53    8.92
   2   3  13  211.16    8.54
   2   3  14    0.63    0.94
   2   3  14    3.07    1.71
   2  -3  14    1.94    1.79
   2   3  15    1.48    0.83
   2   3  15    1.77    0.76
   2  -3  15    2.58    0.81
   2   3  15    1.91    0.85
   2   3  16    3.96    0.76
   2  -3  16    3.11    0.80
   2   3  16    3.00    0.74
   2   3  17   14.35    0.89
   2  -3  17   13.31    0.92
   2   3  17   15.54    0.87
   2   3  18    2.90    0.49
   2  -3  18    3.36    0.50
   2   3  18    2.43    0.41
  -2   4  19   13.47    0.78
  -2   4  18    3.50    0.65
  -2   4  18    4.63    0.72
  -2   4  17    1.24    0.77
  -2   4  17    2.15    0.77
  -2   4  16   18.32    1.15
  -2   4  16   16.29    1.22
  -2  -4  16   17.27    1.16
  -2   4  16   16.05    1.15
  -2  -4  15    0.16    0.91
  -2   4  15    1.56    0.86
  -2   4  15    0.47    0.97
  -2   4  15   -1.33    1.78
  -2  -4  14   23.06    2.07
  -2   4  14   27.13    2.23
  -2  -4  14   32.30    1.62
  -2   4  14   30.14    1.62
  -2   4  14   29.58    1.55
  -2   4  14   34.29    1.67
  -2  -4  14   29.69    2.43
  -2   4  14   29.15    2.39
  -2  -4  13    0.24    1.07
  -2   4  13    0.76    0.88
  -2  -4  13    0.74    0.91
  -2   4  13    0.66    1.10
  -2   4  13   -0.29    0.82
  -2   4  13    0.37    0.92
  -2   4  13    1.14    1.01
  -2   4  13    3.49    1.81
  -2  -4  13   -0.24    1.83
  -2  -4  12    9.06    0.74
  -2   4  12   11.56    1.05
  -2  -4  12    7.95    1.02
  -2   4  12    8.74    0.96
  -2  -4  12    9.50    1.00
  -2   4  12    8.29    1.08
  -2   4  12   10.68    0.98
  -2   4  12   10.75    1.82
  -2  -4  12   10.69    1.87
  -2   4  11   15.05    1.12
  -2  -4  11   14.90    0.88
  -2  -4  11   13.74    1.08
  -2   4  11   15.30    1.09
  -2  -4  11   14.83    1.06
  -2   4  11   14.55    1.05
  -2   4  11   14.42    1.15
  -2  -4  11   12.35    1.81
  -2  -4  10    5.69    0.63
  -2   4  10    5.57    0.90
  -2  -4  10    5.80    0.69
  -2  -4  10    7.62    1.57
  -2   4  10    5.44    1.53
  -2   4  10    5.43    0.88
  -2   4  10    5.76    0.79
  -2   4  10    5.87    0.79
  -2  -4  10    5.60    0.82
  -2  -4  10    5.58    0.81
  -2   4   9   13.13    0.88
  -2  -4   9   12.24    0.86
  -2   4   9   11.58    0.88
  -2  -4   9   12.22    0.89
  -2   4   9   11.93    0.95
  -2  -4   9   12.19    0.85
  -2  -4   9   12.66    0.90
  -2   4   9   11.22    0.98
  -2  -4   9   11.66    1.32
  -2   4   9   11.24    1.51
  -2  -4   9   13.14    1.59
  -2  -4   8   26.21    1.62
  -2   4   8   27.86    1.63
  -2   4   8   24.01    1.29
  -2  -4   8   23.64    1.27
  -2   4   8   26.14    1.25
  -2   4   8   22.32    1.24
  -2  -4   8   26.70    1.30
  -2  -4   8   25.98    1.25
  -2   4   8   25.03    1.29
  -2   4   8   24.69    1.73
  -2  -4   8   23.32    1.78
  -2   4   7    0.86    0.75
  -2  -4   7   -0.33    0.68
  -2  -4   7   -0.59    0.62
  -2   4   7    0.34    0.69
  -2  -4   7    1.12    0.74
  -2  -4   7    0.45    1.28
  -2   4   7    0.64    1.25
  -2  -4   7   -0.14    1.03
  -2   4   7    0.33    1.06
  -2  -4   6    4.90    0.74
   2   4  -6    4.21    1.11
  -2  -4   6    5.95    0.79
  -2  -4   6    4.85    0.99
  -2   4   6    5.09    1.22
  -2   4   6    4.63    1.00
  -2  -4   6    4.39    1.30
  -2  -4   5   14.13    1.01
  -2   4   5   12.09    1.09
  -2  -4   5   14.93    1.40
  -2   4   5   13.94    1.34
  -2  -4   5   14.15    1.11
   2   4  -5   16.25    1.41
  -2  -4   5   15.23    1.22
  -2  -4   4    1.26    1.01
   2   4  -4    0.56    1.25
  -2  -4   4    0.64    0.43
  -2  -4   4   -0.46    0.78
  -2   4   4    0.16    0.75
  -2  -4   4    1.21    0.78
  -2  -4   3  318.72   13.62
   2  -4  -3  327.03   13.71
  -2  -4   3  325.69   13.71
   2   4  -3  314.17   13.78
  -2  -4   3  335.12   13.62
  -2   4   3  332.34   13.61
  -2  -4   2   60.22    2.49
   2   4  -2   57.00    2.69
   2  -4  -2   55.29    2.49
  -2  -4   2   56.89    2.23
   2  -4  -1  125.50    5.39
  -2  -4   1  127.35    5.42
   2   4  -1  123.01    5.53
   2   4   0    1.45    1.46
   2  -4   0    0.91    1.04
  -2   4   0    1.63    0.28
   2   4   0    1.70    0.36
   2   4   1    1.53    1.53
   2  -4   1    1.07    1.07
   2  -4   1   -0.46    0.56
   2   4   1   -0.18    0.59
   2  -4   2   11.51    1.19
   2  -4   2   12.35    0.94
   2   4   2   10.73    0.94
   2  -4   3    1.98    0.71
   2  -4   3    1.43    0.93
   2   4   3    1.30    0.92
   2  -4   3    1.82    0.94
   2  -4   4   35.40    1.68
   2  -4   4   34.85    1.80
   2   4   4   33.66    1.63
   2  -4   4   34.46    1.87
   2   4   4   35.68    1.86
   2  -4   5   92.65    4.03
   2  -4   5   97.23    4.12
   2   4   5   92.03    4.02
   2   4   5   98.12    4.19
   2  -4   6    6.96    1.15
   2   4   6    7.74    1.14
  -2  -4  -6    6.81    1.02
   2   4   6    7.11    0.80
   2  -4   6    7.58    0.84
   2  -4   6    7.67    0.64
   2   4   6    7.75    0.63
   2   4   7    0.48    0.83
   2  -4   7    1.21    0.86
   2   4   7    0.61    0.54
   2  -4   7   -0.18    0.60
   2  -4   7   -0.40    0.56
   2   4   7    0.10    0.58
   2   4   8   -1.41    1.20
   2  -4   8    1.84    1.26
   2  -4   8    0.87    0.66
   2  -4   8   -0.27    0.76
   2   4   8   -0.11    0.88
   2   4   8    0.58    0.62
   2  -4   8    0.99    0.65
   2   4   8    0.08    0.57
   2  -4   8   -0.60    0.59
   2   4   9   -1.15    1.35
   2  -4   9    1.08    1.35
   2  -4   9    0.59    0.69
   2   4   9    0.27    0.91
   2  -4   9   -0.18    0.76
   2  -4   9   -1.01    0.64
   2  -4   9   -0.14    0.70
   2   4   9    0.01    0.62
   2   4   9   -1.44    0.86
   2   4   9    0.03    0.68
   2  -4  10   23.76    1.24
   2   4  10   23.30    1.42
   2  -4  10   23.63    1.20
   2  -4  10   22.54    1.26
   2   4  10   22.47    1.45
   2   4  10   22.10    1.89
   2  -4  10   21.21    1.91
   2   4  10   22.83    1.25
   2  -4  10   21.68    1.27
   2  -4  11   20.09    1.18
   2   4  11   23.01    1.38
   2  -4  11   21.13    1.15
   2   4  11   20.18    1.24
   2  -4  11   21.81    1.25
   2   4  11   22.45    1.44
   2  -4  11   18.07    1.95
   2   4  11   19.93    1.92
   2  -4  12    6.80    0.94
   2   4  12    6.67    0.89
   2  -4  12    7.61    0.82
   2  -4  12    7.80    1.77
   2   4  12    7.51    1.71
   2   4  12    6.20    1.08
   2   4  13   14.90    1.24
   2  -4  13   12.71    1.89
   2   4  13   14.12    1.88
   2   4  14    0.61    0.93
   2   4  14    1.39    0.91
   2  -4  14    1.18    0.81
   2   4  14    2.47    0.78
   2   4  15    4.08    0.93
   2   4  15    2.93    0.88
   2  -4  15    2.60    0.77
   2   4  15    3.47    0.73
   2  -4  16   14.14    0.92
   2   4  16   13.45    0.90
   2   4  17    1.30    0.56
   2   4  17    0.95    0.49
  -2   5  18    2.85    0.61
  -2   5  18    2.79    0.58
  -2   5  17   35.01    1.63
  -2   5  17   31.64    1.62
  -2   5  16    8.76    0.97
  -2   5  16   10.88    0.99
  -2   5  15   12.83    0.94
  -2   5  15   15.54    1.12
  -2   5  15   16.00    1.14
  -2   5  14   23.28    1.43
  -2   5  13    5.75    1.00
  -2   5  12    9.65    1.06
  -2   5  12   11.20    1.04
  -2  -5  12   10.17    0.81
  -2   5  11   59.79    2.63
  -2   5  11   58.54    2.62
  -2  -5  11   57.87    2.51
  -2  -5  11   54.27    2.53
  -2   5  10  384.34   15.84
  -2   5  10  384.44   15.83
  -2  -5  10  373.22   15.81
  -2   5   9  238.30    9.85
  -2   5   9  231.02    9.84
  -2  -5   9  233.55    9.83
  -2  -5   9  238.07    9.84
  -2   5   8   12.75    0.96
  -2   5   8   11.73    0.95
  -2  -5   8   12.36    0.96
  -2  -5   8   12.59    0.91
  -2   5   7  304.43   12.67
  -2   5   7  298.02   12.66
  -2  -5   7  307.68   12.67
  -2  -5   7  306.00   12.66
  -2   5   6   84.20    3.56
   2   5  -6   80.71    3.78
  -2  -5   6   83.86    3.58
  -2  -5   6   82.39    3.59
   2   5  -5    7.31    1.23
  -2  -5   5    7.38    0.88
  -2  -5   4   12.87    1.27
   2   5  -4   14.17    1.45
   2  -5  -4   12.94    1.31
  -2  -5   4   13.61    1.00
   2   5  -3  390.62   16.28
   2  -5  -3  387.39   16.20
  -2  -5   3  397.49   16.20
  -2  -5   3  381.44   16.09
  -2  -5   2    9.71    1.22
   2   5  -2    8.30    1.49
   2  -5  -2    7.80    1.23
  -2  -5   2    9.14    0.87
  -2  -5   1  105.10    4.78
   2  -5  -1  104.73    4.76
   2   5  -1  103.42    4.94
  -2  -5   1  111.87    4.59
  -2  -5   0  215.91    8.89
   2  -5   0  203.07    8.86
   2  -5   1    1.87    1.11
   2  -5   1    1.23    0.68
  -2  -5  -1    1.26    0.65
   2  -5   2    0.03    1.11
  -2  -5  -2   -0.22    0.59
   2  -5   2    0.55    0.67
   2  -5   3   30.58    1.51
   2  -5   3   30.72    1.63
   2   5   3   29.54    1.43
   2  -5   4   -0.26    0.80
   2  -5   4    0.83    0.89
   2   5   4    0.26    0.67
   2  -5   5  457.97   18.88
   2  -5   5  455.18   18.96
   2   5   5  450.09   18.87
   2  -5   6    0.27    0.78
  -2  -5  -6    0.78    1.03
   2   5   6   -0.03    0.75
   2   5   7   60.50    2.72
   2  -5   7   60.44    2.71
   2   5   8   76.99    3.35
   2  -5   8   74.59    3.31
   2  -5   9    0.75    0.82
   2   5   9    0.77    0.95
   2   5   9   -0.16    0.97
   2  -5   9    0.46    0.73
   2  -5  10    8.65    0.92
   2   5  10    6.83    0.98
   2  -5  10    7.87    0.83
   2  -5  10    6.93    0.75
   2   5  10    7.18    1.04
   2  -5  11   32.95    1.70
   2  -5  11   33.85    1.61
   2  -5  11   35.20    1.66
   2   5  11   32.70    1.82
   2   5  11   36.41    1.80
   2   5  12  167.41    6.95
   2  -5  12  162.70    6.88
   2   5  12  160.94    6.97
   2   5  13   66.96    2.89
   2   5  13   60.25    2.92
   2   5  14    2.16    0.89
   2   5  14    2.71    0.85
   2   5  15    6.06    0.85
   2   5  15    7.32    0.89
   2   5  16    1.83    0.66
   2   5  17    0.21    0.46
  -2   6  18   11.08    0.64
  -2   6  17    5.25    0.65
  -2   6  17    4.43    0.66
  -2   6  16    6.38    0.78
  -2   6  16    4.83    0.73
  -2   6  15    1.92    0.62
  -2   6  15    2.22    0.83
  -2   6  15    2.36    0.80
  -2   6  14   21.72    1.24
  -2   6  14   22.07    1.35
  -2   6  14   23.87    1.34
  -2   6  13   54.81    2.57
  -2   6  12   13.48    1.14
  -2  -6  12   14.13    0.91
  -2  -6  11    1.16    0.75
  -2   6  11    0.14    0.91
  -2   6  11    1.13    0.98
  -2  -6  11    1.07    0.69
  -2   6  10   22.30    1.33
  -2   6  10   20.65    1.31
   2  -6 -10   20.58    1.69
  -2  -6  10   22.71    1.25
  -2   6   9   33.80    1.70
  -2   6   9   31.82    1.72
   2  -6  -9   33.81    2.06
  -2  -6   9   35.77    1.68
  -2   6   8   78.57    3.59
  -2  -6   8   86.14    3.61
  -2  -6   8   87.65    3.59
  -2   6   8   80.09    3.59
   2  -6  -8   82.43    3.87
  -2  -6   7    1.95    0.74
  -2   6   7    1.89    0.69
  -2  -6   7    1.93    0.87
  -2   6   7    1.38    0.78
   2  -6  -7    2.79    1.22
  -2  -6   6    1.88    0.75
  -2   6   6    1.43    0.65
   2  -6  -6    3.17    1.21
  -2  -6   6    1.59    0.86
  -2   6   6    1.68    0.67
  -2  -6   5   -0.01    0.79
   2  -6  -5    0.73    1.16
  -2  -6   5    0.73    1.07
  -2  -6   5    0.23    0.84
  -2  -6   4   29.73    1.80
   2  -6  -4   27.61    1.80
  -2  -6   4   30.76    1.51
  -2  -6   3   19.74    1.44
   2  -6  -3   19.58    1.46
   2  -6  -3   16.19    0.99
  -2  -6   3   18.22    1.13
   2  -6  -2    5.32    0.72
  -2  -6   2    4.32    1.18
   2  -6  -2    6.03    1.18
  -2  -6   2    6.51    0.80
  -2  -6   1    7.11    1.30
   2  -6  -1    9.25    1.26
   2  -6  -1    9.20    0.83
  -2  -6   0   12.02    1.38
   2  -6   0   10.27    1.29
   2  -6   0   11.96    0.95
   2  -6   0   11.18    0.79
  -2  -6   0   10.91    0.86
  -2  -6  -1    0.52    1.23
   2  -6   1    0.27    1.10
  -2  -6  -1   -0.15    0.64
   2  -6   1    0.34    0.64
   2  -6   1    1.37    0.77
   2  -6   2    6.26    1.14
  -2  -6  -2    4.99    0.66
   2  -6   2    4.86    0.74
   2  -6   2    3.73    0.84
  -2  -6  -3    1.19    0.57
   2  -6   3    0.71    0.71
   2  -6   3    0.93    0.87
   2  -6   3    0.17    0.92
   2   6   3    0.56    0.63
   2  -6   4    6.08    0.93
   2  -6   4    5.22    0.85
   2   6   4    4.97    0.72
   2  -6   5   10.85    0.99
   2  -6   5   12.87    0.99
   2   6   5   10.39    0.90
   2  -6   6   -0.33    0.85
  -2  -6  -6   -1.19    1.21
   2   6   6   -0.07    0.81
   2   6   7   -0.83    0.88
   2  -6   7    0.42    0.92
   2   6   8   -0.33    0.87
   2  -6   8    0.99    0.92
   2   6   8    0.26    0.89
   2  -6   9   14.05    1.09
   2  -6   9   12.73    1.01
   2   6   9   13.74    1.08
   2  -6   9   13.86    0.99
   2   6   9   14.85    1.14
   2   6  10    1.23    0.88
   2  -6  10   -0.39    0.74
   2  -6  11   38.38    1.91
   2  -6  11   38.76    1.86
   2   6  11   39.36    1.99
   2   6  11   43.87    2.00
   2   6  12   22.51    1.30
   2  -6  12   21.82    1.18
   2   6  12   21.24    1.41
   2   6  13   21.92    1.30
   2   6  13   21.00    1.34
   2   6  14   30.39    1.48
   2   6  14   26.24    1.50
   2   6  15   25.86    1.30
   2   6  15   24.13    1.31
   2   6  16   26.34    1.26
  -2   7  17   34.95    1.54
  -2   7  16    3.81    0.60
  -2   7  16    4.37    0.60
  -2   7  15    2.99    0.56
  -2   7  15    4.31    0.71
  -2   7  15    4.52    0.74
  -2   7  14   -0.26    0.72
  -2   7  14   -0.60    0.66
  -2   7  14   -0.50    0.81
  -2   7  13   59.29    2.62
  -2  -7  13   54.48    2.52
  -2   7  12  155.03    7.10
  -2   7  12  176.51    7.13
  -2   7  12  175.45    7.09
  -2  -7  12  167.68    7.04
  -2   7  11   56.40    2.54
  -2  -7  11   53.10    2.46
  -2   7  10  155.23    6.64
   2  -7 -10  161.67    6.89
  -2   7   9  443.01   18.49
  -2  -7   9  442.26   18.50
  -2   7   9  446.63   18.51
   2  -7  -9  446.80   18.70
  -2  -7   8    9.28    0.92
  -2   7   8    9.50    0.87
  -2   7   8   10.95    0.96
   2  -7  -8    9.31    1.44
  -2   7   7   33.33    1.64
   2  -7  -7   34.75    2.08
  -2  -7   7   31.20    2.09
  -2  -7   7   33.91    1.70
  -2   7   6    3.91    0.78
   2  -7  -6    4.82    1.34
  -2  -7   6    3.61    0.90
  -2   7   5   41.14    1.92
   2  -7  -5   43.15    2.31
  -2  -7   5   41.74    1.98
  -2   7   4    5.01    0.70
   2  -7  -4    5.69    1.29
  -2  -7   4    7.22    1.25
  -2  -7   4    6.57    0.83
  -2  -7   3    8.16    1.30
   2  -7  -3    7.43    1.35
  -2  -7   3    9.54    0.90
  -2  -7   2    4.17    1.28
   2  -7  -2    3.69    1.21
   2  -7  -2    2.92    0.73
  -2  -7   2    4.46    0.78
   2  -7  -1   12.43    1.38
  -2  -7   1   13.50    1.41
   2  -7  -1   10.87    0.93
  -2  -7   1   11.02    0.93
  -2  -7   0   -0.86    1.26
   2  -7   0   -0.70    1.17
   2  -7   0    0.69    0.78
  -2  -7   0   -0.08    0.69
  -2  -7  -1   18.09    1.63
   2  -7   1   16.42    1.51
   2  -7   1   17.96    1.14
  -2  -7  -1   17.94    1.07
  -2  -7  -2   -0.05    1.31
   2  -7   2    0.05    1.16
  -2  -7  -2    0.78    0.67
   2  -7   2    1.53    0.85
  -2  -7  -3    9.31    1.48
   2  -7   3    6.87    0.97
   2  -7   4   79.20    3.48
   2   7   5  205.08    8.78
  -2  -7  -5  203.92    9.05
   2  -7   5  217.24    8.80
   2   7   6    1.55    0.83
  -2  -7  -6    0.94    1.31
   2  -7   6    2.01    0.94
   2  -7   7   24.70    1.49
   2   7   7   25.26    1.40
   2   7   7   25.63    1.44
   2  -7   8   73.42    3.27
   2   7   8   73.04    3.24
   2   7   8   72.61    3.25
   2   7   9  162.47    6.94
   2  -7   9  165.66    6.91
   2  -7  10    0.28    0.85
   2   7  10   -0.42    0.93
   2  -7  10    1.33    0.74
   2   7  11    1.98    0.85
   2  -7  11    1.37    0.62
   2  -7  11    2.59    0.69
   2   7  11    2.55    0.89
   2   7  12    4.60    0.87
   2  -7  12    5.97    0.69
   2   7  12    4.47    0.89
   2   7  13   35.69    1.74
   2   7  13   36.58    1.74
   2   7  14    7.95    0.70
   2   7  14    6.69    0.75
   2   7  15    0.10    0.51
  -2   8  15    0.20    0.47
  -2   8  15    0.27    0.56
  -2   8  14    3.90    0.58
  -2   8  14    3.16    0.60
  -2   8  13    2.97    0.67
  -2  -8  13    2.00    0.50
  -2   8  13    4.04    0.78
  -2   8  12    2.69    0.70
  -2   8  12    3.37    0.81
  -2  -8  12    1.82    0.59
  -2  -8  11   34.43    1.69
  -2   8  11   34.40    1.77
  -2   8  11   38.00    1.77
  -2   8  11   33.31    1.67
  -2  -8  11   34.64    1.63
  -2   8  10   24.22    1.40
  -2  -8  10   25.08    1.38
  -2   8   9   24.23    1.38
   2  -8  -9   23.41    1.77
  -2  -8   9   23.91    1.40
   2  -8  -8   44.22    2.49
  -2   8   7   84.08    3.68
  -2  -8   7   78.95    4.05
   2  -8  -7   92.29    4.02
  -2  -8   7   84.70    3.72
  -2   8   6   20.31    1.19
  -2  -8   6   19.18    1.86
   2  -8  -6   21.77    1.71
  -2  -8   6   20.15    1.32
  -2   8   5   26.98    1.40
  -2  -8   5   26.18    1.53
   2  -8  -5   30.39    1.95
  -2  -8   4   15.25    1.15
  -2  -8   4   13.61    1.57
   2  -8  -4   15.84    1.61
  -2  -8   3   40.47    1.95
   2  -8  -3   41.59    2.32
  -2  -8   3   37.89    2.32
   2  -8  -2   50.00    2.29
  -2  -8   2   50.68    2.32
   2  -8  -2   53.86    2.68
  -2  -8   2   49.21    2.67
   2  -8  -1   45.54    2.13
  -2  -8   1   44.18    2.14
  -2  -8   1   49.11    2.55
   2  -8  -1   47.44    2.51
   2  -8   0   49.38    2.37
  -2  -8   0   51.43    2.35
  -2  -8   0   55.20    2.76
   2  -8   0   52.63    2.68
   2  -8   1    0.52    0.92
  -2  -8  -1    2.02    0.76
   2  -8   1    2.94    1.35
  -2  -8  -1    2.07    1.48
   2  -8   2  137.44    5.68
  -2  -8  -2  129.79    5.63
  -2  -8  -2  135.17    5.97
   2  -8   3   35.09    1.81
  -2  -8  -3   37.21    2.30
   2  -8   4  209.52    8.67
  -2  -8  -4  194.47    8.98
  -2  -8  -4  206.04    8.95
   2  -8   5  148.95    6.36
  -2  -8  -5  138.45    6.65
  -2  -8  -5  161.74    6.67
   2  -8   6   15.32    1.20
  -2  -8  -6   16.94    1.76
   2   8   6   15.37    1.04
   2   8   7    9.60    0.90
  -2  -8  -7    9.75    1.65
   2  -8   8   72.64    3.18
   2  -8   8   72.16    3.22
   2   8   8   69.13    3.17
  -2  -8  -8   77.57    3.59
   2  -8   9    0.17    0.72
   2  -8   9    0.39    0.80
   2   8   9   -0.73    0.76
   2  -8   9    0.95    0.87
   2   8   9    1.13    0.82
  -2  -8  -9   -1.16    1.39
   2  -8  10   25.08    1.32
   2   8  10   22.59    1.35
   2   8  10   23.08    1.37
   2  -8  11   41.11    1.77
   2   8  11   37.71    1.83
   2  -8  11   37.31    1.73
   2   8  11   38.16    1.83
   2   8  12   79.82    3.48
   2  -8  12   83.61    3.44
   2   8  12   77.55    3.48
   2   8  13   38.24    1.74
   2   8  13   38.06    1.74
   2   8  14   16.08    0.84
  -2   9  14    0.89    0.39
  -2   9  13   10.79    0.73
  -2   9  13   10.56    0.74
  -2   9  12    0.49    0.63
  -2  -9  12   -0.55    0.46
  -2   9  12    0.45    0.65
  -2   9  11   10.36    0.92
  -2   9  11    9.14    0.86
  -2  -9  11    9.73    0.70
  -2   9  10   24.82    1.32
  -2  -9  10   26.08    1.33
  -2  -9  10   22.23    1.25
  -2   9  10   25.53    1.41
  -2  -9   9    4.26    0.86
  -2   9   9    5.55    0.81
  -2  -9   8    4.60    0.93
   2  -9  -8    6.70    1.28
  -2   9   8    6.48    0.82
   2  -9  -7    6.16    1.38
  -2  -9   7    4.35    1.42
  -2  -9   7    3.33    0.93
   2  -9  -6    3.60    1.34
  -2  -9   6    1.42    1.54
  -2  -9   6    4.84    0.87
  -2  -9   5   -0.39    1.61
   2  -9  -5    3.03    1.35
   2  -9  -4    3.96    1.37
  -2  -9   3    7.32    1.51
   2  -9  -3    5.10    1.46
  -2  -9   3    7.41    0.97
  -2  -9   2   -0.32    1.43
   2  -9  -2    0.06    1.37
  -2  -9   2    1.91    0.90
  -2  -9   1    0.84    1.43
   2  -9  -1    3.36    1.40
  -2  -9   1   -0.02    0.89
  -2  -9   0    0.49    0.86
  -2  -9   0    0.92    1.46
   2  -9   0   -0.69    1.39
   2  -9   0    0.13    0.85
  -2  -9  -1   32.07    2.02
   2  -9   1   28.07    1.46
  -2  -9  -2    1.29    1.47
   2  -9   2    3.46    0.93
  -2  -9  -3   -2.66    1.68
  -2  -9  -3   -1.09    1.50
  -2  -9  -4   -0.27    1.48
  -2  -9  -4    0.15    1.57
  -2  -9  -5   15.70    1.76
  -2  -9  -5   16.09    1.79
   2  -9   5   21.28    1.32
  -2  -9  -6  127.39    6.13
   2  -9   6  141.36    5.86
   2  -9   6  137.25    5.84
   2  -9   7   13.81    1.02
  -2  -9  -7   15.27    1.58
   2  -9   7   13.91    1.14
   2  -9   8   25.29    1.37
   2  -9   9    0.11    0.64
   2   9   9   -0.50    0.62
   2  -9   9    0.03    0.71
   2  -9  10    0.10    0.60
   2  -9  10    0.04    0.52
   2   9  10    0.04    0.58
   2  -9  10   -0.30    0.62
   2  -9  11    3.57    0.55
   2   9  11    2.99    0.54
   2   9  12   17.37    0.92
   2  -9  12   19.47    0.91
  -2 -10  11    7.05    0.52
  -2  10  11    6.85    0.68
  -2 -10  10    2.44    0.54
  -2  10  10    4.55    0.74
  -2  10   9    2.37    0.81
  -2 -10   9    2.58    0.72
  -2 -10   8   38.22    1.83
  -2 -10   7    3.45    0.79
  -2 -10   6  123.08    5.27
  -2 -10   5    0.45    1.49
   2 -10  -5    3.15    1.28
  -2 -10   5    2.60    0.82
   2 -10  -4  135.84    5.93
  -2 -10   4  122.05    6.05
  -2 -10   4  135.05    5.67
  -2 -10   3   15.79    1.85
   2 -10  -3   18.88    1.59
  -2 -10   3   16.36    1.17
   2 -10  -2    1.93    1.34
  -2 -10   2    1.55    1.38
  -2 -10   2    2.85    1.62
  -2 -10   2    0.02    0.81
   2 -10  -2   -0.42    0.77
  -2 -10   1   21.03    1.72
  -2 -10   1   17.78    2.04
   2 -10  -1   18.61    1.17
  -2 -10   1   18.38    1.19
  -2 -10   0    6.43    1.68
  -2 -10   0    3.66    1.42
   2 -10   0    4.55    0.86
  -2 -10   0    2.67    0.81
  -2 -10  -1    3.14    1.40
   2 -10   1    1.12    0.79
  -2 -10  -1    1.93    0.74
  -2 -10  -2  180.46    7.87
  -2 -10  -2  167.35    7.99
   2 -10   2  183.10    7.60
  -2 -10  -3    4.04    1.56
  -2 -10  -3    1.09    1.37
   2 -10   3    2.37    0.82
  -2 -10  -4   21.30    1.72
   2 -10   4   19.35    1.26
   2 -10   5    0.17    0.78
   2 -10   6    6.91    0.88
   2 -10   7    2.39    0.77
   2 -10   8    0.06    0.66
   2 -10   8    0.41    0.59
   2 -10   9   26.94    1.33
   2 -10   9   30.19    1.31
   2 -10   9   26.54    1.28
   2 -10  10   10.59    0.67
   2  10  10    9.07    0.71
   2 -10  11   -0.01    0.35
  -2  11  11    0.59    0.35
  -2  11  10   22.02    1.03
  -2 -11  10   19.89    0.93
  -2  11   9    7.53    0.73
  -2 -11   9    7.79    0.54
  -2  11   8    1.89    0.71
  -2 -11   8    1.48    0.53
  -2  11   7   14.66    1.06
  -2 -11   7   15.75    0.93
  -2  11   6    3.28    0.87
  -2 -11   6    2.76    0.72
  -2 -11   5    2.78    0.69
  -2 -11   4    1.11    0.74
  -2 -11   3   -0.55    0.75
  -2 -11   2   -0.42    0.69
   2 -11  -2   -0.16    0.63
  -2 -11   1    1.88    0.70
   2 -11  -1    1.21    0.68
  -2  11   0   -0.04    0.75
   2 -11   0    0.13    0.73
   2 -11   1    0.73    0.70
   2 -11   2   -0.39    0.69
   2 -11   3   12.05    0.93
   2 -11   4    0.15    0.73
   2 -11   5    1.12    0.65
   2 -11   6   10.72    0.81
   2 -11   7    5.18    0.60
   2 -11   7    4.20    0.55
   2 -11   8    1.54    0.48
   2  11   8    1.47    0.57
   2 -11   8    2.57    0.44
   2 -11   8    1.90    0.39
   2  11   9    5.29    0.50
   2 -11   9    6.94    0.46
  -2  12   8    7.48    0.53
  -2  12   7    0.94    0.50
  -2 -12   7    0.07    0.34
  -2  12   6    8.41    0.69
  -2 -12   6    8.55    0.58
  -2  12   5    0.67    0.56
  -2  12   4    0.30    0.61
  -2  12   3    1.71    0.61
  -2  12   2   15.62    0.92
  -2  12   1   -0.06    0.55
   2 -12  -1    0.64    0.45
  -2  12   0   11.14    0.69
   2 -12   0   10.33    0.70
   2 -12   1    1.53    0.51
   2 -12   2    5.40    0.59
   2 -12   3   -0.80    0.50
   2 -12   4   80.99    3.45
   2 -12   5    1.61    0.46
   2 -12   5    1.45    0.40
   2 -12   6    5.46    0.41
   2  12   6    4.61    0.52
  -3   0  19    0.68    1.00
  -3   0  18    0.85    0.77
  -3   0  18    1.31    0.86
  -3   0  17    0.88    1.39
  -3   0  17    0.51    0.89
  -3   0  17   -0.51    0.86
  -3   0  16    6.06    2.07
  -3   0  15   -0.62    0.99
  -3   0  15   -0.71    1.05
  -3   0  15    0.76    2.07
  -3   0  15    0.69    0.96
  -3   0  14    1.71    0.98
  -3   0  14    0.41    0.96
  -3   0  14    2.51    1.84
  -3   0  14    2.72    0.87
  -3   0  14    2.10    1.00
  -3   0  13    1.21    0.91
  -3   0  13    1.36    0.89
  -3   0  13    0.80    1.52
  -3   0  13   -1.06    1.73
  -3   0  13    0.02    0.84
  -3   0  13   -0.66    0.94
  -3   0  12   19.40    1.29
  -3   0  12   22.07    1.18
  -3   0  12   20.61    1.79
  -3   0  12   24.29    1.99
  -3   0  12   22.49    1.27
  -3   0  12   20.60    1.22
  -3   0  12   20.78    1.30
  -3   0  11   -0.60    0.79
  -3   0  11    0.11    0.69
  -3   0  11   -0.67    1.30
  -3   0  11   -1.26    1.59
  -3   0  11   -0.14    0.85
  -3   0  11   -0.29    0.73
  -3   0  11   -0.18    0.82
  -3   0  10  235.75    9.99
  -3   0  10  239.30    9.98
  -3   0  10  234.21   10.00
  -3   0  10  233.89   10.27
  -3   0  10  238.33   10.00
  -3   0  10  243.61    9.98
  -3   0  10  253.07   10.17
  -3   0   9    0.72    0.75
  -3   0   9    0.16    0.65
  -3   0   9   -0.21    0.75
  -3   0   9    0.18    0.80
  -3   0   8    3.55    1.26
  -3   0   8    2.64    1.62
  -3   0   8    4.03    0.82
  -3   0   7    0.27    1.45
  -3   0   7   -0.82    0.73
  -3   0   6   89.67    4.02
  -3   0   5    1.18    1.14
  -3   0   5    2.01    1.13
  -3   0   4   13.74    1.26
  -3   0   4   13.03    1.31
  -3   0   3    0.83    0.99
  -3   0   3    0.48    1.23
  -3   0   2   55.72    2.49
   3   0  -1    0.44    0.61
   3   0   0    0.58    0.68
   3   0   1    0.15    0.87
   3   0   2    0.52    0.92
   3   0   3   -0.27    0.69
   3   0   3   -0.67    0.91
   3   0   3   -1.47    1.38
   3   0   4    7.52    1.49
   3   0   5   -0.80    0.85
   3   0   5    0.53    1.45
   3   0   6    9.33    0.91
   3   0   6    6.78    1.53
   3   0   7    0.36    0.68
   3   0   7    0.04    1.22
   3   0   7    0.68    0.61
   3   0   7    0.01    0.81
   3   0   7   -1.16    1.54
   3   0   8    1.05    0.69
   3   0   8    1.23    1.37
   3   0   8    0.89    0.60
   3   0   8    0.79    0.82
   3   0   8    0.45    0.72
   3   0   8    1.30    0.70
   3   0   9   -0.18    0.73
   3   0   9    0.53    1.50
   3   0   9    1.58    1.93
   3   0   9    0.47    0.80
   3   0   9   -0.68    0.70
   3   0   9    0.13    0.71
   3   0  10    1.41    0.74
   3   0  10    0.70    0.97
   3   0  10    0.60    0.74
   3   0  10    1.11    0.78
   3   0  10   -1.52    1.44
   3   0  11    0.17    0.79
   3   0  11   -2.09    1.59
   3   0  11    0.05    0.89
   3   0  11    0.92    0.77
   3   0  11   -0.14    0.82
   3   0  12  178.16    7.69
   3   0  12  180.99    7.70
   3   0  12  183.81    7.73
   3   0  12  187.76    7.69
   3   0  12  184.03    8.09
   3   0  13    0.41    0.82
   3   0  13   -1.39    0.90
   3   0  13   -0.17    1.68
   3   0  14   15.99    2.06
   3   0  15   -0.27    0.84
   3   0  16   38.69    1.86
   3   0  17   -0.36    0.70
   3   0  18   93.45    3.96
  -3  -1  19    2.88    1.00
  -3   1  19    3.03    0.67
  -3  -1  18   -0.28    0.90
  -3   1  18    1.60    0.92
  -3   1  18    0.57    0.75
  -3   1  17   46.02    2.28
  -3  -1  17   44.13    2.28
  -3   1  17   53.54    2.32
  -3  -1  17   49.98    2.60
  -3  -1  17   54.64    2.35
  -3   1  17   55.33    2.61
  -3   1  17   51.56    2.37
  -3   1  16  101.43    4.40
  -3  -1  16  105.46    5.02
  -3   1  16  100.92    5.04
  -3   1  15    2.59    1.07
  -3  -1  15    2.14    1.06
  -3  -1  15    3.05    1.01
  -3   1  15    5.09    1.00
  -3  -1  15    2.38    2.08
  -3   1  15    5.59    1.88
  -3  -1  15    3.86    0.91
  -3   1  15    3.18    1.04
  -3   1  14   18.38    2.25
  -3  -1  14   17.38    2.09
  -3  -1  14   18.41    1.27
  -3  -1  14   18.35    1.27
  -3   1  14   18.92    1.33
  -3   1  14   16.44    1.33
  -3   1  14   16.46    1.26
  -3  -1  14   17.11    1.27
  -3   1  14   20.29    1.31
  -3   1  13   22.76    1.28
  -3   1  13   24.22    1.86
  -3   1  13   25.53    2.25
  -3  -1  13   25.22    2.24
  -3  -1  13   21.83    1.95
  -3  -1  13   22.51    1.36
  -3   1  13   24.06    1.38
  -3   1  13   21.59    1.42
  -3  -1  13   22.65    1.41
  -3   1  13   23.11    1.33
  -3  -1  13   24.15    1.38
  -3   1  13   22.21    1.43
  -3   1  12    0.27    0.74
  -3  -1  12   -0.45    0.81
  -3   1  12   -0.70    0.82
  -3  -1  12    0.23    0.72
  -3  -1  12    0.77    1.42
  -3  -1  12    0.72    1.61
  -3   1  12    0.29    1.71
  -3   1  12    0.06    1.30
  -3  -1  12    0.67    0.84
  -3   1  12    0.55    0.90
  -3   1  12   -0.09    0.83
  -3  -1  12    0.12    0.70
  -3  -1  12    0.28    0.80
  -3   1  12    0.91    0.79
  -3   1  11  131.93    5.68
  -3  -1  11  135.20    5.68
  -3   1  11  138.23    5.67
  -3   1  11  134.86    5.90
  -3  -1  11  134.13    5.92
  -3  -1  11  136.09    5.69
  -3   1  11  139.19    5.68
  -3  -1  11  137.34    5.66
  -3   1  11  138.56    5.67
  -3  -1  11  124.63    5.67
  -3   1  11  125.67    5.67
  -3   1  11  138.25    6.03
  -3  -1  11  131.76    6.06
  -3   1  10   31.96    1.57
  -3  -1  10   30.55    1.57
  -3   1  10   32.32    1.52
  -3   1  10   28.80    1.91
  -3  -1  10   32.44    1.87
  -3   1  10   29.37    1.59
  -3  -1  10   32.98    1.55
  -3  -1  10   31.57    1.49
  -3   1  10   30.71    1.52
  -3  -1  10   35.51    2.11
  -3  -1  10   31.72    1.60
  -3   1  10   31.28    1.60
  -3   1  10   28.44    2.17
  -3  -1   9  173.54    7.27
  -3   1   9  172.44    7.28
  -3   1   9  174.80    7.27
  -3  -1   9  171.92    7.27
  -3   1   9  168.21    7.26
  -3  -1   9  172.81    7.25
  -3   1   9  174.02    7.28
  -3  -1   9  174.59    7.29
  -3   1   9  178.16    7.26
  -3   1   8  598.96   25.13
  -3   1   8  605.27   25.32
  -3  -1   8  609.34   25.15
  -3   1   8  608.13   25.15
  -3  -1   8  614.99   25.31
  -3  -1   8  602.52   25.25
  -3   1   8  611.84   25.26
  -3   1   7  387.67   16.06
  -3  -1   7  378.96   16.23
  -3   1   7  371.44   16.21
  -3  -1   7  391.50   16.06
  -3  -1   6   99.26    4.31
  -3   1   6  102.91    4.50
  -3  -1   6  105.65    4.51
  -3  -1   5  896.04   37.03
  -3   1   5  882.25   37.09
  -3  -1   5  897.54   37.09
  -3  -1   4 2441.51  101.27
  -3   1   4 2391.69  101.31
  -3  -1   4 2433.27  101.31
  -3   1   4 2487.22  101.30
  -3  -1   4 2468.30  101.31
   3  -1  -3   16.50    0.80
   3   1  -3   15.27    0.74
  -3  -1   3   15.57    0.81
  -3  -1   3   16.43    1.13
  -3   1   3   16.32    1.21
  -3  -1   3   15.86    1.22
  -3  -1   2 1957.09   80.34
   3   1  -2 1939.00   80.29
   3  -1  -2 1926.66   80.29
  -3   1   2 1923.24   80.33
  -3  -1   2 1970.42   80.33
  -3  -1   1 2108.09   87.34
   3   1   0    1.80    1.01
   3  -1   0    0.22    0.84
  -3  -1   0    1.48    0.94
   3   1   1  348.42   14.57
   3  -1   1  345.72   14.54
  -3  -1  -1  352.66   14.54
   3   1   2  187.90    8.12
   3  -1   2  196.87    8.08
   3   1   2  185.22    8.10
  -3  -1  -2  191.84    8.06
   3   1   2  198.67    8.19
   3  -1   2  193.22    8.19
  -3  -1  -3   -0.27    0.79
   3  -1   3    0.17    0.75
   3   1   3   -1.26    0.98
   3  -1   3    1.66    0.95
   3   1   3    0.48    1.36
   3  -1   3    0.08    1.38
   3  -1   4  230.91    9.70
   3   1   4  225.40    9.70
   3   1   5  583.45   24.70
   3  -1   5  593.74   24.71
   3   1   5  595.98   24.55
   3  -1   5  588.79   24.55
   3  -1   6  144.46    6.14
   3   1   6  147.39    6.17
   3  -1   6  144.34    6.16
   3  -1   6  150.53    6.44
   3   1   6  153.90    6.45
   3  -1   7    8.01    1.62
   3   1   7   12.06    1.60
   3   1   7   11.31    1.39
   3  -1   7   10.83    1.41
   3  -1   7    9.59    0.76
   3  -1   7   11.35    0.77
   3  -1   7   10.33    0.85
   3   1   7   10.35    1.01
   3  -1   7    9.96    0.99
   3   1   7    9.44    0.85
   3  -1   7    9.20    0.85
   3   1   8    2.09    1.49
   3  -1   8    1.11    1.55
   3   1   8    4.62    1.51
   3  -1   8    0.35    1.56
   3  -1   8    0.15    0.62
   3  -1   8    0.50    0.65
   3  -1   8   -0.47    0.70
   3   1   8    0.08    0.89
   3  -1   8    0.51    0.85
   3   1   8    0.68    0.72
   3  -1   8    0.89    0.68
   3  -1   8    0.25    0.73
   3   1   8    0.90    0.66
   3  -1   9   69.07    3.14
   3   1   9   73.44    3.19
   3  -1   9   75.50    3.14
   3   1   9   76.15    3.65
   3  -1   9   71.99    3.68
   3   1   9   70.94    3.17
   3  -1   9   69.42    3.18
   3   1   9   73.56    3.21
   3  -1   9   75.49    3.22
   3  -1   9   76.17    3.17
   3   1   9   73.58    3.18
   3   1  10    3.05    0.78
   3  -1  10    2.88    1.58
   3   1  10    2.52    1.52
   3   1  10    2.85    0.96
   3   1  10    1.20    0.77
   3  -1  10    2.57    0.84
   3   1  10    2.34    0.84
   3  -1  10    1.98    0.75
   3   1  11  123.06    5.25
   3   1  11  120.17    5.25
   3  -1  11  122.10    5.24
   3   1  11  124.83    5.27
   3   1  11  124.53    5.67
   3  -1  11  122.91    5.65
   3  -1  11  123.57    5.24
   3   1  11  122.91    5.23
   3   1  12    2.41    0.87
   3  -1  12    1.91    1.63
   3   1  12    3.12    1.75
   3   1  12    1.69    1.04
   3  -1  12    1.57    0.87
   3  -1  12    0.84    0.84
   3   1  12    1.01    0.92
   3   1  12    1.22    0.76
   3   1  13   35.72    1.87
   3  -1  13   40.93    1.84
   3   1  13   37.56    2.59
   3  -1  13   39.76    2.50
   3   1  13   32.22    1.83
   3   1  14   40.91    2.61
   3  -1  14   35.48    2.64
   3   1  15   26.05    1.37
   3  -1  15   24.99    1.37
   3  -1  16   83.80    3.28
   3   1  16   77.33    3.28
   3  -1  17    6.28    0.71
   3   1  17    6.27    0.74
   3  -1  18    0.52    0.55
   3   1  18    0.20    0.49
  -3   2  20    3.12    0.49
  -3   2  19   10.27    0.79
  -3  -2  18    0.92    0.94
  -3   2  18   -0.53    0.84
  -3   2  18   -0.06    0.74
  -3   2  18   -0.45    0.69
  -3   2  17    3.82    0.99
  -3  -2  17    3.95    0.95
  -3   2  17    1.15    2.01
  -3   2  17    3.75    0.90
  -3   2  17    4.56    0.85
  -3   2  16    0.92    0.91
  -3   2  16   -0.57    1.91
  -3  -2  16   -0.67    2.01
  -3   2  15   88.80    3.67
  -3   2  15   84.70    3.67
  -3  -2  15   82.40    3.67
  -3  -2  15   79.82    3.69
  -3   2  15   82.52    3.69
  -3  -2  15   81.49    4.33
  -3   2  15   75.30    4.23
  -3   2  14   32.41    1.61
  -3  -2  14   29.60    2.57
  -3   2  14   30.05    2.59
  -3  -2  14   33.71    1.73
  -3   2  14   32.05    1.72
  -3  -2  14   34.01    1.73
  -3   2  14   31.85    1.76
  -3   2  14   31.37    1.72
  -3  -2  14   28.43    1.65
  -3   2  14   32.37    1.73
  -3  -2  13   14.06    1.11
  -3   2  13   13.70    1.10
  -3  -2  13   14.65    1.10
  -3   2  13   12.42    1.13
  -3  -2  13   12.35    1.62
  -3   2  13   13.39    2.07
  -3  -2  13   14.51    1.91
  -3   2  13   12.67    1.08
  -3   2  13   13.47    1.02
  -3   2  13   11.85    1.18
  -3  -2  13   12.11    1.06
  -3   2  12    4.38    0.90
  -3   2  12    4.49    0.93
  -3  -2  12    3.46    0.87
  -3  -2  12    6.35    1.47
  -3   2  12    4.19    1.48
  -3  -2  12    5.22    1.63
  -3   2  12    3.64    1.76
  -3   2  12    3.52    0.88
  -3   2  12    3.60    0.94
  -3  -2  12    4.90    0.88
  -3   2  12    4.61    0.81
  -3   2  11   50.29    2.25
  -3  -2  11   48.97    2.23
  -3   2  11   50.48    2.21
  -3  -2  11   47.26    2.17
  -3   2  11   51.48    2.56
  -3  -2  11   49.32    2.59
  -3   2  11   45.53    2.23
  -3  -2  11   49.03    2.22
  -3   2  11   51.24    2.21
  -3   2  11   50.22    2.81
  -3  -2  11   43.61    2.21
  -3   2  11   46.89    2.23
  -3  -2  11   49.41    2.76
  -3   2  10  105.53    4.39
  -3  -2  10  105.88    4.39
  -3  -2  10  105.66    4.36
  -3   2  10  108.57    4.61
  -3  -2  10  102.60    4.61
  -3   2  10  104.21    4.39
  -3   2  10   97.39    4.38
  -3  -2  10  104.01    4.39
  -3  -2  10   97.41    4.76
  -3   2  10   97.89    4.39
  -3   2  10  108.64    4.74
  -3  -2  10   98.35    4.39
  -3  -2   9  145.45    6.09
  -3   2   9  140.32    6.08
  -3  -2   9  144.51    6.09
  -3   2   9  144.00    6.09
  -3   2   9  150.04    6.08
  -3  -2   9  140.68    6.10
  -3   2   9  147.21    6.10
  -3   2   8   27.29    1.92
  -3  -2   8   25.92    1.38
  -3   2   8   25.86    1.37
  -3  -2   8   26.76    2.00
  -3   2   8   25.88    1.39
  -3   2   8   24.45    1.73
  -3  -2   8   23.62    1.71
  -3   2   8   27.06    1.30
  -3  -2   8   27.24    1.34
  -3   2   7    0.98    0.76
  -3   2   7    0.65    0.70
  -3  -2   7   -0.43    0.76
  -3   2   7    0.52    1.18
  -3  -2   7    2.27    1.21
  -3   2   7    0.17    1.43
  -3  -2   7   -0.17    1.50
  -3  -2   7    0.07    0.85
  -3  -2   6  216.10    8.93
  -3   2   6  202.39    8.91
  -3  -2   6  211.00    8.82
  -3  -2   5  531.90   22.17
  -3   2   5  535.12   22.17
  -3  -2   5  529.62   22.12
  -3  -2   4 1188.10   48.87
  -3   2   4 1173.23   48.87
  -3  -2   4 1197.95   48.89
  -3   2   4 1112.62   48.88
  -3  -2   4 1196.63   48.86
  -3  -2   4 1186.27   48.82
  -3  -2   3 2602.14  106.78
   3  -2  -3 2568.94  106.78
  -3  -2   3 2577.75  106.82
  -3   2   3 2537.50  106.81
  -3  -2   3 2597.77  106.81
  -3   2   2 2375.71   99.47
  -3  -2   2 2411.33   99.47
   3  -2  -2 2382.74   99.46
  -3  -2   2 2399.77   99.49
   3   2  -2 2455.43   99.49
  -3  -2   1  103.33    4.35
   3  -2  -1  100.04    4.26
   3   2  -1   96.92    4.36
  -3  -2   0   90.79    3.95
   3   2   0   88.71    3.97
   3   2   1    6.39    1.28
  -3  -2  -1    6.09    1.06
   3  -2   1    8.14    0.94
   3   2   1    6.87    1.21
   3  -2   2    3.04    0.91
   3   2   2    3.09    1.20
  -3  -2  -2    3.55    0.96
   3   2   2    3.74    1.27
   3  -2   2    2.90    1.25
   3   2   3   24.16    1.65
   3  -2   3   21.94    1.64
   3   2   3   24.45    1.62
  -3  -2  -3   22.11    1.38
   3  -2   3   25.62    1.41
   3  -2   3   23.64    1.17
   3   2   4   24.38    1.70
   3  -2   4   20.25    1.73
  -3  -2  -4   25.58    1.39
   3  -2   4   24.98    1.48
   3  -2   5  145.70    6.12
   3  -2   5  147.92    6.36
   3   2   5  149.09    6.37
   3   2   5  144.44    6.12
  -3  -2  -5  144.15    6.15
   3  -2   6  262.13   10.86
   3  -2   6  260.58   10.88
   3   2   6  259.78   10.90
   3   2   6  259.37   11.09
   3  -2   6  260.60   11.10
   3   2   7   41.72    1.92
   3  -2   7   41.31    1.93
   3  -2   7   43.42    1.97
   3  -2   7   42.30    1.91
   3  -2   7   44.29    1.90
   3   2   7   43.23    2.04
   3   2   7   42.63    1.93
   3  -2   7   42.01    1.94
   3   2   8    6.12    1.48
   3  -2   8    8.11    1.58
   3  -2   8    5.25    0.68
   3  -2   8    4.95    0.67
   3  -2   8    4.64    0.82
   3   2   8    4.00    0.86
   3   2   8    5.56    0.73
   3  -2   8    5.38    0.77
   3   2   8    5.47    0.75
   3  -2   8    5.16    0.77
   3   2   9   67.29    3.20
   3   2   9   63.42    2.67
   3  -2   9   58.30    2.62
   3  -2   9   59.95    2.61
   3   2   9   60.21    2.71
   3   2   9   58.96    2.65
   3  -2   9   59.57    2.65
   3  -2   9   57.34    2.66
   3   2   9   59.58    2.64
   3   2  10   53.86    2.58
   3  -2  10   58.69    2.50
   3   2  10   54.93    2.63
   3   2  10   60.62    2.99
   3   2  10   56.72    2.53
   3  -2  10   57.68    2.53
   3  -2  10   60.95    3.07
   3  -2  10   54.51    2.55
   3   2  10   55.51    2.53
   3   2  11  134.01    5.80
   3   2  11  131.12    5.78
   3  -2  11  142.49    5.78
   3   2  11  136.95    5.82
   3  -2  11  139.00    5.77
   3   2  11  117.09    6.14
   3   2  11  138.52    5.76
   3  -2  11  130.85    6.15
   3   2  12    1.50    0.97
   3  -2  12    1.69    0.83
   3   2  12    2.61    0.78
   3  -2  12    2.79    0.92
   3   2  12    2.23    0.92
   3   2  12    1.45    1.07
   3  -2  12   -0.64    1.66
   3   2  12    3.46    1.73
   3   2  13    9.49    1.06
   3  -2  13   10.29    1.05
   3   2  13    9.64    1.88
   3  -2  13    9.33    1.81
   3   2  13   12.43    1.06
   3   2  14    2.84    0.89
   3   2  14    2.73    1.72
   3  -2  14    3.19    1.77
   3   2  14    3.06    0.97
   3   2  14    2.57    0.86
   3   2  15   20.24    1.23
   3  -2  15   21.10    1.23
   3   2  15   19.83    1.19
   3   2  16    1.50    0.74
   3  -2  16    2.09    0.71
   3   2  16    0.96    0.67
   3   2  17    3.48    0.65
   3  -2  17    2.96    0.68
   3   2  18   -0.33    0.45
   3  -2  18    0.71    0.48
  -3   3  19    9.27    0.73
  -3   3  18   20.10    1.14
  -3   3  18   19.48    1.11
  -3   3  17   26.27    1.42
  -3  -3  17   24.85    1.42
  -3   3  17   21.39    1.36
  -3   3  17   24.79    1.37
  -3  -3  16   -2.66    1.46
  -3   3  16    0.13    0.95
  -3  -3  16    0.43    0.97
  -3   3  16   -0.17    1.62
  -3  -3  16    1.10    1.97
  -3   3  16    0.27    1.88
  -3   3  16    1.49    0.93
  -3   3  16   -0.31    0.95
  -3  -3  15    0.07    0.94
  -3  -3  15    1.86    1.94
  -3   3  15   -0.20    0.97
  -3   3  15    1.43    1.02
  -3   3  14    5.95    1.05
  -3   3  14    5.93    1.04
  -3  -3  14    6.59    1.04
  -3  -3  14    7.10    1.07
  -3  -3  14    9.16    2.11
  -3   3  14    4.50    1.99
  -3   3  14    6.21    1.02
  -3   3  14    6.36    1.11
  -3   3  14    6.24    0.88
  -3   3  13   89.20    3.77
  -3   3  13   87.44    3.77
  -3  -3  13   83.59    3.79
  -3  -3  13   85.25    3.78
  -3   3  13   87.15    3.79
  -3   3  13   88.98    3.80
  -3   3  13   85.91    3.81
  -3   3  13   84.22    4.37
  -3  -3  13   82.43    4.36
  -3  -3  12  140.52    6.11
  -3  -3  12  132.34    5.82
  -3   3  12  139.82    5.82
  -3  -3  12  136.96    5.84
  -3   3  12  137.56    5.84
  -3   3  12  140.05    5.86
  -3   3  12  135.42    5.85
  -3   3  12  144.46    6.27
  -3  -3  12  142.82    6.28
  -3   3  11   38.72    2.20
  -3  -3  11   37.34    2.22
  -3   3  11   37.75    1.82
  -3  -3  11   35.62    1.78
  -3  -3  11   38.30    1.82
  -3   3  11   35.05    1.81
  -3   3  11   39.06    1.79
  -3   3  11   39.09    2.42
  -3  -3  11   38.12    2.47
  -3   3  10   53.81    2.62
  -3  -3  10   53.41    2.58
  -3  -3  10   50.45    2.28
  -3   3  10   52.60    2.32
  -3   3  10   50.38    2.28
  -3  -3  10   50.77    2.27
  -3  -3  10   51.94    2.31
  -3   3  10   50.05    2.30
  -3  -3  10   52.06    2.23
  -3   3  10   49.80    2.31
  -3   3  10   50.02    2.30
  -3  -3  10   47.46    2.29
  -3  -3  10   48.17    2.82
  -3   3  10   52.35    2.80
  -3  -3   9   11.66    0.89
  -3   3   9   12.45    0.91
  -3  -3   9   11.32    0.87
  -3  -3   9   11.59    0.90
  -3   3   9   12.51    0.89
  -3  -3   9   13.35    0.80
  -3  -3   9   11.46    0.73
  -3   3   9   12.05    0.89
  -3  -3   9    9.45    0.91
  -3   3   9   10.89    0.90
  -3  -3   8    3.09    1.44
  -3  -3   8    2.73    1.13
  -3   3   8    1.75    1.15
  -3   3   8    1.68    1.38
  -3   3   8    1.63    0.78
  -3  -3   8    2.22    0.84
  -3  -3   8    3.02    0.63
  -3   3   8    1.47    0.72
  -3   3   8    2.46    0.74
  -3  -3   8    2.25    0.73
  -3  -3   7    1.21    0.62
  -3   3   7    1.81    1.38
  -3  -3   7   -0.19    1.44
  -3  -3   7    1.47    1.10
  -3   3   7    0.99    1.10
  -3  -3   7    1.04    0.96
  -3   3   7    0.43    0.70
  -3  -3   7    0.98    0.70
  -3  -3   6  101.26    4.44
  -3  -3   6  100.29    4.30
   3   3  -6  102.24    4.34
  -3  -3   6  102.18    4.58
  -3   3   6   99.73    4.56
  -3   3   6  106.73    4.45
  -3  -3   6  101.56    4.44
  -3  -3   5    0.02    1.08
   3   3  -5    0.49    0.79
  -3  -3   5    0.73    0.86
  -3   3   5   -1.44    1.29
  -3  -3   5   -1.42    1.32
   3   3  -4    3.35    0.87
  -3  -3   4    4.06    0.86
   3  -3  -4    3.03    0.88
  -3  -3   3   11.82    1.02
   3   3  -3   12.03    1.08
   3  -3  -3   11.55    0.98
  -3   3   3   11.20    1.01
  -3  -3   3   11.07    1.03
  -3   3   2  115.55    4.95
  -3  -3   2  119.62    4.96
   3  -3  -2  116.49    4.98
   3   3  -2  114.82    5.03
  -3   3   1  712.25   29.80
  -3  -3   1  725.78   29.80
   3  -3  -1  715.57   29.82
   3   3  -1  718.91   29.86
   3  -3   0   50.26    2.34
   3   3   0   51.47    2.58
   3   3   0   50.73    2.49
   3  -3   1   79.92    3.53
   3   3   1   78.21    3.55
   3   3   1   80.84    3.70
   3  -3   2   90.73    4.07
   3   3   2   91.11    4.07
  -3  -3  -2   96.05    4.07
   3  -3   2   91.74    4.03
   3   3   2   92.08    4.21
   3  -3   3   -0.75    0.77
   3   3   3    1.41    1.19
   3  -3   3    0.52    1.23
  -3  -3  -3    0.07    1.07
   3  -3   3    0.49    0.97
   3  -3   4  729.85   30.23
   3   3   4  745.10   30.35
   3  -3   4  747.77   30.35
   3   3   4  706.72   30.22
  -3  -3  -4  747.97   30.30
   3  -3   4  732.10   30.30
   3  -3   5  385.43   16.12
   3   3   5  403.00   16.29
   3  -3   5  390.79   16.28
   3   3   5  379.63   16.13
  -3  -3  -5  388.13   16.19
   3  -3   5  397.09   16.22
  -3  -3  -6  220.92    9.45
   3  -3   6  228.64    9.38
   3  -3   6  225.20    9.41
   3   3   6  217.63    9.41
   3  -3   6  232.06    9.61
   3   3   6  230.13    9.61
   3   3   7   98.94    4.21
   3  -3   7   98.33    4.22
   3  -3   7   98.41    4.21
   3  -3   7  101.40    4.25
   3   3   7  101.44    4.27
   3   3   7   98.40    4.22
   3  -3   7  100.49    4.22
   3   3   8   55.87    2.72
   3  -3   8   52.12    2.76
   3  -3   8   49.03    2.25
   3   3   8   47.60    2.24
   3  -3   8   49.81    2.32
   3   3   8   49.83    2.34
   3   3   8   52.85    2.24
   3  -3   8   50.43    2.23
   3  -3   8   50.66    2.22
   3  -3   8   49.16    2.23
   3   3   9    2.63    1.40
   3  -3   9    2.70    1.38
   3  -3   9    1.33    0.70
   3  -3   9    1.23    0.65
   3   3   9    0.08    0.92
   3   3   9    0.26    0.70
   3  -3   9    1.08    0.72
   3   3   9    1.36    0.70
   3  -3   9    0.97    0.70
   3   3  10   -1.65    1.49
   3  -3  10   -0.33    1.59
   3   3  10    0.39    0.93
   3  -3  10    0.27    0.74
   3  -3  10   -0.70    0.68
   3   3  10   -0.14    0.93
   3   3  10    0.18    0.79
   3  -3  10    0.99    0.83
   3   3  10   -0.39    0.69
   3  -3  10   -0.20    0.75
   3   3  11   37.79    1.89
   3  -3  11   37.44    1.73
   3  -3  11   36.12    1.80
   3   3  11   38.24    1.79
   3   3  11   36.22    1.93
   3  -3  11   36.19    1.73
   3   3  11   34.52    1.75
   3   3  11   34.74    2.41
   3  -3  11   32.81    2.42
   3   3  12    1.85    0.89
   3  -3  12    1.72    0.94
   3   3  12   -1.30    1.68
   3  -3  12    1.97    1.73
   3   3  12    1.65    1.01
   3   3  12    2.68    1.03
   3   3  13    9.55    1.13
   3   3  13    8.79    1.77
   3  -3  13    4.98    1.85
   3   3  14   34.36    1.78
   3  -3  14   36.52    1.80
   3   3  14   37.22    1.88
   3   3  14   37.27    1.84
   3   3  15    2.25    0.77
   3  -3  15    2.03    0.77
   3   3  15    2.12    0.81
   3  -3  16    1.20    0.70
   3   3  16    0.97    0.64
   3   3  16    0.03    0.69
   3   3  17    5.87    0.59
   3  -3  17    5.81    0.63
   3   3  17    5.90    0.57
  -3   4  19   11.29    0.76
  -3   4  18   28.13    1.28
  -3   4  18   20.69    1.25
  -3   4  17    1.81    0.78
  -3   4  17    3.46    0.86
  -3   4  16   63.13    2.29
  -3  -4  16   60.24    2.28
  -3   4  16   69.42    2.27
  -3   4  16   64.44    2.28
  -3   4  15    1.05    1.64
  -3  -4  15    1.31    0.93
  -3   4  15   -0.24    0.93
  -3  -4  15    0.18    1.95
  -3   4  15   -0.15    0.95
  -3   4  15    0.22    0.76
  -3   4  14  105.89    4.47
  -3  -4  14  103.90    4.47
  -3  -4  14   96.47    4.48
  -3   4  14  107.52    4.48
  -3   4  14  109.61    4.50
  -3  -4  14   99.59    5.06
  -3   4  14   97.04    4.99
  -3   4  14  101.05    4.46
  -3   4  13   13.65    1.13
  -3  -4  13   14.32    1.14
  -3   4  13   12.77    1.11
  -3  -4  13   14.18    1.12
  -3  -4  13   12.25    2.09
  -3   4  13   13.45    2.05
  -3   4  13   12.80    1.14
  -3   4  13   13.93    1.07
  -3   4  13   12.74    1.20
  -3   4  12   52.43    2.41
  -3  -4  12   49.08    2.33
  -3  -4  12   52.99    2.38
  -3   4  12   52.88    2.34
  -3   4  12   47.97    2.35
  -3   4  12   51.57    2.37
  -3  -4  12   46.33    3.02
  -3   4  12   49.58    2.95
  -3   4  11    1.92    0.89
  -3   4  11    1.70    0.75
  -3  -4  11    2.06    0.60
  -3   4  11    1.66    0.82
  -3  -4  11    1.37    0.86
  -3   4  11    2.11    0.79
  -3  -4  11    1.29    0.77
  -3   4  11    3.02    0.81
  -3  -4  11    2.16    1.70
  -3   4  11    1.47    1.67
  -3   4  10   15.09    1.08
  -3   4  10   14.72    0.96
  -3   4  10   13.39    0.98
  -3  -4  10   13.97    0.95
  -3  -4  10   14.25    1.01
  -3  -4  10   14.44    0.91
  -3   4  10   13.02    0.99
  -3  -4  10   13.51    1.43
  -3   4  10   13.34    1.70
  -3   4  10   13.74    1.46
  -3  -4  10   10.72    1.73
  -3   4   9    6.90    0.85
  -3   4   9    5.12    0.76
  -3  -4   9    6.17    0.79
  -3  -4   9    6.86    0.72
  -3   4   9    5.87    0.81
  -3   4   9    6.32    0.75
  -3  -4   9    6.78    0.74
  -3  -4   8  233.35    9.50
  -3  -4   8  205.75    9.23
  -3   4   8  211.63    9.23
  -3   4   8  221.28    9.46
  -3   4   8  228.11    9.37
  -3  -4   8  225.23    9.38
  -3   4   8  234.85    9.26
  -3   4   8  210.05    9.24
  -3  -4   8  227.52    9.25
  -3  -4   8  232.56    9.24
  -3   4   8  229.86    9.26
  -3  -4   8  225.15    9.36
  -3   4   7    3.55    0.69
  -3  -4   7    3.63    0.66
  -3  -4   7    1.99    1.41
  -3  -4   7    3.59    1.03
  -3   4   7    2.80    1.01
  -3   4   7    2.33    1.33
  -3  -4   7    3.04    1.05
  -3   4   7    4.10    0.66
  -3  -4   7    2.53    0.64
  -3  -4   6   62.07    2.66
  -3  -4   6   61.83    2.68
  -3   4   6   61.93    2.79
  -3  -4   6   58.14    2.80
  -3  -4   6   60.14    2.89
  -3  -4   6   60.60    3.00
  -3  -4   5  527.95   22.49
  -3  -4   5  546.10   22.49
  -3   4   5  549.45   22.53
  -3  -4   5  550.18   22.54
   3  -4  -5  541.10   22.57
  -3  -4   5  545.12   22.56
  -3  -4   4 1658.24   68.49
  -3  -4   4 1662.24   68.49
  -3   4   4 1661.79   68.51
   3   4  -4 1636.23   68.63
   3  -4  -4 1618.96   68.56
  -3  -4   4 1648.89   68.56
  -3  -4   3   52.04    2.27
   3   4  -3   51.25    2.72
  -3  -4   3   51.18    2.45
   3  -4  -3   50.39    2.44
  -3  -4   2 1304.53   53.47
  -3   4   2 1270.54   53.49
   3  -4  -2 1278.65   53.55
  -3  -4   2 1308.47   53.56
   3   4  -2 1286.70   53.63
  -3   4   1  157.30    6.71
  -3  -4   1  158.06    6.70
   3   4  -1  167.97    6.97
   3  -4  -1  168.52    6.81
   3   4   0   29.67    1.52
   3  -4   0   27.60    1.47
  -3  -4   0   29.14    1.40
   3   4   0   31.14    2.11
   3  -4   0   29.47    1.67
   3   4   1   78.70    3.40
   3  -4   1   76.88    3.39
   3   4   1   74.98    3.77
   3  -4   1   76.99    3.48
   3  -4   2   29.88    1.51
   3   4   2   31.74    1.66
   3  -4   2   30.41    1.64
   3   4   2   26.28    2.15
   3  -4   2   28.47    1.68
   3  -4   3   70.13    3.14
   3   4   3   76.17    3.28
   3  -4   3   72.95    3.27
   3   4   3   70.78    3.10
   3  -4   3   73.85    3.27
   3  -4   4    1.26    0.79
   3   4   4   -0.86    1.10
   3  -4   4   -0.19    1.13
   3   4   4    0.26    0.72
  -3  -4  -4    0.94    1.13
   3  -4   4    0.54    0.96
  -3  -4  -5   82.99    3.63
   3  -4   5   84.08    3.62
   3  -4   5   77.70    3.42
   3   4   5   78.06    3.41
   3  -4   5   82.84    3.49
   3   4   5   85.03    3.48
   3   4   5   81.11    3.70
   3  -4   5   81.46    3.71
   3  -4   6   28.30    1.40
   3   4   6   30.97    1.39
   3  -4   6   30.74    1.53
   3  -4   6   28.19    1.40
   3   4   6   29.74    1.39
   3   4   6   32.18    1.52
   3  -4   6   28.47    1.89
   3   4   6   28.27    1.86
   3  -4   7    0.40    0.88
   3  -4   7    0.20    0.59
   3  -4   7    0.40    0.63
   3   4   7    1.11    0.62
   3   4   7    0.83    0.59
   3   4   7    1.50    0.87
   3   4   7   -0.38    1.21
   3  -4   7    1.49    1.20
   3   4   8    0.39    1.27
   3  -4   8   -0.91    1.33
   3  -4   8    0.29    0.69
   3  -4   8    0.20    0.85
   3   4   8    0.22    0.94
   3   4   8   -0.46    0.62
   3   4   8   -0.65    0.66
   3  -4   8   -0.31    0.62
   3  -4   8   -1.01    0.67
   3  -4   9   69.07    2.92
   3  -4   9   69.53    2.91
   3   4   9   68.08    2.92
   3  -4   9   65.47    2.93
   3  -4   9   67.13    2.95
   3   4   9   67.98    3.00
   3  -4   9   66.96    2.91
   3   4   9   62.22    3.29
   3  -4   9   65.34    3.34
   3   4   9   62.92    2.90
   3   4  10    2.25    1.48
   3  -4  10    0.06    1.51
   3  -4  10    0.01    0.76
   3  -4  10    0.39    0.69
   3   4  10    0.58    0.91
   3  -4  10    0.91    0.77
   3   4  10    0.53    0.94
   3   4  10    0.85    0.76
   3  -4  10    1.50    0.78
   3   4  10    0.88    0.68
   3  -4  10    1.11    0.70
   3  -4  11   28.43    1.50
   3   4  11   26.78    1.50
   3  -4  11   29.78    1.46
   3  -4  11   29.53    1.48
   3   4  11   28.42    1.64
   3   4  11   29.77    1.69
   3   4  11   28.01    2.14
   3  -4  11   30.45    2.21
   3   4  12  312.07   12.83
   3  -4  12  295.51   12.84
   3   4  12  324.55   12.87
   3  -4  12  296.09   13.18
   3   4  12  297.17   13.14
   3   4  13   18.26    1.20
   3   4  13   18.11    1.85
   3  -4  13   16.44    1.91
   3   4  13   14.92    1.05
   3  -4  13   13.44    1.10
   3   4  14   63.25    2.80
   3   4  14   66.75    2.77
   3   4  14   59.32    2.71
   3  -4  14   57.98    2.72
   3   4  15   -0.38    0.78
   3  -4  15   -0.10    0.69
   3   4  15    0.40    0.65
   3   4  16    0.38    0.65
   3   4  16    0.10    0.52
   3  -4  16    0.56    0.56
   3   4  17    0.12    0.46
  -3   5  19   23.15    1.08
  -3   5  18    4.78    0.62
  -3   5  18    3.53    0.63
  -3   5  17    2.57    0.72
  -3   5  17    3.11    0.74
  -3   5  16    0.15    0.61
  -3   5  16    1.06    0.82
  -3   5  16    0.30    0.81
  -3   5  15    2.78    0.90
  -3   5  15    3.00    0.77
  -3   5  15    3.71    0.90
  -3   5  14   37.09    1.93
  -3   5  13    0.85    0.94
  -3   5  12   68.70    3.08
  -3   5  12   68.62    3.10
  -3  -5  11  136.58    5.82
  -3   5  11  133.75    5.86
  -3   5  11  138.43    5.86
  -3  -5  11  140.05    5.79
  -3   5  11  138.51    5.88
  -3  -5  10  184.30    7.82
  -3   5  10  186.17    7.85
  -3   5  10  189.14    7.85
  -3   5   9    5.58    0.86
  -3  -5   9    7.28    0.78
  -3   5   9    5.92    0.87
  -3   5   8    1.60    0.76
  -3  -5   8    2.21    0.71
  -3   5   8    0.83    0.73
  -3   5   7   27.05    1.35
  -3  -5   7   27.41    1.41
  -3  -5   6    7.98    0.79
  -3   5   6    8.88    0.75
   3   5  -6    9.32    1.34
   3  -5  -5    7.62    1.16
  -3  -5   5    7.78    1.10
   3   5  -5    9.12    1.41
  -3  -5   5    9.25    0.85
   3   5  -4    2.11    1.39
  -3  -5   4    3.61    1.07
   3  -5  -4    1.37    1.09
  -3  -5   4    1.71    0.77
   3  -5  -3    3.15    1.11
  -3  -5   3    2.76    1.12
   3   5  -3    6.00    1.42
  -3  -5   3    4.71    0.74
   3   5  -2    4.04    1.46
  -3  -5   2    4.18    1.18
   3  -5  -2    3.49    1.11
  -3  -5   2    4.23    0.78
  -3  -5   1    7.43    1.27
   3   5  -1    8.06    1.61
   3  -5  -1    6.41    1.14
  -3  -5   1    7.34    0.75
   3   5   0   -1.04    1.64
   3  -5   0    0.79    1.09
  -3  -5   0   -0.30    0.65
   3  -5   0   -0.06    0.68
   3  -5   1    1.04    1.06
  -3  -5  -1   -0.08    0.62
   3  -5   1    1.03    0.73
   3  -5   2   13.97    1.18
   3  -5   2   14.13    0.99
  -3  -5  -2   13.29    0.85
   3   5   3    0.60    0.65
   3  -5   3    0.19    0.95
   3  -5   3    0.78    0.76
   3   5   4   23.90    1.23
  -3  -5  -4   22.36    1.63
   3  -5   4   22.51    1.45
   3  -5   4   23.56    1.31
   3  -5   5   20.08    1.23
   3   5   5   20.72    1.18
   3  -5   6   18.38    1.22
   3   5   6   18.04    1.16
   3  -5   7    2.85    0.93
   3   5   7    1.70    0.83
   3  -5   8   17.58    1.17
   3   5   8   17.95    1.18
   3  -5   8   15.53    1.05
   3  -5   9   -0.24    0.87
   3   5   9    0.58    0.96
   3   5   9   -0.49    1.03
   3  -5   9    0.19    0.74
   3  -5  10    4.94    0.87
   3   5  10    3.37    1.00
   3  -5  10    4.41    0.80
   3  -5  10    2.80    0.73
   3   5  10    4.24    1.06
   3  -5  11    1.44    0.69
   3  -5  11    2.43    0.75
   3   5  11    2.04    0.94
   3   5  12   25.84    1.47
   3   5  13   13.31    1.07
   3   5  13   10.84    1.10
   3   5  14    8.67    0.91
   3   5  14    7.95    0.95
   3   5  15    1.53    0.72
   3   5  16    5.44    0.59
  -3   6  18   11.82    0.71
  -3   6  17   25.19    1.22
  -3   6  17   22.52    1.22
  -3   6  16    8.61    0.72
  -3   6  16   10.24    0.89
  -3   6  15   86.20    3.85
  -3   6  15   88.50    3.89
  -3   6  15   95.88    3.90
  -3   6  14   42.00    2.01
  -3   6  14   42.68    2.02
  -3   6  14   42.10    2.07
  -3   6  13   18.62    1.22
  -3   6  12    1.14    0.87
  -3   6  12    2.17    0.88
  -3  -6  11   26.60    1.42
  -3   6  11   26.51    1.55
  -3   6  11   26.74    1.54
  -3   6  11   28.51    1.50
  -3   6  10   33.76    1.75
  -3   6  10   33.81    1.73
  -3  -6  10   34.21    1.69
  -3   6   9  148.84    6.05
  -3  -6   9  137.80    6.06
  -3   6   9  140.05    6.07
   3  -6  -9  146.23    6.26
  -3  -6   8    1.91    0.80
  -3   6   8    1.96    0.74
  -3   6   8    1.19    0.80
  -3  -6   8    0.72    1.21
   3  -6  -8   -0.14    1.19
  -3   6   7   26.79    1.38
  -3   6   7   28.27    1.43
  -3  -6   7   26.22    1.84
   3  -6  -7   29.39    1.79
  -3  -6   7   28.89    1.44
   3  -6  -6  237.65   10.23
  -3  -6   6  242.22   10.07
  -3  -6   5   51.08    2.64
   3  -6  -5   54.73    2.65
  -3  -6   5   55.06    2.42
  -3  -6   4  377.06   16.02
   3  -6  -4  388.57   16.03
  -3  -6   4  380.96   15.89
  -3  -6   3    8.58    1.25
   3  -6  -3    8.66    1.22
   3  -6  -3    8.28    0.77
  -3  -6   3    8.73    0.86
   3   6  -2  534.72   22.89
  -3  -6   2  559.27   22.79
   3  -6  -2  546.40   22.77
   3  -6  -2  542.67   22.63
  -3  -6   2  544.93   22.64
  -3  -6   1    3.04    1.19
   3  -6  -1    1.55    1.11
  -3  -6   1    2.94    0.75
   3  -6  -1    2.71    0.60
  -3  -6   0   43.08    2.37
   3  -6   0   44.87    2.29
   3  -6   0   43.98    1.98
  -3  -6   0   44.02    2.00
   3  -6   1   50.20    2.53
  -3  -6  -1   49.83    2.24
   3  -6   1   50.93    2.25
   3  -6   2    0.29    0.70
  -3  -6  -2    0.68    0.61
   3   6   3  105.98    4.48
   3  -6   3  105.72    4.51
   3   6   4   17.49    1.04
  -3  -6  -4   16.23    1.54
   3  -6   4   17.10    1.30
   3  -6   4   17.30    1.14
   3   6   5    3.99    0.78
  -3  -6  -5    5.14    1.28
   3  -6   5    1.79    0.86
   3  -6   6  364.68   14.98
   3  -6   6  353.23   14.98
   3   6   6  358.66   14.97
   3  -6   7    1.43    0.91
   3   6   7   -0.81    0.90
   3  -6   8    1.27    0.91
   3  -6   8    0.65    0.76
   3   6   8    1.24    0.95
   3  -6   9   24.70    1.46
   3  -6   9   25.76    1.35
   3   6   9   25.79    1.49
   3   6   9   24.63    1.50
   3  -6  10   20.05    1.18
   3   6  10   22.45    1.35
   3  -6  10   23.22    1.22
   3  -6  11   24.84    1.39
   3   6  11   25.38    1.48
   3  -6  12   42.73    1.96
   3   6  12   46.19    2.06
   3   6  12   40.01    2.09
   3   6  13   59.33    2.57
   3   6  13   54.37    2.59
   3   6  14   67.44    2.86
   3   6  14   61.79    2.85
   3   6  15    0.76    0.60
   3   6  16    9.68    0.63
  -3   7  17    3.09    0.45
  -3   7  16    6.56    0.66
  -3   7  16    6.91    0.70
  -3   7  15    2.37    0.61
  -3   7  15    3.92    0.69
  -3   7  15    2.93    0.73
  -3   7  14   12.29    0.91
  -3   7  14   11.44    0.90
  -3   7  14   12.62    1.04
  -3   7  13   31.35    1.64
  -3   7  13   33.70    1.67
  -3   7  12    7.22    0.89
  -3   7  12    5.17    0.90
  -3   7  12    6.84    0.97
  -3  -7  12    4.91    0.59
  -3  -7  11   60.07    2.72
  -3   7  11   59.48    2.80
  -3   7  11   60.86    2.74
  -3   7  11   63.82    2.77
  -3   7  10    8.76    0.92
  -3  -7   9    0.50    0.89
  -3   7   9    1.05    0.78
   3  -7  -9    0.96    1.22
  -3   7   9    0.94    0.81
  -3  -7   8    3.89    0.91
   3  -7  -8    5.77    1.31
  -3  -7   8    4.65    1.37
  -3   7   8    4.18    0.87
  -3  -7   7   31.03    1.51
   3  -7  -7   29.03    1.86
  -3  -7   7   25.18    1.94
  -3   7   7   27.35    1.49
  -3  -7   6   11.44    1.05
  -3  -7   6   13.65    1.64
   3  -7  -6   13.99    1.40
  -3   7   6   10.86    0.93
  -3  -7   5   -0.15    1.24
   3  -7  -5    0.84    1.22
  -3  -7   5    0.90    0.83
   3  -7  -4    2.38    1.20
  -3  -7   4    1.75    1.24
  -3  -7   4    0.17    0.84
  -3  -7   3    1.28    1.22
   3  -7  -3    0.19    1.20
   3  -7  -3    0.22    0.70
  -3  -7   3    0.37    0.77
   3  -7  -2    3.96    1.21
  -3  -7   2    3.22    1.28
  -3  -7   2    5.32    0.83
   3  -7  -2    4.77    0.77
   3  -7  -1    0.23    1.19
  -3  -7   1    0.10    1.25
   3  -7  -1    0.63    0.79
  -3  -7   1    0.39    0.73
  -3  -7   0   10.68    1.45
   3  -7   0    7.77    0.91
  -3  -7   0    8.61    0.84
  -3  -7  -1    2.52    1.40
   3  -7   1    1.25    0.87
   3  -7   1    1.88    0.70
  -3  -7  -1    2.18    0.70
  -3  -7  -2    4.32    1.42
   3  -7   2    2.54    1.08
   3  -7   2    2.59    0.93
   3  -7   2    2.31    0.78
  -3  -7  -2    2.63    0.69
  -3  -7  -3   -0.19    1.46
   3  -7   3    0.06    0.94
   3  -7   3    1.09    0.78
  -3  -7  -4  305.18   13.67
   3  -7   4  327.98   13.45
  -3  -7  -5   47.84    2.66
   3  -7   5   49.57    2.33
   3   7   6   26.85    1.48
   3  -7   6   28.61    1.59
   3   7   7   84.75    3.68
   3  -7   7   83.29    3.70
   3   7   8    4.18    0.95
   3  -7   9    2.93    0.80
   3  -7   9    4.37    0.96
   3   7   9    2.42    0.91
   3  -7   9    2.16    0.76
   3   7   9    3.73    0.90
   3   7  10    1.43    0.91
   3  -7  10    2.20    0.66
   3  -7  10    2.26    0.88
   3   7  10    2.65    0.88
   3   7  11    4.27    0.86
   3  -7  11    4.19    0.65
   3  -7  11    3.94    0.69
   3  -7  11    4.03    0.81
   3   7  11    3.32    0.90
   3   7  12   10.91    1.01
   3  -7  12   14.03    0.86
   3   7  12   13.25    0.98
   3   7  13    3.25    0.75
   3   7  13    3.43    0.73
   3   7  14    1.96    0.58
   3   7  15    3.41    0.49
  -3   8  15    3.63    0.49
  -3   8  15    1.77    0.49
  -3   8  15    2.86    0.59
  -3   8  14   -0.26    0.60
  -3   8  14   -0.07    0.57
  -3   8  14    0.02    0.68
  -3   8  13    1.48    0.65
  -3   8  13    1.77    0.64
  -3   8  13    1.85    0.76
  -3   8  12   14.58    1.07
  -3  -8  12   15.39    0.90
  -3   8  12   16.74    0.99
  -3   8  12   16.58    1.12
  -3   8  11    0.93    0.89
  -3   8  11    1.25    0.80
  -3  -8  11    0.38    0.62
  -3   8  10   21.75    1.30
  -3  -8  10   20.91    1.27
  -3   8   9   42.51    2.00
  -3  -8   9   40.91    2.02
   3  -8  -8   76.42    3.53
  -3  -8   8   69.67    3.59
  -3   8   7   -0.96    0.78
   3  -8  -7   -0.40    1.32
  -3  -8   7    0.48    1.44
  -3  -8   7   -0.64    0.87
  -3   8   6   17.55    1.11
  -3  -8   6   19.04    1.79
   3  -8  -6   18.38    1.64
  -3  -8   6   18.05    1.26
  -3   8   5    0.14    0.71
  -3  -8   5    0.81    1.49
   3  -8  -5   -0.51    1.30
  -3  -8   5    0.62    0.92
  -3   8   4    2.14    0.69
  -3  -8   4    3.04    0.86
   3  -8  -4    2.89    1.34
  -3  -8   4    1.78    1.32
  -3  -8   3    7.21    0.95
   3  -8  -3    7.04    1.39
  -3  -8   3    8.27    1.44
   3  -8  -2   15.41    1.04
  -3  -8   2   14.93    1.10
  -3  -8   2   16.29    1.61
   3  -8  -2   12.24    1.54
   3  -8  -1   43.96    2.02
  -3  -8   1   41.81    2.00
   3  -8  -1   40.08    2.36
  -3  -8   1   43.20    2.48
   3  -8   0    9.94    0.99
  -3  -8   0    9.39    0.92
  -3  -8   0    6.61    1.55
   3  -8   0    9.06    1.47
   3  -8   1    2.30    0.93
  -3  -8  -1    1.82    0.78
  -3  -8  -1    1.69    1.48
   3  -8   1    2.07    1.11
   3  -8   2   11.10    1.06
  -3  -8  -2    9.18    1.78
  -3  -8  -2    9.41    1.62
   3  -8   3   81.95    3.60
  -3  -8  -3   77.98    4.03
  -3  -8  -3   82.41    3.94
   3  -8   4    9.30    1.11
  -3  -8  -4    9.40    1.58
  -3  -8  -4    6.34    1.62
   3  -8   5    9.88    1.11
  -3  -8  -5   10.97    1.66
  -3  -8  -5   10.46    1.61
   3   8   6   21.30    1.24
  -3  -8  -6   20.89    1.86
   3  -8   7    2.64    0.95
   3   8   7    2.92    0.82
  -3  -8  -7    4.30    1.51
  -3  -8  -8   41.02    2.55
   3  -8   8   44.96    2.16
   3  -8   8   45.39    2.11
   3  -8   9  123.37    5.44
   3  -8   9  132.31    5.48
   3  -8   9  134.61    5.43
   3   8   9  130.57    5.45
   3   8   9  121.00    5.45
   3  -8  10   21.87    1.23
   3  -8  10   25.43    1.23
   3   8  10   23.96    1.30
   3  -8  10   24.38    1.20
   3   8  10   21.61    1.29
   3   8  11    0.74    0.65
   3  -8  11    0.12    0.60
   3  -8  11    0.18    0.54
   3   8  11    0.79    0.68
   3   8  12   21.76    1.11
   3  -8  12   21.24    1.03
   3   8  13   10.52    0.72
   3   8  14    3.06    0.41
  -3   9  14    2.12    0.46
  -3   9  13    1.08    0.59
  -3   9  13    1.61    0.59
  -3   9  12    1.04    0.66
  -3   9  12    0.24    0.67
  -3   9  11    4.86    0.84
  -3   9  11    4.64    0.77
  -3  -9  11    5.18    0.60
  -3   9  10    1.19    0.75
  -3  -9  10    0.51    0.76
  -3  -9  10    0.66    0.67
  -3   9  10    0.11    0.91
  -3   9   9    5.46    0.80
  -3  -9   9    6.63    0.83
  -3   9   9    4.79    1.03
  -3  -9   8    2.51    0.86
  -3   9   8    2.01    0.75
  -3  -9   7   75.90    3.28
   3  -9  -7   74.46    3.54
  -3  -9   7   70.96    3.64
  -3   9   7   72.76    3.22
  -3  -9   6   16.78    1.76
   3  -9  -6   13.50    1.51
  -3  -9   6   15.53    1.19
  -3  -9   5   33.21    2.39
   3  -9  -5   38.30    2.21
  -3  -9   4   14.46    1.78
   3  -9  -4   12.32    1.54
   3  -9  -3   -0.49    1.35
  -3  -9   3   -0.49    1.69
  -3  -9   3   -1.78    1.43
  -3  -9   3   -0.56    0.93
  -3  -9   2   55.57    3.27
   3  -9  -2   60.05    3.00
  -3  -9   2   63.36    3.03
  -3  -9   2   54.68    2.63
  -3  -9   1    0.16    0.81
  -3  -9   1    1.68    1.79
  -3  -9   1   -0.52    1.40
   3  -9  -1    0.42    0.83
  -3  -9   0    6.57    0.86
  -3  -9   0    5.19    1.53
  -3  -9   0    6.61    1.80
   3  -9   0    4.72    0.90
  -3  -9  -1  107.05    4.75
  -3  -9  -1  103.08    4.89
  -3  -9  -1   97.00    4.34
   3  -9   1  105.03    4.39
  -3  -9  -2  164.02    6.99
  -3  -9  -2  149.74    7.08
  -3  -9  -3   -0.75    1.45
  -3  -9  -3    1.18    1.52
  -3  -9  -4    0.48    1.46
  -3  -9  -4   -1.52    1.50
   3  -9   4    0.13    0.96
  -3  -9  -5  112.39    5.53
  -3  -9  -5  125.79    5.53
   3  -9   5  124.10    5.24
   3  -9   6    1.86    0.89
   3  -9   6    0.85    0.95
  -3  -9  -6    1.91    1.34
   3  -9   7    2.41    0.90
   3  -9   7    1.71    0.81
   3   9   7    2.26    0.67
   3  -9   8   -0.19    0.75
   3   9   8    0.04    0.64
   3  -9   8    0.35    0.68
   3  -9   8    0.50    0.84
   3   9   9   20.66    1.14
   3  -9   9   18.97    1.18
   3   9  10   20.95    1.15
   3  -9  10   22.70    1.11
   3  -9  10   20.55    1.15
   3  -9  11    9.39    0.60
   3   9  11    5.67    0.60
   3   9  12    0.58    0.39
  -3  10  13    3.58    0.41
  -3  10  12   -0.06    0.48
  -3  10  12   -0.15    0.46
  -3  10  11    3.74    0.64
  -3 -10  10    1.58    0.50
  -3  10  10    0.22    0.74
  -3 -10  10    0.07    0.53
  -3  10   9    3.82    0.86
  -3 -10   9    3.08    0.65
  -3  10   8    0.98    0.90
  -3 -10   8    1.11    0.77
  -3 -10   7    0.47    0.82
  -3 -10   6    5.22    0.92
  -3 -10   5   -0.15    1.55
  -3 -10   5    0.99    0.88
  -3 -10   4    2.59    1.54
   3 -10  -4    2.75    1.25
  -3 -10   4    3.42    0.91
  -3 -10   3    0.16    1.57
   3 -10  -3    0.28    0.72
  -3 -10   3    0.63    0.80
  -3 -10   2    0.38    1.37
  -3 -10   2    0.33    1.48
   3 -10  -2   -0.39    0.78
  -3 -10   2    1.28    0.84
  -3 -10   1   -0.75    1.57
  -3 -10   1   -0.97    1.35
  -3 -10   1    2.17    0.80
  -3 -10   0    5.66    1.42
  -3 -10   0    7.20    1.66
  -3 -10   0    5.30    0.81
  -3 -10  -1   -1.24    1.40
  -3 -10  -1    0.16    1.55
  -3 -10  -2    1.81    1.38
  -3 -10  -2    0.32    1.48
  -3 -10  -3   18.53    1.66
   3 -10   3   16.80    1.15
   3 -10   4   15.20    1.10
   3 -10   5    1.79    0.83
   3 -10   6   -0.23    0.78
   3 -10   7   13.98    0.97
   3 -10   7   16.06    0.91
   3 -10   8    2.34    0.65
   3 -10   8    3.85    0.58
   3 -10   9    1.09    0.53
   3 -10   9    0.82    0.45
   3 -10   9    1.62    0.49
   3 -10  10    0.26    0.42
  -3  11  11    3.57    0.41
  -3  11  10   19.38    1.00
  -3  11   9    6.00    0.63
  -3 -11   9    5.36    0.45
  -3  11   8    6.30    0.77
  -3 -11   8    4.31    0.57
  -3  11   7   19.75    1.20
  -3  11   6    9.75    0.94
  -3  11   5   21.56    1.30
  -3  11   4   -0.44    0.78
  -3  11   3    0.70    0.78
  -3  11   2   -0.30    0.80
   3 -11  -2    0.24    0.62
  -3  11   1    3.41    0.78
   3 -11  -1    4.04    0.72
  -3  11   0   15.31    1.00
   3 -11   0   15.80    1.01
   3 -11   1   37.79    1.80
   3 -11   2   52.32    2.36
   3 -11   3    3.92    0.69
   3 -11   4  111.44    4.74
   3 -11   5    1.40    0.61
   3 -11   6   77.22    3.66
   3 -11   6   92.30    3.63
   3 -11   7   41.63    1.91
   3 -11   7   44.02    1.88
   3  11   8   -0.25    0.47
   3 -11   8   -0.32    0.39
   3 -11   8    0.49    0.35
   3 -11   9    4.30    0.36
  -3  12   8   -0.04    0.39
  -3  12   7    0.37    0.48
  -3  12   6    0.32    0.55
  -3 -12   6   -0.17    0.46
  -3  12   5    1.79    0.54
  -3 -12   5    0.92    0.50
  -3  12   4    5.84    0.63
  -3  12   3   12.78    0.83
  -3  12   2    2.42    0.55
  -3  12   1    0.55    0.49
   3 -12  -1   -0.35    0.44
   3 -12   0    0.32    0.48
  -3 -12  -1    4.11    0.53
   3 -12   1    5.14    0.54
   3 -12   2    0.81    0.49
   3 -12   3   10.29    0.70
   3 -12   4   -0.75    0.48
   3 -12   4    0.35    0.39
   3 -12   5   -0.32    0.35
   3 -12   6   -0.01    0.29
   3  12   6   -0.30    0.41
  -4   0  19   -0.22    0.69
  -4   0  18    1.79    0.82
  -4   0  18   -0.23    1.50
  -4   0  18    1.73    0.99
  -4   0  17   -1.64    1.00
  -4   0  17   -1.01    0.99
  -4   0  17   -0.26    0.89
  -4   0  16  116.10    5.64
  -4   0  15    0.26    1.05
  -4   0  15    0.42    0.95
  -4   0  15    3.12    2.08
  -4   0  15    0.46    1.02
  -4   0  14   32.24    1.84
  -4   0  14   36.25    2.35
  -4   0  14   35.43    1.80
  -4   0  14   34.29    1.81
  -4   0  14   33.81    1.72
  -4   0  14   35.13    2.65
  -4   0  13    0.22    0.97
  -4   0  13    0.17    1.79
  -4   0  13    1.10    1.48
  -4   0  13   -0.24    0.93
  -4   0  13   -0.67    0.79
  -4   0  13   -1.21    0.93
  -4   0  12  127.09    5.42
  -4   0  12  126.88    5.39
  -4   0  12  129.22    5.68
  -4   0  12  133.77    5.42
  -4   0  12  126.69    5.39
  -4   0  12  120.24    5.41
  -4   0  12  134.14    5.87
  -4   0  11   -0.41    0.84
  -4   0  11   -0.72    0.74
  -4   0  11    0.14    1.22
  -4   0  11   -0.20    1.69
  -4   0  11    0.16    0.89
  -4   0  11    0.88    0.68
  -4   0  11    0.70    0.78
  -4   0  10   47.04    2.21
  -4   0  10   48.92    2.16
  -4   0  10   47.26    2.69
  -4   0  10   46.23    2.21
  -4   0  10   50.16    2.20
  -4   0  10   47.59    2.13
  -4   0  10   45.55    2.50
  -4   0   9    0.48    0.79
  -4   0   9   -0.62    0.74
  -4   0   9    1.76    0.75
  -4   0   9   -0.05    0.61
  -4   0   9    1.02    0.83
  -4   0   8  808.34   33.46
  -4   0   8  800.36   33.64
  -4   0   7    0.18    1.57
  -4   0   7   -0.26    0.69
  -4   0   6  815.58   33.89
  -4   0   6  813.92   33.91
  -4   0   5    1.03    1.19
  -4   0   5    3.92    1.40
  -4   0   4 9999.00  414.04
  -4   0   3    1.42    1.00
   4   0  -2 5845.90  242.06
   4   0  -1    0.28    0.79
   4   0   0  494.52   20.56
   4   0   1   -1.01    0.92
   4   0   2  100.26    4.36
   4   0   3    0.41    0.79
   4   0   3    1.66    1.05
   4   0   4   -0.04    0.78
   4   0   4    1.25    1.50
   4   0   5   -0.35    0.89
   4   0   5    1.26    1.64
   4   0   6    1.99    1.49
   4   0   6    2.34    0.67
   4   0   6    2.08    0.64
   4   0   6    1.35    0.67
   4   0   6    2.32    0.87
   4   0   7   -0.34    0.61
   4   0   7    0.75    0.92
   4   0   7   -0.16    0.72
   4   0   8   12.15    0.93
   4   0   8   13.03    0.83
   4   0   8   12.84    1.01
   4   0   8   10.72    0.89
   4   0   8   12.56    1.75
   4   0   9    0.01    0.73
   4   0   9    1.03    1.68
   4   0   9   -0.85    0.97
   4   0   9   -0.11    0.81
   4   0   9    0.91    0.79
   4   0  10  139.73    6.08
   4   0  10  154.47    6.56
   4   0  10  147.58    6.10
   4   0  10  146.49    6.15
   4   0  10  141.04    6.10
   4   0  11   -1.37    1.70
   4   0  11   -0.59    0.91
   4   0  11   -0.16    0.82
   4   0  11   -0.76    0.81
   4   0  12  324.18   14.24
   4   0  12  357.70   14.63
   4   0  12  350.67   14.27
   4   0  12  351.74   14.27
   4   0  13   -1.16    0.79
   4   0  13    1.22    0.93
   4   0  13   -3.15    1.78
   4   0  14    3.50    0.93
   4   0  14    2.90    1.75
   4   0  15    1.11    0.79
   4   0  16  171.37    7.21
   4   0  17   -0.90    0.62
   4   0  18    0.27    0.42
  -4   1  20    0.91    0.59
  -4   1  19   16.41    1.02
  -4  -1  18    0.69    1.59
  -4  -1  18   -0.21    1.05
  -4   1  18   -0.57    1.03
  -4   1  18    0.48    0.79
  -4  -1  18   -1.16    0.80
  -4   1  17    2.09    0.99
  -4   1  17    3.25    1.04
  -4  -1  17    4.11    0.99
  -4  -1  17    2.15    0.96
  -4   1  17    2.60    0.79
  -4  -1  17    3.22    0.87
  -4   1  17    4.43    0.96
  -4   1  16   40.27    1.97
  -4  -1  16   44.89    3.05
  -4   1  16   40.29    2.93
  -4   1  15    0.23    1.02
  -4   1  15    1.49    1.05
  -4  -1  15   -0.89    1.00
  -4  -1  15   -1.61    0.96
  -4   1  15   -1.56    1.97
  -4  -1  15    1.86    2.01
  -4  -1  15    0.66    0.98
  -4   1  15   -0.35    0.95
  -4   1  14   13.99    1.27
  -4  -1  14   13.87    1.20
  -4   1  14   14.13    1.15
  -4  -1  14   11.97    1.19
  -4   1  14   11.86    2.23
  -4   1  14   11.71    1.82
  -4  -1  14   13.56    2.13
  -4  -1  14   13.43    1.80
  -4   1  14   13.35    1.09
  -4   1  14   13.04    1.16
  -4   1  14   12.02    1.01
  -4  -1  14   13.70    1.13
  -4   1  13   24.17    1.51
  -4  -1  13   26.95    1.47
  -4  -1  13   25.33    1.37
  -4   1  13   27.24    1.40
  -4   1  13   23.64    1.90
  -4   1  13   25.31    2.36
  -4  -1  13   26.67    1.97
  -4  -1  13   24.41    2.28
  -4  -1  13   24.59    1.49
  -4   1  13   25.61    1.54
  -4   1  13   25.68    1.41
  -4  -1  13   24.64    1.44
  -4   1  13   24.77    1.41
  -4  -1  12   13.83    1.09
  -4   1  12   13.60    1.03
  -4   1  12   13.12    0.95
  -4   1  12   11.88    1.54
  -4  -1  12    8.39    1.80
  -4  -1  12   11.41    1.48
  -4   1  12   12.29    1.90
  -4   1  12   11.90    1.08
  -4  -1  12   11.70    1.05
  -4   1  12   12.27    0.93
  -4  -1  12   10.42    1.01
  -4   1  12   10.62    1.02
  -4  -1  11  134.41    5.93
  -4   1  11  136.82    5.92
  -4   1  11  140.23    5.91
  -4   1  11  147.20    6.15
  -4  -1  11  145.04    6.13
  -4   1  11  140.60    5.92
  -4  -1  11  139.90    5.93
  -4   1  11  142.86    5.91
  -4   1  11  151.04    6.29
  -4   1  11  138.11    5.94
  -4  -1  11  142.40    6.32
  -4  -1  11  137.62    5.94
  -4  -1  10   29.58    1.44
  -4   1  10   28.01    1.45
  -4   1  10   27.91    1.43
  -4   1  10   28.45    1.48
  -4  -1  10   28.49    2.16
  -4  -1  10   28.67    1.47
  -4  -1  10   27.18    1.50
  -4   1  10   28.61    1.46
  -4  -1  10   28.18    1.35
  -4   1  10   28.81    1.41
  -4   1  10   25.94    1.83
  -4  -1  10   28.62    1.81
  -4   1  10   26.01    2.09
  -4  -1   9    4.00    0.88
  -4   1   9    4.70    0.81
  -4   1   9    3.94    0.65
  -4  -1   9    4.29    0.85
  -4   1   9    4.52    0.72
  -4   1   9    4.37    0.79
  -4  -1   9    4.28    0.84
  -4   1   9    3.03    0.84
  -4   1   8   40.58    2.46
  -4  -1   8   39.49    1.89
  -4  -1   8   37.55    2.38
  -4   1   8   41.94    1.88
  -4   1   7  128.94    5.62
  -4  -1   7  127.57    5.35
  -4  -1   7  122.23    5.67
  -4   1   7  126.88    5.34
  -4   1   6   58.22    2.71
  -4   1   6   53.86    2.80
  -4  -1   6   53.24    2.77
  -4  -1   6   54.11    2.49
  -4   1   5  338.04   13.90
  -4  -1   5  320.82   13.90
  -4  -1   5  342.65   13.84
   4  -1  -5  331.85   13.75
  -4   1   5  317.34   13.93
  -4  -1   5  329.82   13.93
  -4  -1   4    0.02    0.97
   4  -1  -4    0.32    0.33
   4   1  -4    0.06    0.40
  -4  -1   4   -0.22    1.02
  -4   1   4    0.15    1.10
   4   1  -3  584.85   24.19
  -4  -1   3  587.42   24.26
  -4   1   3  580.99   24.26
  -4  -1   3  578.13   24.27
   4   1  -2   15.36    0.89
  -4  -1   2   14.58    1.25
  -4  -1   1   10.86    1.19
  -4  -1   0    4.07    1.13
   4  -1   0    5.28    0.99
  -4  -1  -1    3.39    1.01
   4  -1   1    2.24    0.97
   4   1   1    3.46    1.14
  -4  -1  -2   -0.51    0.93
   4  -1   2    0.14    0.97
   4   1   2   -0.07    1.12
  -4  -1  -3   10.28    0.99
   4  -1   3   12.30    1.17
   4   1   3    8.48    1.15
   4  -1   3    9.64    0.98
   4  -1   3    8.71    0.62
   4   1   3    9.17    1.28
   4  -1   3    8.92    1.61
   4   1   3   10.49    1.54
   4  -1   4    2.25    0.94
   4   1   4    0.19    0.80
   4   1   4    0.47    1.58
   4  -1   4    0.40    1.51
   4   1   5   -0.72    0.89
   4  -1   5    1.04    0.77
   4   1   5    0.13    1.54
   4  -1   5    0.32    1.55
   4  -1   6    6.06    1.50
   4   1   6    4.91    1.65
   4  -1   6    6.10    0.77
   4  -1   6    5.63    0.69
   4  -1   6    6.29    0.70
   4   1   6    5.61    0.94
   4  -1   6    6.16    0.77
   4   1   6    5.35    0.72
   4  -1   7    0.85    0.72
   4  -1   7    1.43    0.65
   4  -1   7    1.74    0.67
   4   1   7    1.02    0.83
   4   1   7    1.33    0.66
   4  -1   7    0.80    0.72
   4   1   8    0.19    1.52
   4  -1   8   -1.84    1.63
   4  -1   8    0.70    0.67
   4  -1   8   -0.01    0.70
   4   1   8    1.14    0.87
   4   1   8    0.44    0.70
   4   1   8    0.44    0.74
   4  -1   8   -0.12    0.77
   4  -1   8    0.20    0.70
   4   1   9   15.00    1.89
   4  -1   9   17.90    1.91
   4   1   9   14.14    1.11
   4  -1   9   16.52    1.02
   4  -1   9   18.28    1.04
   4   1   9   16.91    1.20
   4  -1   9   18.68    1.10
   4   1   9   17.26    1.05
   4   1   9   16.38    1.08
   4  -1   9   16.05    1.05
   4   1  10   55.71    2.50
   4   1  10   54.54    2.55
   4   1  10   52.91    2.48
   4  -1  10   57.24    2.47
   4  -1  10   53.22    2.50
   4   1  10   53.79    2.49
   4   1  11  261.47   11.09
   4   1  11  264.02   11.08
   4  -1  11  272.05   11.09
   4   1  11  270.50   11.13
   4   1  11  267.02   11.42
   4   1  11  260.90   11.08
   4  -1  11  262.27   11.43
   4  -1  11  261.94   11.09
   4   1  12    2.44    0.87
   4  -1  12    2.45    0.94
   4  -1  12    2.74    0.86
   4   1  12    2.01    0.81
   4   1  12    2.94    0.95
   4   1  12    3.38    1.06
   4  -1  12    2.57    1.75
   4   1  12    0.32    1.80
   4  -1  13   19.69    2.05
   4   1  13   20.70    1.99
   4   1  13   19.71    1.27
   4  -1  13   22.17    1.32
   4   1  14   36.29    1.77
   4  -1  14   38.66    1.81
   4   1  14   33.99    1.73
   4  -1  14   35.15    2.50
   4   1  14   33.69    2.41
   4   1  15    4.29    0.87
   4  -1  15    4.41    0.86
   4   1  15    3.41    0.70
   4   1  16    2.55    0.70
   4  -1  16    3.59    0.72
   4  -1  17    0.96    0.56
   4   1  17   -0.31    0.59
  -4   2  20    4.33    0.57
  -4   2  19    3.45    0.72
  -4  -2  18    3.42    2.15
  -4   2  18    5.56    2.28
  -4  -2  18    4.20    1.25
  -4   2  18    5.99    0.89
  -4   2  18    4.42    0.74
  -4   2  17    8.36    1.12
  -4  -2  17    9.59    1.12
  -4  -2  17    9.09    1.20
  -4   2  17   11.34    1.24
  -4   2  17    9.96    1.05
  -4   2  17   11.28    0.94
  -4   2  16   50.87    2.40
  -4   2  16   50.35    3.27
  -4  -2  16   54.22    3.26
  -4   2  15    2.65    1.05
  -4  -2  15    0.30    1.07
  -4   2  15    1.97    1.00
  -4  -2  15    2.55    1.01
  -4  -2  15    1.94    0.93
  -4   2  15    2.62    1.93
  -4  -2  15    5.58    2.15
  -4   2  15    2.57    0.83
  -4   2  15    1.95    1.05
  -4   2  14   31.64    2.75
  -4  -2  14   30.01    2.36
  -4   2  14   38.25    1.75
  -4  -2  14   32.41    1.77
  -4   2  14   35.57    1.82
  -4  -2  14   35.44    1.78
  -4   2  14   32.63    1.86
  -4   2  14   33.50    1.79
  -4  -2  14   36.07    1.84
  -4   2  14   34.58    1.80
  -4  -2  14   34.76    2.65
  -4   2  13    4.36    1.02
  -4  -2  13    5.00    0.95
  -4   2  13    4.90    1.56
  -4  -2  13    5.37    1.49
  -4   2  13    3.28    1.96
  -4  -2  13    1.53    1.81
  -4   2  13    4.41    0.92
  -4  -2  13    4.68    0.95
  -4   2  13    4.53    0.89
  -4   2  13    4.52    1.04
  -4  -2  13    3.47    0.79
  -4  -2  12   -0.04    0.85
  -4   2  12    1.06    0.84
  -4  -2  12    0.75    0.76
  -4   2  12    0.51    0.92
  -4  -2  12    1.54    0.84
  -4   2  12    0.06    0.84
  -4  -2  12    0.70    0.88
  -4   2  12   -0.24    0.91
  -4   2  12    0.62    0.83
  -4   2  12   -0.08    1.79
  -4  -2  12    0.27    1.42
  -4  -2  12   -0.08    1.69
  -4   2  12    1.53    1.31
  -4   2  11  194.36    8.37
  -4  -2  11  197.85    8.34
  -4  -2  11  187.03    8.14
  -4   2  11  201.62    8.15
  -4  -2  11  194.91    8.15
  -4   2  11  192.17    8.16
  -4  -2  11  199.75    8.15
  -4   2  11  190.41    8.16
  -4   2  11  196.67    8.14
  -4  -2  11  196.00    8.16
  -4   2  11  190.64    8.15
  -4   2  11  187.85    8.51
  -4  -2  11  190.01    8.48
  -4  -2  10    6.53    0.82
  -4   2  10    5.10    0.79
  -4  -2  10    5.69    0.85
  -4   2  10    4.30    0.83
  -4  -2  10    4.97    0.77
  -4   2  10    4.77    0.84
  -4  -2  10    5.55    0.80
  -4   2  10    5.28    0.77
  -4   2  10    6.86    1.29
  -4  -2  10    4.23    1.17
  -4   2  10    2.38    1.63
  -4  -2  10    4.47    1.50
  -4  -2   9  165.46    6.74
  -4   2   9  156.34    6.74
  -4  -2   9  159.56    6.73
  -4   2   9  159.55    6.73
  -4  -2   9  160.81    6.74
  -4  -2   9  157.27    6.69
  -4   2   9  159.98    6.72
  -4  -2   9  162.77    6.74
  -4   2   9  163.14    6.74
  -4   2   8  188.21    8.04
  -4   2   8  187.51    7.89
  -4  -2   8  189.85    7.86
  -4  -2   8  189.47    7.94
  -4   2   8  187.17    7.89
  -4   2   8  189.33    8.14
  -4  -2   8  190.15    8.17
  -4  -2   8  188.12    7.89
  -4  -2   7   77.44    3.52
  -4   2   7   81.27    3.40
  -4  -2   7   79.01    3.40
  -4   2   7   78.04    3.77
  -4  -2   7   75.32    3.81
  -4  -2   6  244.66   10.51
  -4  -2   6  255.64   10.64
  -4   2   6  255.61   10.63
  -4  -2   5  595.25   24.70
   4  -2  -5  594.65   24.63
  -4  -2   5  586.03   24.76
  -4   2   5  595.87   24.73
  -4  -2   5  593.04   24.73
  -4   2   4  342.33   14.42
  -4  -2   4  337.84   14.42
  -4  -2   4  347.73   14.42
   4  -2  -4  345.61   14.34
  -4  -2   4  347.34   14.34
  -4   2   3 1490.37   62.58
  -4  -2   3 1536.28   62.58
   4  -2  -3 1508.01   62.53
  -4  -2   3 1506.43   62.59
  -4  -2   3 1508.20   62.54
  -4   2   2  234.99    9.80
  -4  -2   2  234.59    9.81
  -4  -2   2  229.78    9.84
   4  -2  -2  235.03    9.76
   4   2  -1  236.31    9.86
  -4  -2   1  231.94    9.83
   4   2   0   58.99    2.86
  -4  -2   0   61.59    2.81
   4   2   1   58.68    2.90
  -4  -2  -1   66.50    2.84
   4  -2   1   59.50    2.80
   4   2   2   25.55    1.76
   4   2   2   27.71    1.86
   4  -2   2   29.65    1.89
   4   2   2   24.01    1.75
  -4  -2  -2   25.33    1.57
   4  -2   2   25.55    1.53
   4  -2   3   50.14    2.28
   4   2   3   48.85    2.64
   4  -2   3   49.70    2.63
   4   2   3   47.38    2.55
   4  -2   3   49.36    2.43
  -4  -2  -3   53.01    2.40
   4  -2   4   32.35    1.64
   4   2   4   33.09    2.14
   4  -2   4   33.63    2.07
   4   2   4   33.00    1.62
   4  -2   4   30.65    1.83
  -4  -2  -4   32.71    1.74
   4  -2   5  121.28    5.09
   4   2   5  125.12    5.46
   4  -2   5  130.04    5.44
   4  -2   5  123.83    5.13
   4   2   5  117.05    5.15
  -4  -2  -5  118.17    5.17
   4   2   6   76.30    3.19
   4  -2   6   72.75    3.20
   4  -2   6   72.14    3.19
   4  -2   6   75.44    3.19
   4  -2   6   78.07    3.24
   4   2   6   73.66    3.27
   4   2   6   72.81    3.62
   4  -2   6   70.51    3.64
   4  -2   7   40.27    1.84
   4  -2   7   40.30    1.77
   4  -2   7   38.98    1.76
   4   2   7   35.79    1.90
   4   2   7   38.64    1.77
   4  -2   7   36.56    1.79
   4   2   8    9.99    1.52
   4  -2   8    8.80    1.61
   4  -2   8    8.42    0.91
   4  -2   8   10.37    0.81
   4  -2   8    9.90    0.78
   4   2   8    8.55    1.02
   4   2   8    9.34    0.82
   4  -2   8   10.07    0.87
   4   2   8    9.51    0.81
   4  -2   8    9.33    0.88
   4  -2   9   12.66    1.83
   4   2   9   10.86    1.79
   4  -2   9   11.46    0.88
   4  -2   9   10.39    0.88
   4  -2   9   11.62    0.92
   4   2   9   10.11    1.11
   4   2   9   10.70    0.95
   4  -2   9   10.52    0.91
   4   2   9   11.60    0.91
   4  -2   9   12.16    0.92
   4   2  10  112.47    4.89
   4  -2  10  112.81    4.91
   4  -2  10  113.71    4.88
   4   2  10  115.22    4.92
   4   2  10  112.43    4.96
   4  -2  10  113.79    5.32
   4   2  10  113.96    4.90
   4  -2  10  120.05    4.90
   4   2  10  126.36    5.30
   4   2  11  182.06    7.51
   4  -2  11  180.84    7.52
   4   2  11  180.35    7.53
   4   2  11  175.25    7.56
   4   2  11  173.19    7.50
   4  -2  11  176.25    7.51
   4   2  11  180.87    7.88
   4  -2  11  175.37    7.92
   4  -2  12   21.21    1.27
   4   2  12   20.52    1.31
   4   2  12   21.30    2.08
   4  -2  12   22.50    1.99
   4   2  12   18.83    1.33
   4   2  13  147.86    6.26
   4  -2  13  136.13    6.68
   4   2  13  152.23    6.65
   4   2  14   19.82    1.22
   4  -2  14   18.89    1.27
   4   2  14   18.82    1.20
   4   2  15   15.10    1.00
   4  -2  15   14.24    1.05
   4   2  15   14.69    0.97
   4   2  16    3.11    0.65
   4  -2  16    2.52    0.68
   4   2  16    2.42    0.57
   4   2  17    0.56    0.52
   4  -2  17    0.95    0.55
  -4   3  20    0.53    0.47
  -4   3  19    6.67    0.73
  -4   3  19    5.30    0.60
  -4   3  18   13.61    1.04
  -4   3  18   13.58    0.93
  -4   3  17   59.53    3.04
  -4  -3  17   58.89    2.94
  -4   3  17   59.42    2.82
  -4  -3  17   57.61    2.81
  -4   3  17   56.85    2.67
  -4   3  17   62.62    2.71
  -4   3  16    5.56    1.06
  -4   3  16    7.85    1.07
  -4  -3  16    6.68    1.06
  -4  -3  16    6.60    1.03
  -4   3  16    6.70    0.96
  -4   3  16    6.99    1.03
  -4   3  16    6.46    0.81
  -4   3  15  123.77    5.44
  -4   3  15  124.67    5.49
  -4   3  15  133.57    5.45
  -4  -3  15  130.83    5.45
  -4  -3  15  124.55    5.48
  -4   3  15  130.52    5.48
  -4   3  15  127.18    5.48
  -4   3  15  126.86    6.02
  -4  -3  15  122.16    6.03
  -4   3  14    1.89    1.05
  -4   3  14    0.23    0.96
  -4  -3  14    1.15    0.97
  -4  -3  14   -0.38    1.06
  -4   3  14   -0.46    2.02
  -4  -3  14   -1.77    2.09
  -4   3  14    1.26    0.92
  -4   3  14    0.70    0.87
  -4   3  14    1.58    0.95
  -4   3  13  226.41    9.66
  -4  -3  13  217.65    9.67
  -4   3  13  230.22    9.39
  -4  -3  13  205.67    9.38
  -4   3  13  221.43    9.41
  -4   3  13  229.17    9.37
  -4  -3  13  220.74    9.37
  -4  -3  13  231.25    9.41
  -4   3  13  222.95    9.40
  -4   3  13  231.19    9.40
  -4   3  13  227.27    9.85
  -4  -3  13  222.54    9.84
  -4   3  12   34.01    2.15
  -4  -3  12   30.84    2.14
  -4  -3  12   29.63    1.62
  -4   3  12   32.41    1.67
  -4   3  12   33.82    1.74
  -4  -3  12   33.58    1.68
  -4   3  12   34.00    1.68
  -4  -3  12   32.13    1.69
  -4   3  12   32.89    1.68
  -4   3  12   36.76    2.42
  -4  -3  12   35.54    2.45
  -4   3  12   33.05    1.66
  -4  -3  12   31.40    1.67
  -4   3  11  151.54    6.29
  -4  -3  11  147.73    6.26
  -4   3  11  150.71    6.04
  -4  -3  11  141.69    6.04
  -4  -3  11  144.08    6.02
  -4  -3  11  147.61    6.05
  -4   3  11  140.72    6.04
  -4   3  11  142.57    6.04
  -4  -3  11  132.27    6.03
  -4   3  11  143.51    6.42
  -4  -3  11  157.25    6.49
  -4   3  11  135.42    6.03
  -4  -3  10   78.80    3.25
  -4   3  10   79.23    3.24
  -4   3  10   78.41    3.00
  -4  -3  10   73.54    2.98
  -4  -3  10   76.45    2.96
  -4   3  10   74.30    2.97
  -4   3  10   72.91    2.97
  -4  -3  10   78.38    2.98
  -4   3  10   74.79    2.97
  -4  -3  10   75.56    2.98
  -4  -3  10   76.25    3.46
  -4   3  10   78.89    3.46
  -4   3  10   75.03    2.97
  -4   3   9   27.08    1.44
  -4  -3   9   28.00    1.42
  -4  -3   9   26.38    1.38
  -4   3   9   28.01    1.41
  -4   3   9   27.22    1.39
  -4  -3   9   27.57    1.41
  -4  -3   9   28.24    1.33
  -4  -3   9   28.14    1.31
  -4   3   9   27.61    1.37
  -4   3   9   26.52    1.41
  -4  -3   9   24.98    1.40
  -4  -3   8   42.80    2.15
  -4   3   8   43.22    2.14
  -4   3   8   41.18    1.93
  -4  -3   8   40.85    1.92
  -4  -3   8   42.77    1.88
  -4  -3   8   40.78    2.05
  -4  -3   8   40.80    1.91
  -4   3   8   38.98    2.40
  -4  -3   8   41.80    2.47
  -4   3   8   41.86    1.91
  -4   3   8   39.58    1.91
  -4  -3   7   37.01    1.62
  -4  -3   7   34.44    1.86
   4   3  -7   35.59    1.75
  -4   3   7   32.50    1.61
  -4   3   7   33.32    2.19
  -4  -3   7   33.29    2.25
  -4  -3   7   34.12    1.62
   4   3  -6   64.63    2.82
  -4  -3   6   58.15    2.89
   4  -3  -6   61.76    2.76
  -4  -3   6   61.58    2.69
   4   3  -5  429.90   17.62
  -4  -3   5  425.64   17.58
   4  -3  -5  417.96   17.58
  -4  -3   5  406.06   17.65
  -4  -3   5  425.25   17.54
  -4  -3   4   21.99    1.31
   4  -3  -4   21.77    1.29
  -4  -3   4   22.85    1.57
  -4   3   4   24.04    1.47
  -4  -3   4   23.42    1.46
   4   3  -4   23.82    1.46
   4  -3  -3  196.73    8.15
  -4  -3   3  200.51    8.24
  -4  -3   3  192.83    8.16
  -4   3   3  191.45    8.18
  -4  -3   3  194.75    8.19
   4   3  -3  189.00    8.21
  -4  -3   2  219.71    9.56
   4  -3  -2  227.30    9.47
  -4   3   2  229.03    9.48
  -4  -3   2  226.61    9.49
   4   3  -2  224.44    9.55
   4   3  -1  130.64    5.70
   4  -3  -1  132.20    5.59
  -4  -3   1  130.92    5.67
   4   3   0   22.75    1.68
   4   3   0   23.63    1.76
  -4  -3   0   21.06    1.57
   4  -3   1   14.09    1.21
  -4  -3  -1   15.37    1.36
   4   3   1   14.64    1.67
   4   3   2  121.32    5.42
   4  -3   2  122.83    5.24
  -4  -3  -2  122.26    5.27
   4   3   2  121.11    5.31
   4  -3   2  119.79    5.32
   4  -3   2  120.62    5.12
   4   3   3 1399.44   57.46
   4  -3   3 1408.35   57.39
  -4  -3  -3 1399.59   57.39
   4  -3   3 1368.79   57.31
   4   3   3 1370.13   57.30
   4  -3   3 1384.26   57.31
   4  -3   3 1393.76   57.43
   4   3   3 1390.03   57.43
   4   3   4    0.39    1.36
   4  -3   4    2.92    1.39
   4   3   4    2.39    0.81
  -4  -3  -4    0.17    1.07
   4  -3   4    1.85    1.09
   4  -3   4    3.33    0.91
   4  -3   5  257.78   11.28
   4   3   5  260.72   11.27
   4  -3   5  273.69   11.08
   4   3   5  264.41   11.08
   4  -3   5  266.74   11.20
  -4  -3  -5  258.60   11.15
   4  -3   6   90.27    3.85
   4  -3   6   87.04    3.79
   4   3   6   89.59    3.86
   4   3   6   89.68    3.79
   4  -3   6   90.47    3.80
   4   3   7    8.82    1.51
   4  -3   7    8.57    1.58
   4  -3   7    9.57    0.89
   4  -3   7    8.10    0.78
   4   3   7    8.54    0.95
   4  -3   7    9.97    0.80
   4  -3   7    9.19    0.81
   4   3   7    9.16    0.77
   4   3   7    8.86    0.78
   4   3   8    4.47    1.56
   4  -3   8    5.75    1.55
   4  -3   8    4.11    0.73
   4  -3   8    3.40    0.70
   4  -3   8    4.45    0.85
   4   3   8    3.88    0.96
   4   3   8    4.14    0.74
   4   3   8    4.07    0.73
   4  -3   8    4.67    0.74
   4  -3   8    3.22    0.74
   4   3   9   31.84    1.58
   4  -3   9   33.45    1.60
   4  -3   9   33.21    1.57
   4  -3   9   33.48    1.58
   4  -3   9   32.68    1.68
   4   3   9   31.31    1.69
   4   3   9   28.46    2.08
   4  -3   9   33.63    2.17
   4   3   9   30.04    1.58
   4  -3   9   32.09    1.60
   4   3  10   70.52    3.18
   4  -3  10   73.57    3.19
   4  -3  10   74.68    3.17
   4   3  10   74.99    3.25
   4  -3  10   72.32    3.17
   4   3  10   70.17    3.28
   4  -3  10   68.72    3.64
   4   3  10   72.76    3.16
   4  -3  10   71.16    3.18
   4   3  10   75.45    3.62
   4   3  11  120.40    5.06
   4  -3  11  116.04    5.07
   4  -3  11  117.31    5.04
   4   3  11  125.92    5.10
   4   3  11  123.00    5.13
   4  -3  11  119.12    5.50
   4   3  11  121.83    5.45
   4   3  11  119.58    5.04
   4  -3  11  109.50    5.05
   4   3  12  151.46    6.64
   4  -3  12  157.54    6.65
   4   3  12  167.68    6.68
   4  -3  12  156.40    7.08
   4   3  12  143.87    7.02
   4   3  13    5.06    0.85
   4  -3  13    4.95    0.90
   4   3  13    4.52    1.00
   4  -3  13    6.13    1.71
   4   3  13    4.57    1.61
   4   3  14    0.37    0.79
   4  -3  14    0.45    0.85
   4   3  14   -0.17    0.78
   4   3  15   -0.36    0.71
   4  -3  15   -0.14    0.75
   4   3  15   -1.05    0.73
   4   3  16    0.04    0.58
   4  -3  16    0.89    0.62
   4   3  16   -0.02    0.57
   4   3  17    4.79    0.47
   4  -3  17    4.85    0.49
  -4   4  19   13.15    0.81
  -4   4  18    1.85    0.77
  -4   4  18    0.40    0.67
  -4   4  17    7.18    0.87
  -4   4  17    6.61    0.86
  -4   4  16    3.85    1.66
  -4   4  16    3.42    0.76
  -4   4  16    1.36    0.91
  -4   4  16    2.67    0.84
  -4   4  15   -1.44    0.92
  -4  -4  14   -1.35    1.03
  -4   4  14   -0.29    0.92
  -4  -4  14    0.62    0.91
  -4   4  14    1.36    0.98
  -4   4  14   -0.39    1.01
  -4   4  14   -0.17    0.86
  -4   4  13   10.90    1.12
  -4  -4  13   12.32    1.12
  -4   4  13   10.78    1.03
  -4  -4  13   10.47    1.02
  -4   4  13    6.57    2.02
  -4  -4  13    7.84    2.07
  -4   4  13   11.16    1.10
  -4   4  13   11.91    1.07
  -4   4  13   11.22    1.15
  -4  -4  12  113.93    5.21
  -4   4  12  115.81    4.95
  -4  -4  12  116.11    4.94
  -4   4  12  115.86    4.89
  -4  -4  12  112.20    4.89
  -4   4  12  111.68    4.92
  -4   4  12  121.96    4.94
  -4   4  12  110.01    5.42
  -4  -4  12  111.20    5.48
  -4  -4  11   47.41    2.55
  -4   4  11   49.70    2.55
  -4   4  11   48.03    2.24
  -4   4  11   45.20    2.21
  -4   4  11   48.08    2.21
  -4  -4  11   45.69    2.23
  -4   4  11   49.55    2.21
  -4  -4  11   49.36    2.91
  -4   4  11   47.66    2.84
  -4  -4  10   38.95    2.09
  -4   4  10   38.25    2.09
  -4   4  10   39.63    1.82
  -4   4  10   37.59    1.80
  -4  -4  10   36.73    1.68
  -4  -4  10   37.92    1.72
  -4   4  10   33.65    2.38
  -4  -4  10   35.56    1.74
  -4   4  10   35.20    1.74
  -4  -4  10   37.19    2.44
  -4   4  10   34.25    1.78
  -4  -4  10   37.32    1.79
  -4   4  10   36.34    1.77
  -4  -4   9   21.79    1.52
  -4   4   9   20.17    1.22
  -4  -4   9   19.50    1.20
  -4   4   9   19.87    1.18
  -4  -4   9   22.26    1.15
  -4   4   9   20.90    1.19
  -4  -4   9   20.52    1.15
  -4  -4   9   22.90    1.93
  -4   4   9   19.64    1.87
  -4   4   9   20.64    1.14
  -4  -4   8   -1.40    1.03
   4  -4  -8    0.11    0.88
  -4   4   8   -0.07    0.74
  -4  -4   8    0.96    0.66
  -4   4   8   -1.10    1.03
  -4  -4   8    0.69    1.04
  -4   4   8   -0.24    0.69
  -4  -4   8    0.12    0.66
  -4   4   8    0.11    0.71
  -4  -4   8    0.50    0.75
  -4   4   7   14.41    1.25
  -4  -4   7   16.07    1.26
  -4   4   7   15.54    0.96
  -4  -4   7   17.13    1.00
  -4  -4   7   16.82    1.35
   4  -4  -7   17.74    1.20
  -4   4   7   15.71    0.95
  -4  -4   7   14.42    0.94
   4  -4  -6   62.13    2.89
  -4  -4   6   62.89    3.02
  -4   4   6   64.64    2.90
  -4  -4   6   64.09    2.78
   4   4  -5  131.20    5.58
  -4  -4   5  133.98    5.57
   4  -4  -5  130.16    5.56
  -4  -4   5  125.96    5.67
  -4  -4   5  128.23    5.47
   4   4  -4  487.38   20.63
  -4  -4   4  490.58   20.69
  -4  -4   4  497.76   20.62
   4  -4  -4  495.10   20.61
  -4  -4   4  497.33   20.54
  -4  -4   3  277.02   11.41
   4  -4  -3  270.25   11.39
  -4  -4   3  280.67   11.50
   4   4  -3  270.38   11.44
  -4   4   3  274.31   11.38
  -4  -4   3  277.58   11.37
  -4  -4   3  263.66   11.31
   4  -4  -2   -0.16    1.01
   4   4  -2    2.23    1.65
   4   4  -2   -0.38    1.24
  -4  -4   2    0.62    0.72
  -4   4   2    0.27    0.84
  -4  -4   2    0.88    0.84
  -4  -4   1   10.31    0.84
  -4   4   1   10.40    0.95
  -4  -4   1   10.28    0.96
   4  -4  -1    9.88    1.15
   4   4  -1   12.65    1.65
   4  -4   0    1.09    0.79
   4  -4   0    2.21    1.07
  -4  -4   0    0.85    1.40
   4   4   0    2.96    1.67
   4  -4   1    1.90    0.77
   4   4   1    1.55    1.11
   4  -4   1    0.78    1.08
  -4  -4  -1    1.51    1.29
   4   4   1    2.64    1.64
   4   4   2   38.37    2.43
   4  -4   2   36.98    1.99
  -4  -4  -2   38.91    2.15
   4  -4   2   37.57    2.04
   4   4   2   38.09    2.06
   4  -4   2   38.09    1.83
   4  -4   3    7.67    0.90
   4  -4   3    8.43    1.25
   4   4   3    7.18    1.23
   4   4   3    6.97    0.78
   4  -4   3    8.47    1.13
  -4  -4  -3    7.39    1.23
   4  -4   4   13.14    1.04
   4   4   4   15.91    1.38
   4  -4   4   12.27    1.42
   4   4   4   12.99    0.97
  -4  -4  -4   13.21    1.29
   4  -4   4   13.90    1.23
  -4  -4  -5    0.40    1.06
   4  -4   5   -0.79    0.57
   4  -4   5    0.99    0.87
   4   4   5    0.27    0.81
   4  -4   5    0.43    1.27
   4   4   5   -0.35    1.27
   4  -4   6    7.76    0.89
   4  -4   6    7.43    0.71
   4   4   6    9.13    0.71
   4  -4   6    7.59    0.70
   4   4   6    6.60    0.91
   4   4   6    8.76    0.70
   4  -4   7   28.71    2.09
   4   4   7   31.37    2.05
   4  -4   7   30.89    1.51
   4   4   7   30.22    1.49
   4  -4   7   32.29    1.65
   4  -4   7   32.91    1.52
   4   4   7   32.12    1.64
   4   4   7   34.12    1.50
   4  -4   7   29.72    1.51
   4   4   8    2.85    1.33
   4  -4   8    2.42    1.41
   4  -4   8    3.45    0.73
   4  -4   8    3.99    0.93
   4   4   8    2.91    0.90
   4  -4   8    4.01    0.70
   4  -4   8    3.35    0.74
   4   4   8    3.16    0.71
   4   4   8    3.31    0.69
   4  -4   9   22.91    1.89
   4  -4   9   22.11    1.26
   4  -4   9   23.82    1.24
   4   4   9   22.11    1.24
   4  -4   9   22.68    1.27
   4   4   9   23.87    1.40
   4   4   9   26.41    1.90
   4  -4   9   23.68    1.24
   4   4   9   21.55    1.23
   4  -4  10    9.05    1.64
   4   4  10    5.83    1.55
   4  -4  10    4.44    0.82
   4  -4  10    5.19    0.81
   4   4  10    5.55    1.00
   4  -4  10    4.84    0.85
   4   4  10    4.64    1.08
   4   4  10    5.57    0.74
   4  -4  10    6.10    0.86
   4  -4  10    5.84    0.76
   4   4  10    4.88    0.80
   4   4  11   10.85    0.93
   4  -4  11    9.67    0.96
   4  -4  11    9.89    0.90
   4  -4  11    9.60    0.87
   4   4  11   10.36    1.08
   4  -4  11    9.76    1.69
   4   4  11    8.63    1.67
   4  -4  12   56.41    3.41
   4   4  12   57.43    3.36
   4   4  13    0.64    0.99
   4   4  13    2.30    0.88
   4   4  13    1.03    0.76
   4  -4  13    1.15    0.80
   4   4  14    3.38    0.82
   4   4  14    2.64    0.70
   4  -4  14    3.23    0.72
   4   4  15   12.49    0.86
   4   4  15   10.61    0.76
   4  -4  15   10.42    0.80
   4   4  16    2.92    0.56
   4   4  16    2.19    0.44
  -4   5  19   20.14    1.01
  -4   5  18    4.84    0.71
  -4   5  18    5.17    0.66
  -4   5  17    1.11    0.80
  -4   5  17    1.43    0.76
  -4   5  16   15.70    1.00
  -4   5  16   17.60    1.09
  -4   5  16   14.47    1.14
  -4   5  15   63.24    2.84
  -4   5  15   66.50    2.89
  -4   5  15   61.67    2.90
  -4   5  14  237.24    9.97
  -4   5  13    2.27    0.99
  -4   5  12  150.98    6.58
  -4   5  12  154.23    6.59
  -4   5  12  161.22    6.60
  -4   5  11   53.97    2.51
  -4   5  11   52.77    2.50
  -4   5  11   56.10    2.50
  -4  -5  10   64.88    2.86
  -4  -5  10   64.71    2.88
  -4   5  10   65.71    2.96
  -4   5  10   68.81    2.93
  -4   5  10   65.09    2.93
  -4   5   9    3.62    0.80
  -4  -5   9    3.45    0.78
  -4   5   9    4.59    0.80
  -4   5   8   21.69    1.20
  -4  -5   8   21.95    1.22
  -4   5   7   93.03    4.09
  -4  -5   7   99.70    4.11
  -4   5   6  312.52   13.24
  -4  -5   6  326.78   13.26
  -4  -5   5  232.31    9.97
   4  -5  -5  234.31    9.97
  -4  -5   5  238.79    9.86
  -4  -5   4   10.87    1.22
   4  -5  -4   11.83    1.15
   4   5  -4    9.56    1.59
  -4  -5   4   10.99    0.85
   4   5  -3  522.95   23.28
  -4  -5   3  564.65   23.18
   4  -5  -3  557.04   23.17
  -4  -5   3  559.64   23.07
  -4  -5   2    3.35    1.16
   4  -5  -2    1.43    1.06
  -4  -5   2    3.62    0.70
   4  -5  -2    3.14    0.68
   4  -5  -1    9.47    1.15
   4  -5  -1    9.60    0.81
  -4  -5   1    8.33    0.82
   4  -5   0   38.54    1.91
  -4  -5   0   43.79    1.88
  -4  -5  -1   25.64    1.89
  -4  -5  -1   28.05    1.34
   4  -5   1   27.16    1.42
   4   5   2    5.82    0.69
   4  -5   2    5.93    0.86
  -4  -5  -2    6.23    0.65
   4   5   3  464.66   19.69
   4  -5   3  486.38   19.71
   4   5   4   -0.44    0.73
   4  -5   4    0.14    0.79
   4   5   5  728.49   30.44
   4  -5   5  721.94   30.56
   4  -5   5  744.24   30.45
   4  -5   6   13.78    1.17
   4   5   6   15.79    1.08
   4  -5   7    9.20    1.08
   4  -5   7    9.31    0.84
   4   5   7   11.06    1.04
   4  -5   8    0.53    1.00
   4  -5   8   -0.29    0.73
   4   5   8    0.47    0.97
   4  -5   9    0.04    0.89
   4  -5   9    0.20    0.78
   4  -5   9    0.32    0.73
   4   5   9    0.17    1.00
   4   5  10   45.44    2.30
   4  -5  10   47.57    2.17
   4  -5  10   49.04    2.19
   4  -5  11   31.91    1.80
   4   5  11   56.92    2.01
   4  -5  12   23.09    1.22
   4   5  12   23.21    1.39
   4   5  12   23.50    1.40
   4   5  13   35.34    1.72
   4   5  13   33.44    1.79
   4   5  14    2.47    0.75
   4   5  15    9.13    0.71
   4   5  16    9.85    0.65
  -4   6  18    0.77    0.46
  -4   6  18    0.67    0.47
  -4   6  17   10.99    0.82
  -4   6  17   10.29    0.83
  -4   6  16    5.87    0.70
  -4   6  16    7.56    0.82
  -4   6  16    6.57    0.81
  -4   6  15    1.06    0.84
  -4   6  15    0.25    0.72
  -4   6  15    0.66    0.88
  -4   6  14   10.94    0.97
  -4   6  14   11.03    0.98
  -4   6  14    8.30    1.02
  -4   6  13   -0.51    0.92
  -4   6  12   52.50    2.33
  -4   6  12   47.24    2.33
  -4   6  11   95.63    4.32
  -4   6  11   99.12    4.29
  -4   6  11  101.77    4.27
  -4  -6  10   33.78    1.72
  -4   6  10   36.28    1.84
  -4   6  10   35.53    1.78
  -4   6  10   35.29    1.75
  -4   6   9    0.81    0.84
  -4  -6   9    0.44    0.86
  -4   6   9   -0.08    0.78
  -4   6   8   28.47    1.51
  -4   6   8   30.68    1.53
   4  -6  -8   31.89    1.80
  -4  -6   8   27.69    1.91
  -4  -6   8   32.86    1.54
  -4   6   7   24.03    1.27
  -4  -6   7   23.87    1.76
   4  -6  -7   27.18    1.63
  -4  -6   7   25.19    1.38
   4   6  -6   75.39    3.67
  -4  -6   6   72.14    3.58
   4  -6  -6   70.27    3.46
  -4  -6   6   81.66    3.48
  -4  -6   6   75.75    3.29
   4   6  -5   66.59    3.21
  -4  -6   5   62.76    2.99
  -4  -6   5   63.10    3.13
   4  -6  -5   60.58    2.98
  -4  -6   5   62.87    2.79
   4   6  -4   79.31    3.98
   4  -6  -4   86.94    3.77
  -4  -6   4   79.62    3.95
  -4  -6   4   83.03    3.78
  -4  -6   4   83.00    3.59
   4   6  -3   48.60    2.75
  -4  -6   3   48.66    2.46
   4  -6  -3   46.21    2.41
  -4  -6   3   48.97    2.21
   4  -6  -2   41.51    2.28
  -4  -6   2   45.32    2.38
   4   6  -2   44.21    2.67
  -4  -6   2   46.93    2.06
   4   6  -1    1.01    1.64
  -4  -6   1    1.71    1.25
   4  -6  -1    1.78    1.10
   4  -6  -1    2.47    0.66
  -4  -6   1    2.20    0.73
   4  -6   0   14.94    1.34
  -4  -6   0   14.88    1.49
   4  -6   0   14.62    0.96
  -4  -6   0   14.55    0.94
  -4  -6  -1    0.98    1.43
  -4  -6  -1    3.05    0.66
   4  -6   1    2.38    0.74
  -4  -6  -2    8.55    1.42
   4  -6   2    7.51    1.12
   4  -6   2    6.63    0.82
  -4  -6  -2    7.51    0.69
  -4  -6  -3    5.47    1.38
   4  -6   3    2.41    1.09
   4  -6   3    4.45    0.78
   4   6   4    0.88    0.73
   4  -6   4    1.34    1.02
  -4  -6  -4    1.32    1.32
   4  -6   4    1.33    0.89
   4   6   5    0.67    0.78
  -4  -6  -5   -0.55    1.29
   4  -6   5    0.68    0.92
   4  -6   6   -0.02    0.96
   4   6   6   -0.25    0.85
   4  -6   7    7.34    0.99
   4   6   7    4.86    0.94
   4  -6   8    2.54    0.90
   4  -6   8    1.95    0.77
   4   6   8    1.96    0.92
   4   6   9    1.84    0.96
   4  -6   9    1.09    0.73
   4  -6   9    0.73    0.78
   4  -6  10   48.95    2.23
   4   6  10   45.97    2.30
   4  -6  11   28.42    1.46
   4  -6  11   27.17    1.41
   4  -6  11   28.03    1.40
   4   6  11   28.25    1.53
   4   6  11   27.20    1.56
   4   6  12    0.04    0.79
   4  -6  12   -0.27    0.61
   4   6  12   -0.29    0.88
   4   6  13   13.59    1.03
   4   6  13   13.79    1.03
   4   6  14    9.03    0.79
   4   6  15    1.69    0.52
  -4   7  17    3.60    0.47
  -4   7  17    4.10    0.52
  -4   7  16   15.45    0.89
  -4   7  16   17.50    0.93
  -4   7  16   16.82    1.01
  -4   7  15   19.38    1.09
  -4   7  15   19.47    1.11
  -4   7  15   20.84    1.18
  -4   7  14   24.70    1.38
  -4   7  14   26.25    1.36
  -4   7  14   27.74    1.43
  -4   7  13    9.72    0.88
  -4   7  13    8.81    0.90
  -4   7  13    9.04    0.98
  -4   7  12   52.73    2.47
  -4   7  12   53.28    2.42
  -4   7  12   53.67    2.47
  -4   7  11    4.07    0.82
  -4   7  11    2.25    0.99
  -4   7  11    3.54    0.91
  -4   7  10  127.89    5.53
  -4   7  10  128.47    5.45
  -4   7   9   -0.40    0.86
  -4  -7   9    0.69    0.83
  -4   7   8    7.22    0.89
   4  -7  -8    7.50    1.28
  -4  -7   8    6.99    0.94
  -4   7   7    1.49    0.79
   4  -7  -7    1.93    1.20
  -4  -7   7    2.11    1.41
  -4  -7   7    0.99    0.88
   4  -7  -6    1.22    1.17
  -4  -7   6    2.07    1.48
  -4  -7   6    3.62    0.88
  -4  -7   5    0.72    1.52
   4  -7  -5   -0.67    1.22
  -4  -7   5   -0.59    1.22
  -4  -7   5   -0.04    0.84
  -4  -7   4   -0.74    1.21
   4  -7  -4    2.34    1.16
  -4  -7   4    0.53    1.54
  -4  -7   4   -0.66    0.80
   4  -7  -3   -0.47    1.17
  -4  -7   3    0.86    1.24
  -4  -7   3    1.98    1.51
  -4  -7   3    0.88    0.85
   4  -7  -3    0.42    0.72
  -4  -7   2    1.49    1.29
  -4  -7   2   -0.53    1.51
   4  -7  -2    0.89    1.16
   4  -7  -2   -1.06    0.78
  -4  -7   2    0.30    0.74
  -4  -7   1   34.89    2.37
   4  -7  -1   37.95    2.08
  -4  -7   1   35.53    2.16
  -4  -7   1   36.65    1.73
   4  -7  -1   35.34    1.76
  -4  -7   0   45.35    2.55
  -4  -7   0   42.62    2.43
  -4  -7   0   43.66    1.99
   4  -7   0   41.75    1.96
  -4  -7  -1    4.89    1.60
   4  -7   1    3.73    1.17
   4  -7   1    6.78    0.81
  -4  -7  -1    6.04    0.77
  -4  -7  -2  103.70    4.56
  -4  -7  -2   94.79    4.61
   4  -7   2   93.73    4.40
   4  -7   2  101.79    4.21
  -4  -7  -2   95.65    4.16
   4  -7   3  298.30   12.99
  -4  -7  -3  301.04   13.11
   4  -7   3  313.48   12.84
  -4  -7  -4    0.06    1.44
   4  -7   4    1.13    0.99
   4  -7   4   -0.02    0.86
  -4  -7  -5  340.57   15.09
   4  -7   5  362.18   14.88
   4  -7   5  356.90   14.87
   4  -7   6  304.91   12.76
   4  -7   7   40.52    1.99
   4   7   7   39.95    1.96
   4   7   8   88.77    3.89
   4  -7   8   88.92    3.83
   4  -7   9    1.36    0.77
   4  -7   9    1.04    0.92
   4   7   9    1.71    0.89
   4  -7  10   14.96    1.07
   4   7  10   14.42    1.14
   4  -7  10   15.09    0.96
   4  -7  10   14.47    0.98
   4   7  10   16.26    1.10
   4  -7  11   34.19    1.69
   4  -7  11   35.99    1.63
   4   7  11   35.81    1.74
   4  -7  11   35.11    1.65
   4   7  11   33.53    1.74
   4   7  12   17.06    1.05
   4  -7  12   14.62    0.87
   4   7  12   17.75    1.02
   4   7  13    8.21    0.77
   4   7  14    2.38    0.50
  -4   8  15    1.92    0.46
  -4   8  15    1.61    0.52
  -4   8  15    1.40    0.63
  -4   8  14   47.64    2.25
  -4   8  14   51.56    2.32
  -4   8  13    6.55    0.82
  -4   8  13    4.96    0.74
  -4   8  13    4.78    0.67
  -4   8  12   -0.40    0.78
  -4   8  12    0.79    0.81
  -4   8  11   25.57    1.33
  -4  -8  11   21.73    1.22
  -4   8  11   23.83    1.41
  -4   8  10    3.93    0.89
  -4  -8  10    6.01    0.89
  -4  -8  10    4.18    0.79
  -4   8   9    8.42    0.97
  -4  -8   9    9.27    1.00
  -4  -8   8   51.19    2.67
   4  -8  -8   45.04    2.50
  -4   8   7    8.30    0.89
  -4  -8   7    9.85    1.59
   4  -8  -7    9.09    1.34
  -4  -8   7   10.72    0.98
  -4   8   6   90.99    3.94
  -4  -8   6   90.23    4.38
   4  -8  -6   93.12    4.22
  -4  -8   6   91.11    3.99
  -4   8   5   18.35    1.11
  -4  -8   5   17.89    1.28
  -4  -8   5   19.35    1.91
  -4  -8   5   20.02    1.66
   4  -8  -5   17.42    1.57
  -4  -8   4    2.38    0.88
  -4  -8   4    1.14    1.67
  -4  -8   4   -0.52    1.35
   4  -8  -4    1.14    1.28
  -4  -8   3    8.12    1.00
  -4  -8   3    8.81    1.48
  -4  -8   3    8.73    1.79
   4  -8  -3   10.50    1.43
   4  -8  -2    8.95    0.93
  -4  -8   2    9.32    0.92
  -4  -8   2    8.69    1.83
  -4  -8   2   10.15    1.55
   4  -8  -2   10.19    1.42
   4  -8  -1    1.44    0.85
  -4  -8   1    1.03    0.78
  -4  -8   1    0.31    1.42
  -4  -8   1    3.23    1.70
  -4  -8   0   32.22    1.66
   4  -8   0   33.50    1.70
  -4  -8   0   32.65    2.29
  -4  -8   0   36.15    2.18
  -4  -8  -1  250.65   10.95
   4  -8   1  275.05   10.99
   4  -8   1  258.97   11.15
  -4  -8  -1  262.92   11.33
  -4  -8  -1  278.47   11.27
   4  -8   2  137.98    5.92
  -4  -8  -2  139.61    6.30
  -4  -8  -2  141.92    6.26
   4  -8   3   73.95    3.30
  -4  -8  -3   72.55    3.72
  -4  -8  -3   72.85    3.68
   4  -8   4   21.88    1.39
  -4  -8  -4   18.24    1.88
  -4  -8  -4   20.26    1.89
  -4  -8  -5    6.43    1.55
  -4  -8  -5    3.00    1.46
  -4  -8  -6   60.57    3.04
   4   8   6   55.34    2.55
   4  -8   7   67.90    3.08
  -4  -8  -7   68.39    3.46
   4  -8   8    6.59    0.77
   4  -8   8    6.17    0.87
   4   8   8    5.95    0.88
   4  -8   8    6.12    0.96
  -4  -8  -8    6.05    1.45
   4  -8   9    8.15    0.80
   4   8   9    7.11    0.88
   4  -8   9    8.56    0.90
   4  -8   9    6.94    0.74
   4  -8   9    8.07    0.78
   4  -8  10    4.39    0.62
   4   8  10    3.85    0.76
   4  -8  10    5.95    0.69
   4  -8  10    4.77    0.63
   4   8  10    3.45    0.71
   4  -8  10    5.27    0.81
   4  -8  11    5.66    0.62
   4  -8  11    4.94    0.57
   4   8  11    4.53    0.72
   4   8  12   -0.02    0.56
   4   8  13    0.70    0.47
  -4   9  14    1.09    0.51
  -4   9  14    1.07    0.49
  -4   9  13    6.89    0.73
  -4   9  13    9.27    0.68
  -4   9  13    7.76    0.65
  -4   9  12    5.08    0.73
  -4   9  12    4.96    0.72
  -4  -9  11    3.13    0.60
  -4   9  11    2.19    0.80
  -4   9  11    1.60    0.71
  -4  -9  11    1.57    0.53
  -4   9  10    6.25    0.81
  -4  -9  10    5.91    0.74
  -4   9  10    5.37    0.94
  -4   9   9    1.09    0.74
  -4  -9   9    1.46    0.83
  -4   9   9    1.44    1.00
  -4  -9   8    0.99    0.85
  -4   9   8   -1.01    0.97
  -4  -9   8   -1.23    1.34
  -4   9   8    0.53    0.75
  -4  -9   7    1.47    0.85
  -4  -9   7    1.10    1.45
   4  -9  -7    1.08    1.21
  -4   9   7    1.30    0.71
  -4  -9   6    4.03    0.96
  -4  -9   6    2.31    1.49
   4  -9  -6    2.30    1.23
  -4   9   6    4.48    0.74
  -4  -9   5   -0.32    1.61
   4  -9  -5    0.52    1.28
  -4  -9   4    1.74    1.38
  -4  -9   4   -0.73    1.68
   4  -9  -4    1.00    1.29
  -4  -9   3    3.13    1.74
   4  -9  -3    2.80    1.35
  -4  -9   3    2.41    1.42
  -4  -9   2    1.93    1.42
  -4  -9   2    1.00    1.73
  -4  -9   1    1.25    1.47
  -4  -9   1    6.17    1.77
  -4  -9   0   11.89    1.64
   4  -9   0    8.98    1.32
  -4  -9   0    9.22    1.74
  -4  -9  -1    0.48    1.48
  -4  -9  -1    2.63    1.71
  -4  -9  -2    9.61    1.61
  -4  -9  -2   11.01    1.71
   4  -9   3    7.02    1.01
  -4  -9  -3    6.80    1.50
  -4  -9  -3    9.09    1.63
   4  -9   4    1.23    0.89
  -4  -9  -4   -1.02    1.47
  -4  -9  -4    2.93    1.48
   4  -9   5   24.86    1.53
  -4  -9  -5   30.18    1.98
   4   9   6    3.93    0.72
   4  -9   6    3.95    0.96
  -4  -9  -6    2.72    1.35
   4  -9   7   -0.18    0.80
   4   9   7   -0.21    0.66
   4  -9   7    0.03    0.67
   4  -9   7   -0.52    0.82
   4  -9   8   52.48    2.37
   4  -9   8   49.94    2.32
   4  -9   8   55.23    2.29
   4   9   8   48.50    2.28
   4  -9   9    3.08    0.62
   4  -9   9    2.84    0.57
   4  -9   9    2.83    0.60
   4   9   9    3.54    0.61
   4  -9  10   -0.47    0.47
   4  -9  10   -0.25    0.52
   4   9  10   -0.46    0.52
   4   9  11    1.23    0.45
  -4  10  13   25.73    1.18
  -4  10  12   -0.38    0.49
  -4  10  12   -0.62    0.50
  -4  10  11   -0.01    0.50
  -4  10  11    0.24    0.61
  -4 -10  10    5.07    0.60
  -4  10  10    3.90    0.77
  -4  10  10    4.55    0.60
  -4 -10  10    4.53    0.52
  -4 -10   9   16.69    0.99
  -4  10   9   17.17    1.17
  -4  10   8    5.96    0.91
  -4  10   7   15.98    1.18
  -4 -10   6   15.77    1.08
  -4  10   6   16.38    1.22
  -4 -10   5   10.89    1.02
  -4  10   5   11.11    1.10
  -4 -10   4  106.60    4.52
  -4 -10   4   99.62    4.97
  -4 -10   3   26.82    1.45
  -4  10   3   27.54    1.55
  -4 -10   3   23.95    2.11
  -4 -10   3   28.30    1.90
  -4 -10   2  142.72    5.94
   4 -10  -2  125.05    6.15
  -4 -10   2  151.93    6.25
  -4 -10   2  134.08    6.39
  -4  10   2  142.39    5.99
  -4 -10   1    0.75    1.63
  -4 -10   1   -0.13    1.30
  -4  10   1    0.34    0.88
  -4 -10   0    1.47    1.34
  -4 -10   0    2.21    1.53
  -4  10   0    2.39    0.84
   4 -10   1    3.87    0.82
  -4 -10  -1    0.83    1.35
  -4 -10  -1    3.32    1.62
  -4 -10  -2   16.76    1.63
   4 -10   2   14.69    1.10
   4 -10   3    4.98    0.84
   4 -10   4   56.79    2.60
   4 -10   4   59.21    2.61
   4 -10   5    5.29    0.79
   4 -10   5    3.94    0.84
   4 -10   6   -0.44    0.74
   4 -10   6   -0.72    0.62
   4 -10   7    0.41    0.66
   4 -10   7    0.52    0.58
   4 -10   8   10.10    0.74
   4 -10   8   10.32    0.70
   4 -10   9    0.87    0.44
   4 -10   9    0.84    0.46
   4 -10   9    0.68    0.40
   4 -10  10   29.23    1.29
  -4  11  11    1.24    0.36
  -4  11  10    0.82    0.51
  -4 -11   9    7.41    0.58
  -4  11   9    8.16    0.73
  -4 -11   9    7.79    0.51
  -4  11   8    1.34    0.73
  -4 -11   8    2.15    0.56
  -4  11   7   19.77    1.12
  -4 -11   7   18.67    1.02
  -4  11   6    0.55    0.77
  -4  11   5    0.02    0.74
  -4  11   4    1.37    0.82
  -4  11   3    1.43    0.78
  -4  11   2   -0.30    0.76
   4 -11  -2    0.91    0.62
  -4  11   1    1.18    0.70
   4 -11  -1   -0.75    0.65
   4 -11   0    3.22    0.72
   4 -11   1    8.51    0.80
   4 -11   2    5.53    0.77
   4 -11   3    1.06    0.70
   4 -11   4   -0.06    0.62
   4 -11   5    0.51    0.57
   4 -11   5   -0.11    0.50
   4 -11   6    2.32    0.55
   4 -11   6    3.03    0.48
   4 -11   7    1.92    0.48
   4 -11   7    2.76    0.42
   4 -11   7    2.09    0.42
   4 -11   8   11.82    0.61
  -4  12   8    3.16    0.40
  -4  12   7   -0.22    0.47
  -4  12   6   21.19    0.99
  -4 -12   6   17.82    0.96
  -4  12   5    0.71    0.51
  -4 -12   5    0.26    0.50
  -4  12   4   32.84    1.56
  -4 -12   4   34.58    1.54
  -4  12   3    0.10    0.52
  -4 -12   3    0.22    0.54
  -4  12   2   -0.71    0.47
  -4 -12   2    0.21    0.49
  -4 -12   1    3.95    0.52
   4 -12  -1    4.21    0.48
  -4 -12   0    0.52    0.46
   4 -12   0    0.39    0.46
   4 -12   1   -0.72    0.49
   4 -12   2   69.55    2.88
   4 -12   2   66.18    2.90
   4 -12   3    1.79    0.38
   4 -12   3    2.17    0.46
   4 -12   4   -0.18    0.33
   4 -12   5    1.60    0.30
   4 -12   5    1.99    0.32
  -5   0  19    1.40    1.81
  -5   0  19    0.23    0.78
  -5   0  18   14.48    1.18
  -5   0  18   12.36    1.39
  -5   0  18   13.57    1.04
  -5   0  17    1.52    0.95
  -5   0  17    0.26    1.09
  -5   0  17    0.57    0.95
  -5   0  16    5.37    2.27
  -5   0  15    0.21    0.85
  -5   0  15    0.02    0.99
  -5   0  15    0.56    1.65
  -5   0  15   -0.68    1.11
  -5   0  15   -0.38    1.02
  -5   0  14    6.16    1.14
  -5   0  14    3.24    2.17
  -5   0  14    2.84    1.63
  -5   0  14    5.30    1.02
  -5   0  14    5.00    0.93
  -5   0  13    0.35    0.95
  -5   0  13    2.62    2.03
  -5   0  13   -1.14    1.42
  -5   0  13   -0.48    1.05
  -5   0  13    0.43    0.76
  -5   0  13   -0.57    0.81
  -5   0  12    4.36    0.81
  -5   0  12    4.27    0.98
  -5   0  12    4.05    1.36
  -5   0  12    4.45    1.87
  -5   0  12    4.41    1.01
  -5   0  12    4.53    0.74
  -5   0  12    4.60    0.87
  -5   0  11   -0.72    0.76
  -5   0  11    0.99    0.86
  -5   0  11    0.53    1.27
  -5   0  11   -0.41    1.64
  -5   0  11    0.52    0.87
  -5   0  11   -0.10    0.65
  -5   0  11   -0.77    0.86
  -5   0  10   93.15    3.85
  -5   0  10   88.35    3.84
  -5   0  10   86.74    3.86
  -5   0  10   89.20    4.28
  -5   0  10   88.91    3.85
  -5   0  10   89.39    3.80
  -5   0  10   90.20    4.09
  -5   0   9    0.33    0.91
  -5   0   9    0.28    0.76
  -5   0   9    0.41    0.80
  -5   0   9   -0.15    0.58
  -5   0   9    0.10    0.79
  -5   0   8   15.02    1.95
  -5   0   8   15.90    1.04
  -5   0   7    3.17    1.40
  -5   0   7    0.51    1.82
  -5   0   7    1.26    0.67
  -5   0   6  438.15   18.06
  -5   0   6  422.97   18.11
  -5   0   5   -0.45    1.20
  -5   0   4  258.31   10.87
  -5   0   3    0.37    1.08
   5   0  -3   -0.53    0.72
   5   0  -2   64.71    2.85
   5   0  -1   -0.02    0.82
   5   0   0    2.28    0.93
   5   0   1    0.06    0.96
   5   0   2   40.33    2.09
   5   0   3    0.22    1.68
   5   0   3   -0.83    1.15
   5   0   3   -0.12    0.93
   5   0   4   -0.63    1.19
   5   0   4    0.79    0.85
   5   0   4    2.21    1.57
   5   0   5   -0.54    0.71
   5   0   5   -0.45    0.69
   5   0   5   -0.08    0.85
   5   0   5   -0.95    1.71
   5   0   6    0.88    0.66
   5   0   6   -0.01    0.69
   5   0   6    0.16    0.95
   5   0   6    0.42    0.67
   5   0   7   -0.45    0.75
   5   0   7   -0.75    0.94
   5   0   7   -1.18    1.61
   5   0   7   -0.52    0.64
   5   0   8    2.33    1.66
   5   0   8    0.97    0.77
   5   0   8    2.21    0.63
   5   0   9   -1.06    0.85
   5   0   9   -0.78    0.82
   5   0   9    0.66    0.76
   5   0   9   -2.44    1.77
   5   0  10    9.93    1.04
   5   0  10   11.53    1.00
   5   0  10    9.10    0.91
   5   0  10    9.49    1.99
   5   0  11    0.32    0.95
   5   0  11   -0.04    0.88
   5   0  11    0.21    0.79
   5   0  11   -1.04    1.79
   5   0  12    7.14    1.92
   5   0  12    9.51    1.04
   5   0  13    0.25    1.75
   5   0  13    0.74    0.80
   5   0  14   69.19    3.06
   5   0  15   -0.48    0.76
   5   0  16   22.30    1.18
   5   0  17    0.12    0.51
  -5   1  20    5.31    0.74
  -5   1  19   19.82    2.12
  -5  -1  19   20.70    2.09
  -5   1  19   19.66    1.14
  -5  -1  18    7.85    1.04
  -5   1  18    6.73    1.08
  -5   1  18    7.94    0.95
  -5  -1  18    5.72    0.96
  -5   1  17   22.06    1.36
  -5  -1  17   24.47    1.35
  -5  -1  17   20.35    1.52
  -5   1  17   25.03    1.50
  -5   1  17   21.56    1.38
  -5  -1  17   17.85    1.34
  -5   1  16   69.14    3.04
  -5   1  16   70.35    3.85
  -5  -1  16   61.76    3.91
  -5  -1  15   41.05    2.66
  -5   1  15   45.17    2.65
  -5   1  15   46.00    2.15
  -5  -1  15   43.02    2.11
  -5   1  15   41.57    2.10
  -5  -1  15   42.26    2.12
  -5   1  15   46.64    2.18
  -5  -1  15   45.17    2.18
  -5   1  15   41.71    2.08
  -5   1  15   43.95    3.00
  -5  -1  15   43.00    3.04
  -5   1  14   18.76    1.96
  -5  -1  14   19.58    1.89
  -5   1  14   23.03    2.32
  -5  -1  14   18.81    2.44
  -5   1  14   19.11    1.23
  -5  -1  14   17.77    1.23
  -5  -1  14   17.77    1.31
  -5   1  14   22.40    1.36
  -5  -1  14   19.48    1.38
  -5   1  14   20.12    1.38
  -5   1  14   20.09    1.23
  -5  -1  14   18.38    1.28
  -5   1  14   17.93    1.30
  -5   1  13   53.68    2.82
  -5  -1  13   58.38    2.79
  -5   1  13   53.00    2.39
  -5  -1  13   54.43    2.38
  -5  -1  13   51.05    2.43
  -5   1  13   51.77    2.44
  -5  -1  13   51.19    2.44
  -5   1  13   53.68    2.43
  -5   1  13   52.90    2.36
  -5  -1  13   46.58    2.39
  -5   1  13   46.82    2.40
  -5  -1  13   48.70    3.17
  -5   1  13   56.95    3.13
  -5  -1  12    2.21    0.93
  -5   1  12    1.85    0.94
  -5   1  12    1.82    0.83
  -5  -1  12    0.95    0.88
  -5   1  12    2.28    0.90
  -5   1  12    2.49    0.91
  -5  -1  12    0.85    0.98
  -5   1  12    0.75    0.73
  -5   1  12    0.27    1.41
  -5  -1  12    2.81    1.34
  -5   1  12    3.50    1.80
  -5  -1  12   -1.10    1.91
  -5  -1  11  122.37    5.43
  -5   1  11  122.43    5.40
  -5   1  11  123.07    5.18
  -5  -1  11  117.91    5.20
  -5   1  11  122.60    5.19
  -5  -1  11  117.76    5.20
  -5   1  11  119.55    5.20
  -5   1  11  124.19    5.16
  -5  -1  11  123.33    5.20
  -5   1  11  124.50    5.20
  -5   1  11  123.96    5.65
  -5  -1  11  122.32    5.64
  -5   1  10   20.84    1.56
  -5  -1  10   23.54    1.63
  -5   1  10   18.86    2.01
  -5  -1  10   23.44    2.07
  -5   1  10   20.27    1.21
  -5  -1  10   20.94    1.22
  -5  -1  10   19.75    1.28
  -5   1  10   21.45    1.25
  -5   1  10   20.01    1.20
  -5   1  10   19.71    1.11
  -5  -1  10   20.21    1.23
  -5   1  10   21.82    1.22
  -5  -1   9  611.79   25.26
  -5   1   9  597.15   25.26
  -5   1   9  605.99   25.25
  -5   1   9  605.51   25.26
  -5  -1   9  604.42   25.26
  -5   1   9  615.32   25.24
  -5  -1   9  606.53   25.22
  -5  -1   9  606.01   25.25
  -5   1   9  620.95   25.25
  -5  -1   8  288.42   11.96
  -5   1   8  283.33   12.22
  -5  -1   8  277.07   12.21
  -5   1   8  287.59   11.96
  -5   1   8  280.46   11.97
  -5  -1   8  292.31   11.94
  -5   1   7  245.54   10.62
  -5   1   7  248.04   10.34
  -5  -1   7  260.72   10.63
  -5  -1   7  246.40   10.34
  -5   1   6    1.59    1.26
  -5  -1   6    2.09    1.33
   5   1  -5   -0.07    0.46
  -5   1   5   -0.17    1.21
  -5  -1   5    0.42    1.13
  -5  -1   5   -0.94    1.03
   5   1  -4  356.04   14.67
  -5  -1   4  349.92   14.64
  -5  -1   4  365.03   14.77
  -5   1   4  360.69   14.78
  -5  -1   4  354.00   14.78
   5   1  -3 1093.42   45.90
  -5  -1   3 1130.51   45.96
  -5  -1   3 1103.40   45.96
  -5   1   3 1120.25   45.96
  -5  -1   2   40.85    2.06
   5   1  -2   40.58    1.87
  -5  -1   1  687.78   28.46
   5  -1  -1  682.02   28.44
  -5  -1   0   26.22    1.65
   5  -1   0   27.58    1.51
   5   1   1   27.77    1.75
   5  -1   1   27.47    1.56
  -5  -1  -1   26.12    1.59
   5   1   2   30.07    1.82
  -5  -1  -2   30.27    1.68
   5  -1   2   29.33    1.73
   5   1   3  686.39   27.77
   5  -1   3  696.51   27.72
   5   1   3  665.87   27.65
   5   1   3  687.80   27.74
   5  -1   3  637.85   27.65
   5  -1   3  670.20   27.75
   5   1   3  644.48   27.84
   5  -1   3  693.79   27.85
   5  -1   4   73.32    3.17
   5   1   4   73.37    3.34
   5   1   4   72.30    3.21
   5  -1   4   71.61    3.31
   5  -1   4   82.09    3.66
   5   1   4   70.92    3.63
   5   1   5    1.00    1.50
   5  -1   5    0.27    1.71
   5  -1   5    0.17    0.66
   5  -1   5    0.28    0.63
   5  -1   5    0.36    0.80
   5   1   5    1.37    0.90
   5   1   5    0.19    0.70
   5  -1   5   -0.15    0.71
   5  -1   6  107.36    4.05
   5  -1   6  110.45    4.02
   5  -1   6  104.29    4.01
   5   1   6  107.13    4.08
   5  -1   6  104.22    4.03
   5   1   6  105.66    4.03
   5   1   7    4.24    1.63
   5  -1   7    3.70    1.67
   5  -1   7    4.23    0.73
   5  -1   7    3.83    0.76
   5   1   7    4.89    0.94
   5   1   7    4.01    0.72
   5  -1   7    3.32    0.72
   5   1   8   83.64    3.59
   5  -1   8   81.28    3.60
   5  -1   8   86.03    3.58
   5  -1   8   81.40    3.60
   5   1   8   83.96    3.68
   5   1   8   78.08    4.10
   5  -1   8   88.95    4.11
   5   1   9   19.56    2.08
   5  -1   9   20.35    2.01
   5   1   9   18.40    1.15
   5  -1   9   18.88    1.18
   5   1   9   19.95    1.21
   5  -1   9   19.34    1.14
   5   1   9   20.62    1.30
   5   1   9   17.95    1.17
   5  -1   9   19.84    1.21
   5   1  10  115.73    5.65
   5  -1  10  120.33    5.64
   5   1  10  120.17    5.11
   5  -1  10  119.40    5.12
   5   1  10  121.00    5.18
   5  -1  10  122.01    5.12
   5   1  10  120.61    5.12
   5   1  10  116.75    5.12
   5   1  11   15.47    1.11
   5  -1  11   16.23    1.97
   5   1  11   15.35    1.87
   5  -1  11   14.58    1.17
   5   1  11   15.10    1.10
   5  -1  11   14.21    1.07
   5   1  11   14.35    1.09
   5   1  12  165.94    7.02
   5  -1  12  168.92    7.04
   5   1  12  166.77    7.44
   5  -1  12  165.84    7.48
   5   1  12  163.59    7.01
   5   1  13    0.50    0.78
   5  -1  13   -0.37    0.74
   5   1  13    0.04    0.77
   5   1  13   -0.16    1.63
   5  -1  13   -1.60    1.74
   5   1  14   -0.32    0.85
   5  -1  14    1.90    0.84
   5   1  14    1.87    0.68
   5  -1  15   64.91    2.97
   5   1  15   69.54    2.96
   5  -1  16   82.11    3.43
   5   1  16   78.06    3.43
   5   1  17    6.85    0.58
   5  -1  17    7.39    0.59
  -5   2  20    3.00    0.62
  -5   2  19    0.84    0.75
  -5  -2  18   22.01    1.46
  -5   2  18   21.31    1.49
  -5   2  18   18.79    1.13
  -5   2  18   20.60    1.27
  -5   2  17   -0.45    0.94
  -5  -2  17    0.09    0.94
  -5   2  17    0.84    1.25
  -5  -2  17   -1.73    1.28
  -5  -2  17   -1.52    1.10
  -5   2  17    0.45    0.80
  -5   2  17   -0.85    0.86
  -5   2  16   42.44    2.06
  -5   2  15    1.11    1.06
  -5  -2  15    2.82    1.15
  -5   2  15    1.69    0.96
  -5  -2  15    2.53    0.94
  -5  -2  15    3.71    0.97
  -5   2  15   -0.20    1.94
  -5  -2  15    1.00    2.17
  -5   2  15    0.57    1.05
  -5   2  15    1.34    0.84
  -5   2  14   30.13    2.22
  -5   2  14   28.31    2.52
  -5  -2  14   28.96    2.22
  -5  -2  14   26.49    1.52
  -5   2  14   29.49    1.55
  -5  -2  14   27.78    1.63
  -5   2  14   30.26    1.66
  -5  -2  14   29.33    1.73
  -5   2  14   29.46    1.68
  -5   2  14   28.89    1.57
  -5  -2  14   35.16    2.78
  -5   2  13   21.75    1.88
  -5  -2  13   19.71    1.94
  -5   2  13   22.62    2.31
  -5  -2  13   26.44    2.46
  -5   2  13   23.31    1.37
  -5  -2  13   25.08    1.34
  -5  -2  13   23.26    1.43
  -5   2  13   22.79    1.48
  -5   2  13   24.47    1.48
  -5  -2  13   25.08    1.50
  -5   2  13   24.23    1.35
  -5   2  13   21.58    1.38
  -5  -2  13   22.40    1.37
  -5   2  12    0.98    1.24
  -5  -2  12    0.27    1.40
  -5  -2  12   -1.28    1.93
  -5   2  12    0.08    1.75
  -5  -2  12    0.78    0.83
  -5   2  12    0.38    0.80
  -5   2  12   -0.04    0.95
  -5  -2  12   -1.27    0.90
  -5   2  12    0.94    0.97
  -5  -2  12    0.27    1.00
  -5   2  12   -0.16    0.81
  -5   2  12    0.43    0.90
  -5  -2  12    0.61    0.89
  -5   2  11    2.09    1.26
  -5  -2  11    1.07    1.31
  -5  -2  11   -0.07    1.82
  -5   2  11    1.62    1.67
  -5  -2  11    0.03    0.82
  -5   2  11    1.35    0.81
  -5  -2  11    0.30    0.78
  -5   2  11    1.06    0.90
  -5   2  11    0.58    0.91
  -5  -2  11   -0.90    0.94
  -5   2  11    0.32    0.73
  -5  -2  11    1.13    0.77
  -5   2  11    0.55    0.85
  -5  -2  10  105.52    4.69
  -5   2  10  102.48    4.67
  -5  -2  10  107.30    4.47
  -5   2  10  105.50    4.47
  -5   2  10  103.03    4.46
  -5   2  10  104.51    4.44
  -5  -2  10  105.17    4.46
  -5   2  10  101.56    4.47
  -5  -2  10  107.96    4.47
  -5  -2  10  102.17    4.40
  -5   2  10  104.23    4.44
  -5  -2  10  103.72    4.47
  -5   2  10  105.35    4.47
  -5   2  10  109.16    4.91
  -5  -2  10  102.24    4.90
  -5  -2   9  233.63    9.67
  -5   2   9  232.72    9.66
  -5   2   9  231.47    9.66
  -5  -2   9  229.21    9.66
  -5   2   9  221.90    9.67
  -5  -2   9  231.02    9.67
  -5  -2   9  235.33    9.63
  -5  -2   9  232.27    9.62
  -5  -2   9  227.92    9.66
  -5   2   9  231.85    9.66
  -5  -2   8   32.88    1.55
  -5   2   8   29.48    2.20
  -5  -2   8   32.33    2.26
  -5   2   8   30.50    1.57
  -5   2   8   33.12    1.59
  -5  -2   8   32.96    1.58
  -5  -2   8   33.10    1.52
  -5  -2   8   34.49    1.72
  -5  -2   8   32.90    1.48
  -5   2   8   31.12    1.60
  -5  -2   8   31.84    1.65
  -5  -2   7   40.64    1.84
  -5  -2   7   41.50    2.09
  -5   2   7   39.42    1.87
  -5   2   7   39.14    2.52
  -5  -2   7   41.28    2.46
  -5  -2   7   42.33    1.87
  -5  -2   6   38.91    2.02
   5  -2  -6   39.70    1.70
  -5   2   6   38.60    2.13
  -5  -2   6   37.34    2.12
  -5  -2   6   35.30    1.74
  -5   2   5  195.61    8.35
  -5  -2   5  190.82    8.34
  -5  -2   5  190.60    8.31
  -5  -2   5  197.09    8.18
   5  -2  -5  197.96    8.17
  -5   2   4  142.23    6.27
  -5  -2   4  141.79    6.27
  -5  -2   4  148.91    6.13
  -5  -2   4  145.91    6.26
   5  -2  -4  146.42    6.12
  -5   2   3  498.01   20.98
  -5  -2   3  509.52   20.98
  -5  -2   3  503.55   21.00
  -5  -2   2   34.01    1.86
  -5  -2   1  158.32    6.85
   5   2  -1  163.40    6.89
   5  -2   0   26.09    1.51
  -5  -2   0   24.94    1.61
   5   2   0   25.62    1.70
  -5  -2  -1   10.75    1.28
   5   2   1   12.21    1.41
   5  -2   1   12.00    1.23
   5  -2   2   98.08    4.48
   5  -2   2   97.07    4.13
   5   2   2   93.99    4.38
   5  -2   2   98.44    4.28
   5   2   2   98.64    4.37
  -5  -2  -2   93.19    4.28
   5   2   3   96.74    4.52
   5  -2   3   99.75    4.56
   5  -2   3   97.14    4.22
   5  -2   3   96.48    4.26
   5   2   3   97.84    4.19
   5   2   3  104.73    4.45
   5  -2   3  101.13    4.37
  -5  -2  -3   96.88    4.32
   5  -2   4   71.08    3.09
   5  -2   4   72.59    3.16
   5  -2   4   72.92    3.35
  -5  -2  -4   75.63    3.26
   5   2   4   72.62    3.16
   5  -2   4   70.13    3.18
   5   2   4   74.23    3.56
   5  -2   4   71.94    3.57
   5  -2   5    4.72    1.57
   5   2   5    3.73    1.51
   5  -2   5    2.95    0.87
   5  -2   5    3.91    0.66
   5  -2   5    3.09    0.65
   5   2   5    3.18    0.88
   5   2   5    3.84    0.66
   5  -2   5    3.63    0.71
   5  -2   6    9.89    0.94
   5  -2   6    9.11    0.76
   5  -2   6   10.13    0.80
   5   2   6    9.38    0.98
   5   2   6    9.02    0.79
   5  -2   6    8.88    0.82
   5   2   7    1.23    1.47
   5  -2   7   -0.53    1.48
   5  -2   7   -0.37    0.68
   5  -2   7   -0.01    0.70
   5  -2   7   -0.87    0.83
   5   2   7    0.07    0.84
   5  -2   7    0.49    0.73
   5   2   7   -0.15    0.69
   5   2   8   51.27    2.85
   5  -2   8   49.90    2.88
   5   2   8   47.39    2.19
   5  -2   8   46.06    2.20
   5  -2   8   49.39    2.19
   5  -2   8   47.60    2.18
   5  -2   8   47.34    2.24
   5   2   8   48.91    2.28
   5   2   8   49.04    2.21
   5  -2   8   49.51    2.23
   5  -2   9  132.12    6.08
   5   2   9  132.00    6.06
   5  -2   9  133.28    5.56
   5  -2   9  123.97    5.58
   5   2   9  131.57    5.62
   5   2   9  131.34    5.58
   5  -2   9  131.86    5.59
   5   2   9  129.69    5.57
   5  -2   9  137.21    5.59
   5  -2  10  337.05   14.44
   5   2  10  358.18   14.47
   5   2  10  335.00   14.50
   5   2  10  344.52   14.76
   5   2  10  335.71   14.46
   5  -2  10  351.74   14.47
   5   2  10  352.28   14.45
   5  -2  10  356.74   14.46
   5   2  11   45.30    2.22
   5   2  11   49.95    2.20
   5  -2  11   46.91    2.24
   5   2  11   47.57    2.28
   5   2  11   45.08    2.76
   5   2  11   43.75    2.18
   5  -2  11   49.66    2.20
   5  -2  11   42.40    2.86
   5  -2  12   10.19    0.90
   5   2  12    8.62    1.00
   5   2  12    9.96    0.91
   5  -2  12   11.23    1.04
   5   2  12   10.33    1.04
   5  -2  12    9.38    1.84
   5   2  12   12.70    1.77
   5   2  13    4.18    0.86
   5  -2  13    4.71    0.94
   5   2  13    4.84    0.83
   5   2  13    2.60    1.59
   5  -2  13    3.47    1.75
   5   2  14   19.51    1.23
   5   2  14   20.38    1.20
   5   2  15   -0.34    0.71
   5  -2  15    0.18    0.74
   5  -2  16    1.59    0.59
   5   2  16    1.30    0.59
   5   2  17    2.58    0.43
   5  -2  17    3.03    0.46
  -5   3  20    2.80    0.56
  -5   3  19    1.64    0.64
  -5  -3  18    7.35    1.81
  -5   3  18    7.61    0.90
  -5   3  18    6.56    0.76
  -5   3  17    2.67    1.04
  -5  -3  17    4.05    0.98
  -5   3  17    3.64    0.96
  -5   3  17    3.00    0.82
  -5   3  16    0.69    0.92
  -5  -3  16    2.68    0.93
  -5   3  16    1.11    1.27
  -5  -3  16    0.09    1.24
  -5   3  16    0.57    0.90
  -5   3  16    1.82    0.79
  -5   3  16    1.25    0.91
  -5   3  15   29.76    1.62
  -5  -3  15   31.17    1.63
  -5   3  15   29.98    1.72
  -5  -3  15   32.77    1.75
  -5   3  15   30.24    1.71
  -5   3  15   29.72    1.66
  -5   3  15   30.33    1.60
  -5   3  14  174.81    7.18
  -5  -3  14  162.69    7.20
  -5   3  14  175.26    7.20
  -5   3  14  174.47    7.15
  -5  -3  14  170.12    7.15
  -5  -3  14  166.03    7.21
  -5   3  14  167.29    7.20
  -5   3  14  169.12    7.19
  -5   3  14  161.71    7.47
  -5  -3  14  164.11    7.47
  -5   3  13  104.97    4.67
  -5  -3  13  105.25    4.68
  -5   3  13  107.67    4.35
  -5  -3  13   98.17    4.32
  -5  -3  13   98.43    4.37
  -5   3  13   98.88    4.38
  -5   3  13   99.41    4.38
  -5  -3  13  100.54    4.39
  -5   3  13  102.83    4.33
  -5   3  13   99.91    4.96
  -5  -3  13   99.95    5.02
  -5  -3  13   95.26    4.33
  -5   3  13   98.34    4.34
  -5  -3  12  101.38    4.73
  -5   3  12  101.14    4.73
  -5   3  12  108.17    4.44
  -5  -3  12  105.56    4.42
  -5  -3  12  102.06    4.46
  -5   3  12  106.88    4.46
  -5   3  12  104.46    4.46
  -5  -3  12  105.22    4.47
  -5   3  12  101.32    4.42
  -5   3  12  103.86    5.01
  -5  -3  12  106.17    5.06
  -5  -3  12   97.08    4.42
  -5   3  12   98.90    4.42
  -5   3  11  102.02    4.59
  -5  -3  11  100.91    4.60
  -5  -3  11   98.31    4.36
  -5   3  11  102.67    4.35
  -5  -3  11   99.12    4.33
  -5   3  11   98.78    4.33
  -5  -3  11  104.46    4.36
  -5   3  11  103.86    4.35
  -5   3  11   98.84    4.33
  -5   3  11  103.10    4.34
  -5  -3  11   99.45    4.35
  -5   3  11  102.50    4.82
  -5  -3  11  106.47    4.85
  -5   3  10   24.33    1.65
  -5  -3  10   21.31    1.61
  -5  -3  10   21.98    1.33
  -5   3  10   22.93    1.31
  -5   3  10   22.01    1.25
  -5  -3  10   23.57    1.27
  -5  -3  10   22.44    1.31
  -5   3  10   20.87    1.27
  -5  -3  10   22.55    1.13
  -5   3  10   20.84    1.21
  -5   3  10   21.64    1.26
  -5  -3  10   22.35    1.27
  -5   3  10   18.68    2.02
  -5  -3  10   22.50    2.08
  -5  -3   9   34.54    1.71
  -5   3   9   34.57    1.66
  -5  -3   9   33.95    1.67
  -5   3   9   34.96    1.69
  -5   3   9   34.66    1.69
  -5  -3   9   36.15    1.69
  -5  -3   9   34.46    1.60
  -5  -3   9   33.88    1.55
  -5  -3   9   33.47    1.67
  -5   3   9   34.10    1.66
  -5  -3   8   10.62    0.95
  -5   3   8   11.58    0.98
  -5   3   8   11.96    0.92
  -5  -3   8   12.92    1.01
  -5  -3   8   13.32    1.15
  -5   3   8   11.25    0.97
  -5  -3   8   11.33    0.82
  -5  -3   8   12.20    0.88
  -5   3   8   11.03    0.87
  -5  -3   8    9.74    1.00
  -5  -3   7    0.39    0.70
  -5   3   7    1.35    0.84
  -5  -3   7    0.66    0.73
  -5  -3   7   -0.29    1.13
   5  -3  -7    0.15    0.70
  -5   3   7    0.25    0.66
  -5  -3   7    0.50    0.66
  -5  -3   6  180.00    7.75
   5  -3  -6  179.82    7.62
  -5  -3   6  179.54    7.59
   5   3  -6  186.79    7.72
  -5   3   6  184.54    7.58
  -5  -3   6  179.56    7.58
  -5  -3   5   15.59    1.42
  -5  -3   5   15.04    1.05
   5  -3  -5   15.11    1.03
   5   3  -5   15.03    1.36
  -5   3   5   15.69    1.41
  -5  -3   5   14.20    1.43
  -5  -3   5   14.13    0.98
  -5  -3   4   57.24    2.82
   5  -3  -4   56.57    2.55
  -5  -3   4   58.29    2.59
   5   3  -4   58.80    2.76
  -5   3   4   55.53    2.71
  -5  -3   4   56.92    2.73
  -5  -3   4   56.38    2.49
  -5  -3   3    2.45    1.26
   5   3  -3    2.69    1.18
   5  -3  -3    1.26    0.82
  -5   3   3    0.57    1.02
  -5  -3   3   -0.33    1.03
  -5  -3   3    1.03    0.70
  -5   3   2    2.71    0.99
  -5  -3   2    2.99    1.04
  -5  -3   2    5.71    1.22
   5   3  -2    2.28    1.22
  -5  -3   1    5.70    1.24
   5   3  -1    6.16    1.32
  -5  -3   0   53.14    2.74
   5   3   0   58.60    2.82
   5  -3   1    4.46    0.86
   5   3   1    2.87    1.37
   5   3   1    2.81    1.55
  -5  -3  -1    3.25    1.28
   5  -3   1    2.88    1.12
   5  -3   2  385.37   16.49
   5   3   2  409.62   16.66
   5  -3   2  403.68   16.66
   5   3   2  408.78   16.69
  -5  -3  -2  397.87   16.60
   5  -3   2  396.66   16.59
   5  -3   3  467.10   18.04
   5   3   3  463.00   18.22
   5  -3   3  484.72   18.23
   5   3   3  458.04   18.02
   5   3   3  477.84   18.25
  -5  -3  -3  471.89   18.15
   5  -3   3  475.56   18.15
   5  -3   4  466.28   19.67
   5   3   4  495.17   19.91
   5  -3   4  477.48   19.90
   5  -3   4  489.02   19.71
   5   3   4  459.46   19.70
   5  -3   4  474.70   19.82
  -5  -3  -4  489.01   19.81
   5  -3   5    0.80    1.47
  -5  -3  -5    0.47    0.95
   5  -3   5    0.47    0.62
   5  -3   5   -0.28    0.89
   5   3   5   -0.02    0.82
   5  -3   5   -0.60    0.63
   5   3   5   -0.48    0.60
   5   3   6  156.36    6.59
   5  -3   6  153.67    6.60
   5  -3   6  155.59    6.60
   5  -3   6  164.84    6.64
   5   3   6  159.91    6.64
   5   3   6  154.68    6.92
   5   3   7   11.48    1.68
   5  -3   7   11.52    1.65
   5   3   7   10.42    0.84
   5  -3   7   12.49    0.86
   5  -3   7    9.59    0.84
   5  -3   7   11.97    0.85
   5  -3   7   11.09    1.05
   5   3   7    9.81    0.99
   5  -3   7   11.28    0.89
   5  -3   8   21.05    1.89
   5   3   8   18.36    1.90
   5   3   8   16.43    1.07
   5  -3   8   17.40    1.08
   5  -3   8   16.84    1.07
   5  -3   8   17.10    1.07
   5  -3   8   17.96    1.17
   5   3   8   16.63    1.27
   5   3   8   18.49    1.10
   5  -3   8   17.11    1.09
   5  -3   9  131.89    6.07
   5   3   9  141.65    6.08
   5  -3   9  134.52    5.59
   5  -3   9  128.64    5.58
   5  -3   9  135.61    5.64
   5   3   9  128.23    5.67
   5   3   9  131.73    5.61
   5  -3   9  136.30    5.60
   5   3   9  127.28    5.60
   5  -3   9  131.57    5.61
   5   3  10   34.02    1.84
   5  -3  10   33.78    1.71
   5  -3  10   34.58    1.77
   5   3  10   37.29    1.75
   5   3  10   37.67    1.91
   5   3  10   38.25    2.35
   5   3  10   34.59    1.70
   5  -3  10   33.57    1.74
   5  -3  10   32.44    2.39
   5   3  11    0.52    0.97
   5  -3  11   -1.18    1.62
   5   3  11    0.52    1.59
   5   3  11    0.63    0.83
   5  -3  11    1.27    0.85
   5   3  12   11.98    0.91
   5   3  12   11.15    1.17
   5   3  12    8.12    1.70
   5  -3  12   10.25    1.79
   5  -3  13    3.31    0.82
   5   3  13    2.97    0.79
   5   3  13    1.95    0.83
   5  -3  14    3.64    0.74
   5   3  14    4.28    0.74
   5   3  14    3.10    0.78
   5  -3  15    0.52    0.67
   5   3  15   -0.14    0.62
   5   3  15    0.13    0.59
   5   3  16    1.28    0.48
   5  -3  16    0.29    0.50
   5   3  16    0.65    0.42
  -5   4  20   11.32    0.68
  -5   4  19    2.62    0.63
  -5   4  19    2.08    0.50
  -5   4  18   38.19    1.61
  -5   4  18   28.56    1.58
  -5   4  17   79.33    3.89
  -5  -4  17   82.52    3.80
  -5   4  17   78.09    3.53
  -5   4  17   83.60    3.54
  -5   4  16   20.18    1.33
  -5  -4  16   21.64    1.30
  -5   4  16   21.55    1.34
  -5   4  16   18.45    1.19
  -5   4  16   20.43    1.30
  -5   4  15   14.58    1.15
  -5   4  14    2.05    0.88
  -5  -4  14    1.33    0.88
  -5   4  14    1.69    0.94
  -5   4  14    1.80    1.02
  -5   4  13    1.22    0.88
  -5  -4  13    0.31    0.90
  -5  -4  13    1.72    1.20
  -5   4  13   -0.02    1.19
  -5  -4  13   -0.06    1.47
  -5   4  13   -0.60    0.89
  -5   4  13    0.32    0.86
  -5   4  13    1.08    1.01
  -5   4  12  122.45    5.34
  -5   4  12  128.92    5.38
  -5   4  12  119.53    5.38
  -5  -4  12  125.15    5.39
  -5   4  12  131.32    5.35
  -5   4  12  127.90    5.62
  -5  -4  12  122.18    5.62
  -5   4  11   42.44    2.40
  -5  -4  11   44.44    2.40
  -5   4  11   47.74    2.10
  -5   4  11   46.10    2.09
  -5   4  11   43.84    2.14
  -5  -4  11   45.91    2.15
  -5   4  11   42.92    2.08
  -5  -4  11   40.47    2.03
  -5   4  11   42.66    2.03
  -5   4  10    0.30    0.74
  -5  -4  10    0.77    0.75
  -5   4  10    0.55    0.84
  -5   4  10    0.34    0.86
  -5  -4  10   -0.57    0.96
  -5   4  10    0.03    0.94
  -5  -4  10    0.74    0.65
  -5   4  10   -0.77    0.79
  -5   4  10   -0.26    1.22
  -5  -4  10    0.04    1.22
  -5   4   9   25.51    1.45
  -5  -4   9   26.57    1.67
  -5   4   9   25.20    1.67
  -5  -4   9   26.58    1.31
  -5  -4   9   26.46    1.31
  -5  -4   9   25.50    1.34
  -5   4   9   24.75    1.33
  -5   4   9   25.98    1.36
  -5   4   8   29.40    1.56
  -5   4   8   30.40    1.47
  -5  -4   8   30.00    1.47
  -5  -4   8   27.28    1.76
  -5  -4   8   28.64    1.43
  -5   4   8   29.67    1.45
  -5  -4   7    8.31    0.84
   5  -4  -7    9.67    0.93
  -5  -4   7    6.70    1.24
  -5  -4   7    8.19    0.73
  -5   4   7    7.60    0.72
  -5   4   7    7.83    0.76
  -5  -4   6  735.91   30.49
  -5  -4   6  724.59   30.63
  -5  -4   6  743.13   30.55
   5  -4  -6  731.36   30.54
   5   4  -6  746.92   30.58
  -5   4   6  743.38   30.47
  -5  -4   6  723.23   30.47
   5   4  -5  114.28    4.97
  -5  -4   5  112.92    4.90
   5  -4  -5  114.52    4.89
  -5  -4   5  115.10    5.05
  -5  -4   5  112.88    4.80
  -5  -4   4 1476.93   61.21
  -5  -4   4 1500.05   61.14
   5  -4  -4 1485.96   61.13
   5   4  -4 1475.48   61.19
  -5   4   4 1477.84   61.15
  -5  -4   4 1454.32   61.15
  -5  -4   4 1461.75   61.07
  -5  -4   3  424.69   17.56
  -5  -4   3  427.01   17.49
   5  -4  -3  411.00   17.46
  -5  -4   3  421.62   17.39
   5   4  -3  430.50   17.55
  -5   4   3  409.47   17.47
  -5  -4   3  411.78   17.47
   5  -4  -2   59.87    2.76
  -5  -4   2   57.91    3.00
  -5  -4   2   59.79    2.62
   5  -4  -2   61.43    2.66
   5   4  -2   64.90    2.97
  -5   4   2   56.41    2.74
  -5  -4   2   60.22    2.75
   5   4  -1  191.44    8.23
  -5  -4   1  192.10    8.10
  -5  -4   1  188.82    7.88
   5   4  -1  191.36    8.10
  -5  -4   1  193.51    7.97
  -5   4   1  182.23    7.96
   5  -4  -1  187.31    7.90
   5   4   0   66.29    3.38
  -5  -4   0   68.04    3.21
   5  -4   0   65.24    2.92
   5   4   1  102.95    4.91
   5  -4   1  105.41    4.72
  -5  -4  -1  109.79    4.82
   5   4   1  106.22    4.77
   5  -4   1  105.14    4.76
   5  -4   1  110.33    4.59
  -5  -4  -2   23.51    1.66
   5  -4   2   21.54    1.50
   5  -4   2   21.50    1.31
   5   4   2   20.61    1.16
   5   4   2   24.71    1.62
   5  -4   2   23.91    1.65
   5   4   3   30.55    2.00
   5  -4   3   33.47    2.03
   5  -4   3   35.57    1.70
   5   4   3   34.04    1.63
  -5  -4  -3   34.14    1.96
   5  -4   4   29.41    1.36
   5   4   4   27.80    1.90
   5  -4   4   29.12    1.89
   5   4   4   28.45    1.47
  -5  -4  -4   26.27    1.76
   5  -4   4   28.73    1.52
   5   4   5   41.85    1.93
   5  -4   5   43.17    1.95
   5  -4   5   44.82    2.07
   5   4   5   46.82    2.04
   5  -4   5   44.74    2.29
  -5  -4  -5   42.57    2.24
   5   4   6   -0.11    1.34
   5  -4   6   -0.92    1.38
   5  -4   6   -0.09    0.69
   5  -4   6   -0.85    0.91
   5   4   6   -0.68    0.81
   5  -4   6    0.42    0.65
   5   4   6    0.86    0.61
   5  -4   6    0.67    0.65
   5   4   7   10.62    1.58
   5  -4   7   10.22    1.66
   5   4   7   10.32    0.85
   5  -4   7   10.81    1.10
   5  -4   7   11.89    0.88
   5   4   7   12.22    1.04
   5   4   7   10.88    0.83
   5  -4   7   10.00    0.86
   5  -4   7   10.47    0.84
   5   4   8    2.14    1.54
   5  -4   8    1.12    0.91
   5  -4   8    1.95    0.75
   5  -4   8    1.18    0.75
   5   4   8    1.90    1.00
   5   4   8    1.58    0.70
   5  -4   8    0.83    0.72
   5  -4   8    0.02    0.75
   5   4   8    1.14    0.72
   5   4   9    2.76    1.47
   5  -4   9    0.33    1.57
   5  -4   9    2.41    0.79
   5  -4   9    1.42    0.79
   5  -4   9    2.03    1.01
   5   4   9    3.76    0.99
   5  -4   9    2.54    0.80
   5   4   9    1.49    0.72
   5  -4   9    0.78    0.72
   5   4   9    2.38    0.78
   5   4  10  195.35    7.94
   5  -4  10  194.81    7.89
   5  -4  10  187.39    7.89
   5   4  10  187.95    7.89
   5  -4  10  183.11    7.89
   5  -4  10  176.24    7.88
   5   4  10  199.34    7.96
   5   4  10  182.75    8.21
   5   4  10  183.73    7.88
   5  -4  10  193.66    7.89
   5  -4  10  178.36    8.24
   5   4  11   13.63    1.75
   5  -4  11   17.13    1.84
   5  -4  11   16.28    1.03
   5  -4  11   16.19    1.08
   5   4  11   16.00    1.21
   5   4  11   14.67    1.28
   5   4  11   14.36    0.98
   5   4  12  150.82    5.82
   5   4  12  144.47    5.84
   5   4  12  131.55    5.78
   5  -4  12  137.34    5.79
   5   4  12  109.60    6.11
   5  -4  12  123.96    6.16
   5   4  13  101.72    4.08
   5   4  13   90.71    4.02
   5  -4  13   92.25    4.04
   5   4  14    0.62    0.71
   5  -4  14    0.61    0.65
   5   4  14    0.89    0.60
   5   4  15    0.11    0.57
   5   4  15   -0.71    0.49
   5   4  16    7.49    0.53
  -5   5  19   41.18    1.82
  -5   5  18    5.55    0.69
  -5   5  18    4.13    0.62
  -5   5  17   19.29    1.07
  -5   5  17   21.13    1.19
  -5   5  17   21.22    1.18
  -5   5  16    0.70    0.80
  -5   5  16    0.67    0.72
  -5   5  16    0.82    0.80
  -5   5  15    5.56    0.85
  -5   5  15    5.41    0.98
  -5   5  15    6.11    0.98
  -5   5  14  100.15    4.35
  -5   5  13   -0.15    0.97
  -5   5  13    0.52    0.87
  -5   5  12  246.66   10.70
  -5   5  12  262.74   10.70
  -5   5  12  257.19   10.71
  -5  -5  11   32.83    1.60
  -5   5  11   32.12    1.74
  -5   5  11   34.48    1.72
  -5   5  11   34.52    1.72
  -5   5  10    6.38    0.92
  -5  -5  10    7.70    0.80
  -5   5  10    6.30    0.91
  -5   5  10    7.77    1.02
  -5   5   9   21.39    1.24
  -5  -5   9   22.04    1.21
  -5   5   9   20.61    1.33
  -5  -5   8    3.26    0.78
  -5   5   8    2.95    0.73
  -5  -5   8    1.31    1.18
  -5  -5   7   10.89    0.84
  -5   5   7    7.82    0.77
  -5  -5   7    7.96    1.32
   5   5  -7    9.24    1.52
  -5  -5   6    2.50    0.78
   5  -5  -6    2.58    0.94
  -5  -5   5    0.38    0.78
  -5  -5   5    0.28    0.99
   5  -5  -5    0.21    0.92
  -5  -5   4   15.91    1.07
   5  -5  -4   15.81    1.25
  -5  -5   4   16.96    1.32
   5  -5  -3    5.42    0.72
  -5  -5   3    4.95    0.81
  -5  -5   3    5.72    1.16
   5  -5  -3    4.88    1.00
  -5  -5   2    9.82    0.84
   5  -5  -2    9.12    0.84
  -5  -5   2   10.50    1.29
   5  -5  -2   10.05    1.11
   5  -5  -1    0.01    0.75
  -5  -5   1    0.25    0.71
  -5  -5   0    1.87    0.66
   5  -5   0    1.55    0.81
   5  -5   1   -0.33    0.77
  -5   5  -1   -0.24    0.73
   5   5   1    0.19    1.62
   5   5   2    2.96    0.64
   5  -5   2    4.31    0.84
   5   5   3   21.71    1.19
   5  -5   3   21.59    1.51
   5  -5   3   23.79    1.28
   5   5   4    7.37    0.83
  -5  -5  -4    5.95    1.28
   5  -5   4    7.02    1.17
   5  -5   4    7.90    0.98
   5   5   5   -0.94    0.80
  -5  -5  -5    0.19    1.16
   5  -5   5    0.05    1.11
   5  -5   5    0.06    0.84
   5  -5   6    0.45    0.90
   5  -5   6    0.61    0.72
   5   5   6    0.18    0.86
   5  -5   7    3.26    0.97
   5  -5   7    2.85    0.78
   5   5   7    4.05    0.96
   5  -5   8   -0.49    1.03
   5  -5   8    0.64    0.76
   5  -5   8    0.46    0.79
   5   5   8    0.23    0.96
   5  -5   9   15.84    1.14
   5   5   9   14.29    1.23
   5  -5   9   13.56    1.01
   5  -5   9   14.58    1.02
   5  -5  10    3.42    0.86
   5  -5  10    4.87    0.80
   5  -5  10    3.22    0.77
   5   5  10    3.18    1.00
   5  -5  11    7.59    0.79
   5   5  11    6.69    1.05
   5   5  12   -0.30    0.88
   5   5  12    0.79    0.90
   5   5  13    2.16    0.81
   5   5  14    1.40    0.62
   5   5  15    5.56    0.59
  -5   6  18   21.26    0.98
  -5   6  18   17.91    1.01
  -5   6  17    4.60    0.56
  -5   6  17    5.50    0.65
  -5   6  17    5.62    0.69
  -5   6  16   12.74    0.89
  -5   6  16   12.44    0.98
  -5   6  16   13.65    0.98
  -5   6  15   71.61    3.08
  -5   6  15   67.46    3.11
  -5   6  15   71.72    3.12
  -5   6  14   53.53    2.46
  -5   6  14   51.92    2.47
  -5   6  14   54.84    2.48
  -5   6  13   64.79    2.91
  -5   6  12   88.83    3.97
  -5   6  12   92.12    3.95
  -5  -6  11  239.23   10.32
  -5   6  11  245.85   10.39
  -5   6  11  249.01   10.37
  -5   6  11  257.08   10.36
  -5  -6  10   14.83    1.08
  -5  -6  10   19.07    1.11
  -5   6  10   16.24    1.25
  -5   6  10   17.43    1.16
  -5   6  10   15.49    1.11
  -5   6   9    6.36    0.87
  -5  -6   9    7.17    0.86
  -5   6   9    7.43    1.11
  -5   6   9    7.69    0.86
  -5  -6   8   49.03    2.20
  -5  -6   8   44.78    2.52
  -5   6   8   46.23    2.13
  -5  -6   7   24.91    1.42
  -5  -6   7   22.73    1.85
   5   6  -7   25.59    1.97
   5  -6  -7   27.35    1.60
  -5  -6   6   73.59    3.22
   5   6  -6   73.56    3.67
  -5  -6   6   75.20    3.39
   5  -6  -6   73.43    3.37
  -5  -6   6   69.62    3.57
  -5  -6   5  300.39   12.43
   5   6  -5  296.38   12.74
  -5  -6   5  295.41   12.56
   5  -6  -5  296.24   12.55
  -5  -6   5  297.04   12.67
  -5  -6   4  151.79    6.41
   5   6  -4  149.49    6.77
  -5  -6   4  153.46    6.71
   5  -6  -4  150.07    6.54
  -5  -6   4  154.48    6.58
  -5  -6   3   61.81    2.75
   5  -6  -3   62.35    2.93
  -5  -6   3   62.16    2.99
  -5  -6   3   61.97    3.13
   5   6  -3   61.24    3.32
  -5  -6   2   59.46    2.58
   5  -6  -2   56.72    2.57
   5   6  -2   52.09    3.18
   5  -6  -2   59.99    2.80
  -5  -6   2   57.02    3.02
  -5  -6   2   62.76    2.88
   5  -6  -1  113.86    4.94
  -5  -6   1  116.88    4.94
  -5  -6   1  123.77    5.27
  -5  -6   1  120.02    5.20
   5   6  -1  114.96    5.43
  -5  -6   0   17.91    1.04
   5  -6   0   16.44    1.10
   5   6   0   18.46    1.96
  -5  -6   0   17.82    1.65
   5  -6   1   40.75    1.87
  -5   6  -1   40.63    1.88
   5  -6   1   36.97    2.14
  -5  -6  -1   37.80    2.32
   5  -6   2  253.43   10.94
  -5  -6  -2  261.52   11.03
   5  -6   2  258.45   10.78
  -5  -6  -3    2.05    1.35
   5  -6   3    0.80    1.10
   5  -6   3    0.36    0.87
  -5  -6  -4   36.00    2.29
   5  -6   4   36.84    2.12
   5  -6   4   41.13    1.92
   5   6   5    6.70    0.88
  -5  -6  -5    9.27    1.40
   5  -6   5    8.73    1.31
   5  -6   5   10.06    1.06
   5  -6   6    2.54    0.97
   5   6   6    1.17    0.86
   5  -6   7   17.38    1.35
   5   6   7   17.63    1.24
   5  -6   7   19.04    1.13
   5   6   8   44.63    2.17
   5  -6   8   45.39    2.09
   5  -6   9   -0.53    0.91
   5   6   9    0.39    0.96
   5  -6   9    0.13    0.76
   5  -6   9    0.50    0.74
   5   6   9    1.00    0.93
   5  -6  10   85.68    3.71
   5  -6  10   85.46    3.68
   5   6  10   85.02    3.76
   5   6  11    5.73    0.92
   5  -6  11    6.19    0.74
   5  -6  11    5.06    0.73
   5   6  11    5.56    0.93
   5  -6  11    5.62    0.79
   5   6  12   36.58    1.79
   5   6  13    3.58    0.74
   5   6  14   20.01    1.06
   5   6  15   -0.23    0.38
  -5   7  17    0.68    0.45
  -5   7  17    1.89    0.53
  -5   7  16    0.82    0.57
  -5   7  16    0.40    0.53
  -5   7  16    1.16    0.66
  -5   7  15    9.06    0.80
  -5   7  15    8.72    0.79
  -5   7  15    8.95    0.84
  -5   7  14   40.22    1.90
  -5   7  14   39.39    1.87
  -5   7  14   39.77    1.93
  -5   7  13   12.59    0.96
  -5   7  13   12.08    0.99
  -5   7  13   12.48    1.04
  -5   7  12   28.64    1.60
  -5   7  12   28.90    1.61
  -5   7  12   31.05    1.53
  -5   7  11   33.95    1.73
  -5  -7  11   31.80    1.62
  -5   7  11   34.82    1.79
  -5   7  10    1.56    0.99
  -5   7   9    4.77    0.91
  -5  -7   9    5.83    0.91
  -5   7   9    5.40    1.04
  -5  -7   8    5.70    0.96
  -5  -7   8    2.91    1.46
  -5   7   8    5.89    0.90
  -5  -7   7   25.03    1.96
   5  -7  -7   24.30    1.64
  -5  -7   7   24.49    1.38
   5  -7  -6    1.56    1.15
   5   7  -6   -0.16    1.55
  -5  -7   6    1.87    1.21
  -5  -7   6   -0.88    1.48
  -5  -7   6    1.18    0.92
   5  -7  -5   -1.01    1.15
   5   7  -5   -0.40    1.63
  -5  -7   5    1.76    1.55
  -5  -7   5    1.23    1.16
  -5  -7   5    0.02    0.91
  -5  -7   4    2.01    1.23
   5   7  -4    0.73    1.67
  -5  -7   4   -0.34    1.57
   5  -7  -4    1.66    1.16
  -5  -7   4   -0.99    0.88
  -5  -7   3    2.66    1.29
  -5  -7   3    0.14    1.48
   5  -7  -3    0.79    1.15
  -5  -7   3    1.40    0.83
   5  -7  -3    0.25    0.77
  -5  -7   2   16.19    1.55
  -5  -7   2   13.16    1.82
   5  -7  -2   15.70    1.43
  -5  -7   2   14.97    1.09
  -5  -7   1   -1.09    1.46
  -5  -7   1    0.53    0.79
  -5  -7   0    1.38    1.41
  -5  -7   0   -1.23    1.54
  -5  -7   0    1.21    0.73
   5  -7   0    1.41    0.74
   5  -7   1  140.06    6.35
  -5  -7  -1  149.27    6.44
  -5  -7  -1  142.70    6.49
   5  -7   1  146.44    6.14
  -5   7  -1  144.99    6.15
   5  -7   2   60.15    3.11
  -5  -7  -2   67.22    3.31
   5  -7   2   65.97    2.90
  -5  -7  -3   47.42    2.83
   5  -7   3   52.54    2.63
   5  -7   3   52.15    2.40
   5  -7   4    7.32    1.29
  -5  -7  -4    6.31    1.53
   5  -7   4    7.90    1.03
  -5  -7  -5    0.07    1.42
   5  -7   5    1.10    1.06
   5  -7   5    0.81    0.94
   5  -7   6   12.39    1.15
   5  -7   7    9.68    0.91
   5  -7   8   -0.40    0.96
   5   7   8   -0.30    0.84
   5  -7   9   21.30    1.30
   5  -7   9   20.01    1.16
   5  -7   9   20.75    1.18
   5  -7   9   21.81    1.15
   5   7   9   21.27    1.31
   5   7   9   19.56    1.26
   5   7  10    2.12    0.87
   5  -7  10    1.22    0.69
   5  -7  10    1.99    0.67
   5  -7  10    1.93    0.80
   5   7  10    1.63    0.80
   5   7  11    4.19    0.82
   5  -7  11    3.82    0.67
   5  -7  11    3.58    0.62
   5  -7  11    5.09    0.70
   5   7  12    3.65    0.68
   5   7  13    0.54    0.52
   5   7  14   -0.04    0.42
  -5   8  16    2.60    0.41
  -5   8  15    1.27    0.51
  -5   8  15    0.01    0.43
  -5   8  15    1.70    0.62
  -5   8  14    0.37    0.72
  -5   8  14    0.49    0.60
  -5   8  14   -0.47    0.52
  -5   8  13    3.56    0.79
  -5   8  13    3.27    0.72
  -5   8  12    5.31    0.85
  -5   8  12    4.65    0.88
  -5   8  11    6.42    0.89
  -5  -8  11    4.01    0.72
  -5   8  11    4.39    0.95
  -5   8  10   19.49    1.21
  -5  -8  10   19.39    1.17
  -5   8   9    7.21    0.91
  -5  -8   9    8.25    0.90
  -5   8   9    6.89    1.11
  -5   8   8    0.96    1.02
  -5  -8   8    2.07    1.48
  -5  -8   7    6.19    1.03
  -5  -8   7    7.89    1.55
  -5   8   7    8.83    0.85
  -5  -8   6   21.12    1.36
  -5  -8   6   19.72    1.97
   5  -8  -6   20.81    1.63
  -5   8   6   22.08    1.24
  -5  -8   5    1.07    1.62
  -5  -8   5   -1.19    1.32
   5  -8  -5    0.68    1.24
  -5  -8   5   -0.58    0.91
  -5  -8   4    4.10    1.32
  -5  -8   4    1.79    1.69
   5  -8  -4    3.31    1.25
  -5  -8   4    4.30    0.91
  -5  -8   3    0.89    1.39
  -5  -8   3    0.16    1.62
  -5  -8   3   -0.76    0.89
  -5  -8   2   20.16    1.79
  -5  -8   2   18.88    2.07
  -5  -8   2   20.98    1.30
   5  -8  -2   22.55    1.28
  -5  -8   1   21.23    1.82
  -5  -8   1   21.94    2.05
  -5  -8   1   19.16    1.25
   5  -8  -1   22.33    1.29
  -5  -8   0    6.43    1.52
  -5  -8   0    7.29    1.62
   5  -8   0    5.10    1.30
   5  -8   0    5.98    0.98
  -5   8   0    9.14    0.99
   5  -8   1    5.07    1.01
   5  -8   1    4.19    0.84
  -5  -8  -1    8.68    1.54
   5  -8   1    4.63    1.23
  -5  -8  -1    4.21    1.64
   5  -8   2   46.82    2.20
   5  -8   2   44.16    2.11
  -5  -8  -2   44.79    2.67
   5  -8   2   41.73    2.40
  -5  -8  -2   47.13    2.65
   5  -8   3   21.13    1.33
  -5  -8  -3   22.01    1.91
  -5  -8  -4   11.54    1.69
  -5  -8  -4   11.09    1.63
  -5  -8  -5  174.01    7.67
   5  -8   6   41.41    2.02
  -5  -8  -6   37.32    2.45
   5  -8   7   46.52    2.19
  -5  -8  -7   45.46    2.59
   5  -8   7   46.57    2.08
   5   8   7   43.15    2.14
   5  -8   8   45.23    2.07
   5  -8   8   40.80    2.02
   5  -8   8   46.63    2.00
   5   8   8   41.75    2.06
   5  -8   9   41.29    1.92
   5  -8   9   36.31    1.84
   5  -8   9   42.85    1.85
   5  -8   9   40.44    1.83
   5   8   9   40.22    1.90
   5  -8  10   26.27    1.35
   5  -8  10   27.32    1.29
   5   8  10   25.36    1.36
   5  -8  10   26.41    1.28
   5  -8  11    2.38    0.48
   5   8  11    2.48    0.62
   5   8  12    0.06    0.50
   5   8  13    3.65    0.42
  -5   9  15   11.66    0.63
  -5   9  14   -0.17    0.52
  -5   9  14   -0.69    0.49
  -5   9  13    7.47    0.72
  -5   9  13    8.67    0.70
  -5   9  13    6.16    0.65
  -5   9  12   -0.21    0.68
  -5   9  12    0.10    0.70
  -5   9  11    0.94    0.72
  -5  -9  11    0.58    0.60
  -5   9  11    0.98    0.78
  -5   9  10    1.69    0.72
  -5  -9  10    0.52    0.70
  -5   9  10    1.15    0.88
  -5   9   9    0.55    0.74
  -5  -9   9    0.02    0.76
  -5   9   9    2.03    0.94
  -5   9   8   37.87    1.94
  -5   9   8   39.22    1.77
  -5  -9   7   29.63    1.52
  -5   9   7   28.58    1.43
  -5  -9   6  126.94    5.21
  -5   9   6  117.29    5.17
  -5  -9   6  121.89    5.61
   5  -9  -6  123.88    5.42
  -5  -9   5   -0.24    1.56
  -5  -9   5   -0.27    0.86
  -5   9   5    1.65    1.09
  -5  -9   4   35.75    2.14
  -5  -9   4   31.24    2.29
  -5  -9   3   41.77    2.47
  -5  -9   3   46.37    2.78
  -5   9   3   43.12    2.17
  -5  -9   2  105.66    4.76
  -5  -9   2  103.95    4.89
  -5   9   2  101.06    4.48
  -5  -9   1    4.47    1.77
  -5  -9   1    3.30    1.42
   5  -9  -1    1.83    1.25
  -5   9   1    4.59    0.98
   5  -9   0   33.69    2.16
  -5  -9   0   40.92    2.35
  -5  -9   0   38.22    2.53
  -5   9   0   37.25    1.85
  -5  -9  -1  225.48   10.04
  -5  -9  -1  235.31    9.98
  -5  -9  -2    6.01    1.50
  -5  -9  -2    6.25    1.56
   5  -9   2    3.10    0.96
  -5  -9  -3  185.74    7.59
   5  -9   3  175.60    7.27
  -5  -9  -4    0.47    1.39
  -5  -9  -4    1.89    1.41
   5  -9   4    2.72    0.95
  -5  -9  -5   -0.39    1.37
   5  -9   5    0.02    0.90
   5   9   5    1.44    0.69
   5  -9   6   21.11    1.21
   5   9   6   22.19    1.22
   5  -9   7   21.37    1.23
   5  -9   7   24.33    1.26
   5   9   7   20.68    1.16
   5  -9   7   21.59    1.16
   5  -9   8   18.12    1.08
   5  -9   8   15.78    1.02
   5   9   8   16.17    0.99
   5  -9   8   18.38    0.98
   5  -9   8   19.55    1.00
   5  -9   9    6.26    0.60
   5  -9   9    7.28    0.63
   5  -9   9    7.59    0.62
   5   9  10   30.54    1.45
   5  -9  10   30.03    1.43
   5   9  11    7.78    0.52
  -5  10  13    3.19    0.40
  -5  10  12    1.58    0.51
  -5  10  12    1.30    0.51
  -5  10  11    0.67    0.50
  -5  10  11    0.73    0.63
  -5  10  10    3.41    0.57
  -5 -10  10    3.10    0.59
  -5  10  10    3.95    0.74
  -5  10   9    2.92    0.62
  -5 -10   9    3.32    0.66
  -5  10   9    5.10    0.87
  -5 -10   8    8.38    0.82
  -5  10   8    9.60    0.96
  -5  10   7    6.89    1.01
  -5  10   6   19.85    1.31
  -5  10   5    3.16    0.99
  -5  10   4   10.95    1.08
  -5 -10   3   -0.40    1.54
  -5  10   3   -0.59    0.89
  -5 -10   2    0.98    1.60
  -5 -10   2   -0.36    1.29
  -5  10   2    0.41    0.88
  -5  10   1    1.55    0.84
   5 -10  -1    1.65    0.72
  -5 -10   1    4.06    1.36
  -5 -10   1    2.45    1.56
  -5 -10   0   15.12    1.87
   5 -10   0   16.13    1.07
   5 -10   1    4.51    0.82
   5 -10   2   13.15    1.01
   5 -10   3    3.97    0.85
   5 -10   4    3.51    0.81
   5 -10   5   10.63    0.97
   5 -10   5   11.98    0.82
   5 -10   5   13.02    0.93
   5 -10   6    2.03    0.58
   5 -10   6    1.32    0.68
   5 -10   7    1.57    0.53
   5 -10   7   -0.28    0.53
   5 -10   7    0.74    0.61
   5 -10   8   -0.10    0.46
   5 -10   8   -0.25    0.46
   5 -10   8    1.28    0.49
   5 -10   9   -0.05    0.36
   5 -10   9    0.18    0.40
  -5  11  11    3.24    0.39
  -5  11  10    6.89    0.54
  -5  11  10    6.36    0.60
  -5 -11   9    9.44    0.65
  -5  11   9   10.88    0.78
  -5 -11   8    0.75    0.55
  -5  11   8    0.02    0.63
  -5 -11   7    1.42    0.57
  -5  11   7    2.56    0.74
  -5 -11   6    2.72    0.61
  -5  11   6    2.70    0.77
  -5 -11   5    2.08    0.71
  -5  11   5    2.78    0.79
  -5  11   4    0.70    0.76
   5 -11  -3   14.76    0.89
  -5  11   3   16.62    1.02
   5 -11  -2    6.11    0.68
  -5  11   2    6.52    0.77
   5 -11  -1    3.13    0.66
  -5  11   1    4.63    0.68
   5 -11   0    5.14    0.72
  -5 -11   0    5.97    0.71
   5 -11   1    8.10    0.78
  -5 -11  -1    9.08    0.71
   5 -11   2   83.81    3.61
   5 -11   3    0.48    0.52
   5 -11   3    0.44    0.65
   5 -11   4   67.88    2.80
   5 -11   4   62.14    2.84
   5 -11   5    1.30    0.46
   5 -11   5    0.31    0.52
   5 -11   6   25.28    1.16
   5 -11   6   26.07    1.17
   5 -11   6   25.01    1.20
   5 -11   7    8.05    0.51
   5 -11   7    8.67    0.51
  -5  12   7    0.69    0.42
  -5 -12   6   12.23    0.67
  -5  12   6   12.04    0.72
  -5 -12   5   -0.01    0.47
  -5  12   5   -0.09    0.48
  -5 -12   4    6.11    0.55
  -5  12   4    6.05    0.56
  -5 -12   3    6.35    0.55
  -5  12   3    6.51    0.54
  -5 -12   2    0.56    0.49
  -5 -12   1    0.37    0.46
   5 -12   0    1.59    0.34
   5 -12   0    1.94    0.43
   5 -12   1    3.00    0.38
   5 -12   1    3.12    0.46
   5 -12   2    0.22    0.32
   5 -12   2   -0.18    0.42
   5 -12   3   -0.28    0.31
   5 -12   4   -0.40    0.31
  -6   0  19    0.92    1.06
  -6   0  19   -0.86    0.86
  -6   0  18   25.77    1.42
  -6   0  18   24.55    1.44
  -6   0  17   -0.14    0.92
  -6   0  17   -0.16    0.97
  -6   0  16    1.34    1.49
  -6   0  15    2.47    1.18
  -6   0  15    0.70    1.63
  -6   0  15   -0.54    1.09
  -6   0  15    0.64    0.90
  -6   0  14   68.12    3.51
  -6   0  14   71.86    3.12
  -6   0  14   67.77    3.10
  -6   0  14   74.22    3.89
  -6   0  14   63.02    3.05
  -6   0  13   -0.96    0.99
  -6   0  13    0.24    1.37
  -6   0  13   -1.32    1.10
  -6   0  13   -0.02    0.53
  -6   0  13   -0.09    2.07
  -6   0  13   -0.95    0.95
  -6   0  12    2.96    0.86
  -6   0  12    2.59    1.00
  -6   0  12    4.54    1.39
  -6   0  12    3.20    1.05
  -6   0  12    2.65    0.69
  -6   0  12    3.44    0.92
  -6   0  11   -0.02    0.83
  -6   0  11   -1.48    0.85
  -6   0  11    0.83    1.29
  -6   0  11    0.74    1.76
  -6   0  11   -0.41    0.94
  -6   0  11    0.71    0.63
  -6   0  11   -0.14    0.87
  -6   0  10  459.69   19.28
  -6   0  10  455.98   19.28
  -6   0  10  462.28   19.27
  -6   0  10  463.36   19.24
  -6   0  10  475.98   19.27
  -6   0  10  457.56   19.56
  -6   0   9   -0.50    0.90
  -6   0   9    1.31    0.79
  -6   0   9    0.31    0.83
  -6   0   9    0.53    0.55
  -6   0   9   -0.45    0.78
  -6   0   8  522.04   22.08
  -6   0   8  528.20   22.08
  -6   0   8  531.12   22.06
  -6   0   8  519.01   22.07
  -6   0   8  534.92   22.05
  -6   0   8  549.89   22.07
  -6   0   7    1.10    1.49
  -6   0   7    0.56    0.62
  -6   0   6   15.59    1.56
  -6   0   6   13.52    0.88
  -6   0   5    0.48    1.31
   6   0  -4  943.75   39.01
  -6   0   4  933.42   39.08
   6   0  -3    0.20    0.77
  -6   0   3    0.40    1.06
   6   0  -2 1154.73   47.90
   6   0  -1    0.14    0.88
   6   0   0   86.19    3.81
   6   0   1    0.77    1.09
   6   0   2   37.31    2.10
   6   0   3    0.45    0.83
   6   0   3   -0.73    1.70
   6   0   3    0.48    1.00
   6   0   4    1.28    0.72
   6   0   4    0.47    1.20
   6   0   4    0.50    0.75
   6   0   5    0.74    0.71
   6   0   5   -0.16    0.72
   6   0   6  168.44    7.46
   6   0   6  167.57    7.07
   6   0   6  169.66    7.07
   6   0   7   -1.04    1.69
   6   0   7   -0.10    0.79
   6   0   7   -0.45    0.66
   6   0   8  354.46   15.22
   6   0   8  378.06   15.62
   6   0   8  379.29   15.24
   6   0   9    0.33    0.81
   6   0   9   -0.16    0.83
   6   0   9    0.53    1.75
   6   0   9   -0.26    0.76
   6   0  10  380.92   12.84
   6   0  10  385.12   12.31
   6   0  10  382.79   12.30
   6   0  11   -0.41    1.76
   6   0  11    0.35    0.95
   6   0  12  692.53   28.52
   6   0  12  662.29   28.84
   6   0  13   -0.22    0.75
   6   0  13   -0.69    0.88
   6   0  14   18.76    1.18
   6   0  15   -0.85    0.70
   6   0  16  150.03    6.29
  -6   1  20    0.75    0.75
  -6   1  19    1.43    0.80
  -6   1  19    0.23    1.10
  -6  -1  19    0.67    1.11
  -6   1  18   14.93    1.17
  -6  -1  18   16.98    1.27
  -6   1  18   17.26    1.13
  -6  -1  18   18.22    1.17
  -6   1  17    6.74    1.02
  -6   1  17    4.71    0.82
  -6   1  17    6.52    0.94
  -6  -1  17    6.30    0.97
  -6  -1  17    5.25    1.00
  -6   1  16  104.92    5.12
  -6  -1  16  113.91    5.08
  -6  -1  15    9.90    1.03
  -6   1  15   11.02    1.16
  -6  -1  15   11.78    1.11
  -6   1  15   12.59    1.32
  -6  -1  15   11.03    1.32
  -6   1  15    9.39    0.99
  -6  -1  15   11.10    1.79
  -6   1  15   12.63    1.77
  -6   1  14  196.54    8.57
  -6  -1  14  191.51    8.60
  -6   1  14  206.63    8.29
  -6  -1  14  198.25    8.29
  -6  -1  14  199.93    8.31
  -6   1  14  194.21    8.32
  -6   1  14  196.57    8.33
  -6  -1  14  203.66    8.33
  -6   1  14  198.21    8.27
  -6   1  14  209.21    8.89
  -6  -1  14  210.27    8.90
  -6  -1  14  185.27    8.28
  -6   1  14  185.92    8.28
  -6  -1  13   -0.73    0.91
  -6  -1  13   -0.30    1.02
  -6   1  13   -0.80    1.04
  -6   1  13    0.37    0.88
  -6   1  13   -1.10    1.99
  -6  -1  13   -1.56    2.11
  -6   1  13   -0.40    0.96
  -6  -1  13    0.04    0.96
  -6   1  13    1.10    1.02
  -6  -1  13    0.02    1.02
  -6   1  13    1.21    0.76
  -6   1  13   -0.48    1.47
  -6  -1  13    3.08    1.41
  -6  -1  12   99.54    4.68
  -6   1  12   96.00    4.66
  -6   1  12  104.34    4.39
  -6  -1  12   95.43    4.41
  -6   1  12  100.58    4.39
  -6  -1  12  101.51    4.43
  -6   1  12  104.00    4.40
  -6   1  12  101.88    4.35
  -6  -1  12  102.04    4.38
  -6   1  12  103.98    4.38
  -6   1  12  110.22    5.00
  -6  -1  12  101.40    5.00
  -6  -1  11   10.27    1.05
  -6   1  11   10.56    0.97
  -6   1  11   11.00    0.99
  -6  -1  11   10.04    0.94
  -6   1  11    9.74    0.93
  -6  -1  11   11.95    2.02
  -6   1  11   10.70    2.03
  -6   1  11   10.57    1.07
  -6  -1  11   10.31    1.11
  -6   1  11   10.43    0.83
  -6   1  11   11.03    1.46
  -6  -1  11   10.96    1.45
  -6   1  10   10.06    0.98
  -6  -1  10   10.32    1.06
  -6   1  10   10.33    0.91
  -6   1  10    9.84    1.00
  -6  -1  10   11.74    0.96
  -6   1  10   10.67    0.80
  -6  -1  10   10.22    0.71
  -6   1  10    9.43    0.93
  -6  -1  10   10.25    0.94
  -6   1  10    9.04    1.88
  -6  -1  10   11.83    1.92
  -6  -1   9   37.60    1.85
  -6   1   9   39.11    1.82
  -6   1   9   36.46    1.89
  -6  -1   9   37.36    1.88
  -6   1   9   38.36    1.81
  -6  -1   9   38.10    1.71
  -6  -1   9   37.19    1.80
  -6   1   9   39.43    1.78
  -6  -1   8   67.48    3.00
  -6   1   8   67.16    2.98
  -6   1   8   68.19    2.96
  -6   1   8   68.54    3.00
  -6  -1   8   68.51    3.03
  -6   1   8   67.93    2.94
  -6  -1   8   69.55    2.94
  -6  -1   8   66.54    2.91
  -6  -1   8   68.18    2.95
  -6   1   8   68.86    2.97
  -6  -1   7    4.93    0.66
  -6   1   7    5.28    1.43
  -6  -1   7    5.99    1.51
  -6  -1   7    5.16    0.69
  -6   1   6   21.10    1.61
  -6  -1   6   18.07    1.67
  -6  -1   6   17.89    1.02
   6   1  -6   18.27    0.96
  -6  -1   6   18.88    1.04
  -6  -1   5   49.03    2.44
   6   1  -5   49.34    2.18
  -6   1   5   50.61    2.55
  -6  -1   5   50.49    2.52
   6   1  -4   80.89    3.29
  -6  -1   4   74.91    3.21
  -6  -1   4   77.51    3.50
  -6   1   4   78.81    3.52
  -6  -1   4   77.65    3.52
   6   1  -3   49.33    2.22
  -6  -1   3   48.02    2.45
  -6   1   3   52.43    2.42
  -6  -1   3   46.64    2.46
   6   1  -2   24.11    1.36
   6  -1  -2   25.68    1.47
  -6  -1   2   25.94    1.62
   6  -1  -1   62.58    2.77
  -6  -1   1   56.82    2.89
   6   1   0   12.14    1.46
   6  -1   0   12.30    1.16
  -6  -1   0   11.97    1.25
   6   1   1    1.87    1.34
   6  -1   1    1.16    1.15
   6  -1   2   37.33    1.95
   6   1   2   35.28    2.08
   6  -1   2   31.84    1.97
   6  -1   3   -0.93    0.80
   6  -1   3   -1.23    1.13
   6   1   3   -1.03    1.22
   6  -1   3   -1.31    0.67
   6   1   3    0.12    1.37
   6   1   3    0.15    1.78
   6  -1   3    0.73    1.66
   6   1   4    3.92    1.73
   6  -1   4    5.68    1.80
   6  -1   4    6.66    0.68
   6  -1   4    6.98    0.73
   6  -1   4    6.25    1.13
   6   1   4    7.82    0.92
   6   1   4    6.58    1.15
   6   1   4    6.82    0.73
   6  -1   4    6.36    0.87
   6   1   5    2.51    0.89
   6   1   5    3.69    0.62
   6  -1   5    3.67    0.82
   6  -1   5    3.48    0.66
   6  -1   5    3.83    0.71
   6   1   6    1.62    1.55
   6  -1   6    1.03    1.72
   6  -1   6   -1.02    0.71
   6  -1   6   -0.18    0.77
   6   1   6   -0.11    0.88
   6  -1   6   -0.69    0.75
   6   1   6   -0.06    0.74
   6   1   7   50.54    2.28
   6  -1   7   50.39    2.30
   6  -1   7   51.28    2.30
   6  -1   7   50.21    2.29
   6   1   7   51.56    2.38
   6   1   7   51.56    2.97
   6  -1   7   50.62    2.91
   6  -1   8    8.83    0.90
   6   1   8    8.89    1.89
   6  -1   8    9.97    1.75
   6  -1   8    8.84    0.94
   6   1   8    9.38    0.89
   6  -1   8    8.86    0.90
   6   1   9    0.36    0.85
   6  -1   9   -0.05    0.76
   6   1   9    0.44    1.78
   6  -1   9   -0.09    1.91
   6   1   9   -0.14    0.80
   6  -1   9   -0.73    0.88
   6   1   9    0.79    0.86
   6  -1   9    0.20    0.83
   6   1  10  478.70   20.19
   6   1  10  486.85   20.60
   6  -1  10  492.36   20.63
   6   1  10  483.41   20.20
   6  -1  10  501.34   20.21
   6   1  10  477.76   20.20
   6  -1  10  485.17   20.20
   6  -1  11   25.00    2.29
   6   1  11   27.65    2.21
   6   1  11   27.28    1.48
   6   1  11   28.48    1.52
   6  -1  11   28.12    1.56
   6   1  12    0.74    1.58
   6  -1  12    0.75    1.63
   6  -1  12    0.76    0.82
   6   1  12    0.48    0.73
   6  -1  13   14.48    1.13
   6   1  13   12.71    1.02
   6  -1  13   15.03    1.00
   6   1  14   15.70    1.02
   6  -1  14   15.65    1.06
   6   1  15    5.04    0.73
   6  -1  15    6.17    0.70
   6  -1  16    7.59    0.60
   6   1  16    6.08    0.64
  -6   2  20    4.16    0.72
  -6   2  19   13.23    1.56
  -6  -2  19    9.38    1.46
  -6   2  19   10.14    0.92
  -6   2  18    2.68    0.90
  -6  -2  18    3.74    0.90
  -6   2  18    1.86    0.88
  -6   2  18    2.03    0.63
  -6   2  18    2.35    0.68
  -6   2  17    0.21    0.87
  -6  -2  17    2.23    0.88
  -6   2  17   -0.95    0.80
  -6   2  17   -0.49    0.98
  -6   2  16    1.80    0.85
  -6   2  15    6.81    1.01
  -6   2  15    5.95    1.33
  -6  -2  15    9.09    1.25
  -6  -2  15    7.42    1.15
  -6   2  15    8.53    1.69
  -6  -2  15    7.67    1.63
  -6  -2  15    7.75    0.93
  -6   2  15    8.33    0.99
  -6   2  15    6.11    1.15
  -6   2  14   65.60    3.43
  -6  -2  14   70.92    3.40
  -6   2  14   68.49    3.02
  -6  -2  14   69.25    3.00
  -6  -2  14   68.30    3.07
  -6   2  14   69.84    3.05
  -6   2  14   66.32    3.13
  -6  -2  14   71.16    3.10
  -6   2  14   67.99    3.00
  -6  -2  14   59.06    3.01
  -6   2  14   62.41    3.00
  -6   2  13    1.75    1.45
  -6  -2  13    0.54    1.48
  -6   2  13    2.31    0.99
  -6   2  13    4.97    0.95
  -6  -2  13    1.66    0.91
  -6  -2  13    3.40    1.05
  -6   2  13    2.15    1.13
  -6  -2  13    2.26    1.14
  -6   2  13    2.14    0.85
  -6   2  13    1.70    0.93
  -6  -2  13    2.27    0.96
  -6  -2  12  603.76   25.15
  -6   2  12  609.01   25.15
  -6   2  12  592.80   24.95
  -6  -2  12  610.96   24.95
  -6  -2  12  599.92   24.96
  -6   2  12  604.59   24.96
  -6   2  12  606.86   24.96
  -6  -2  12  599.24   24.97
  -6   2  12  587.86   24.94
  -6   2  12  599.62   24.96
  -6   2  12  604.10   25.31
  -6  -2  12  571.15   25.31
  -6  -2  12  603.88   24.96
  -6  -2  11    3.18    1.34
  -6   2  11    2.87    1.21
  -6  -2  11    3.33    0.94
  -6   2  11    4.07    0.82
  -6  -2  11    2.74    0.83
  -6   2  11    3.22    0.86
  -6   2  11    3.86    0.98
  -6  -2  11    2.18    1.00
  -6   2  11    4.21    0.73
  -6  -2  11    4.22    0.87
  -6   2  11    3.95    0.89
  -6  -2  11    4.12    1.95
  -6   2  10    2.48    1.25
  -6  -2  10    2.36    0.86
  -6   2  10    2.50    0.82
  -6   2  10    3.55    0.78
  -6   2  10    3.08    0.77
  -6  -2  10    4.61    0.87
  -6   2  10    4.38    0.94
  -6  -2  10    3.87    0.87
  -6  -2  10    2.92    0.63
  -6  -2  10    3.20    0.55
  -6   2  10    3.60    0.80
  -6  -2  10    3.52    0.81
  -6  -2   9    2.57    0.93
  -6   2   9    2.64    0.81
  -6  -2   9    1.47    0.77
  -6   2   9    3.78    0.80
  -6   2   9    3.64    0.77
  -6   2   9    2.66    0.94
  -6  -2   9    2.55    0.88
  -6  -2   9    2.64    0.63
  -6  -2   9    3.25    0.59
  -6  -2   9    3.65    0.77
  -6   2   9    2.83    0.78
  -6  -2   8  330.42   13.90
  -6   2   8  332.02   13.89
  -6   2   8  331.64   13.89
  -6  -2   8  334.58   13.88
  -6   2   8  344.09   13.86
  -6   2   8  312.36   13.90
  -6  -2   8  333.27   13.90
  -6  -2   8  327.14   13.86
  -6  -2   8  334.62   13.87
  -6  -2   8  338.82   13.86
  -6   2   8  335.50   13.88
  -6  -2   8  338.03   13.88
  -6  -2   7   38.56    1.84
  -6  -2   7   39.37    1.76
  -6  -2   7   41.92    2.04
  -6   2   7   34.42    2.26
  -6  -2   7   35.35    2.25
  -6   2   7   37.37    1.78
  -6  -2   7   37.56    1.77
  -6  -2   6 1314.57   55.66
  -6   2   6 1345.61   55.69
  -6  -2   6 1360.76   55.70
  -6  -2   6 1342.60   55.55
  -6  -2   5   89.87    4.08
  -6  -2   5   90.50    3.82
  -6   2   5   86.35    4.10
  -6  -2   5   92.06    4.12
  -6  -2   5   90.85    3.83
  -6  -2   4  308.05   12.84
  -6  -2   4  299.79   12.71
  -6   2   4  316.16   12.83
  -6  -2   4  317.99   12.84
  -6  -2   4  302.59   12.69
  -6   2   3   55.57    2.61
  -6  -2   3   55.11    2.62
  -6  -2   3   51.94    2.68
  -6  -2   2   45.93    2.36
  -6  -2   1   64.94    3.18
   6  -2  -1   66.21    3.07
   6   2  -1   68.87    3.20
   6  -2   0   19.53    1.42
  -6  -2   0   19.67    1.55
   6   2   0   17.58    1.71
  -6  -2  -1    4.90    1.25
   6   2   1    5.61    1.50
   6  -2   1    6.24    1.13
   6  -2   2   19.67    1.48
  -6  -2  -2   22.26    1.50
   6   2   2   19.78    1.74
   6   2   2   18.69    1.18
   6   2   2   21.30    1.82
   6  -2   2   18.77    2.03
   6  -2   2   20.37    1.29
   6   2   3  432.64   17.92
   6  -2   3  433.59   17.91
   6  -2   3  416.94   17.64
   6  -2   3  417.44   17.74
   6   2   3  425.72   17.67
   6   2   3  429.95   17.84
  -6  -2  -3  433.53   17.78
   6  -2   3  432.34   17.81
   6  -2   3  431.47   17.68
   6   2   4   67.93    3.57
   6  -2   4   72.24    3.58
   6  -2   4   70.73    3.04
   6  -2   4   71.63    3.05
   6  -2   4   69.51    3.13
   6   2   4   72.03    3.13
   6   2   4   72.94    3.38
   6  -2   5   12.61    1.02
   6  -2   5   11.85    0.83
   6  -2   5   10.64    0.87
   6   2   5   12.60    1.04
   6   2   5   11.48    0.85
   6  -2   5   13.18    0.87
   6   2   6    4.54    1.66
   6  -2   6    3.51    1.72
   6  -2   6    4.11    0.89
   6  -2   6    3.62    0.74
   6  -2   6    4.03    0.68
   6   2   6    2.96    0.92
   6  -2   6    3.17    0.75
   6   2   6    3.51    0.70
   6   2   7    0.80    1.65
   6  -2   7    2.32    1.72
   6  -2   7    1.23    0.87
   6  -2   7    1.01    0.77
   6  -2   7    0.65    0.72
   6   2   7    0.78    0.87
   6   2   7    0.59    0.76
   6  -2   7    1.85    0.76
   6   2   8    7.28    1.77
   6  -2   8    6.06    1.83
   6  -2   8    6.75    0.85
   6  -2   8    5.41    0.94
   6   2   8    7.15    1.08
   6  -2   8    5.85    0.91
   6  -2   8    6.49    0.91
   6   2   8    5.20    0.79
   6   2   9  174.87    7.83
   6  -2   9  168.36    7.84
   6   2   9  169.49    7.35
   6  -2   9  180.64    7.35
   6  -2   9  166.90    7.33
   6  -2   9  172.86    7.35
   6   2   9  178.78    7.40
   6   2   9  179.56    7.35
   6  -2   9  175.57    7.36
   6   2  10  198.69    8.27
   6   2  10  190.71    8.71
   6   2  10  200.27    8.26
   6  -2  10  201.09    8.27
   6   2  10  183.92    8.26
   6  -2  10  199.34    8.26
   6   2  11   84.60    3.80
   6  -2  11   90.88    4.33
   6   2  11   92.26    4.30
   6   2  11   89.51    3.79
   6  -2  11   84.26    3.81
   6   2  12    0.23    1.57
   6  -2  12    1.15    1.73
   6  -2  12    1.22    0.80
   6   2  12    1.31    0.79
   6  -2  13   23.45    1.34
   6   2  13   25.01    1.29
   6   2  13   21.44    1.26
   6   2  14    3.19    0.77
   6  -2  14    2.54    0.77
   6   2  14    2.46    0.64
   6   2  15    1.31    0.61
   6  -2  15    0.95    0.66
   6   2  16   50.25    2.17
   6  -2  16   49.91    2.18
  -6   3  20    1.89    0.60
  -6   3  19    3.00    0.74
  -6   3  18   44.71    2.21
  -6  -3  18   50.03    2.17
  -6   3  18   51.35    2.09
  -6   3  18   41.74    2.00
  -6   3  18   40.04    2.04
  -6   3  17    0.22    0.87
  -6  -3  17    0.01    0.85
  -6   3  17    0.33    0.79
  -6   3  17   -0.15    0.89
  -6  -3  16   74.94    3.27
  -6   3  16   77.30    3.28
  -6   3  16   73.71    3.35
  -6   3  16   74.98    3.30
  -6   3  16   70.77    3.28
  -6   3  15   44.45    2.13
  -6   3  15   45.24    2.17
  -6   3  15   43.26    2.10
  -6  -3  15   43.59    2.10
  -6   3  15   45.85    2.10
  -6  -3  15   39.35    2.60
  -6   3  14   84.98    3.63
  -6  -3  14   83.62    3.61
  -6   3  14   85.91    3.65
  -6  -3  14   78.55    3.80
  -6   3  14   83.37    3.63
  -6   3  14   75.05    3.99
  -6  -3  14   73.40    4.01
  -6   3  13  198.67    8.81
  -6  -3  13  201.75    8.82
  -6   3  13  216.30    8.55
  -6  -3  13  208.83    8.54
  -6  -3  13  208.00    8.59
  -6   3  13  208.83    8.56
  -6   3  13  203.67    8.60
  -6  -3  13  213.49    8.61
  -6   3  13  204.64    8.55
  -6  -3  13  186.18    8.53
  -6   3  13  187.70    8.53
  -6   3  12  167.96    7.37
  -6  -3  12  170.55    7.37
  -6  -3  12  172.32    7.18
  -6   3  12  175.71    7.15
  -6   3  12  172.86    7.14
  -6  -3  12  165.15    7.14
  -6   3  12  161.75    7.18
  -6  -3  12  166.41    7.19
  -6   3  12  168.40    7.12
  -6  -3  12  170.84    7.14
  -6   3  12  166.95    7.15
  -6   3  11   17.64    1.56
  -6  -3  11   16.90    1.62
  -6  -3  11   16.38    1.35
  -6   3  11   17.72    1.22
  -6   3  11   19.09    1.16
  -6  -3  11   17.18    1.15
  -6   3  11   16.81    1.14
  -6  -3  11   18.43    1.29
  -6   3  11   17.21    1.27
  -6  -3  11   17.15    0.99
  -6   3  11   18.54    1.09
  -6  -3  11   17.53    1.18
  -6   3  11   17.84    1.14
  -6   3  10    2.05    1.16
  -6  -3  10    1.27    1.22
  -6  -3  10    0.72    0.98
  -6  -3  10    2.13    0.80
  -6   3  10    1.21    0.81
  -6   3  10    1.52    0.86
  -6   3  10    1.04    1.03
  -6  -3  10    0.98    1.04
  -6  -3  10    1.44    0.65
  -6  -3  10    1.56    0.53
  -6  -3  10    1.41    0.81
  -6   3  10    1.98    0.78
  -6  -3   9  249.25   10.66
  -6   3   9  252.55   10.66
  -6  -3   9  249.83   10.67
  -6   3   9  246.74   10.68
  -6   3   9  266.05   10.67
  -6  -3   9  261.73   10.65
  -6  -3   9  259.89   10.64
  -6  -3   9  250.48   10.78
  -6   3   8   40.79    1.96
  -6  -3   8   42.02    1.97
  -6   3   8   43.70    2.01
  -6  -3   8   42.68    1.91
  -6  -3   8   39.21    2.17
  -6  -3   8   41.95    1.93
  -6   3   8   42.26    1.92
  -6  -3   7    2.58    0.66
  -6  -3   7    1.30    1.18
  -6   3   7    1.51    0.65
  -6  -3   7    1.12    0.66
  -6   3   7    2.14    0.90
  -6  -3   7    2.09    0.81
  -6   3   7    1.83    0.76
  -6   3   6    3.07    0.88
  -6  -3   6    2.03    0.85
  -6  -3   6    3.44    0.74
  -6  -3   6    3.10    0.66
  -6   3   6    3.72    1.31
  -6  -3   6    3.13    1.32
  -6  -3   6    2.93    1.25
  -6  -3   5  308.59   12.72
  -6  -3   5  306.92   12.58
   6  -3  -5  297.41   12.56
  -6   3   5  281.71   12.69
  -6  -3   5  303.28   12.70
   6   3  -5  312.31   12.71
  -6  -3   4   26.16    1.84
  -6  -3   4   27.10    1.47
  -6   3   4   26.87    1.72
  -6  -3   4   28.30    1.75
   6   3  -4   28.63    1.83
  -6  -3   3   85.76    3.84
  -6   3   3   82.57    3.77
  -6  -3   3   81.00    3.78
   6   3  -3   86.34    3.85
  -6   3   2    4.34    1.08
  -6  -3   2    4.36    1.14
  -6  -3   2    1.57    1.38
   6   3  -2    3.65    1.37
  -6  -3   1  274.56   11.44
   6   3  -1  265.84   11.47
  -6  -3   0    0.67    0.63
   6   3   0    0.83    1.51
  -6  -3   0   -0.04    1.32
   6  -3   0    1.56    1.18
   6  -3   1   22.15    1.36
  -6  -3  -1   22.15    1.66
  -6  -3  -1   23.23    1.14
   6   3   1   22.84    1.80
   6  -3   1   23.96    1.62
   6   3   1   21.42    1.93
   6   3   2  979.51   39.64
   6  -3   2  956.37   39.55
  -6  -3  -2  963.80   39.57
   6   3   2  924.84   39.43
   6  -3   2  963.19   39.63
   6   3   2  972.90   39.63
   6  -3   2  961.00   39.45
   6   3   3  222.91    9.60
   6  -3   3  222.68    9.60
   6  -3   3  222.28    9.31
   6  -3   3  227.43    9.36
   6   3   3  219.68    9.34
   6   3   3  230.85    9.60
  -6  -3  -3  224.78    9.49
   6  -3   4   87.66    3.77
   6  -3   4   92.79    3.87
   6   3   4   87.26    3.77
   6   3   4   90.23    3.82
   6  -3   4   84.51    4.01
  -6  -3  -4   90.58    3.98
   6  -3   5   63.49    2.72
   6   3   5   61.42    2.72
   6  -3   5   66.80    2.81
   6  -3   5   59.62    2.72
   6   3   5   64.64    2.81
   6   3   5   60.21    3.22
   6   3   6   -1.25    1.54
   6  -3   6   -0.14    1.66
   6  -3   6   -0.69    0.70
   6  -3   6   -0.32    0.67
   6  -3   6   -0.39    0.89
   6   3   6    0.08    0.91
   6  -3   6   -1.21    0.74
   6   3   6    1.62    0.66
   6   3   7   29.05    1.58
   6  -3   7   34.36    1.62
   6  -3   7   33.29    1.61
   6  -3   7   32.93    1.60
   6  -3   7   34.47    1.74
   6   3   7   35.63    1.75
   6   3   7   33.64    2.32
   6  -3   7   35.08    2.37
   6  -3   8   36.98    2.56
   6   3   8   43.06    2.53
   6   3   8   37.62    1.82
   6  -3   8   37.25    1.85
   6  -3   8   37.54    1.92
   6  -3   8   38.30    1.83
   6  -3   8   37.67    1.82
   6   3   8   36.72    1.96
   6   3   8   38.61    1.82
   6  -3   8   37.48    1.83
   6   3   9    5.57    1.78
   6  -3   9    6.25    0.89
   6  -3   9    6.37    1.03
   6   3   9    6.97    1.10
   6  -3   9    7.93    0.87
   6   3   9    6.00    0.92
   6  -3   9    6.07    0.94
   6   3   9    6.76    0.88
   6   3  10    4.52    1.69
   6  -3  10    1.92    1.72
   6  -3  10    4.68    0.85
   6   3  10    3.86    1.08
   6   3  10    4.31    1.02
   6  -3  10    5.19    0.93
   6   3  10    3.62    0.84
   6   3  10    4.49    0.89
   6  -3  10    4.40    0.81
   6  -3  11    7.34    1.74
   6   3  11    6.81    1.66
   6  -3  11    6.90    0.82
   6   3  11    6.31    0.83
   6  -3  12    0.80    0.84
   6   3  12   -0.46    0.79
   6   3  12   -0.79    0.67
   6   3  12    0.56    0.86
   6   3  12    2.11    1.52
   6  -3  12   -0.62    1.63
   6   3  13    1.50    0.76
   6  -3  13   -1.11    0.80
   6   3  13   -0.18    0.77
   6   3  14    1.43    0.67
   6  -3  14    2.92    0.69
   6   3  14    2.75    0.64
   6  -3  15    6.69    0.62
   6   3  15    6.09    0.60
   6   3  15    5.70    0.56
  -6   4  20    9.64    0.64
  -6   4  19    0.05    0.64
  -6   4  18    2.74    0.78
  -6   4  18    3.76    0.70
  -6   4  17    3.51    1.10
  -6  -4  17    3.48    0.96
  -6   4  17    3.05    0.85
  -6   4  17    2.83    0.81
  -6   4  16    2.76    0.86
  -6  -4  16    4.17    0.88
  -6   4  16    3.62    0.87
  -6   4  16    4.71    0.83
  -6   4  16    5.05    0.98
  -6   4  15    8.84    1.00
  -6   4  14   35.75    1.83
  -6  -4  14   38.86    1.84
  -6  -4  14   35.44    2.30
  -6   4  14   38.94    1.86
  -6   4  14   36.55    1.94
  -6   4  13  128.61    5.65
  -6  -4  13  120.46    5.65
  -6   4  13  123.25    5.38
  -6   4  13  125.00    5.37
  -6   4  13  128.68    5.40
  -6   4  12  101.46    4.03
  -6   4  12   92.41    3.99
  -6   4  12   97.33    4.02
  -6   4  12   93.22    4.27
  -6  -4  12   89.57    4.29
  -6   4  12   94.76    4.00
  -6  -4  12   82.51    3.96
  -6   4  12   88.96    3.97
  -6   4  11    9.76    1.01
  -6   4  11    8.75    1.00
  -6   4  11    8.08    1.41
  -6  -4  11   10.33    1.43
  -6  -4  11    9.48    0.82
  -6   4  11    9.73    0.96
  -6   4  11    9.97    0.93
  -6  -4  11   11.89    0.95
  -6   4  10    9.97    0.99
  -6   4  10    9.88    0.97
  -6  -4  10    8.74    0.99
  -6   4  10    7.63    1.29
  -6  -4  10    8.44    1.33
  -6  -4  10    9.41    0.82
  -6  -4  10    9.66    0.72
  -6  -4  10    9.07    0.89
  -6   4  10    9.70    0.90
  -6  -4   9   49.23    2.30
  -6   4   9   50.66    2.34
  -6   4   9   49.07    2.50
  -6  -4   9   48.25    2.51
  -6  -4   9   50.66    2.24
  -6   4   9   50.42    2.28
  -6  -4   9   48.77    2.26
  -6   4   9   51.06    2.26
  -6  -4   8   75.25    3.13
  -6   4   8   71.11    3.14
  -6  -4   8   70.46    3.17
  -6   4   8   72.50    3.21
  -6  -4   8   70.58    3.12
  -6   4   8   73.26    3.12
  -6   4   7    2.30    0.88
  -6   4   7    3.49    0.69
  -6   4   7    2.18    0.64
  -6  -4   7    2.04    0.63
  -6  -4   6   46.20    2.02
  -6   4   6   41.55    2.04
  -6  -4   6   44.35    1.94
   6   4  -6   45.42    2.22
  -6  -4   6   40.87    1.89
  -6   4   6   40.38    1.89
  -6  -4   5   26.47    1.87
   6  -4  -5   26.53    1.44
  -6  -4   5   28.44    1.49
  -6   4   5   27.42    1.47
  -6   4   5   24.96    1.69
  -6  -4   5   27.03    1.71
  -6  -4   5   25.46    1.37
   6   4  -5   25.89    1.73
  -6  -4   5   26.64    1.27
  -6   4   4   47.04    2.20
  -6   4   4   46.06    2.36
  -6  -4   4   46.14    2.37
  -6  -4   4   47.99    2.11
   6   4  -4   48.77    2.46
  -6  -4   4   45.11    2.53
   6  -4  -4   47.26    2.22
  -6  -4   4   46.78    2.27
  -6   4   3    1.85    0.88
   6   4  -3    2.92    1.29
  -6  -4   3    1.15    1.05
  -6  -4   3    1.18    1.38
  -6   4   3    0.67    1.05
  -6  -4   3    2.88    1.10
  -6   4   2    4.80    0.89
  -6   4   2    3.72    1.06
  -6  -4   2    5.56    1.10
   6   4  -2    7.08    1.42
  -6  -4   2    5.94    1.47
  -6  -4   1    6.68    1.08
   6   4  -1    5.99    1.47
  -6  -4   1    6.71    1.38
   6  -4  -1    6.34    0.94
   6  -4   0   53.84    2.43
  -6  -4   0   51.18    2.75
   6  -4   1   32.89    1.55
   6   4   1   27.31    1.93
   6  -4   1   28.10    1.99
   6   4   1   29.94    1.44
  -6  -4  -1   27.37    1.88
  -6  -4  -2   16.60    0.93
   6   4   2   18.16    1.57
   6  -4   2   16.67    1.64
   6   4   2   17.17    1.01
   6  -4   2   17.41    1.13
   6   4   3    6.77    1.40
   6  -4   3    4.56    1.37
   6  -4   3    4.93    0.91
   6   4   3    3.64    1.54
   6  -4   3    4.42    1.13
   6   4   3    4.24    0.76
   6  -4   3    4.56    0.62
   6   4   3    4.86    0.59
   6  -4   4    6.89    0.70
   6   4   4    8.04    0.68
   6  -4   4    8.12    0.74
   6  -4   4    7.26    1.01
   6   4   4    8.10    0.87
   6  -4   4    9.92    1.23
   6   4   5    4.95    1.48
   6  -4   5    4.21    1.51
   6  -4   5    5.09    1.01
   6  -4   5    5.83    0.73
   6   4   5    6.02    0.88
   6   4   5    6.84    0.67
   6  -4   5    4.86    0.70
   6   4   6    7.23    1.57
   6  -4   6    6.95    1.56
   6  -4   6    7.35    0.80
   6  -4   6    7.23    0.96
   6   4   6    7.69    0.98
   6   4   6    7.45    0.75
   6  -4   6    6.66    0.76
   6  -4   7   10.17    1.71
   6   4   7   10.47    1.67
   6   4   7   11.18    0.85
   6  -4   7    9.14    1.12
   6  -4   7    9.42    0.91
   6  -4   7    8.13    0.89
   6   4   7   10.37    1.09
   6   4   7    9.77    0.86
   6  -4   7   10.42    0.87
   6  -4   7    9.75    0.88
   6  -4   8    1.53    1.66
   6   4   8    3.35    1.64
   6  -4   8    2.46    1.02
   6  -4   8    3.15    0.80
   6  -4   8    2.19    0.80
   6   4   8    2.91    1.01
   6  -4   8    2.10    0.80
   6   4   8    2.68    0.76
   6  -4   8    1.43    0.76
   6   4   8    3.25    0.75
   6   4   9    0.98    1.53
   6  -4   9    1.94    1.55
   6  -4   9    1.17    0.82
   6  -4   9    0.54    0.82
   6  -4   9    1.04    1.03
   6   4   9    0.78    1.03
   6  -4   9    1.74    0.82
   6   4   9    1.25    0.76
   6  -4   9    1.02    0.76
   6   4   9    1.25    0.74
   6   4  10   11.75    1.73
   6  -4  10   12.31    1.79
   6   4  10   15.48    1.04
   6  -4  10   14.91    1.09
   6   4  10   18.07    1.18
   6  -4  10   16.72    1.08
   6   4  11  105.49    5.15
   6  -4  11  103.55    5.18
   6   4  11  109.57    4.77
   6   4  11  113.47    4.78
   6  -4  11  118.45    4.80
   6   4  12    5.04    0.90
   6  -4  12    4.08    0.80
   6   4  12    4.43    0.75
   6   4  13   -1.55    0.76
   6   4  13    0.46    0.64
   6  -4  13    0.18    0.67
   6   4  14    0.65    0.61
   6  -4  14   -0.84    0.56
   6   4  14    0.24    0.52
   6   4  15    1.93    0.47
  -6   5  19   12.64    0.76
  -6   5  18   60.70    2.49
  -6   5  18   52.68    2.48
  -6   5  17   15.37    0.96
  -6   5  17   17.27    1.02
  -6   5  17   15.64    1.05
  -6   5  16    3.00    0.78
  -6   5  16    2.06    0.83
  -6   5  16    2.74    0.84
  -6   5  15   16.85    1.10
  -6   5  15   16.41    1.17
  -6   5  15   16.38    1.16
  -6   5  14    7.26    0.93
  -6   5  13   42.39    2.03
  -6   5  13   44.15    2.02
  -6   5  12  200.01    8.55
  -6   5  12  208.46    8.55
  -6   5  12  200.53    8.55
  -6  -5  11  197.69    8.23
  -6   5  11  193.68    8.29
  -6   5  11  190.32    8.27
  -6   5  11  201.96    8.26
  -6  -5  10   79.09    3.45
  -6   5  10   78.95    3.54
  -6   5  10   80.63    3.49
  -6   5  10   80.15    3.48
  -6  -5   9   55.41    2.47
  -6   5   9   55.16    2.58
  -6   5   9   56.76    2.48
   6   5  -9   55.38    2.95
  -6  -5   9   50.88    2.79
  -6  -5   8    2.69    1.26
   6   5  -8    2.51    1.52
  -6  -5   8    3.60    0.75
  -6   5   8    2.37    0.92
  -6   5   8    3.99    0.75
  -6  -5   7   36.39    1.73
  -6   5   7   35.16    1.85
  -6   5   7   36.31    1.69
  -6  -5   7   35.02    2.13
  -6   5   6   -0.16    0.95
  -6  -5   6    0.05    1.26
   6   5  -6   -0.07    1.55
  -6  -5   6    1.72    0.75
  -6  -5   5    8.17    1.47
   6   5  -5    8.79    1.67
   6  -5  -5    7.67    0.99
  -6  -5   5    7.96    0.83
   6  -5  -4  493.81   20.83
  -6  -5   4  520.43   21.05
   6   5  -4  494.03   21.14
   6  -5  -4  491.01   20.92
  -6  -5   4  513.59   20.84
  -6   5   3  118.44    5.22
   6  -5  -3  123.83    5.18
   6   5  -3  124.04    5.61
  -6  -5   3  113.40    5.47
  -6  -5   3  126.12    5.18
   6  -5  -2   75.64    3.30
  -6   5   2   75.13    3.32
   6   5  -2   72.62    3.79
  -6  -5   2   76.03    3.62
  -6  -5   2   77.08    3.27
   6  -5  -1   81.18    3.57
  -6   5   1   83.53    3.57
  -6  -5   1   79.02    3.89
   6   5  -1   85.65    4.08
   6  -5   0   28.18    1.46
  -6   5   0   27.16    1.45
  -6  -5   0   26.09    1.91
   6   5   0   30.93    2.11
   6  -5   0   29.47    1.76
   6  -5   1  246.75   10.29
  -6   5  -1  247.84   10.27
   6   5   1  242.90   10.63
  -6  -5  -1  246.06   10.51
   6  -5   1  239.16   10.43
  -6  -5  -2    1.95    1.29
   6   5   2    1.38    1.71
   6  -5   2    0.36    1.11
   6  -5   2    1.06    0.82
   6  -5   3  319.09   13.17
   6   5   3  312.45   13.13
  -6  -5  -3  322.84   13.36
   6  -5   3  308.95   13.30
   6  -5   4    7.08    1.03
  -6  -5  -4    7.02    1.32
   6   5   4    6.92    0.85
   6  -5   4    6.60    1.24
   6  -5   5    3.52    0.72
   6   5   5    3.35    0.87
   6  -5   5    2.62    1.23
   6  -5   5    1.91    1.01
   6   5   6   -0.19    0.90
   6  -5   6   -0.13    0.75
   6  -5   6   -0.46    1.01
   6   5   7    1.28    0.97
   6  -5   7    3.46    0.79
   6  -5   7    3.49    1.03
   6   5   8   -0.02    0.98
   6  -5   8   -0.26    0.79
   6  -5   8    1.01    0.79
   6  -5   8   -0.44    0.96
   6  -5   9   28.54    1.48
   6  -5   9   27.99    1.47
   6   5  10   64.69    2.91
   6  -5  10   62.38    2.82
   6  -5  11   16.06    0.99
   6   5  11   13.72    1.16
   6   5  12   10.57    0.96
   6   5  13    7.91    0.79
   6   5  14   12.95    0.83
   6   5  15   34.39    1.51
  -6   6  18    6.93    0.57
  -6   6  18    6.30    0.59
  -6   6  17    3.66    0.59
  -6   6  17    2.73    0.66
  -6   6  16    3.69    0.77
  -6   6  16    3.82    0.72
  -6   6  15    0.26    0.84
  -6   6  15    0.39    0.75
  -6   6  15    0.11    0.81
  -6   6  14    0.39    0.86
  -6   6  14    2.07    0.80
  -6   6  14    2.02    0.84
  -6   6  13    1.18    0.92
  -6   6  12   11.04    1.02
  -6   6  12    9.62    1.07
  -6   6  11   26.20    1.55
  -6   6  11   26.22    1.48
  -6   6  11   25.83    1.44
  -6  -6  11   25.32    1.37
  -6   6  10   25.53    1.58
  -6  -6  10   25.29    1.39
  -6   6  10   26.18    1.47
  -6   6  10   26.79    1.41
  -6   6   9    0.15    0.98
  -6   6   9    0.49    0.77
  -6  -6   9   -0.54    1.34
  -6  -6   9    0.68    0.78
  -6  -6   8   84.55    3.62
   6   6  -8   83.98    4.06
  -6  -6   8   77.34    3.93
  -6   6   8   83.63    3.71
  -6  -6   7  130.91    5.34
   6   6  -7  123.94    5.74
  -6  -6   7  122.90    5.64
  -6   6   7  119.93    5.39
  -6  -6   6   83.60    4.15
   6   6  -6   88.57    4.25
  -6  -6   6   90.20    3.94
  -6  -6   6   86.62    3.78
  -6  -6   5   74.65    3.73
   6   6  -5   80.56    3.84
   6  -6  -5   73.07    3.46
  -6  -6   5   75.49    3.50
  -6  -6   5   77.97    3.34
   6   6  -4   92.62    4.51
   6  -6  -4   92.95    4.12
  -6  -6   4   97.27    4.19
  -6  -6   4   92.42    4.33
  -6  -6   4   90.13    3.98
  -6  -6   3   17.60    1.14
  -6  -6   3   19.11    1.52
   6   6  -3   16.20    2.01
  -6  -6   3   19.42    1.81
   6  -6  -3   17.82    1.07
  -6  -6   2    0.72    0.77
   6  -6  -2   -0.68    0.73
  -6  -6   2    2.34    1.21
   6   6  -2    1.93    1.58
  -6  -6   2    0.06    1.53
  -6   6   2    0.25    0.91
   6  -6  -1    2.78    0.81
  -6  -6   1    2.63    1.52
  -6  -6   1    2.37    1.30
   6   6  -1    2.04    1.76
  -6   6   1    2.39    0.87
   6  -6   0    2.49    0.80
  -6  -6   0   -0.86    1.46
   6   6   0   -0.40    1.81
   6  -6   0    1.52    1.14
  -6   6   0    0.30    0.82
   6  -6   1   27.72    1.52
  -6  -6  -1   23.93    2.06
   6  -6   1   27.86    1.78
  -6   6  -1   30.28    1.47
   6  -6   2    1.06    0.80
   6  -6   2   -0.10    1.17
  -6  -6  -2    0.56    1.47
   6  -6   3    2.49    0.88
   6  -6   3    3.19    1.20
  -6  -6  -3    3.53    1.43
   6  -6   4   -0.25    0.98
  -6  -6  -4    1.50    1.41
   6  -6   4    0.43    1.23
   6  -6   5    2.71    0.76
   6   6   5    3.26    0.84
   6  -6   5    2.77    1.21
   6  -6   5    4.16    1.04
   6   6   6    1.32    0.87
   6  -6   6   -0.29    0.75
   6  -6   6   -0.73    0.99
   6   6   7    3.89    0.91
   6  -6   7    2.94    0.81
   6  -6   7    1.73    1.08
   6  -6   8    9.34    0.90
   6  -6   8    9.16    0.88
   6   6   9   47.93    2.28
   6  -6   9   48.24    2.24
   6   6  10    4.00    0.86
   6  -6  10    2.38    0.73
   6  -6  10    3.26    0.73
   6  -6  10    3.02    0.80
   6   6  11    0.91    0.84
   6  -6  11    0.52    0.64
   6  -6  11    0.74    0.65
   6   6  12    0.64    0.73
   6   6  13    0.63    0.57
   6   6  14   10.50    0.66
  -6   7  17    0.22    0.43
  -6   7  17    0.40    0.53
  -6   7  16   16.92    0.94
  -6   7  16   16.86    0.95
  -6   7  16   18.58    1.01
  -6   7  15   24.61    1.22
  -6   7  15   22.31    1.21
  -6   7  15   23.39    1.26
  -6   7  14    9.40    0.84
  -6   7  14    8.69    0.90
  -6   7  14   10.08    0.90
  -6   7  13   37.33    1.85
  -6   7  13   38.90    1.79
  -6   7  13   40.81    1.85
  -6   7  12    0.87    0.89
  -6   7  12    0.97    0.81
  -6  -7  11   37.87    1.83
  -6   7  11   39.11    1.92
  -6   7  10    8.66    1.15
  -6  -7   9   10.44    0.96
  -6   7   9   10.75    0.99
  -6   7   9   10.96    1.17
  -6  -7   9    9.32    1.51
  -6  -7   8    9.75    1.53
  -6   7   8    7.57    1.21
  -6  -7   7   12.18    1.64
   6   7  -7   10.66    1.78
  -6  -7   7   10.35    1.05
  -6   7   7    9.45    1.24
   6   7  -6   -0.17    1.70
  -6  -7   6   -0.07    1.50
  -6  -7   6   -0.63    1.15
   6  -7  -6   -0.09    1.10
  -6  -7   6    0.70    0.90
  -6   7   6   -0.18    1.01
  -6  -7   5   14.45    1.40
  -6  -7   5   11.28    1.79
   6   7  -5   13.28    1.90
   6  -7  -5    9.31    1.27
  -6  -7   5   15.03    1.07
  -6  -7   4   10.23    1.63
   6   7  -4   11.12    1.87
  -6  -7   4    9.09    1.36
  -6  -7   4   10.59    1.02
   6   7  -3   32.47    2.57
  -6  -7   3   37.99    2.12
  -6  -7   3   38.05    2.40
  -6  -7   3   34.47    1.76
  -6   7   3   34.64    1.86
  -6  -7   2    7.41    1.75
  -6  -7   2    7.74    1.41
   6   7  -2    7.33    1.80
  -6   7   2    6.14    1.01
  -6  -7   1    4.41    1.66
  -6  -7   1    4.00    1.41
   6  -7  -1    5.77    0.80
  -6   7   1    4.31    0.95
  -6  -7   0   38.51    2.41
   6  -7   0   34.09    2.11
  -6  -7   0   39.56    2.26
   6  -7   0   35.15    1.76
  -6   7   0   36.33    1.81
   6  -7   1    1.09    0.85
  -6  -7  -1   -0.13    1.47
  -6  -7  -1    1.09    1.50
   6  -7   1   -1.11    1.22
   6  -7   2    0.52    0.86
   6  -7   2   -0.78    1.24
  -6  -7  -2    1.88    1.58
   6  -7   3  108.79    4.61
  -6  -7  -3  104.04    4.96
   6  -7   3  104.30    4.81
   6  -7   4  271.25   12.07
  -6  -7  -4  256.00   12.14
   6  -7   5  277.64   11.35
   6  -7   5  265.88   11.30
   6  -7   6    0.25    0.76
   6  -7   7    1.98    0.96
   6  -7   8    5.41    0.90
   6   7   8    7.29    0.95
   6  -7   8    7.24    0.80
   6  -7   8    6.01    0.77
   6  -7   9   38.88    1.99
   6  -7   9   41.28    1.92
   6  -7   9   42.75    1.92
   6   7   9   43.11    1.99
   6   7  10    4.31    0.79
   6  -7  10    4.62    0.68
   6  -7  10    3.45    0.69
   6  -7  10    3.51    0.75
   6   7  11    0.03    0.72
   6  -7  11    1.42    0.53
   6  -7  11    0.10    0.56
   6   7  12    3.92    0.60
   6   7  13   -0.03    0.47
  -6   8  16   10.77    0.69
  -6   8  16   10.56    0.62
  -6   8  15   36.28    1.68
  -6   8  15   36.13    1.65
  -6   8  14    2.70    0.73
  -6   8  14    4.37    0.65
  -6   8  13    1.47    0.72
  -6   8  13    0.58    0.76
  -6   8  13    1.75    0.72
  -6   8  12    1.42    0.81
  -6  -8  12    1.30    0.61
  -6   8  12    1.08    0.81
  -6   8  11   12.37    1.00
  -6  -8  11   13.16    0.93
  -6   8  11   11.24    1.07
  -6   8  10    0.25    0.84
  -6  -8  10    1.06    0.77
  -6   8   9   -0.23    0.77
  -6  -8   9    0.30    0.85
  -6  -8   8   60.52    3.36
  -6   8   8   69.47    3.06
  -6  -8   7  217.57    9.91
  -6   8   7  232.87    9.64
  -6  -8   6  109.01    5.56
  -6  -8   6  123.66    5.17
  -6   8   6  121.52    5.24
  -6  -8   5  150.37    6.91
  -6  -8   5  159.58    6.73
  -6  -8   5  151.20    6.51
  -6   8   5  153.74    6.57
  -6  -8   4  106.48    5.43
  -6  -8   4  120.05    5.24
  -6  -8   4  116.25    4.97
  -6   8   4  116.89    5.04
  -6  -8   3   46.30    2.52
  -6   8   3   45.46    2.19
  -6  -8   2   17.32    1.71
  -6  -8   2   17.45    1.90
   6  -8  -2   17.45    1.17
  -6   8   2   16.80    1.27
  -6  -8   1    0.44    1.45
  -6  -8   1    1.06    1.60
   6  -8  -1    1.18    1.28
   6  -8  -1    2.01    0.89
  -6   8   1    1.86    0.95
  -6  -8   0  305.77   13.16
   6  -8   0  289.76   13.02
  -6  -8   0  313.74   13.09
   6  -8   0  312.87   12.82
  -6   8   0  304.97   12.82
   6  -8   1   71.20    3.08
   6  -8   1   67.42    3.01
  -6  -8  -1   64.81    3.58
   6  -8   1   62.88    3.30
  -6  -8  -1   71.89    3.46
   6  -8   2   17.00    1.24
   6  -8   2   13.81    1.11
  -6  -8  -2   11.19    1.71
  -6  -8  -2   13.43    1.79
   6  -8   2   15.40    1.48
  -6  -8  -3    2.12    1.58
  -6  -8  -3   -0.08    1.54
  -6  -8  -4   54.50    3.17
  -6  -8  -4   68.56    3.25
   6  -8   5   11.82    1.13
  -6  -8  -5    9.54    1.64
   6  -8   6   56.39    2.71
   6  -8   6   61.12    2.61
  -6  -8  -6   56.44    3.07
   6  -8   7    5.20    0.91
   6   8   7    5.31    0.87
   6  -8   7    5.82    0.75
   6  -8   8   32.79    1.63
   6  -8   8   35.84    1.69
   6  -8   8   34.65    1.62
   6   8   8   34.16    1.67
   6  -8   8   34.17    1.63
   6  -8   9   11.35    0.91
   6   8   9   10.51    0.87
   6  -8   9   10.71    0.78
   6  -8   9   10.94    0.79
   6  -8  10   13.51    0.85
   6  -8  10   13.21    0.80
   6   8  10   12.51    0.87
   6   8  11   -0.20    0.55
   6   8  12    0.32    0.43
  -6   9  15   -0.05    0.38
  -6   9  14   34.90    1.64
  -6   9  14   37.62    1.64
  -6   9  13   10.62    0.78
  -6   9  13    9.71    0.77
  -6   9  12    1.51    0.67
  -6   9  12    1.78    0.67
  -6   9  12    1.08    0.71
  -6   9  11    3.85    0.70
  -6   9  11    4.09    0.79
  -6  -9  11    1.68    0.63
  -6   9  10   -0.18    0.73
  -6   9  10   -0.89    0.92
  -6  -9  10   -0.35    0.70
  -6   9   9    0.46    0.73
  -6   9   9    0.96    0.91
  -6  -9   9    0.21    0.77
  -6   9   8   -0.24    0.71
  -6   9   8    1.11    0.93
  -6  -9   8    0.46    0.77
  -6  -9   7   10.30    1.57
  -6   9   7    8.41    0.83
  -6  -9   6    9.66    1.60
  -6   9   6    8.98    0.82
  -6  -9   5    5.42    1.71
  -6   9   5    3.18    0.71
  -6   9   4    1.85    0.98
  -6  -9   4    3.95    1.56
  -6  -9   4    0.77    1.27
  -6   9   3    1.69    1.00
  -6  -9   3    1.16    1.32
  -6  -9   3   -0.94    1.66
   6  -9  -2   -0.46    0.77
  -6   9   2   -1.37    0.96
  -6  -9   2    0.25    1.37
  -6  -9   2    1.37    1.70
   6  -9  -2    1.09    1.29
   6  -9  -1    3.67    0.87
  -6   9   1    4.25    0.91
  -6  -9   1    6.81    1.48
  -6  -9   1    4.26    1.77
   6  -9  -1    6.28    1.31
   6  -9   0   30.81    1.62
  -6  -9   0   31.05    2.35
  -6  -9   0   32.58    2.13
   6  -9   0   30.66    1.98
   6  -9   1   77.91    3.47
  -6  -9  -1   80.86    3.95
  -6  -9  -1   79.47    3.84
  -6  -9  -2  143.65    6.38
   6  -9   2  160.42    6.43
  -6  -9  -2  147.32    6.81
  -6  -9  -2  163.82    6.76
   6  -9   3   16.81    1.18
  -6  -9  -3   13.54    1.76
  -6  -9  -3   15.77    1.64
  -6  -9  -4   -0.85    1.35
   6  -9   4    0.81    0.93
   6  -9   5    2.73    0.68
   6  -9   5    3.22    0.87
   6   9   6    0.48    0.65
   6  -9   6    0.95    0.84
   6  -9   6    0.13    0.63
   6  -9   7   58.34    2.45
   6   9   7   51.62    2.45
   6  -9   7   59.62    2.45
   6  -9   7   56.43    2.51
   6  -9   7   53.62    2.47
   6  -9   8   25.86    1.20
   6  -9   8   25.72    1.20
   6  -9   8   25.81    1.27
   6  -9   8   23.32    1.19
   6   9   9    7.17    0.65
   6  -9   9    8.52    0.63
   6  -9  10    1.12    0.38
   6   9  10    0.94    0.42
  -6  10  13   11.39    0.64
  -6  10  12   14.52    0.82
  -6  10  11    2.71    0.53
  -6  10  11    2.62    0.55
  -6  10  11    2.46    0.65
  -6  10  10   40.27    1.81
  -6 -10  10   36.69    1.82
  -6  10   9   12.29    0.80
  -6  10   9   12.23    1.01
  -6 -10   9   12.59    0.85
  -6  10   8   40.69    1.96
  -6  10   8   45.83    2.11
  -6 -10   8   46.44    1.99
  -6  10   7   11.49    1.08
  -6 -10   7   11.48    0.94
  -6  10   6  222.69    9.11
  -6 -10   6  211.04    9.07
  -6  10   5    0.79    0.91
  -6  10   4    7.54    0.94
  -6  10   3    4.24    0.90
  -6  10   2  133.89    5.70
   6 -10  -1    5.64    0.75
  -6  10   1    6.53    0.83
   6 -10   0    4.70    0.78
   6 -10   1    3.16    0.80
  -6 -10  -1    3.12    0.70
   6 -10   2    3.16    0.77
   6 -10   3    1.72    0.78
   6 -10   4    0.91    0.76
   6 -10   4    1.03    0.58
   6 -10   5   -0.27    0.70
   6 -10   5    1.19    0.55
   6 -10   5   -0.11    0.62
   6 -10   6   16.61    0.89
   6 -10   6   16.89    0.91
   6 -10   6   16.23    0.99
   6 -10   6   16.02    0.97
   6 -10   7   -0.05    0.47
   6 -10   7    0.58    0.49
   6 -10   7   -0.21    0.47
   6 -10   8   -0.94    0.40
   6 -10   8   -0.33    0.41
  -6  11  10   -0.11    0.39
  -6 -11   9    1.59    0.46
  -6  11   9    1.66    0.45
  -6  11   9    1.75    0.60
  -6 -11   8    0.88    0.54
  -6  11   8    0.97    0.66
  -6 -11   7   13.23    0.84
  -6  11   7   13.49    0.93
  -6 -11   6    2.63    0.65
  -6  11   6    3.04    0.73
  -6 -11   5    9.90    0.78
  -6  11   5    8.87    0.84
  -6 -11   4    0.92    0.67
  -6  11   4    1.85    0.71
   6 -11  -3    5.94    0.62
  -6  11   3    6.11    0.73
   6 -11  -2    4.18    0.64
  -6 -11   2    4.11    0.70
   6 -11  -1    3.45    0.64
  -6 -11   1    2.58    0.65
   6 -11   0    0.95    0.64
  -6 -11   0    0.79    0.57
   6 -11   1    1.76    0.48
   6 -11   1    1.92    0.65
  -6 -11  -1    1.83    0.52
   6 -11   2   11.91    0.69
   6 -11   2    9.97    0.81
   6 -11   3    0.90    0.46
   6 -11   3    1.52    0.58
   6 -11   4    0.18    0.42
   6 -11   4   -0.01    0.50
   6 -11   5   12.22    0.70
   6 -11   5   12.04    0.77
   6 -11   6   -0.21    0.33
   6 -11   6    0.68    0.37
  -6 -12   5    0.79    0.41
  -6 -12   4   16.57    0.85
  -6 -12   3    0.29    0.44
   6 -12   3    1.41    0.31
  -7   0  20    4.23    1.44
  -7   0  19   -0.15    0.78
  -7   0  19   -0.59    0.99
  -7   0  18    1.74    0.87
  -7   0  18    2.22    0.95
  -7   0  17    0.18    0.92
  -7   0  17   -0.71    0.79
  -7   0  17    0.16    0.93
  -7   0  16    3.87    1.45
  -7   0  15    0.07    1.65
  -7   0  15   -0.29    1.11
  -7   0  15    0.09    0.96
  -7   0  14  288.69   12.00
  -7   0  14  255.17   11.78
  -7   0  14  287.55   11.74
  -7   0  14  287.18   11.73
  -7   0  13   -0.83    1.20
  -7   0  13   -0.19    1.39
  -7   0  13    0.04    1.04
  -7   0  13   -1.24    0.94
  -7   0  12    4.34    1.19
  -7   0  12    5.00    1.38
  -7   0  12    4.47    1.04
  -7   0  12    5.80    0.92
  -7   0  11    0.15    1.11
  -7   0  11    0.52    0.82
  -7   0  11    0.88    0.90
  -7   0  11   -0.18    0.61
  -7   0  11    0.03    0.80
  -7   0  10   50.76    2.34
  -7   0  10   49.37    2.23
  -7   0  10   48.56    2.44
  -7   0  10   48.92    2.32
  -7   0  10   53.08    2.22
  -7   0  10   51.19    2.29
  -7   0   9   -0.59    0.68
  -7   0   9   -0.07    0.77
  -7   0   9    0.22    0.85
  -7   0   9    0.07    0.64
  -7   0   9    0.61    0.74
  -7   0   8  268.97   11.35
  -7   0   8  272.66   11.34
  -7   0   8  276.35   11.31
  -7   0   8  267.99   11.31
  -7   0   8  272.12   11.33
  -7   0   7    0.51    0.81
  -7   0   7   -0.32    1.44
  -7   0   7    1.34    0.72
  -7   0   7   -0.67    0.64
  -7   0   7    1.16    0.86
  -7   0   6  261.73   11.10
  -7   0   6  261.28   10.88
   7   0  -5   -0.02    0.83
  -7   0   5   -0.92    1.30
  -7   0   5    0.67    0.65
   7   0  -4   41.08    1.98
  -7   0   4   42.27    2.30
  -7   0   4   41.14    1.85
  -7   0   3   -0.14    0.65
   7   0  -3    0.19    0.91
   7   0  -2    0.38    0.97
   7   0  -1    0.05    1.04
   7   0   0   -1.17    1.13
   7   0   1   -0.81    1.39
   7   0   2   16.87    1.55
   7   0   3   -0.31    0.83
   7   0   3    0.07    0.72
   7   0   3    0.23    0.96
   7   0   3    0.12    1.24
   7   0   3   -0.92    1.90
   7   0   4    1.62    1.24
   7   0   4    2.57    0.74
   7   0   4    2.08    0.78
   7   0   5   -0.28    0.75
   7   0   5    0.50    1.61
   7   0   6   -0.13    0.72
   7   0   6    0.34    0.75
   7   0   6    0.77    1.71
   7   0   7    0.24    0.71
   7   0   7   -0.25    1.82
   7   0   7    0.40    0.83
   7   0   8   19.68    2.14
   7   0   8   15.54    1.14
   7   0   9    2.17    1.96
   7   0   9    1.10    0.91
   7   0   9   -0.45    0.91
   7   0  10  296.19   13.44
   7   0  10  311.02   13.00
   7   0  10  314.02   13.00
   7   0  11   -1.81    1.75
   7   0  11   -0.64    0.84
   7   0  11   -0.51    0.95
   7   0  12   43.81    2.06
   7   0  12   45.87    2.70
   7   0  12   41.93    2.04
   7   0  13    0.63    0.82
   7   0  13    0.36    0.70
   7   0  14   22.77    1.25
   7   0  15    0.02    0.59
   7   0  16   19.18    0.93
  -7   1  20   34.36    2.12
  -7  -1  20   32.81    2.05
  -7   1  19    4.71    0.90
  -7   1  19    5.43    0.87
  -7  -1  19    4.43    0.81
  -7   1  18    6.30    0.76
  -7  -1  18    4.82    1.26
  -7   1  18    6.14    0.98
  -7   1  18    5.67    0.91
  -7  -1  18    6.10    0.90
  -7  -1  17    7.18    0.85
  -7   1  17    6.64    0.90
  -7   1  17    7.74    0.92
  -7  -1  17    6.82    0.98
  -7  -1  17    5.97    1.08
  -7   1  17    6.82    1.05
  -7   1  16   23.41    2.07
  -7  -1  16   27.10    2.04
  -7  -1  15    6.50    1.16
  -7   1  15    3.57    1.49
  -7  -1  15    6.49    1.61
  -7   1  15    6.24    1.10
  -7  -1  15    7.41    1.02
  -7   1  14   29.35    2.21
  -7  -1  14   30.40    2.21
  -7   1  14   31.37    1.63
  -7  -1  14   28.11    1.66
  -7  -1  14   28.57    1.68
  -7   1  14   29.98    1.75
  -7   1  14   33.67    1.92
  -7  -1  14   33.97    1.97
  -7   1  14   28.17    1.54
  -7  -1  14   29.35    1.64
  -7   1  14   31.16    1.65
  -7   1  13   47.70    2.63
  -7  -1  13   49.66    2.61
  -7   1  13   47.32    2.17
  -7  -1  13   48.54    2.22
  -7  -1  13   45.43    2.28
  -7   1  13   42.46    2.28
  -7   1  13   45.42    2.41
  -7  -1  13   45.48    2.39
  -7   1  13   43.66    2.12
  -7  -1  13   46.07    2.23
  -7   1  13   47.39    2.23
  -7   1  12  318.17   13.16
  -7  -1  12  312.93   13.16
  -7   1  12  316.35   12.95
  -7  -1  12  310.74   12.97
  -7   1  12  303.13   12.97
  -7   1  12  308.15   12.98
  -7  -1  12  315.71   12.98
  -7   1  12  313.86   12.93
  -7  -1  12  298.05   12.96
  -7   1  12  306.79   12.96
  -7   1  11   22.07    1.27
  -7  -1  11   24.33    1.37
  -7   1  11   22.18    1.47
  -7  -1  11   23.58    1.53
  -7   1  11   21.75    1.20
  -7   1  11   21.15    1.27
  -7  -1  11   21.09    1.32
  -7   1  10   88.82    3.89
  -7  -1  10   89.58    3.92
  -7   1  10   91.90    3.91
  -7   1  10   91.36    3.85
  -7  -1  10   88.79    3.84
  -7   1  10   89.98    3.96
  -7  -1  10   89.45    3.98
  -7  -1  10   89.49    3.83
  -7   1  10   93.43    3.89
  -7  -1  10   90.05    3.89
  -7   1   9   18.52    1.15
  -7  -1   9   17.97    1.24
  -7   1   9   16.95    1.21
  -7  -1   9   18.84    1.05
  -7  -1   9   17.79    1.05
  -7   1   9   19.74    1.06
  -7  -1   9   19.08    1.02
  -7   1   9   18.95    1.13
  -7  -1   9   18.61    1.08
  -7   1   8  110.08    4.60
  -7  -1   8  106.20    4.63
  -7   1   8  109.45    4.61
  -7  -1   8  106.83    4.58
  -7   1   8  109.50    4.56
  -7  -1   8  105.22    4.57
  -7  -1   8  107.37    4.56
  -7   1   8  111.07    4.58
  -7  -1   8  107.40    4.59
  -7  -1   7    2.52    0.93
  -7   1   7    2.41    0.80
  -7   1   7    2.33    0.81
  -7   1   7    1.96    1.46
  -7  -1   7    0.64    1.40
  -7  -1   7    2.46    0.66
  -7   1   7    2.99    0.71
  -7  -1   7    2.46    0.70
  -7  -1   6  375.95   15.84
   7   1  -6  377.44   15.85
  -7  -1   6  384.01   15.83
  -7   1   6  398.97   16.03
  -7  -1   6  390.03   16.04
  -7  -1   5  200.70    8.64
   7   1  -5  212.03    8.66
  -7  -1   5  206.10    8.62
  -7   1   5  206.76    8.63
  -7   1   5  212.73    8.85
  -7  -1   5  213.94    8.83
  -7  -1   4  615.92   25.57
   7   1  -4  619.17   25.61
  -7  -1   4  611.51   25.56
  -7   1   4  615.18   25.57
  -7   1   4  626.34   25.71
  -7  -1   4  632.39   25.72
  -7   1   3  271.36   11.41
  -7  -1   3  275.48   11.41
   7   1  -3  276.49   11.47
   7  -1  -3  275.46   11.51
  -7   1   2  416.44   17.30
  -7  -1   2  415.33   17.30
   7  -1  -2  421.90   17.40
   7  -1  -1  360.24   15.07
   7  -1   0 1231.32   51.43
   7   1   0 1249.03   51.48
   7  -1   1  941.34   38.95
   7   1   1  931.00   38.99
   7  -1   2  361.83   14.97
   7   1   2  360.07   15.18
   7  -1   2  367.35   15.14
   7  -1   2  347.73   15.13
   7  -1   3    9.66    1.91
   7  -1   3   11.31    0.83
   7  -1   3    9.81    1.03
   7   1   3    7.79    1.48
   7   1   3   11.04    1.27
   7  -1   3    9.07    1.27
   7   1   4   18.28    1.04
   7  -1   4   17.59    1.18
   7  -1   4   15.80    1.39
   7  -1   4   17.35    1.06
   7   1   5    7.16    0.69
   7  -1   5    5.52    0.91
   7   1   5    6.74    1.76
   7  -1   5    6.66    1.73
   7  -1   5    5.92    0.80
   7  -1   6  180.68    7.61
   7   1   6  179.78    7.59
   7  -1   6  181.46    7.60
   7   1   6  187.36    8.03
   7  -1   6  189.31    8.04
   7  -1   6  179.01    7.59
   7  -1   7    0.74    0.82
   7  -1   7   -0.60    0.79
   7   1   7    2.95    1.79
   7  -1   7   -2.26    1.81
   7   1   7    1.26    0.74
   7  -1   7   -0.32    0.77
   7   1   8   51.50    3.32
   7  -1   8   58.80    3.33
   7  -1   8   58.18    2.62
   7   1   8   60.31    2.62
   7  -1   8   58.09    2.63
   7   1   9   64.27    2.99
   7  -1   9   65.34    2.96
   7   1   9   70.01    3.72
   7  -1   9   72.98    3.76
   7   1   9   67.52    3.02
   7  -1   9   72.81    3.01
   7   1   9   68.97    3.00
   7  -1   9   63.47    3.02
   7   1  10   86.90    4.44
   7  -1  10   81.37    4.51
   7   1  10   88.04    3.85
   7   1  10   86.54    3.87
   7  -1  10   93.90    3.87
   7  -1  11   25.86    2.31
   7   1  11   28.00    1.52
   7  -1  11   29.36    1.49
   7   1  11   28.33    2.19
   7   1  12   49.25    2.19
   7  -1  12   47.33    2.20
   7   1  12   40.38    2.76
   7  -1  12   41.76    2.80
   7   1  12   43.78    2.16
   7  -1  12   49.04    2.15
   7   1  13    0.21    0.70
   7  -1  13   -0.59    0.81
   7   1  14    0.36    0.64
   7  -1  14    1.35    0.73
   7   1  15   52.80    2.41
   7  -1  15   57.39    2.40
   7  -1  16    8.43    0.56
   7   1  16    8.52    0.55
  -7   2  20   -0.63    0.78
  -7   2  19    1.29    0.95
  -7  -2  19    0.37    0.90
  -7   2  19    1.07    0.82
  -7   2  18    0.50    0.79
  -7  -2  18    0.76    0.82
  -7   2  18   -0.08    0.82
  -7   2  18   -0.70    0.68
  -7   2  17   62.04    2.90
  -7   2  17   69.88    2.96
  -7   2  17   64.23    2.91
  -7  -2  17   67.20    2.91
  -7   2  16   72.53    3.14
  -7   2  16   67.67    3.59
  -7  -2  16   66.90    3.59
  -7  -2  15    7.35    1.27
  -7   2  15    5.99    1.49
  -7  -2  15    7.38    1.61
  -7   2  15    7.91    1.13
  -7  -2  15    6.36    0.96
  -7   2  15    7.35    1.01
  -7   2  14  108.91    5.27
  -7  -2  14  114.44    5.28
  -7  -2  14  114.89    4.99
  -7   2  14  119.35    4.98
  -7   2  14  116.08    4.91
  -7  -2  14  111.02    4.92
  -7   2  14  112.30    4.93
  -7   2  14  113.57    4.94
  -7  -2  14  117.44    4.93
  -7   2  13    2.95    1.48
  -7  -2  13    2.17    1.58
  -7  -2  13    0.43    1.15
  -7   2  13    0.06    0.82
  -7   2  13    0.72    0.97
  -7  -2  13    0.23    0.96
  -7   2  13    1.74    0.95
  -7  -2  13    1.39    0.96
  -7   2  13    2.89    1.08
  -7   2  12    0.73    1.40
  -7  -2  12    2.44    1.33
  -7  -2  12    0.60    1.09
  -7   2  12    2.11    0.73
  -7  -2  12    0.73    0.91
  -7   2  12    0.89    0.90
  -7   2  12    0.12    0.88
  -7   2  12    1.36    0.93
  -7  -2  12    2.69    0.95
  -7   2  11   15.26    1.48
  -7  -2  11   12.54    1.46
  -7  -2  11   15.11    1.17
  -7   2  11   15.37    0.89
  -7  -2  11   14.25    1.05
  -7   2  11   14.04    1.05
  -7  -2  11   14.83    1.00
  -7   2  11   15.04    0.99
  -7   2  11   12.53    1.00
  -7   2  11   14.94    1.03
  -7  -2  11   13.89    1.07
  -7  -2  10   64.60    2.88
  -7   2  10   61.04    2.82
  -7   2  10   61.51    2.80
  -7  -2  10   62.40    2.84
  -7  -2  10   64.98    2.74
  -7   2  10   61.96    2.81
  -7  -2  10   65.87    2.81
  -7  -2   9  255.58   10.80
  -7   2   9  256.34   10.79
  -7   2   9  257.44   10.78
  -7   2   9  254.32   10.79
  -7  -2   9  255.23   10.79
  -7  -2   9  261.12   10.75
  -7  -2   9  256.96   10.76
  -7  -2   9  261.59   10.75
  -7   2   9  258.15   10.77
  -7  -2   9  259.46   10.77
  -7   2   8  221.70    9.31
  -7  -2   8  219.82    9.34
  -7  -2   8  218.95    9.29
  -7   2   8  216.53    9.30
  -7   2   8  218.42    9.31
  -7  -2   8  222.13    9.31
  -7   2   8  226.47    9.28
  -7  -2   8  221.35    9.28
  -7  -2   8  225.00    9.29
  -7  -2   8  225.55    9.28
  -7  -2   8  223.51    9.30
  -7   2   8  226.08    9.29
  -7   2   7  108.46    4.79
  -7  -2   7  104.54    4.82
  -7   2   7  107.60    4.50
  -7  -2   7  104.51    4.48
  -7   2   7  108.29    4.49
  -7   2   7  105.29    4.52
  -7  -2   7  107.59    4.51
  -7  -2   7  103.53    4.47
  -7   2   7  105.23    4.47
  -7  -2   7  104.11    4.48
  -7  -2   7  105.30    4.46
  -7  -2   7  108.36    4.69
  -7  -2   6  208.19    8.80
  -7   2   6  211.84    8.83
  -7  -2   6  212.52    8.82
  -7  -2   6  212.20    8.79
  -7  -2   6  209.52    8.96
  -7   2   6  209.85    9.02
  -7  -2   6  205.48    9.02
  -7   2   5    5.75    1.36
  -7  -2   5    5.97    1.34
  -7  -2   5    4.45    0.75
  -7  -2   5    4.80    1.33
  -7  -2   4  195.50    8.19
  -7  -2   4  193.13    8.38
  -7   2   4  196.10    8.37
  -7  -2   4  200.86    8.38
  -7  -2   3    7.17    0.75
  -7  -2   3    7.96    1.31
  -7   2   3    6.24    1.33
  -7  -2   3    4.13    1.35
   7   2  -2  191.88    8.16
   7  -2  -2  186.94    8.06
  -7  -2   2  184.71    8.11
  -7  -2   2  190.60    7.90
   7   2  -1   31.81    2.19
   7  -2  -1   37.13    1.95
  -7  -2   1   36.10    2.03
  -7  -2   1   34.06    1.60
  -7  -2   0    1.96    1.32
   7   2   0    0.71    1.49
   7  -2   0    0.10    1.21
  -7  -2   0    1.18    0.62
  -7  -2  -1   44.97    2.00
   7   2   1   43.86    2.55
   7  -2   1   46.47    2.33
  -7  -2  -1   47.82    2.38
   7   2   2   59.22    3.28
   7  -2   2   61.86    3.32
   7  -2   2   60.09    2.63
  -7  -2  -2   68.03    2.96
   7   2   2   60.10    3.06
   7  -2   2   60.97    2.77
   7  -2   3   41.06    1.85
   7  -2   3   42.18    1.88
   7  -2   3   41.09    2.10
   7   2   3   37.42    2.30
   7  -2   3   42.30    2.00
   7  -2   4   27.71    1.33
   7  -2   4   25.85    1.31
   7   2   4   26.15    1.79
   7  -2   4   26.23    1.45
   7  -2   5   -0.57    0.67
   7  -2   5   -0.58    0.71
   7  -2   5    1.25    0.92
   7   2   5   -0.56    1.70
   7  -2   5    1.01    1.72
   7   2   5    0.01    0.70
   7  -2   5    0.12    0.67
   7  -2   6   22.57    1.32
   7   2   6   18.82    1.17
   7  -2   6   22.59    1.22
   7   2   6   20.38    2.02
   7  -2   6   19.12    2.07
   7  -2   6   20.24    1.16
   7  -2   6   21.30    1.19
   7  -2   7   -0.61    0.82
   7  -2   7   -1.92    0.90
   7   2   7    0.08    1.78
   7  -2   7    2.92    1.84
   7   2   7    0.81    0.80
   7  -2   7   -0.05    0.79
   7  -2   8   35.84    1.81
   7   2   8   36.01    1.78
   7  -2   8   37.48    1.83
   7   2   8   39.54    2.60
   7  -2   8   38.15    2.63
   7  -2   8   36.01    1.80
   7  -2   9  376.47   15.72
   7   2   9  377.36   16.11
   7  -2   9  377.85   16.13
   7   2   9  372.86   15.72
   7  -2   9  382.26   15.72
   7   2   9  368.60   15.71
   7  -2   9  384.70   15.72
   7   2  10   64.39    3.41
   7   2  10   54.69    2.65
   7   2  10   58.56    2.64
   7  -2  10   59.26    2.65
   7   2  11    3.65    1.68
   7  -2  11    6.01    1.73
   7   2  11    4.49    0.84
   7  -2  11    7.09    0.84
   7   2  12   24.14    1.29
   7  -2  12   22.36    1.30
   7   2  12   20.75    1.24
   7   2  12   21.35    1.21
   7  -2  12   23.85    1.24
   7   2  13    1.89    0.73
   7  -2  13    1.98    0.79
   7   2  13    1.39    0.65
   7   2  14    5.34    0.71
   7  -2  14    5.98    0.67
   7   2  15    1.41    0.48
   7  -2  15    0.18    0.52
  -7   3  20    4.84    0.69
  -7   3  19    0.44    1.54
  -7   3  19    0.25    0.74
  -7   3  18    5.57    0.85
  -7  -3  18    5.72    0.85
  -7   3  18    6.30    0.88
  -7   3  18    4.97    0.71
  -7   3  18    4.26    0.71
  -7   3  17   18.45    1.12
  -7  -3  17   15.51    1.12
  -7   3  17   17.14    1.11
  -7   3  17   17.61    1.24
  -7   3  16    0.53    0.86
  -7  -3  16    1.76    0.87
  -7   3  16    1.45    0.87
  -7   3  16    1.47    0.83
  -7   3  16    0.79    1.00
  -7   3  15  183.19    7.69
  -7   3  15  183.99    7.71
  -7   3  15  180.01    7.65
  -7   3  15  184.00    7.68
  -7   3  15  180.90    7.97
  -7  -3  15  173.59    7.96
  -7   3  14   66.20    3.50
  -7  -3  14   69.25    3.52
  -7   3  14   72.50    3.20
  -7   3  14   73.62    3.12
  -7  -3  14   63.14    3.12
  -7   3  14   66.21    3.10
  -7  -3  14   74.35    3.13
  -7   3  14   73.14    3.15
  -7   3  13  138.97    6.29
  -7  -3  13  141.60    6.29
  -7   3  13  142.51    6.04
  -7   3  13  143.34    5.99
  -7  -3  13  137.87    6.01
  -7   3  13  139.63    6.01
  -7   3  13  142.50    6.01
  -7  -3  13  140.16    6.01
  -7   3  12   49.81    2.64
  -7  -3  12   48.16    2.67
  -7   3  12   48.10    2.24
  -7  -3  12   49.27    2.27
  -7   3  12   45.58    2.27
  -7   3  12   45.36    2.20
  -7  -3  12   49.51    2.27
  -7   3  12   48.94    2.25
  -7   3  11   35.98    2.01
  -7  -3  11   30.43    2.06
  -7   3  11   32.24    1.70
  -7  -3  11   31.95    1.56
  -7   3  11   32.24    1.66
  -7  -3  11   29.61    1.70
  -7   3  11   32.00    1.66
  -7   3  11   32.94    1.61
  -7  -3  11   32.70    1.67
  -7   3  11   35.26    1.65
  -7   3  10   27.81    1.56
  -7  -3  10   28.72    1.44
  -7   3  10   28.28    1.52
  -7  -3  10   29.73    1.56
  -7   3  10   28.86    1.53
  -7  -3  10   30.20    1.40
  -7   3  10   29.32    1.47
  -7  -3  10   28.48    1.48
  -7   3   9   15.53    1.07
  -7  -3   9   15.11    1.11
  -7   3   9   15.05    1.11
  -7  -3   9   14.03    0.96
  -7  -3   9   15.81    0.91
  -7   3   9   15.20    0.98
  -7  -3   9   14.44    0.99
  -7   3   8   46.66    2.14
  -7  -3   8   44.05    2.16
  -7   3   8   45.98    2.17
  -7  -3   8   45.64    2.05
  -7   3   8   49.00    2.05
  -7  -3   8   44.78    2.10
  -7  -3   8   46.29    2.38
  -7   3   8   46.63    2.09
  -7  -3   8   45.42    2.09
  -7   3   7    0.47    0.89
  -7  -3   7    0.14    0.79
  -7   3   7   -0.72    0.75
  -7   3   7    1.02    0.58
  -7  -3   7   -0.25    1.19
  -7  -3   7   -0.09    0.60
  -7  -3   7    0.76    0.67
  -7   3   7    1.34    1.36
  -7  -3   7   -1.74    1.38
  -7   3   7   -0.27    0.67
  -7  -3   7   -0.38    0.67
  -7  -3   6   10.61    0.87
  -7  -3   6    9.13    1.34
  -7   3   6   14.13    1.44
  -7  -3   6    9.17    1.45
  -7   3   6   10.46    1.02
  -7  -3   6   10.62    0.96
  -7   3   5    7.95    0.96
  -7  -3   5    6.28    0.93
  -7  -3   5    6.29    1.40
  -7  -3   5    7.84    0.81
  -7  -3   5    7.43    0.79
   7   3  -5    6.66    1.33
  -7   3   5    6.76    1.32
  -7  -3   5    5.26    1.36
  -7  -3   4   38.20    2.13
  -7  -3   4   38.63    1.80
  -7  -3   4   36.45    1.76
  -7   3   4   36.18    1.81
  -7  -3   4   35.42    1.69
   7   3  -4   35.07    2.17
  -7   3   4   36.46    2.07
  -7  -3   4   34.33    2.07
  -7  -3   3    2.09    0.70
  -7  -3   3    2.31    1.39
   7   3  -3    0.46    1.31
  -7   3   3    4.27    1.19
  -7  -3   3    1.20    1.24
  -7  -3   2   19.00    1.52
   7   3  -2   16.95    1.66
  -7  -3   2   15.59    0.98
  -7  -3   1   50.25    2.21
  -7  -3   1   48.71    2.62
   7  -3  -1   49.02    2.51
   7   3  -1   51.28    2.69
  -7  -3   0   22.96    1.68
  -7  -3   0   22.49    1.15
   7  -3   1  274.99   11.29
  -7  -3  -1  270.72   11.23
   7  -3   1  266.96   11.22
   7   3   1  264.97   11.51
  -7  -3  -1  273.33   11.43
   7  -3   2   22.66    1.29
  -7  -3  -2   20.71    1.62
  -7  -3  -2   20.37    1.06
   7  -3   2   20.23    1.08
   7  -3   2   24.59    1.97
   7   3   2   23.61    1.93
   7  -3   3  112.39    4.73
   7  -3   3  107.92    4.63
   7  -3   3  111.86    4.90
  -7  -3  -3  110.95    4.88
   7   3   4   12.25    1.72
   7  -3   4   14.20    1.80
   7  -3   4   11.64    0.84
   7  -3   4   12.32    1.12
   7   3   4   13.11    1.00
   7  -3   4   12.60    1.36
   7  -3   5    9.59    1.75
   7   3   5    8.20    1.66
   7  -3   5    9.35    0.80
   7  -3   5    9.68    0.83
   7  -3   5   10.73    1.00
   7   3   5    8.63    1.00
   7   3   5    9.38    0.81
   7  -3   5    8.75    0.85
   7   3   6   20.63    1.19
   7  -3   6   21.55    1.20
   7  -3   6   21.55    1.33
   7  -3   6   20.80    1.20
   7  -3   6   21.33    1.19
   7   3   6   20.81    1.29
   7   3   6   23.94    2.04
   7  -3   6   21.65    2.02
   7   3   7    0.55    1.70
   7  -3   7   -1.38    1.71
   7  -3   7    0.87    0.95
   7  -3   7   -0.09    0.78
   7  -3   7   -0.26    0.80
   7   3   7    0.55    1.01
   7   3   7   -0.38    0.79
   7  -3   7    0.24    0.79
   7  -3   8    0.95    0.84
   7   3   8    1.26    1.67
   7  -3   8   -0.95    1.82
   7   3   8    0.60    0.81
   7   3   8    1.09    0.77
   7  -3   8   -1.09    0.83
   7  -3   8    0.87    0.87
   7  -3   8    0.37    0.91
   7  -3   9   -0.98    0.84
   7  -3   9   -0.29    0.96
   7  -3   9    3.61    1.79
   7   3   9    0.61    1.79
   7   3   9    0.41    0.85
   7   3   9   -0.52    0.83
   7  -3   9    0.19    0.81
   7  -3   9    0.61    0.84
   7   3  10   39.25    1.98
   7  -3  10   40.42    2.01
   7  -3  10   41.61    2.62
   7   3  10   42.35    1.95
   7  -3  10   41.08    1.99
   7   3  10   38.90    2.53
   7   3  10   45.27    2.03
   7  -3  11    8.46    0.88
   7   3  11    6.09    0.84
   7   3  11    7.37    0.80
   7  -3  11    7.88    0.83
   7   3  11    7.58    1.64
   7  -3  11    7.22    1.65
   7   3  11    8.79    0.94
   7   3  12    7.49    0.89
   7   3  12    7.45    0.74
   7   3  12    8.76    0.80
   7  -3  12    7.58    0.82
   7   3  13   -0.10    0.64
   7  -3  13    2.21    0.70
   7   3  13    1.67    0.64
   7   3  14    1.89    0.57
   7  -3  14    1.90    0.58
   7   3  14    1.75    0.52
   7   3  15    1.14    0.41
   7  -3  15    0.63    0.43
  -7   4  20   21.31    1.07
  -7   4  19    9.89    0.76
  -7   4  18   85.37    3.94
  -7  -4  18   87.83    3.88
  -7   4  18   86.51    3.75
  -7   4  18   89.45    3.78
  -7   4  17    6.79    0.85
  -7  -4  17    8.38    0.85
  -7   4  17    6.07    0.87
  -7   4  17    8.50    0.89
  -7   4  16   16.36    1.06
  -7  -4  16   16.08    1.09
  -7   4  16   17.21    1.21
  -7   4  16   15.55    1.15
  -7   4  16   15.85    1.13
  -7   4  15   34.75    1.83
  -7   4  15   37.25    1.76
  -7   4  14   -0.54    0.83
  -7   4  14    0.36    0.98
  -7   4  14   -0.23    1.03
  -7   4  14    0.12    1.42
  -7  -4  14    0.55    1.48
  -7   4  13    6.94    1.00
  -7   4  13    5.83    1.01
  -7  -4  13    2.66    1.45
  -7   4  13    6.49    1.50
  -7   4  13    5.87    0.94
  -7  -4  13    5.38    0.90
  -7   4  13    6.37    0.89
  -7   4  12  179.17    7.21
  -7   4  12  174.87    7.21
  -7   4  12  163.03    7.19
  -7   4  12  162.47    7.41
  -7  -4  12  169.52    7.44
  -7  -4  12  166.24    7.14
  -7   4  12  177.63    7.19
  -7  -4  12  165.51    7.18
  -7   4  12  172.04    7.19
  -7   4  11   -0.39    0.92
  -7   4  11    0.52    0.94
  -7   4  11    0.81    1.30
  -7  -4  11   -2.09    1.33
  -7  -4  11   -0.23    0.73
  -7   4  11   -0.09    0.83
  -7  -4  11   -0.06    0.84
  -7   4  11   -0.65    0.84
  -7   4  10    1.69    0.85
  -7  -4  10    1.57    0.89
  -7   4  10    1.34    0.91
  -7   4  10    0.65    1.23
  -7  -4  10    0.67    1.24
  -7  -4  10    2.32    0.72
  -7  -4  10    0.86    0.63
  -7   4  10    1.11    0.78
  -7  -4  10    1.41    0.80
  -7   4   9   25.50    1.68
  -7   4   9   26.77    1.40
  -7  -4   9   25.17    1.42
  -7   4   9   25.09    1.47
  -7  -4   9   27.39    1.34
  -7  -4   9   24.74    1.72
  -7   4   9   25.05    1.34
  -7  -4   9   25.14    1.34
  -7  -4   8    5.04    0.79
  -7  -4   8    6.53    1.24
  -7   4   8    3.83    0.96
  -7   4   8    4.28    0.78
  -7   4   8    5.67    0.72
  -7  -4   8    4.14    0.72
  -7   4   7  360.99   15.29
  -7   4   7  365.89   15.33
  -7   4   7  370.97   15.27
  -7  -4   7  361.37   15.27
  -7  -4   7  379.54   15.29
   7   4  -7  362.82   15.45
  -7   4   7  372.78   15.28
  -7  -4   7  364.01   15.28
  -7   4   6  154.17    6.65
  -7  -4   6  160.94    6.66
  -7   4   6  148.04    6.41
  -7   4   6  154.52    6.47
  -7   4   6  149.94    6.39
  -7  -4   6  153.58    6.39
  -7  -4   6  158.69    6.43
   7   4  -6  144.10    6.62
  -7   4   6  152.33    6.40
  -7  -4   6  155.98    6.41
  -7   4   5   14.08    1.15
  -7   4   5   16.53    1.44
  -7  -4   5   15.38    1.45
  -7  -4   5   14.13    1.08
  -7   4   4   65.67    2.82
  -7   4   4   60.60    2.98
  -7  -4   4   60.65    2.99
  -7  -4   4   62.22    2.88
  -7   4   3   11.73    1.02
  -7   4   3    9.60    1.23
  -7  -4   3   10.94    1.26
  -7   4   2   94.45    4.04
  -7   4   2   91.14    4.17
  -7  -4   2   95.13    4.18
  -7   4   1   82.51    3.63
   7  -4  -1   85.48    3.66
  -7  -4   0   40.99    1.90
  -7   4   0   43.00    1.94
   7  -4   0   44.38    2.03
   7   4   0   38.07    2.47
   7   4   0   44.55    2.53
   7  -4   0   40.23    2.23
   7  -4   1   33.42    1.79
  -7  -4  -1   34.62    1.60
   7   4   1   32.11    2.27
   7  -4   1   37.39    1.99
   7   4   1   38.22    2.24
   7  -4   1   32.68    2.20
  -7  -4  -2    7.64    0.67
   7  -4   2    7.11    1.04
   7  -4   2    7.46    1.53
   7   4   2    6.91    1.59
   7  -4   2    6.86    1.24
   7  -4   3    1.11    0.62
  -7  -4  -3    0.15    1.21
   7  -4   3    0.91    1.00
   7   4   3    1.97    0.76
   7   4   3   -0.41    1.56
   7  -4   3    0.19    1.17
   7   4   4    3.59    0.64
   7  -4   4    3.43    0.68
   7  -4   4    2.58    0.68
  -7  -4  -4    3.17    1.17
   7  -4   4    3.38    0.93
   7  -4   4    4.48    1.23
   7   4   4    3.43    0.85
   7  -4   4    1.90    1.52
   7   4   4    4.40    1.49
   7   4   5    6.01    1.58
   7  -4   5    4.93    1.61
   7  -4   5    5.53    1.05
   7  -4   5    5.58    0.75
   7   4   5    5.65    0.92
   7  -4   5    5.62    0.76
   7   4   5    5.36    0.72
   7   4   6   -0.70    1.59
   7  -4   6    1.52    1.60
   7  -4   6   -0.46    0.80
   7  -4   6   -0.40    0.74
   7  -4   6    0.11    0.92
   7   4   6    0.60    0.94
   7  -4   6   -0.20    0.72
   7   4   6   -0.07    0.69
   7   4   7   28.23    2.25
   7  -4   7   35.68    2.37
   7   4   7   29.59    1.55
   7  -4   7   29.50    1.58
   7  -4   7   33.21    1.72
   7  -4   7   32.43    1.59
   7  -4   7   32.21    1.57
   7   4   7   32.16    1.69
   7   4   7   32.04    1.56
   7  -4   7   30.80    1.57
   7  -4   8    2.52    0.82
   7  -4   8    4.01    0.85
   7  -4   8    2.34    0.97
   7  -4   8    4.21    1.70
   7   4   8    4.72    1.75
   7  -4   8    3.02    0.80
   7   4   8    2.83    0.77
   7   4   8    3.15    0.75
   7  -4   8    2.08    0.84
   7   4   9   49.04    2.33
   7  -4   9   54.40    2.36
   7   4   9   45.48    2.83
   7  -4   9   51.28    2.89
   7  -4   9   53.12    2.36
   7  -4  10   73.68    3.84
   7   4  10   81.27    3.36
   7  -4  10   78.63    3.37
   7   4  11   16.61    1.00
   7  -4  11   15.37    1.03
   7   4  11   15.47    1.13
   7   4  11   15.23    0.94
   7   4  12    3.84    0.76
   7   4  12    4.00    0.68
   7  -4  12    2.37    0.68
   7   4  13    0.60    0.65
   7   4  13    1.13    0.54
   7  -4  13    0.95    0.57
   7   4  14    0.84    0.49
   7   4  14    0.84    0.42
  -7   5  19   -0.21    0.54
  -7   5  18    0.95    0.67
  -7   5  18    0.62    0.60
  -7   5  17    6.21    0.73
  -7   5  17    7.82    0.81
  -7   5  17    5.32    0.78
  -7   5  16   36.16    1.69
  -7   5  16   32.91    1.73
  -7   5  16   33.10    1.71
  -7   5  15   73.92    3.10
  -7   5  15   67.90    3.11
  -7   5  15   67.91    3.13
  -7   5  14    0.21    0.87
  -7   5  13    0.53    0.98
  -7   5  13    0.68    0.90
  -7  -5  12   18.87    1.17
  -7   5  12   23.51    1.33
  -7   5  12   21.13    1.34
  -7   5  12   20.26    1.32
  -7   5  12   22.19    1.32
  -7   5  11   17.04    1.12
  -7   5  11   16.12    1.15
  -7   5  11   15.19    1.21
  -7  -5  11   14.35    1.04
  -7   5  10    9.50    1.08
  -7   5  10    8.45    0.94
  -7  -5  10    6.41    0.85
  -7  -5  10    7.33    0.76
   7   5 -10    9.15    1.65
  -7   5   9    7.41    1.08
  -7   5   9    8.83    0.88
  -7  -5   9    7.93    1.37
  -7  -5   9    8.17    0.90
  -7   5   8    8.07    1.09
  -7   5   8    7.50    0.83
  -7  -5   8    8.44    1.39
  -7  -5   8    8.15    0.85
  -7   5   7    7.10    1.03
  -7  -5   7    5.69    1.42
  -7   5   6    3.91    0.92
  -7  -5   6    0.92    1.41
  -7   5   5    9.29    1.07
  -7  -5   5    7.58    1.48
   7  -5  -5    9.93    0.85
   7  -5  -4   30.21    1.59
  -7   5   4   34.38    1.67
  -7  -5   4   34.24    2.15
   7   5  -4   34.56    2.35
   7   5  -4   31.14    2.02
   7  -5  -3   18.70    1.20
  -7   5   3   20.90    1.25
  -7  -5   3   19.57    1.82
   7   5  -3   22.24    1.97
   7  -5  -2    5.45    0.89
  -7   5   2    5.02    0.92
  -7  -5   2    4.56    1.43
   7   5  -2    2.73    1.73
   7  -5  -1    8.41    0.99
  -7   5   1    9.85    0.92
  -7  -5   1    8.19    1.55
   7   5  -1    9.75    1.72
   7  -5  -1    8.74    1.27
   7  -5   0   -0.17    0.89
  -7   5   0   -0.13    0.77
   7   5   0    0.74    1.71
   7  -5   0    1.23    1.13
  -7  -5   0    0.80    1.41
   7   5   1    0.53    1.70
   7  -5   1    1.89    1.20
  -7  -5  -1    2.52    1.42
  -7  -5  -1    2.80    0.66
   7  -5   1    2.26    0.96
   7   5   2   22.09    2.13
   7  -5   2   21.08    1.59
  -7  -5  -2   21.05    1.12
   7  -5   2   22.62    1.30
  -7  -5  -2   19.26    1.73
   7  -5   3    2.30    0.99
  -7  -5  -3    4.07    1.34
   7  -5   3    2.28    0.67
   7  -5   3    0.58    1.22
   7  -5   4    3.97    0.72
   7  -5   4    2.92    1.01
  -7  -5  -4    2.28    1.29
   7   5   4    2.31    0.84
   7  -5   4    3.43    1.29
   7   5   5    1.56    0.86
   7  -5   5    0.31    0.73
   7  -5   5    2.55    0.94
   7   5   6    1.18    0.91
   7  -5   6   -0.29    0.77
   7  -5   6    0.52    1.05
   7   5   7   -0.14    0.96
   7  -5   7    0.45    0.78
   7  -5   7    0.73    0.82
   7  -5   7   -0.12    1.05
   7  -5   8   22.57    1.28
   7  -5   8   22.19    1.27
   7  -5   9    1.51    0.86
   7   5  10   14.20    1.02
   7  -5  10   12.89    0.95
   7  -5  10   10.69    0.93
   7   5  11   21.33    1.27
   7   5  12   11.06    0.89
   7   5  13    1.06    0.60
   7   5  14   11.27    0.67
  -7   6  18   18.37    0.97
  -7   6  18   19.07    0.95
  -7   6  17   -0.29    0.56
  -7   6  17    0.64    0.62
  -7   6  17    1.18    0.59
  -7   6  16    1.44    0.72
  -7   6  16    1.40    0.69
  -7   6  16    2.23    0.69
  -7   6  15    1.27    0.81
  -7   6  15    0.53    0.77
  -7   6  15    0.43    0.75
  -7   6  14    6.74    0.90
  -7   6  14    7.04    0.87
  -7   6  14    5.49    0.90
  -7   6  13   56.35    2.63
  -7   6  13   57.60    2.61
  -7   6  12   37.57    1.88
  -7   6  12   38.45    1.84
  -7  -6  12   35.43    1.75
  -7   6  11   34.23    1.84
  -7   6  11   34.29    1.73
  -7  -6  11   34.59    1.69
  -7  -6  10   12.42    1.00
  -7   6  10   11.58    1.03
  -7   6  10   10.69    1.21
  -7  -6   9    8.65    0.95
  -7  -6   9    9.10    1.50
  -7   6   9    8.49    1.19
  -7  -6   8   43.73    2.07
  -7   6   8   45.77    2.22
   7   6  -8   46.46    2.75
  -7  -6   8   39.79    2.54
  -7   6   7   95.83    4.15
   7   6  -7   93.35    4.58
  -7  -6   7   92.54    4.46
  -7   6   6   36.73    1.88
   7   6  -6   34.47    2.48
  -7  -6   6   32.17    2.30
  -7   6   5   26.44    1.60
  -7  -6   5   30.32    2.07
   7   6  -5   24.95    2.25
  -7  -6   5   27.86    1.70
  -7   6   4  144.59    6.23
   7   6  -4  144.49    6.68
  -7  -6   4  145.45    6.51
  -7  -6   4  150.23    6.36
   7  -6  -3   51.71    2.35
  -7   6   3   51.01    2.43
   7   6  -3   56.87    3.08
  -7  -6   3   53.02    2.87
  -7  -6   3   53.02    2.66
   7  -6  -2   64.93    2.88
  -7   6   2   63.97    2.93
   7   6  -2   69.08    3.54
  -7  -6   2   66.64    3.39
  -7  -6   2   64.32    3.17
   7  -6  -1   18.23    1.17
  -7   6   1   16.67    1.17
  -7  -6   1   17.07    1.78
  -7  -6   1   16.42    1.58
   7   6  -1   17.52    2.14
   7  -6  -1   17.47    1.56
   7  -6   0    4.01    0.91
  -7   6   0    2.30    0.85
   7   6   0    4.94    1.80
  -7  -6   0    6.42    1.63
   7  -6   0    3.45    1.25
  -7  -6  -1   33.11    2.27
   7  -6   1   33.60    2.02
   7  -6   1   34.71    1.76
  -7  -6  -2  232.27   10.12
   7  -6   2  230.09   10.01
  -7  -6  -2  234.30    9.78
   7  -6   2  236.15    9.84
   7  -6   3    7.64    1.36
  -7  -6  -3    7.78    1.58
   7  -6   3    8.83    1.05
  -7  -6  -4    1.68    1.40
   7  -6   4    0.45    1.01
   7  -6   4    2.52    1.27
   7  -6   4    0.38    0.74
   7  -6   5   10.32    0.92
   7  -6   5   12.37    1.10
   7  -6   6   12.84    0.97
   7  -6   6   11.97    1.22
   7  -6   7  156.89    6.75
   7  -6   7  162.83    6.74
   7  -6   8    1.74    0.93
   7   6   9   65.28    2.79
   7  -6   9   60.35    2.73
   7  -6   9   60.34    2.71
   7  -6   9   61.89    2.77
   7  -6  10   11.16    0.83
   7   6  10   10.93    0.99
   7   6  11    1.16    0.78
   7   6  12    4.05    0.67
   7   6  13    7.66    0.63
  -7   7  17   11.75    0.75
  -7   7  16   -0.22    0.58
  -7   7  16    0.18    0.53
  -7   7  16    0.29    0.64
  -7   7  15  132.76    5.26
  -7   7  15  118.32    5.23
  -7   7  15  123.25    5.28
  -7   7  14   17.87    1.09
  -7   7  14   15.33    0.98
  -7   7  14   15.66    1.10
  -7   7  13    0.62    0.71
  -7   7  13    1.81    0.84
  -7   7  13    0.64    0.82
  -7   7  13    0.82    0.83
  -7  -7  12    1.20    0.71
  -7   7  12   -0.56    0.87
  -7   7  12    1.10    0.86
  -7  -7  11    6.94    0.86
  -7   7  11    8.22    0.95
  -7   7  10   15.12    1.23
  -7  -7   9    7.29    1.50
  -7   7   9    8.08    1.15
  -7  -7   8   20.18    1.20
  -7  -7   8   17.80    1.81
  -7   7   8   18.72    1.45
   7   7  -8   20.77    1.97
  -7   7   7   -0.11    1.10
   7   7  -7    1.24    1.70
  -7  -7   7    2.30    1.50
  -7   7   6   31.07    1.73
   7   7  -6   30.53    2.42
  -7  -7   6   25.97    2.21
  -7   7   5   36.23    1.92
   7   7  -5   37.19    2.52
  -7  -7   5   35.27    2.43
  -7  -7   5   33.48    2.04
  -7   7   4    2.81    1.02
  -7  -7   4    1.70    1.29
   7   7  -4    1.39    1.72
  -7  -7   4    2.45    1.69
  -7   7   3   30.95    1.67
  -7  -7   3   30.24    2.00
  -7  -7   3   27.54    2.30
   7   7  -3   32.87    2.49
   7  -7  -2    5.86    0.82
  -7   7   2    6.30    1.00
  -7  -7   2    4.91    1.37
   7   7  -2    8.16    2.02
  -7  -7   2    6.83    1.74
   7  -7  -1   17.39    1.13
  -7   7   1   18.53    1.23
  -7  -7   1   20.28    1.97
  -7  -7   1   19.51    1.71
   7  -7  -1   14.71    1.62
   7  -7   0   25.48    1.38
  -7   7   0   24.06    1.39
  -7  -7   0   22.86    2.11
   7  -7   0   20.75    1.80
  -7  -7  -1   18.94    1.97
  -7  -7  -1   15.46    1.78
   7  -7   1   18.93    1.64
   7  -7   1   20.40    1.24
  -7  -7  -2   65.79    3.55
   7  -7   2   64.59    3.33
   7  -7   2   71.05    3.07
   7  -7   3   73.84    3.76
  -7  -7  -3   77.06    3.88
   7  -7   3   82.47    3.51
  -7  -7  -4    5.94    1.51
   7  -7   4    7.75    0.99
   7  -7   4    4.49    1.34
   7  -7   4    7.45    0.82
   7  -7   5   18.99    1.13
   7  -7   6    2.16    0.99
   7  -7   6    2.54    0.96
   7  -7   7    0.54    0.74
   7  -7   7   -0.35    0.71
   7  -7   7    0.41    0.92
   7   7   8   23.62    1.37
   7  -7   8   24.09    1.27
   7  -7   8   24.75    1.25
   7  -7   8   21.47    1.37
   7   7   9    1.30    0.74
   7  -7   9    1.59    0.66
   7  -7   9    2.36    0.69
   7  -7   9    1.44    0.76
   7   7  10    3.93    0.77
   7  -7  10    4.33    0.64
   7  -7  10    4.17    0.66
   7   7  11    1.20    0.61
   7   7  12    0.04    0.50
  -7   8  16   -0.17    0.43
  -7   8  15    2.01    0.57
  -7   8  15    1.28    0.61
  -7   8  14    4.64    0.69
  -7   8  14    4.12    0.68
  -7   8  13    0.22    0.74
  -7   8  13    1.04    0.75
  -7  -8  12    0.33    0.62
  -7   8  12   -0.22    0.80
  -7   8  12    0.77    0.81
  -7   8  12    0.69    0.74
  -7  -8  11    4.68    0.76
  -7   8  11    3.96    0.93
  -7   8  11    4.17    0.84
  -7  -8  10    6.86    0.86
  -7   8  10    6.40    0.88
  -7   8  10    6.92    1.00
  -7  -8   9    6.25    0.85
  -7   8   9    5.83    0.88
  -7  -8   9    7.80    1.44
  -7   8   8   59.68    2.79
  -7   8   8   61.20    2.65
  -7  -8   8   56.07    2.68
  -7  -8   8   58.79    3.13
  -7   8   7   20.89    1.44
  -7  -8   7   22.48    1.94
  -7   8   6   53.34    2.53
  -7  -8   6   48.43    2.97
  -7   8   5    2.01    1.02
  -7  -8   5    4.96    1.73
  -7  -8   5    3.74    1.26
  -7   8   4    0.88    1.05
  -7  -8   4    2.15    1.29
   7  -8  -3    0.87    0.81
  -7   8   3    0.55    1.02
  -7  -8   3    0.18    1.32
  -7  -8   3    1.18    1.75
   7  -8  -2   33.88    1.83
  -7   8   2   40.09    1.89
  -7  -8   2   32.96    2.57
   7  -8  -2   36.27    2.24
  -7  -8   2   40.80    2.31
   7  -8  -1   17.06    1.18
  -7   8   1   15.84    1.19
  -7  -8   1   17.59    1.68
  -7  -8   1   16.16    1.91
   7  -8  -1   14.40    1.59
  -7  -8   0    0.08    1.73
  -7  -8   0   -0.40    1.43
   7  -8   0   -0.88    1.28
  -7  -8  -1    0.48    1.47
  -7  -8  -1    1.15    1.55
   7  -8   1    1.11    1.27
  -7  -8  -2    9.58    1.60
   7  -8   2   10.66    1.39
  -7  -8  -2   14.55    1.72
  -7  -8  -3    2.11    1.47
   7  -8   3   -1.71    1.27
  -7  -8  -3    0.15    1.52
   7  -8   3    1.96    0.90
   7  -8   3    1.12    0.99
   7  -8   4  122.61    5.27
  -7  -8  -4  122.82    5.60
   7  -8   5   73.77    3.21
  -7  -8  -5   68.93    3.58
   7  -8   5   71.58    3.13
   7  -8   6    5.73    0.73
   7  -8   6    4.04    0.93
   7   8   7    3.27    0.80
   7  -8   7    3.20    0.67
   7  -8   7    4.40    0.70
   7  -8   7    4.09    0.88
   7   8   8    0.40    0.74
   7  -8   8    0.63    0.61
   7  -8   8    0.38    0.64
   7  -8   8    0.63    0.73
   7  -8   8    0.30    0.59
   7  -8   9   17.34    0.99
   7   8   9   18.72    1.06
   7  -8   9   18.46    1.04
   7  -8  10    1.42    0.48
   7   8  10    1.71    0.57
   7   8  11    4.47    0.48
  -7   9  15    7.80    0.50
  -7   9  14   14.57    0.80
  -7   9  14   13.07    0.80
  -7   9  13    3.82    0.62
  -7   9  13    5.32    0.60
  -7   9  12    2.49    0.67
  -7   9  12    1.96    0.71
  -7   9  12    1.88    0.60
  -7  -9  11    0.83    0.62
  -7   9  11    0.04    0.81
  -7   9  11    0.42    0.70
  -7   9  11    0.81    0.68
  -7  -9  10   20.79    1.20
  -7   9  10   21.79    1.34
  -7   9  10   22.37    1.19
  -7  -9   9   67.93    2.91
  -7   9   9   66.96    2.99
  -7   9   9   63.73    2.90
  -7  -9   8    5.45    0.84
  -7   9   8    5.64    0.78
  -7   9   8    6.00    1.03
  -7  -9   7    1.98    0.86
  -7  -9   7    3.99    1.44
  -7   9   7    1.50    0.70
  -7   9   7    4.15    1.03
  -7   9   6   54.96    2.60
  -7  -9   6   52.23    3.04
  -7   9   6   50.60    2.46
  -7  -9   5   27.81    2.17
  -7  -9   4   20.82    2.03
  -7  -9   4   21.61    1.67
  -7  -9   3   75.61    3.95
   7  -9  -3   72.84    3.72
  -7  -9   3   81.87    3.70
  -7  -9   2    8.47    1.43
  -7  -9   2    7.71    1.77
   7  -9  -2    7.53    1.34
   7  -9  -2    7.98    0.86
  -7  -9   1   55.61    2.99
   7  -9  -1   51.38    2.77
  -7  -9   1   56.83    2.85
   7  -9  -1   52.52    2.43
  -7  -9   0    0.65    1.34
  -7  -9   0    0.42    1.67
   7  -9   0    0.78    1.23
   7  -9   0    0.62    0.83
  -7  -9   0    2.11    0.77
  -7  -9  -1  258.31   11.29
  -7  -9  -1  279.17   11.22
  -7  -9  -1  258.87   10.91
   7  -9   1  275.86   10.95
  -7  -9  -2    2.72    1.40
   7  -9   2    2.08    0.88
  -7  -9  -2    2.55    1.47
   7  -9   3    8.75    0.77
   7  -9   3    8.72    0.94
   7  -9   4    8.13    0.74
   7  -9   4    6.61    0.93
   7  -9   5   25.15    1.21
   7   9   5   21.90    1.24
   7  -9   5   24.15    1.36
   7  -9   6   94.11    3.85
   7  -9   6   97.45    3.87
   7   9   6   82.71    3.86
   7  -9   6   86.61    3.90
   7   9   7   -0.13    0.56
   7  -9   7    1.17    0.66
   7  -9   7   -0.14    0.55
   7  -9   7    0.68    0.57
   7  -9   7    0.15    0.58
   7   9   8    2.97    0.54
   7  -9   8    4.49    0.53
   7  -9   8    4.16    0.55
   7  -9   8    3.43    0.62
   7   9   9    0.42    0.43
   7  -9   9    0.17    0.42
  -7  10  13    0.61    0.34
  -7  10  12   -0.30    0.43
  -7  10  11    0.54    0.47
  -7  10  11    0.01    0.48
  -7 -10  11    0.47    0.46
  -7  10  10   10.95    0.71
  -7  10  10   10.82    0.75
  -7  10  10   10.90    0.87
  -7 -10  10    9.66    0.72
  -7  10   9   23.22    1.20
  -7  10   9   25.49    1.35
  -7 -10   9   25.81    1.25
  -7  10   8   -0.39    0.56
  -7  10   8    0.46    0.85
  -7 -10   8   -0.81    0.63
  -7  10   7   47.65    2.10
  -7 -10   7   47.02    2.03
  -7  10   6    3.64    0.92
  -7 -10   6    3.27    0.80
  -7  10   5    1.52    0.88
  -7 -10   5    1.86    0.75
  -7  10   4   24.14    1.38
  -7 -10   4   24.01    1.33
  -7  10   3    1.77    0.80
  -7 -10   3    1.25    0.79
  -7  10   2   15.78    1.03
  -7 -10   2   13.68    1.02
   7 -10  -1    1.55    0.69
  -7 -10   1    2.91    0.72
   7 -10   0    4.11    0.73
  -7 -10   0    2.54    0.70
   7 -10   1    0.85    0.71
  -7 -10  -1    0.14    0.60
   7 -10   2    9.65    0.86
   7 -10   2    9.99    0.71
   7 -10   3   18.40    0.98
   7 -10   3   18.65    1.09
   7 -10   4    3.33    0.73
   7 -10   4    4.17    0.55
   7 -10   5   -0.04    0.66
   7 -10   5    0.14    0.55
   7 -10   5   -0.14    0.49
   7 -10   5    0.36    0.61
   7 -10   6   -0.74    0.59
   7 -10   6    0.85    0.50
   7 -10   6    0.04    0.45
   7 -10   6    0.37    0.51
   7 -10   7    4.82    0.45
   7 -10   7    4.75    0.50
   7 -10   8    0.55    0.34
  -7 -11   9    0.31    0.42
  -7  11   9   -0.23    0.37
  -7 -11   8    6.54    0.60
  -7  11   8    6.16    0.51
  -7 -11   7    2.49    0.57
  -7  11   7    2.08    0.42
  -7  11   7    2.03    0.64
  -7 -11   6    8.41    0.72
  -7  11   6    9.61    0.72
  -7 -11   5    5.84    0.64
  -7  11   5    4.47    0.66
  -7 -11   4    6.84    0.71
  -7  11   4    6.56    0.70
   7 -11  -3    5.87    0.60
  -7 -11   3    7.92    0.70
  -7  11   3    6.25    0.68
  -7 -11   2   15.55    0.89
   7 -11  -2   14.57    0.87
   7 -11  -1   45.56    2.00
  -7 -11   1   48.12    2.06
   7 -11  -1   46.50    2.07
   7 -11   0   21.86    1.01
  -7 -11   0   20.78    1.06
   7 -11   0   21.77    1.12
   7 -11   1   25.80    1.17
   7 -11   1   25.10    1.25
   7 -11   2   35.87    1.65
   7 -11   2   41.24    1.71
   7 -11   3   29.75    1.34
   7 -11   3   31.12    1.41
   7 -11   4   10.22    0.57
   7 -11   4    9.15    0.60
   7 -11   5   21.77    0.94
   7 -11   5   18.83    0.91
  -8   0  20   30.81    1.58
  -8   0  19    0.20    0.72
  -8   0  18   22.97    1.33
  -8   0  18   23.72    1.26
  -8   0  18   22.70    1.54
  -8   0  17    0.44    0.88
  -8   0  17   -0.23    1.05
  -8   0  17   -0.65    0.82
  -8   0  16    0.07    0.92
  -8   0  16    1.96    1.63
  -8   0  15   -0.45    1.04
  -8   0  15   -0.56    0.93
  -8   0  15   -0.97    1.56
  -8   0  14   40.39    2.49
  -8   0  14   40.55    2.05
  -8   0  14   43.05    2.11
  -8   0  13    1.01    1.45
  -8   0  13    0.23    0.90
  -8   0  13    0.98    1.03
  -8   0  12  209.05    9.11
  -8   0  12  213.47    8.90
  -8   0  12  210.22    8.88
  -8   0  11    0.52    1.01
  -8   0  11    0.17    0.66
  -8   0  11    0.45    0.85
  -8   0  10   65.64    2.82
  -8   0  10   63.40    2.79
  -8   0  10   63.58    2.86
  -8   0  10   62.41    2.78
  -8   0  10   64.25    2.82
  -8   0   9    0.67    0.82
  -8   0   9   -0.61    1.53
  -8   0   9    0.31    0.65
  -8   0   9    0.15    0.93
  -8   0   9    0.46    0.71
  -8   0   9    0.37    0.78
  -8   0   8  154.78    6.52
  -8   0   8  153.11    6.57
  -8   0   8  157.80    6.54
  -8   0   8  154.78    6.52
  -8   0   8  156.16    6.55
  -8   0   7    1.08    0.80
  -8   0   7    1.59    0.97
  -8   0   7    2.42    0.73
  -8   0   7    0.54    0.66
   8   0  -7    0.39    0.76
  -8   0   6  301.68   12.79
  -8   0   6  304.58   12.75
   8   0  -6  310.45   12.82
  -8   0   6  321.93   13.00
  -8   0   5    0.07    0.72
   8   0  -5    0.16    0.88
  -8   0   5   -0.17    1.34
  -8   0   4  514.11   21.61
   8   0  -4  526.09   21.70
  -8   0   4  542.29   21.80
   8   0  -3    0.71    1.01
  -8   0   3    0.73    0.65
   8   0  -2   58.68    2.66
  -8   0   2   55.05    2.44
   8   0  -1   -0.21    1.08
  -8   0   1   -0.47    0.65
   8   0   0   67.48    3.15
  -8   0   0   68.09    2.91
   8   0   1    0.20    0.67
   8   0   1    1.67    1.39
  -8   0  -1    0.35    0.54
   8   0   2    1.02    0.69
  -8   0  -2    0.93    0.49
   8   0   2    2.27    1.31
   8   0   3    0.13    0.83
   8   0   3   -0.65    0.72
   8   0   3    0.70    1.80
   8   0   4    5.01    1.88
   8   0   4    4.85    0.82
   8   0   5    0.16    1.67
   8   0   5    0.49    0.78
   8   0   6  392.20   16.70
   8   0   6  389.37   16.29
   8   0   6  393.41   16.30
   8   0   7    0.43    0.80
   8   0   7    0.09    1.75
   8   0   8 4129.99  171.49
   8   0   8 4131.77  171.12
   8   0   9    0.41    0.86
   8   0   9    0.12    0.85
   8   0   9   -0.49    1.82
   8   0  10   23.30    2.44
   8   0  10   26.76    1.53
   8   0  11    0.16    0.88
   8   0  11    0.55    0.79
   8   0  11   -0.48    1.69
   8   0  12   76.52    3.34
   8   0  12   77.65    3.35
   8   0  13    0.33    0.71
   8   0  14   33.67    1.58
   8   0  15   -0.30    0.45
  -8   1  20    3.13    0.96
  -8  -1  20    4.56    0.96
  -8   1  19    4.35    0.75
  -8  -1  19    4.41    0.76
  -8   1  19    2.23    1.02
  -8   1  18   93.90    3.99
  -8  -1  18  102.71    3.99
  -8  -1  18   86.26    3.96
  -8   1  18   92.30    3.98
  -8   1  18   89.39    4.05
  -8   1  17    4.48    0.86
  -8  -1  17    2.33    0.88
  -8  -1  17    1.65    1.36
  -8   1  17    1.42    1.03
  -8  -1  17    3.79    0.83
  -8   1  17    1.52    0.83
  -8  -1  16  475.92   19.75
  -8   1  16  465.38   19.75
  -8  -1  16  466.70   20.02
  -8   1  16  502.34   20.02
  -8   1  15    7.98    1.65
  -8  -1  15   11.32    1.71
  -8  -1  15    9.03    1.02
  -8  -1  15    7.77    1.29
  -8   1  15    9.21    1.12
  -8  -1  14   75.95    3.30
  -8   1  14   72.97    3.24
  -8   1  14   70.64    3.63
  -8  -1  14   77.15    3.62
  -8  -1  14   79.30    3.22
  -8   1  14   64.47    3.13
  -8  -1  14   69.38    3.22
  -8   1  14   70.43    3.23
  -8  -1  13   32.93    1.81
  -8   1  13   30.61    1.81
  -8  -1  13   34.88    2.17
  -8   1  13   30.76    2.23
  -8   1  13   32.08    1.72
  -8  -1  13   35.97    1.74
  -8   1  13   31.98    1.60
  -8  -1  13   32.26    1.73
  -8   1  13   29.81    1.73
  -8  -1  12   31.19    1.71
  -8   1  12   29.69    1.70
  -8   1  12   28.17    2.07
  -8  -1  12   30.46    2.05
  -8   1  12   30.28    1.49
  -8   1  12   30.27    1.62
  -8  -1  12   29.85    1.60
  -8  -1  12   32.06    1.62
  -8   1  12   28.56    1.55
  -8   1  12   29.55    1.63
  -8  -1  12   29.87    1.64
  -8  -1  11   78.76    3.49
  -8   1  11   79.23    3.47
  -8   1  11   75.38    3.36
  -8   1  11   74.10    3.44
  -8   1  11   80.06    3.37
  -8   1  11   77.31    3.43
  -8  -1  11   82.55    3.42
  -8  -1  10   58.09    2.72
  -8   1  10   61.37    2.68
  -8  -1  10   58.35    2.59
  -8   1  10   61.11    2.60
  -8   1  10   60.14    2.64
  -8  -1  10   57.31    2.59
  -8  -1  10   59.02    2.57
  -8  -1  10   59.15    2.63
  -8   1  10   54.64    2.64
  -8  -1   9   22.07    1.43
  -8   1   9   23.05    1.38
  -8  -1   9   22.54    1.23
  -8   1   9   22.36    1.32
  -8   1   9   21.94    1.86
  -8   1   9   22.79    1.21
  -8  -1   9   24.66    1.19
  -8  -1   9   23.22    1.19
  -8   1   9   22.57    1.25
  -8  -1   9   23.31    1.25
  -8   1   8    8.66    0.82
  -8  -1   8    9.93    0.82
  -8   1   8    9.60    1.01
  -8  -1   8    8.74    1.08
  -8  -1   8    8.33    0.83
  -8  -1   8   10.26    0.78
  -8   1   8    8.97    0.86
  -8   1   7   68.12    2.93
  -8  -1   7   65.08    2.94
  -8  -1   7   69.39    2.93
  -8  -1   7   69.98    3.06
  -8   1   7   69.26    3.01
  -8  -1   7   67.05    2.94
  -8   1   7   66.12    2.96
  -8   1   6  148.86    6.05
  -8  -1   6  140.98    6.04
  -8  -1   6  143.25    6.02
  -8   1   6  147.76    6.30
  -8  -1   6  146.07    6.32
  -8   1   6  140.61    6.03
  -8  -1   6  142.00    6.05
  -8  -1   5  141.33    6.20
  -8  -1   5  148.00    6.18
  -8   1   5  147.02    6.19
   8   1  -5  147.43    6.23
   8  -1  -5  150.81    6.30
  -8   1   5  151.84    6.46
  -8  -1   5  158.15    6.45
  -8  -1   4   74.71    3.16
  -8   1   4   73.48    3.19
   8   1  -4   73.75    3.27
   8  -1  -4   75.22    3.35
  -8   1   4   73.12    3.48
  -8  -1   4   70.59    3.53
   8  -1  -3   28.60    1.62
  -8  -1   3   25.94    1.32
  -8   1   3   26.34    1.31
   8  -1  -2  175.79    7.43
  -8  -1   2  173.72    7.27
  -8   1   2  174.07    7.28
   8  -1  -1   20.38    1.47
  -8  -1   1   20.34    1.07
  -8   1   1   19.82    1.08
   8  -1   0  121.58    5.29
  -8  -1   0  119.17    5.06
   8   1   0  126.68    5.39
   8  -1   1   37.98    1.70
  -8  -1  -1   36.13    1.66
   8  -1   2    5.31    0.75
  -8  -1  -2    5.68    0.57
   8  -1   2    6.47    1.27
   8   1   2    6.04    1.29
   8  -1   3    1.07    0.74
   8   1   3   -0.14    1.65
   8  -1   3   -0.07    1.83
   8   1   3   -0.46    1.12
   8  -1   3    0.25    1.18
   8  -1   3    1.36    0.85
   8   1   3   -0.30    0.75
   8   1   4   -0.08    0.71
   8  -1   4   -0.13    0.87
   8  -1   4    0.54    0.73
   8   1   4    2.34    1.74
   8  -1   4   -0.59    1.76
   8   1   5    1.10    0.66
   8  -1   5    0.55    0.87
   8   1   5   -1.11    1.73
   8  -1   5    2.99    1.83
   8  -1   5   -0.36    0.80
   8  -1   6    8.40    0.95
   8  -1   6    9.75    0.94
   8  -1   6   10.78    0.89
   8   1   6   11.55    1.94
   8  -1   6   13.05    2.01
   8   1   6    9.18    0.91
   8   1   7  169.87    7.30
   8  -1   7  167.04    7.36
   8  -1   7  163.53    6.80
   8   1   7  158.83    6.81
   8  -1   7  157.61    6.81
   8  -1   8    1.38    0.81
   8   1   8    2.61    1.86
   8  -1   8    3.90    1.99
   8  -1   8    3.07    0.91
   8   1   8    2.39    0.93
   8   1   9   60.90    2.81
   8   1   9   64.41    2.85
   8  -1   9   66.43    2.84
   8   1   9   63.59    2.84
   8  -1   9   60.83    2.87
   8   1   9   61.78    3.50
   8  -1   9   65.10    3.61
   8   1  10   24.29    1.40
   8  -1  10   24.49    1.41
   8   1  10   27.06    1.38
   8  -1  10   22.15    1.41
   8  -1  10   25.00    2.30
   8   1  10   27.55    2.35
   8   1  11    7.03    0.87
   8  -1  11    7.62    0.92
   8   1  11    7.50    0.83
   8  -1  11    5.83    0.86
   8  -1  11    6.05    1.72
   8   1  11    5.21    1.54
   8   1  12    4.01    0.83
   8  -1  12    5.03    0.77
   8   1  12    5.22    0.70
   8  -1  12    4.74    0.76
   8   1  13   24.42    1.31
   8  -1  13   25.69    1.28
   8   1  14   12.09    0.84
   8  -1  14   13.93    0.83
   8   1  15    0.13    0.41
   8  -1  15    0.20    0.45
  -8   2  20    4.37    1.35
  -8  -2  20    2.08    1.28
  -8   2  19    8.06    0.79
  -8  -2  19    6.60    0.82
  -8   2  19    7.26    0.94
  -8   2  19    5.61    0.63
  -8   2  18   70.57    3.01
  -8  -2  18   74.75    3.03
  -8   2  18   65.17    3.08
  -8   2  18   64.52    3.01
  -8   2  17    0.10    0.84
  -8  -2  17   -0.61    0.81
  -8   2  17   -1.21    0.59
  -8   2  17    1.18    0.96
  -8  -2  17    0.75    0.78
  -8   2  16   67.29    2.95
  -8   2  16   65.41    3.37
  -8  -2  16   58.90    3.32
  -8  -2  16   67.33    2.96
  -8   2  15   11.97    1.75
  -8  -2  15    9.75    1.66
  -8  -2  15   10.86    1.10
  -8   2  15   11.94    1.08
  -8   2  15    9.88    1.21
  -8   2  14   12.17    1.74
  -8  -2  14   12.13    1.79
  -8   2  14   15.34    1.23
  -8  -2  14   12.96    1.57
  -8   2  14   13.05    1.03
  -8   2  14   11.51    1.16
  -8  -2  14   11.56    1.11
  -8   2  14   13.04    1.08
  -8  -2  14   12.49    1.18
  -8   2  13   76.19    3.55
  -8  -2  13   73.73    3.61
  -8  -2  13   72.14    3.29
  -8   2  13   70.66    3.23
  -8   2  13   70.54    3.12
  -8  -2  13   71.74    3.18
  -8   2  13   63.61    3.18
  -8   2  13   70.95    3.19
  -8  -2  13   73.10    3.18
  -8  -2  12  187.32    8.34
  -8   2  12  195.22    8.33
  -8  -2  12  187.81    8.15
  -8   2  12  192.98    8.11
  -8   2  12  187.35    8.06
  -8  -2  12  197.97    8.09
  -8   2  12  191.97    8.10
  -8   2  12  191.07    8.08
  -8  -2  12  195.12    8.10
  -8   2  11   21.64    1.32
  -8  -2  11   19.27    1.50
  -8  -2  11   19.44    1.08
  -8   2  11   19.50    1.24
  -8  -2  11   18.89    1.21
  -8   2  11   18.50    1.23
  -8  -2  11   21.39    1.29
  -8  -2  10  129.59    5.81
  -8   2  10  138.02    5.75
  -8   2  10  130.85    5.73
  -8  -2  10  140.70    5.76
  -8  -2  10  135.74    5.69
  -8   2  10  136.35    5.73
  -8  -2  10  134.45    5.73
  -8   2   9    9.74    0.91
  -8   2   9    9.83    1.00
  -8  -2   9   10.39    0.99
  -8   2   9   10.19    0.79
  -8  -2   9    8.20    0.78
  -8  -2   9    8.01    0.77
  -8   2   9    7.69    0.86
  -8  -2   9   10.27    0.85
  -8   2   8   66.96    3.01
  -8  -2   8   64.71    2.97
  -8   2   8   63.89    2.98
  -8  -2   8   66.20    3.01
  -8   2   8   69.44    2.94
  -8  -2   8   69.34    2.93
  -8  -2   8   67.95    2.96
  -8  -2   8   69.11    2.94
  -8   2   8   68.69    2.96
  -8  -2   8   71.71    2.97
  -8   2   7   16.71    1.01
  -8  -2   7   16.85    1.12
  -8  -2   7   16.16    0.97
  -8   2   7   13.90    0.95
  -8  -2   7   13.83    0.96
  -8  -2   7   17.34    0.96
  -8   2   7   17.34    1.11
  -8  -2   7   15.20    1.04
  -8   2   6  343.78   14.39
  -8  -2   6  351.12   14.41
  -8   2   6  338.08   14.19
  -8  -2   6  332.39   14.18
  -8   2   6  335.07   14.18
  -8  -2   6  351.63   14.19
  -8  -2   6  340.32   14.18
  -8  -2   6  342.52   14.17
  -8  -2   6  351.86   14.36
  -8  -2   5    1.73    0.82
  -8  -2   5    1.69    0.68
  -8  -2   5    1.72    0.77
  -8   2   5    3.04    1.35
  -8  -2   5    1.25    1.43
  -8  -2   5    1.38    1.33
  -8  -2   4  243.20   10.41
  -8  -2   4  249.20   10.40
  -8   2   4  256.26   10.61
  -8  -2   4  264.88   10.62
  -8  -2   4  251.67   10.60
  -8  -2   3   15.04    1.59
  -8  -2   3   15.91    0.99
  -8  -2   3   15.53    1.00
   8  -2  -3   15.28    1.35
  -8   2   3   16.45    1.46
  -8  -2   3   15.22    1.56
  -8  -2   2  712.06   29.84
   8  -2  -2  725.00   29.96
  -8  -2   2  725.06   30.01
   8   2  -2  742.40   30.04
   8  -2  -1  213.10    9.64
  -8  -2   1  234.58    9.72
  -8  -2   1  230.50    9.49
  -8  -2   0    5.64    0.68
  -8  -2   0    6.35    1.38
   8  -2   0    5.09    0.65
   8  -2   1   78.90    3.29
   8  -2   1   75.21    3.26
   8  -2   2   40.92    1.84
   8  -2   2   38.36    1.80
   8  -2   2   43.16    1.98
   8   2   2   38.28    2.40
   8  -2   2   41.26    2.17
   8   2   2   42.60    2.35
   8  -2   2   39.74    2.23
   8   2   3    0.07    1.67
   8  -2   3   -0.67    0.61
   8  -2   3    0.16    0.69
   8  -2   3   -0.21    0.91
   8   2   4    5.73    1.66
   8  -2   4    6.95    1.68
   8  -2   4    8.81    0.74
   8  -2   4    8.57    0.81
   8  -2   4    5.60    0.98
   8  -2   5    3.22    0.80
   8   2   5    5.90    1.60
   8  -2   5    1.78    1.75
   8   2   5    2.95    0.74
   8  -2   5    3.00    0.81
   8  -2   5    4.46    0.92
   8  -2   6   11.65    0.99
   8  -2   6   10.95    1.02
   8   2   6   10.72    1.94
   8  -2   6   12.65    2.02
   8  -2   6   12.25    0.95
   8   2   6   11.46    0.97
   8  -2   7   43.51    2.16
   8   2   7   43.84    2.11
   8  -2   7   46.50    2.12
   8   2   7   46.43    2.86
   8  -2   7   48.26    2.88
   8  -2   7   45.14    2.12
   8   2   8  418.34   17.74
   8  -2   8  432.02   17.78
   8   2   8  403.72   17.32
   8  -2   8  425.17   17.33
   8  -2   8  415.89   17.34
   8  -2   9   -1.41    0.91
   8   2   9    0.93    0.88
   8   2   9    2.70    1.94
   8  -2   9    0.67    1.95
   8   2  10   48.78    2.34
   8  -2  10   52.65    2.36
   8   2  11    6.97    0.86
   8   2  11    8.58    0.86
   8   2  11    8.18    0.90
   8  -2  11    8.22    0.88
   8  -2  11    7.93    0.96
   8   2  12    2.18    0.66
   8   2  12    2.01    0.76
   8  -2  12    2.19    0.73
   8   2  12    1.72    0.62
   8  -2  12    3.05    0.67
   8   2  13    3.16    0.64
   8  -2  13    2.79    0.69
   8   2  14    6.74    0.63
   8  -2  14    6.58    0.62
   8  -2  15   21.73    0.98
   8   2  15   20.47    0.97
  -8   3  19   75.30    3.20
  -8  -3  19   75.24    3.17
  -8   3  19   79.99    3.17
  -8   3  18    1.21    0.73
  -8  -3  18    1.16    0.75
  -8   3  18    1.66    0.87
  -8   3  18    1.80    0.65
  -8   3  18    0.89    0.69
  -8   3  17   45.47    1.99
  -8  -3  17   43.26    2.00
  -8   3  17   39.15    1.99
  -8   3  17   42.55    2.07
  -8   3  16   19.22    1.23
  -8   3  16   20.16    1.18
  -8  -3  16   19.21    1.19
  -8   3  16   18.54    1.21
  -8   3  16   18.02    1.33
  -8  -3  15    3.49    0.92
  -8   3  15    3.46    0.87
  -8   3  15    3.41    0.87
  -8   3  15    1.68    1.53
  -8  -3  15    2.77    1.53
  -8   3  14   21.73    1.42
  -8   3  14   20.91    1.84
  -8  -3  14   17.26    1.85
  -8   3  14   20.30    1.34
  -8  -3  14   18.63    1.35
  -8   3  13  218.54    9.25
  -8  -3  13  210.77    9.24
  -8   3  13  214.18    9.01
  -8   3  13  214.76    8.98
  -8  -3  13  215.87    9.00
  -8   3  13  203.95    9.00
  -8   3  13  216.24    9.00
  -8  -3  13  216.47    9.00
  -8   3  12   46.41    2.55
  -8  -3  12   44.12    2.54
  -8   3  12   45.78    2.21
  -8   3  12   44.98    2.10
  -8  -3  12   47.53    2.15
  -8   3  12   40.19    2.15
  -8   3  12   43.28    2.17
  -8  -3  12   48.22    2.22
  -8   3  11    0.68    0.86
  -8  -3  11    0.48    0.86
  -8  -3  11    1.31    0.85
  -8   3  11    0.02    0.86
  -8  -3  11    0.02    0.98
  -8   3  11   -0.15    0.90
  -8   3  11   -0.02    0.99
  -8  -3  11   -0.03    0.67
  -8   3  11    1.34    1.30
  -8  -3  11    0.60    1.32
  -8   3  10   13.33    1.07
  -8  -3  10   12.55    1.14
  -8   3  10   13.97    1.10
  -8   3  10   12.29    1.07
  -8  -3  10   13.82    0.94
  -8  -3  10   13.04    0.88
  -8   3  10   12.81    0.98
  -8  -3  10   12.99    0.98
  -8   3   9  121.05    5.16
  -8   3   9  121.27    5.15
  -8  -3   9  123.61    5.16
  -8   3   9  116.77    5.17
  -8  -3   9  116.49    5.11
  -8  -3   9  122.12    5.12
  -8  -3   9  121.13    5.11
  -8   3   9  123.28    5.13
  -8  -3   9  123.03    5.13
  -8   3   8    9.40    0.79
  -8  -3   8    9.21    0.83
  -8   3   8    7.78    0.92
  -8  -3   8    7.94    0.98
  -8   3   8    8.81    0.87
  -8   3   8    8.30    0.93
  -8   3   8    8.74    0.74
  -8  -3   8    7.75    0.75
  -8  -3   8   10.00    0.84
  -8  -3   8    7.57    0.75
  -8   3   8    9.50    1.56
  -8  -3   7  184.61    7.58
  -8   3   7  180.81    7.55
  -8  -3   7  177.85    7.56
  -8   3   7  176.31    7.58
  -8  -3   7  182.55    7.60
  -8   3   7  184.44    7.61
  -8  -3   6   66.04    2.87
  -8   3   6   65.40    2.82
  -8  -3   6   65.40    2.82
  -8  -3   6   63.84    2.91
  -8   3   6   66.03    2.90
  -8   3   6   65.33    2.86
  -8  -3   5   69.61    3.08
  -8   3   5   70.96    3.11
  -8   3   5   69.68    3.36
  -8  -3   5   71.17    3.38
  -8  -3   5   69.26    3.05
  -8  -3   4   61.62    2.66
  -8  -3   4   59.57    2.66
  -8   3   4   61.50    2.72
  -8   3   4   54.69    2.97
  -8  -3   4   63.06    3.00
  -8  -3   3   24.33    1.24
  -8  -3   3   22.95    1.24
  -8   3   3   23.45    1.65
  -8  -3   3   19.35    1.71
  -8   3   3   23.87    1.33
  -8  -3   2   56.62    2.51
  -8   3   2   57.26    2.55
  -8  -3   1    9.87    0.80
   8  -3   0    9.35    0.67
   8   3   0    7.88    1.64
   8  -3   0   10.30    1.25
  -8  -3   0   10.09    0.77
   8  -3   1    0.08    0.54
   8   3   1   -0.82    1.52
   8  -3   1   -0.23    0.96
  -8  -3  -1    0.18    0.60
   8  -3   1    0.09    1.14
   8  -3   2    1.54    1.01
   8  -3   2    0.71    0.60
   8   3   2   -0.06    1.49
   8  -3   2    0.86    1.25
   8  -3   3   33.17    1.60
   8  -3   3   35.34    1.64
   8  -3   3   37.42    1.77
   8   3   3   32.68    2.31
   8  -3   3   31.39    2.37
   8   3   3   33.73    2.22
   8  -3   3   35.93    2.06
   8  -3   4    2.63    1.01
   8   3   4    3.12    1.65
   8  -3   4    2.47    1.68
   8  -3   4    2.17    0.67
   8  -3   4    2.40    0.75
   8  -3   5   43.98    2.10
   8   3   5   40.95    1.96
   8  -3   5   41.57    1.97
   8   3   5   44.04    2.65
   8  -3   5   44.12    2.69
   8  -3   5   43.31    1.98
   8  -3   5   41.08    1.94
   8  -3   6   60.83    2.80
   8   3   6   60.04    2.71
   8  -3   6   61.30    2.71
   8   3   6   58.36    3.35
   8  -3   6   60.67    3.37
   8  -3   6   62.88    2.74
   8  -3   6   61.03    2.70
   8  -3   7   14.69    1.22
   8   3   7   15.73    1.08
   8  -3   7   16.29    1.08
   8   3   7   20.06    2.06
   8  -3   7   15.04    2.02
   8  -3   7   16.11    1.15
   8  -3   8   -0.22    0.87
   8  -3   8   -1.27    1.81
   8   3   8    0.09    1.75
   8   3   8    0.49    0.83
   8  -3   8    0.08    0.82
   8   3   8   -0.79    0.85
   8  -3   8   -1.70    0.88
   8  -3   8    0.29    0.95
   8  -3   9    6.28    1.91
   8   3   9    6.61    1.78
   8   3   9    5.34    0.87
   8  -3   9    5.67    0.95
   8  -3   9    5.98    0.90
   8  -3  10    4.31    0.87
   8   3  10    3.01    0.79
   8   3  10    5.48    0.71
   8  -3  10    3.91    0.83
   8   3  10    4.82    1.53
   8  -3  10    4.71    1.63
   8   3  11    0.14    0.74
   8   3  11   -0.20    0.74
   8  -3  11    0.61    0.81
   8   3  11   -0.55    0.67
   8  -3  11    0.23    0.68
   8   3  12    6.42    0.72
   8  -3  12    4.99    0.74
   8   3  12    5.31    0.73
   8  -3  13    2.10    0.59
   8   3  13    2.18    0.58
   8   3  13    1.33    0.54
   8   3  14    0.57    0.44
   8  -3  14    0.51    0.46
  -8   4  19   -1.02    0.70
  -8   4  19    0.05    0.45
  -8   4  18   33.95    1.82
  -8  -4  18   40.74    1.79
  -8   4  18   38.86    1.80
  -8   4  18   36.10    1.73
  -8   4  17    0.13    0.70
  -8  -4  17   -1.22    0.73
  -8   4  17    0.58    0.73
  -8   4  17    0.33    0.88
  -8   4  16    0.24    0.74
  -8  -4  16    0.41    0.78
  -8   4  16    0.02    0.91
  -8   4  16    1.41    0.82
  -8   4  16    1.64    0.86
  -8   4  15    8.54    0.89
  -8  -4  15    6.41    0.91
  -8   4  15    8.41    0.94
  -8   4  15    8.07    1.44
  -8  -4  15    7.00    1.52
  -8   4  15    7.33    1.05
  -8   4  14  124.64    6.11
  -8  -4  14  124.30    6.12
  -8   4  14  151.06    5.89
  -8   4  14  143.51    5.86
  -8  -4  14  132.17    5.84
  -8   4  14  130.07    5.84
  -8   4  14  146.11    5.87
  -8  -4  13   13.94    1.10
  -8   4  13   13.97    1.08
  -8   4  13   15.32    1.11
  -8   4  13   15.29    1.64
  -8  -4  13   12.74    1.61
  -8   4  13   15.30    1.16
  -8   4  13   13.98    1.22
  -8  -4  12   31.51    2.04
  -8   4  12   25.23    1.99
  -8   4  12   29.59    1.65
  -8   4  12   31.05    1.65
  -8   4  12   29.70    1.52
  -8  -4  12   27.06    1.57
  -8   4  12   29.05    1.56
  -8  -4  11    3.97    0.89
  -8   4  11    3.68    0.86
  -8  -4  11    2.58    0.78
  -8   4  11    4.07    0.92
  -8   4  11    2.48    0.98
  -8   4  11    4.50    0.95
  -8  -4  11    4.03    0.68
  -8   4  11    2.72    1.35
  -8  -4  11    2.87    1.38
  -8   4  10    1.67    0.79
  -8  -4  10    1.70    0.79
  -8  -4  10    2.34    0.84
  -8   4  10    2.76    0.81
  -8  -4  10    1.13    0.96
  -8   4  10    1.62    0.85
  -8   4  10    1.54    0.89
  -8   4  10    1.08    0.96
  -8  -4  10    1.25    0.76
  -8  -4  10    1.13    0.68
  -8   4  10    2.48    1.26
  -8   4   9    0.77    0.85
  -8   4   9    2.35    0.92
  -8  -4   9    2.06    1.22
  -8  -4   9    1.82    0.79
  -8  -4   9    2.12    0.68
  -8   4   9    1.77    0.73
[truncated: 256,899 more chars]
