# Supplementary material for: o‐Terphenyl‐Based Family of Conjugated Macrocycles: Selective Recognition of Phenylalanine in Water and Interaction With Insulin
Source: Angew Chem Int Ed Engl. 2026 Mar 18;65(24):e25972. doi: 10.1002/anie.202525972 (PMC13245601; doi:10.1002/anie.202525972)
Supplement: Supplementary file 2 — Supporting File 2: anie71719‐sup‐0002‐Data.zip. [file ANIE-65-e25972-s002.zip › 24Kat_SG03.cif]

data_24kat_sg03
_audit_creation_date               2024-06-28
_audit_creation_method
;
Olex2 1.5
(compiled 2024.02.16 svn.r378c4104 for OlexSys, GUI svn.r6928)
;
_shelx_SHELXL_version_number       '2018/3'
loop_
  _audit_author_name
  _audit_author_email
  _audit_author_address
 'Ghule, S.' swapnil.ghule@fau.de
;
OC2-Kataev
DCP
;
 'F.H., P.G.' ? ?

_audit_contact_author_address      ?
_audit_contact_author_email        ?
_audit_contact_author_name         ''
_audit_contact_author_phone        ?
_publ_contact_author_id_orcid      ?
_publ_section_references
;
Dolomanov, O.V., Bourhis, L.J., Gildea, R.J, Howard, J.A.K. & Puschmann, H.
 (2009), J. Appl. Cryst. 42, 339-341.

Sheldrick, G.M. (2015). Acta Cryst. A71, 3-8.

Sheldrick, G.M. (2015). Acta Cryst. C71, 3-8.
;
_chemical_name_common              ?
_chemical_name_systematic          ?
_chemical_formula_moiety           'C60 H48, 0.6[C6H14]'
_chemical_formula_sum              'C63.60 H56.40'
_chemical_formula_weight           820.68
_chemical_melting_point            ?
_chemical_oxdiff_formula           C60H48
_chemical_oxdiff_usercomment       YMeMC3
loop_
  _atom_type_symbol
  _atom_type_description
  _atom_type_scat_dispersion_real
  _atom_type_scat_dispersion_imag
  _atom_type_scat_source
 'C' 'C' 0.0181 0.0091 'International Tables Vol C Tables 4.2.6.8 and 6.1.1.4'
 'H' 'H' 0.0000 0.0000 'International Tables Vol C Tables 4.2.6.8 and 6.1.1.4'

_shelx_space_group_comment
;
The symmetry employed for this shelxl refinement is uniquely defined
by the following loop, which should always be used as a source of
symmetry information in preference to the above space-group names.
They are only intended as comments.
;
_space_group_crystal_system        'monoclinic'
_space_group_IT_number             14
_space_group_name_H-M_alt          'P 1 21/n 1'
_space_group_name_Hall             '-P 2yn'
loop_
  _space_group_symop_operation_xyz
 'x, y, z'
 '-x+1/2, y+1/2, -z+1/2'
 '-x, -y, -z'
 'x-1/2, -y-1/2, z-1/2'

_cell_length_a                     10.4812(3)
_cell_length_b                     18.3917(5)
_cell_length_c                     24.3647(9)
_cell_angle_alpha                  90
_cell_angle_beta                   89.070(4)
_cell_angle_gamma                  90
_cell_volume                       4696.1(3)
_cell_formula_units_Z              4
_cell_measurement_reflns_used      5238
_cell_measurement_temperature      155(4)
_cell_measurement_theta_max        70.2860
_cell_measurement_theta_min        3.6020
_shelx_estimated_absorpt_T_max     0.976
_shelx_estimated_absorpt_T_min     0.867
_exptl_absorpt_coefficient_mu      0.490
_exptl_absorpt_correction_T_max    1.000
_exptl_absorpt_correction_T_min    0.547
_exptl_absorpt_correction_type     gaussian
_exptl_absorpt_process_details
;
CrysAlisPro 1.171.42.49 (Rigaku Oxford Diffraction, 2022)
Numerical absorption correction based on gaussian integration over
a multifaceted crystal model
Empirical absorption correction using spherical harmonics,
implemented in SCALE3 ABSPACK scaling algorithm.
;
_exptl_absorpt_special_details     ?
_exptl_crystal_colour              'clear light colourless'
_exptl_crystal_colour_lustre       clear
_exptl_crystal_colour_modifier     light
_exptl_crystal_colour_primary      colourless
_exptl_crystal_density_diffrn      1.161
_exptl_crystal_density_meas        ?
_exptl_crystal_density_method      ?
_exptl_crystal_description         block
_exptl_crystal_F_000               1752
loop_
  _exptl_crystal_face_index_h
  _exptl_crystal_face_index_k
  _exptl_crystal_face_index_l
  _exptl_crystal_face_perp_dist
 1 8 -12 0.0377
 -1 -8 12 0.0377
 -2 -6 -13 0.0500
 2 6 13 0.0500
 2 -10 8 0.0269
 -2 10 -8 0.0269

_exptl_crystal_recrystallization_method 
 'The material was recrystallised from a mixture of DCM and n-hexane  by solvent layering'
_exptl_crystal_size_max            0.3
_exptl_crystal_size_mid            0.1
_exptl_crystal_size_min            0.05
loop_
  _exptl_oxdiff_crystal_face_indexfrac_h
  _exptl_oxdiff_crystal_face_indexfrac_k
  _exptl_oxdiff_crystal_face_indexfrac_l
  _exptl_oxdiff_crystal_face_x
  _exptl_oxdiff_crystal_face_y
  _exptl_oxdiff_crystal_face_z
 0.9756 7.5687 -11.9736 0.0219 0.8199 -0.5721
 -0.9756 -7.5687 11.9736 -0.0219 -0.8199 0.5721
 -1.9689 -6.0749 -12.8942 0.0181 0.7603 0.6493
 1.9689 6.0749 12.8942 -0.0181 -0.7603 -0.6493
 1.8191 -9.5912 8.4676 -0.4845 -0.6342 0.6025
 -1.8191 9.5912 -8.4676 0.4845 0.6342 -0.6025

_exptl_transmission_factor_max     ?
_exptl_transmission_factor_min     ?
_diffrn_reflns_av_R_equivalents    0.0393
_diffrn_reflns_av_unetI/netI       0.0445
_diffrn_reflns_Laue_measured_fraction_full  0.786
_diffrn_reflns_Laue_measured_fraction_max  0.759
_diffrn_reflns_limit_h_max         12
_diffrn_reflns_limit_h_min         -12
_diffrn_reflns_limit_k_max         12
_diffrn_reflns_limit_k_min         -22
_diffrn_reflns_limit_l_max         29
_diffrn_reflns_limit_l_min         -26
_diffrn_reflns_number              11707
_diffrn_reflns_point_group_measured_fraction_full  0.786
_diffrn_reflns_point_group_measured_fraction_max  0.759
_diffrn_reflns_theta_full          67.684
_diffrn_reflns_theta_max           71.501
_diffrn_reflns_theta_min           3.011
_diffrn_ambient_environment        N~2~
_diffrn_ambient_temperature        155(4)
_diffrn_detector                   'CCD plate'
_diffrn_detector_area_resol_mean   10.6144
_diffrn_detector_type              Atlas
_diffrn_measured_fraction_theta_full  0.786
_diffrn_measured_fraction_theta_max  0.759
_diffrn_measurement_details
;
List of Runs (angles in degrees, time in seconds):

  # Type    Start    End  Width  t~exp~   \w     \q     \k     \f   Frames
--------------------------------------------------------------------------
  1  \w    -81.00 -37.00   1.00   20.65    --  -42.06 -38.00-120.00   44
  2  \w     17.00  52.00   1.00   20.65    --   42.06 -99.00 -90.00   35
  3  \w    -25.00  53.00   1.00   20.65    --   42.06 -57.00 -60.00   78
  4  \w    100.00 174.00   1.00   82.57    --  102.55 125.00 -30.00   74
  5  \w     83.00 121.00   1.00   82.57    --  102.55 -77.00   0.00   38
  6  \w    140.00 171.00   1.00   82.57    --  102.55 125.00-120.00   31
  7  \w     27.00  61.00   1.00   82.57    --  102.55 -77.00   0.00   34
  8  \w     77.00 176.00   1.00   82.57    --  102.55  45.00 120.00   99
;
_diffrn_measurement_device         'four-circle diffractometer'
_diffrn_measurement_device_type    'SuperNova, Dual, Cu at home/near, Atlas'
_diffrn_measurement_method         '\w scans'
_diffrn_orient_matrix_type        
 'CrysAlisPro convention (1999,Acta A55,543-557)'
_diffrn_orient_matrix_UB_11        -0.1371290000
_diffrn_orient_matrix_UB_12        0.0294883000
_diffrn_orient_matrix_UB_13        0.0056411000
_diffrn_orient_matrix_UB_21        -0.0052545000
_diffrn_orient_matrix_UB_22        0.0097327000
_diffrn_orient_matrix_UB_23        -0.0627484000
_diffrn_orient_matrix_UB_31        -0.0525647000
_diffrn_orient_matrix_UB_32        -0.0777983000
_diffrn_orient_matrix_UB_33        -0.0056770000
_diffrn_radiation_monochromator    mirror
_diffrn_radiation_probe            x-ray
_diffrn_radiation_type             'Cu K\a'
_diffrn_radiation_wavelength       1.54184
_diffrn_source                     'micro-focus sealed X-ray tube'
_diffrn_source_type                'SuperNova (Cu) X-ray Source'
_diffrn_special_details           
 'data set only to 78 % complete. Too low or none intensities at higher angles. Indications for a twin, but could not get resolved.'
_reflns_Friedel_coverage           0.000
_reflns_Friedel_fraction_full      .
_reflns_Friedel_fraction_max       .
_reflns_number_gt                  5085
_reflns_number_total               6957
_reflns_special_details
;
 Reflections were merged by SHELXL according to the crystal
 class for the calculation of statistics and refinement.
 
 Structure factors included contributions from the .fab file.
 
 _reflns_Friedel_fraction is defined as the number of unique
 Friedel pairs measured divided by the number that would be
 possible theoretically, ignoring centric projections and
 systematic absences.
;
_reflns_threshold_expression       'I > 2\s(I)'
_computing_cell_refinement         'CrysAlisPro 1.171.42.49 (Rigaku OD, 2022)'
_computing_data_collection         'CrysAlisPro 1.171.42.49 (Rigaku OD, 2022)'
_computing_data_reduction          'CrysAlisPro 1.171.42.49 (Rigaku OD, 2022)'
_computing_molecular_graphics      'Olex2 1.5 (Dolomanov et al., 2009)'
_computing_publication_material    'Olex2 1.5 (Dolomanov et al., 2009)'
_computing_structure_refinement    'SHELXL 2018/3 (Sheldrick, 2015)'
_computing_structure_solution      'SHELXT 2018/2 (Sheldrick, 2018)'
_refine_diff_density_max           0.244
_refine_diff_density_min           -0.230
_refine_diff_density_rms           0.056
_refine_ls_extinction_coef         .
_refine_ls_extinction_method       none
_refine_ls_goodness_of_fit_ref     1.043
_refine_ls_hydrogen_treatment      constr
_refine_ls_matrix_type             full
_refine_ls_number_parameters       547
_refine_ls_number_reflns           6957
_refine_ls_number_restraints       0
_refine_ls_R_factor_all            0.1071
_refine_ls_R_factor_gt             0.0857
_refine_ls_restrained_S_all        1.043
_refine_ls_shift/su_max            0.000
_refine_ls_shift/su_mean           0.000
_refine_ls_structure_factor_coef   Fsqd
_refine_ls_weighting_details      
 'w=1/[\s^2^(Fo^2^)+(0.1087P)^2^+6.9349P] where P=(Fo^2^+2Fc^2^)/3'
_refine_ls_weighting_scheme        calc
_refine_ls_wR_factor_gt            0.2312
_refine_ls_wR_factor_ref           0.2471
_refine_special_details           
 'asymetric unit contained about 0.6 % of half and disordered n-hexane molecule, which got masked for refinement'
_olex2_refinement_description
;
1. Fixed Uiso
 At 1.2 times of:
  All C(H) groups
 At 1.5 times of:
  All C(H,H,H) groups
2.a Aromatic/amide H refined with riding coordinates:
 C12(H12), C15(H15), C20(H20), C22(H22), C23(H23), C24(H24), C26(H26),
 C27(H27), C28(H28), C30(H30), C32(H32), C34(H34), C35(H35), C36(H36), C42(H42),
  C45(H45), C52(H52), C53(H53), C54(H54), C56(H56), C62(H62), C65(H65),
 C72(H72), C73(H73), C74(H74), C76(H76), C82(H82), C83(H83), C84(H84), C86(H86)
2.b Idealised Me refined as rotating group:
 C13A(H13A,H13B,H13C), C14A(H14A,H14B,H14C), C43A(H43A,H43B,H43C), C44A(H44A,
 H44B,H44C), C63A(H63A,H63B,H63C), C64A(H64A,H64B,H64C)
;
_atom_sites_solution_hydrogens     geom
_atom_sites_solution_primary       dual
_atom_sites_solution_secondary     ?
loop_
  _atom_site_label
  _atom_site_type_symbol
  _atom_site_fract_x
  _atom_site_fract_y
  _atom_site_fract_z
  _atom_site_U_iso_or_equiv
  _atom_site_adp_type
  _atom_site_occupancy
  _atom_site_site_symmetry_order
  _atom_site_calc_flag
  _atom_site_refinement_flags_posn
  _atom_site_refinement_flags_adp
  _atom_site_refinement_flags_occupancy
  _atom_site_disorder_assembly
  _atom_site_disorder_group
 C11 C 0.5977(4) 0.3086(2) 0.42395(18) 0.0427(9) Uani 1 1 d . . . . .
 C12 C 0.6166(4) 0.2417(2) 0.44967(19) 0.0463(10) Uani 1 1 d . . . . .
 H12 H 0.544190 0.216675 0.464056 0.056 Uiso 1 1 calc R U . . .
 C13 C 0.7347(5) 0.2102(2) 0.45527(19) 0.0486(11) Uani 1 1 d . . . . .
 C13A C 0.7466(5) 0.1371(3) 0.4822(3) 0.0639(13) Uani 1 1 d . . . . .
 H13A H 0.769841 0.100604 0.454520 0.096 Uiso 1 1 calc R U . . .
 H13B H 0.664838 0.123877 0.499590 0.096 Uiso 1 1 calc R U . . .
 H13C H 0.812738 0.139175 0.510131 0.096 Uiso 1 1 calc R U . . .
 C14 C 0.8408(4) 0.2468(3) 0.43537(19) 0.0510(11) Uani 1 1 d . . . . .
 C14A C 0.9726(5) 0.2156(3) 0.4429(3) 0.0715(16) Uani 1 1 d . . . . .
 H14A H 0.984162 0.203031 0.481543 0.107 Uiso 1 1 calc R U . . .
 H14B H 1.036669 0.251744 0.431659 0.107 Uiso 1 1 calc R U . . .
 H14C H 0.982631 0.171878 0.420229 0.107 Uiso 1 1 calc R U . . .
 C15 C 0.8245(5) 0.3138(3) 0.41017(19) 0.0509(11) Uani 1 1 d . . . . .
 H15 H 0.898086 0.338693 0.396812 0.061 Uiso 1 1 calc R U . . .
 C16 C 0.7055(4) 0.3462(2) 0.40351(18) 0.0438(9) Uani 1 1 d . . . . .
 C19 C 0.0034(4) 0.5486(2) 0.23736(17) 0.0373(9) Uani 1 1 d . . . . .
 C20 C -0.0734(4) 0.5711(2) 0.19515(18) 0.0436(9) Uani 1 1 d . . . . .
 H20 H -0.112146 0.536084 0.172141 0.052 Uiso 1 1 calc R U . . .
 C21 C 0.6971(4) 0.4180(2) 0.37470(18) 0.0447(10) Uani 1 1 d . . . . .
 C22 C 0.7792(4) 0.4742(3) 0.3866(2) 0.0533(11) Uani 1 1 d . . . . .
 H22 H 0.842803 0.467512 0.413486 0.064 Uiso 1 1 calc R U . . .
 C23 C 0.7700(4) 0.5408(2) 0.3596(2) 0.0517(11) Uani 1 1 d . . . . .
 H23 H 0.827753 0.578874 0.368077 0.062 Uiso 1 1 calc R U . . .
 C24 C 0.6771(4) 0.5521(2) 0.3204(2) 0.0476(10) Uani 1 1 d . . . . .
 H24 H 0.670331 0.597895 0.302714 0.057 Uiso 1 1 calc R U . . .
 C25 C 0.5931(4) 0.4953(2) 0.30714(17) 0.0390(9) Uani 1 1 d . . . . .
 C26 C 0.6067(4) 0.4289(2) 0.33377(17) 0.0378(9) Uani 1 1 d . . . . .
 H26 H 0.552887 0.389605 0.323854 0.045 Uiso 1 1 calc R U . . .
 C27 C -0.0946(4) 0.6449(2) 0.18598(19) 0.0438(9) Uani 1 1 d . . . . .
 H27 H -0.146424 0.660095 0.156498 0.053 Uiso 1 1 calc R U . . .
 C28 C -0.0396(4) 0.6959(2) 0.22004(18) 0.0414(9) Uani 1 1 d . . . . .
 H28 H -0.053470 0.746174 0.213343 0.050 Uiso 1 1 calc R U . . .
 C29 C 0.0361(4) 0.6748(2) 0.26432(17) 0.0379(9) Uani 1 1 d . . . . .
 C30 C 0.0565(4) 0.6005(2) 0.27197(16) 0.0357(8) Uani 1 1 d . . . . .
 H30 H 0.107919 0.584934 0.301495 0.043 Uiso 1 1 calc R U . . .
 C31 C 0.4888(4) 0.5052(2) 0.26724(18) 0.0389(9) Uani 1 1 d . . . . .
 C32 C 0.3706(4) 0.47155(19) 0.27606(17) 0.0369(9) Uani 1 1 d . . . . .
 H32 H 0.359288 0.441676 0.307574 0.044 Uiso 1 1 calc R U . . .
 C33 C 0.2694(4) 0.47995(19) 0.24080(17) 0.0359(8) Uani 1 1 d . . . . .
 C34 C 0.2875(4) 0.5243(2) 0.19402(17) 0.0395(9) Uani 1 1 d . . . . .
 H34 H 0.219627 0.531727 0.169241 0.047 Uiso 1 1 calc R U . . .
 C35 C 0.4039(4) 0.5568(2) 0.18457(19) 0.0449(10) Uani 1 1 d . . . . .
 H35 H 0.415973 0.585876 0.152689 0.054 Uiso 1 1 calc R U . . .
 C36 C 0.5036(4) 0.5481(2) 0.22022(18) 0.0415(10) Uani 1 1 d . . . . .
 H36 H 0.582842 0.571529 0.212794 0.050 Uiso 1 1 calc R U . . .
 C41 C 0.1480(4) 0.43854(19) 0.24961(16) 0.0365(8) Uani 1 1 d . . . . .
 C42 C 0.1580(4) 0.3636(2) 0.25974(17) 0.0377(9) Uani 1 1 d . . . . .
 H42 H 0.240372 0.342809 0.263552 0.045 Uiso 1 1 calc R U . . .
 C43 C 0.0520(4) 0.3188(2) 0.26438(17) 0.0387(9) Uani 1 1 d . . . . .
 C43A C 0.0670(4) 0.2379(2) 0.27272(19) 0.0458(10) Uani 1 1 d . . . . .
 H43A H 0.036279 0.212020 0.240335 0.069 Uiso 1 1 calc R U . . .
 H43B H 0.017191 0.222709 0.305135 0.069 Uiso 1 1 calc R U . . .
 H43C H 0.157224 0.226357 0.278103 0.069 Uiso 1 1 calc R U . . .
 C44 C -0.0694(4) 0.3489(2) 0.25929(18) 0.0412(9) Uani 1 1 d . . . . .
 C44A C -0.1865(4) 0.3022(2) 0.2608(2) 0.0477(10) Uani 1 1 d . . . . .
 H44A H -0.181671 0.266559 0.230861 0.072 Uiso 1 1 calc R U . . .
 H44B H -0.262257 0.332691 0.256339 0.072 Uiso 1 1 calc R U . . .
 H44C H -0.192116 0.276637 0.296020 0.072 Uiso 1 1 calc R U . . .
 C45 C -0.0792(4) 0.4238(2) 0.25084(17) 0.0389(9) Uani 1 1 d . . . . .
 H45 H -0.161655 0.444757 0.248098 0.047 Uiso 1 1 calc R U . . .
 C46 C 0.0262(4) 0.4686(2) 0.24631(16) 0.0366(8) Uani 1 1 d . . . . .
 C51 C 0.0912(4) 0.73053(19) 0.30141(17) 0.0369(9) Uani 1 1 d . . . . .
 C52 C 0.0290(4) 0.7963(2) 0.31044(19) 0.0433(10) Uani 1 1 d . . . . .
 H52 H -0.051472 0.804861 0.294233 0.052 Uiso 1 1 calc R U . . .
 C53 C 0.0831(4) 0.8493(2) 0.3427(2) 0.0469(10) Uani 1 1 d . . . . .
 H53 H 0.040068 0.894206 0.348411 0.056 Uiso 1 1 calc R U . . .
 C54 C 0.2002(4) 0.8372(2) 0.36696(18) 0.0413(9) Uani 1 1 d . . . . .
 H54 H 0.237460 0.874393 0.388520 0.050 Uiso 1 1 calc R U . . .
 C55 C 0.2632(4) 0.7717(2) 0.36006(17) 0.0394(9) Uani 1 1 d . . . . .
 C56 C 0.2074(4) 0.7187(2) 0.32668(17) 0.0382(9) Uani 1 1 d . . . . .
 H56 H 0.249998 0.673582 0.321219 0.046 Uiso 1 1 calc R U . . .
 C61 C 0.3902(4) 0.7587(2) 0.38477(17) 0.0385(9) Uani 1 1 d . . . . .
 C62 C 0.4856(4) 0.8104(2) 0.37793(17) 0.0411(9) Uani 1 1 d . . . . .
 H62 H 0.464899 0.854116 0.359364 0.049 Uiso 1 1 calc R U . . .
 C63 C 0.6090(4) 0.8021(2) 0.39647(18) 0.0450(10) Uani 1 1 d . . . . .
 C63A C 0.7083(4) 0.8603(2) 0.3870(2) 0.0525(11) Uani 1 1 d . . . . .
 H63A H 0.675754 0.896514 0.361289 0.079 Uiso 1 1 calc R U . . .
 H63B H 0.786119 0.838194 0.371597 0.079 Uiso 1 1 calc R U . . .
 H63C H 0.727702 0.883864 0.421949 0.079 Uiso 1 1 calc R U . . .
 C64 C 0.6402(4) 0.7366(2) 0.42374(18) 0.0449(10) Uani 1 1 d . . . . .
 C64A C 0.7724(5) 0.7240(3) 0.4447(2) 0.0618(13) Uani 1 1 d . . . . .
 H64A H 0.832726 0.720796 0.413649 0.093 Uiso 1 1 calc R U . . .
 H64B H 0.774194 0.678563 0.465672 0.093 Uiso 1 1 calc R U . . .
 H64C H 0.796619 0.764542 0.468514 0.093 Uiso 1 1 calc R U . . .
 C65 C 0.5451(4) 0.6855(2) 0.43167(18) 0.0429(10) Uani 1 1 d . . . . .
 H65 H 0.565657 0.641806 0.450370 0.051 Uiso 1 1 calc R U . . .
 C66 C 0.4205(4) 0.6946(2) 0.41367(17) 0.0392(9) Uani 1 1 d . . . . .
 C71 C 0.3247(4) 0.6370(2) 0.42743(17) 0.0396(9) Uani 1 1 d . . . . .
 C72 C 0.2025(4) 0.6537(2) 0.44714(18) 0.0437(10) Uani 1 1 d . . . . .
 H72 H 0.178724 0.703261 0.451501 0.052 Uiso 1 1 calc R U . . .
 C73 C 0.1163(4) 0.6005(2) 0.46033(19) 0.0483(11) Uani 1 1 d . . . . .
 H73 H 0.034059 0.613333 0.474179 0.058 Uiso 1 1 calc R U . . .
 C74 C 0.1482(4) 0.5285(2) 0.45359(19) 0.0468(10) Uani 1 1 d . . . . .
 H74 H 0.087066 0.491933 0.462145 0.056 Uiso 1 1 calc R U . . .
 C75 C 0.2700(4) 0.5083(2) 0.43424(18) 0.0418(9) Uani 1 1 d . . . . .
 C76 C 0.3566(4) 0.5640(2) 0.42153(17) 0.0387(9) Uani 1 1 d . . . . .
 H76 H 0.439672 0.551610 0.408479 0.046 Uiso 1 1 calc R U . . .
 C81 C 0.3041(4) 0.4315(2) 0.42424(17) 0.0418(9) Uani 1 1 d . . . . .
 C82 C 0.2159(4) 0.3838(2) 0.40195(19) 0.0455(10) Uani 1 1 d . . . . .
 H82 H 0.131000 0.399697 0.396123 0.055 Uiso 1 1 calc R U . . .
 C83 C 0.2501(4) 0.3137(2) 0.38822(19) 0.0489(11) Uani 1 1 d . . . . .
 H83 H 0.189000 0.281774 0.372931 0.059 Uiso 1 1 calc R U . . .
 C84 C 0.3736(4) 0.2898(2) 0.39667(18) 0.0445(10) Uani 1 1 d . . . . .
 H84 H 0.395858 0.241276 0.387233 0.053 Uiso 1 1 calc R U . . .
 C85 C 0.4653(4) 0.3350(2) 0.41857(18) 0.0434(10) Uani 1 1 d . . . . .
 C86 C 0.4281(4) 0.4068(2) 0.43309(17) 0.0413(9) Uani 1 1 d . . . . .
 H86 H 0.488487 0.438591 0.449092 0.050 Uiso 1 1 calc R U . . .

loop_
  _atom_site_aniso_label
  _atom_site_aniso_U_11
  _atom_site_aniso_U_22
  _atom_site_aniso_U_33
  _atom_site_aniso_U_23
  _atom_site_aniso_U_13
  _atom_site_aniso_U_12
 C11 0.049(2) 0.042(2) 0.037(2) -0.0006(17) -0.002(2) -0.0032(19)
 C12 0.051(2) 0.043(2) 0.045(2) -0.0004(18) 0.000(2) -0.008(2)
 C13 0.063(3) 0.042(2) 0.041(2) -0.0028(18) -0.001(2) 0.001(2)
 C13A 0.066(3) 0.055(3) 0.071(3) 0.003(2) -0.005(3) 0.005(2)
 C14 0.048(2) 0.064(3) 0.041(2) -0.002(2) -0.004(2) 0.005(2)
 C14A 0.058(3) 0.090(4) 0.066(4) 0.016(3) 0.002(3) 0.012(3)
 C15 0.049(2) 0.061(3) 0.042(2) 0.007(2) 0.002(2) -0.004(2)
 C16 0.043(2) 0.050(2) 0.038(2) -0.0014(18) -0.0050(19) 0.0012(19)
 C19 0.0331(18) 0.0333(19) 0.045(2) -0.0017(16) 0.0020(18) 0.0020(16)
 C20 0.043(2) 0.042(2) 0.046(2) -0.0065(18) -0.007(2) 0.0002(18)
 C21 0.040(2) 0.050(2) 0.044(2) 0.0011(18) 0.004(2) -0.0015(19)
 C22 0.047(2) 0.060(3) 0.053(3) 0.002(2) -0.006(2) -0.013(2)
 C23 0.049(2) 0.047(2) 0.058(3) -0.001(2) -0.002(2) -0.016(2)
 C24 0.043(2) 0.045(2) 0.054(3) 0.001(2) 0.001(2) -0.0113(19)
 C25 0.0339(19) 0.038(2) 0.045(2) 0.0026(17) 0.0059(18) -0.0050(16)
 C26 0.0335(18) 0.038(2) 0.042(2) -0.0027(16) 0.0001(18) -0.0046(16)
 C27 0.047(2) 0.039(2) 0.046(2) -0.0003(18) -0.008(2) 0.0050(18)
 C28 0.043(2) 0.0342(19) 0.047(2) 0.0030(17) -0.005(2) 0.0077(17)
 C29 0.0329(18) 0.0324(19) 0.048(2) -0.0015(16) 0.0052(18) 0.0006(15)
 C30 0.0333(18) 0.0380(19) 0.036(2) 0.0015(16) -0.0034(17) 0.0000(16)
 C31 0.0373(19) 0.0338(19) 0.045(2) -0.0042(16) 0.0037(19) 0.0017(16)
 C32 0.042(2) 0.0278(17) 0.041(2) -0.0003(15) 0.0046(19) -0.0048(16)
 C33 0.0373(19) 0.0260(17) 0.044(2) -0.0036(15) 0.0020(18) 0.0017(15)
 C34 0.045(2) 0.0298(18) 0.043(2) 0.0021(16) -0.0004(19) -0.0019(17)
 C35 0.048(2) 0.036(2) 0.051(2) 0.0058(18) 0.004(2) -0.0015(18)
 C36 0.041(2) 0.0309(18) 0.052(2) 0.0021(17) 0.006(2) -0.0054(16)
 C41 0.041(2) 0.0309(18) 0.037(2) 0.0017(15) 0.0012(18) -0.0063(16)
 C42 0.0372(19) 0.0327(19) 0.043(2) 0.0036(16) 0.0002(18) -0.0018(16)
 C43 0.046(2) 0.0333(19) 0.036(2) 0.0017(16) -0.0001(19) -0.0049(17)
 C43A 0.049(2) 0.035(2) 0.054(3) 0.0060(18) 0.006(2) -0.0087(18)
 C44 0.040(2) 0.040(2) 0.043(2) -0.0023(17) 0.0032(19) -0.0072(17)
 C44A 0.043(2) 0.044(2) 0.056(3) -0.0063(19) 0.000(2) -0.0104(19)
 C45 0.0360(19) 0.0354(19) 0.045(2) -0.0048(17) 0.0004(18) -0.0013(16)
 C46 0.0379(19) 0.0364(19) 0.035(2) -0.0038(16) -0.0005(17) 0.0010(16)
 C51 0.0333(18) 0.0293(18) 0.048(2) -0.0048(16) 0.0050(18) 0.0017(15)
 C52 0.038(2) 0.036(2) 0.056(3) -0.0011(18) 0.000(2) 0.0029(17)
 C53 0.045(2) 0.035(2) 0.060(3) -0.0065(19) 0.006(2) 0.0046(18)
 C54 0.044(2) 0.0315(19) 0.048(2) -0.0032(17) 0.002(2) -0.0012(17)
 C55 0.044(2) 0.0356(19) 0.039(2) 0.0019(16) 0.0027(18) -0.0071(17)
 C56 0.040(2) 0.0323(18) 0.042(2) -0.0009(16) 0.0033(18) 0.0012(16)
 C61 0.043(2) 0.0323(19) 0.040(2) -0.0041(16) 0.0049(19) 0.0010(17)
 C62 0.047(2) 0.039(2) 0.038(2) -0.0044(16) 0.0022(19) -0.0037(18)
 C63 0.046(2) 0.046(2) 0.043(2) -0.0021(18) 0.006(2) -0.0019(19)
 C63A 0.053(2) 0.048(2) 0.057(3) -0.002(2) 0.000(2) -0.015(2)
 C64 0.045(2) 0.048(2) 0.041(2) -0.0031(18) 0.000(2) -0.0031(19)
 C64A 0.053(3) 0.059(3) 0.073(4) 0.007(3) -0.009(3) -0.004(2)
 C65 0.049(2) 0.038(2) 0.041(2) 0.0021(17) 0.003(2) 0.0000(18)
 C66 0.041(2) 0.036(2) 0.041(2) -0.0044(16) 0.0037(19) -0.0007(17)
 C71 0.046(2) 0.0348(19) 0.038(2) -0.0037(16) 0.0025(19) -0.0018(17)
 C72 0.048(2) 0.043(2) 0.040(2) -0.0011(18) 0.003(2) -0.0028(19)
 C73 0.045(2) 0.050(2) 0.050(3) 0.001(2) 0.013(2) 0.001(2)
 C74 0.042(2) 0.048(2) 0.050(2) 0.0038(19) 0.009(2) -0.0052(19)
 C75 0.046(2) 0.038(2) 0.041(2) 0.0003(17) 0.001(2) -0.0034(18)
 C76 0.0387(19) 0.040(2) 0.037(2) 0.0023(16) 0.0012(18) -0.0036(17)
 C81 0.044(2) 0.043(2) 0.038(2) 0.0077(17) 0.0063(19) -0.0086(18)
 C82 0.045(2) 0.040(2) 0.051(3) 0.0064(19) 0.004(2) -0.0056(18)
 C83 0.048(2) 0.050(2) 0.049(3) 0.004(2) 0.006(2) -0.010(2)
 C84 0.056(2) 0.0292(19) 0.048(2) 0.0021(17) 0.008(2) -0.0067(18)
 C85 0.045(2) 0.045(2) 0.040(2) 0.0073(18) 0.003(2) -0.0083(19)
 C86 0.048(2) 0.039(2) 0.037(2) 0.0033(16) 0.0031(19) -0.0090(18)

_geom_special_details
;
 All esds (except the esd in the dihedral angle between two l.s. planes)
 are estimated using the full covariance matrix.  The cell esds are taken
 into account individually in the estimation of esds in distances, angles
 and torsion angles; correlations between esds in cell parameters are only
 used when they are defined by crystal symmetry.  An approximate (isotropic)
 treatment of cell esds is used for estimating esds involving l.s. planes.
;
loop_
  _geom_bond_atom_site_label_1
  _geom_bond_atom_site_label_2
  _geom_bond_distance
  _geom_bond_site_symmetry_2
  _geom_bond_publ_flag
 C11 C12 1.397(6) . ?
 C11 C16 1.408(6) . ?
 C11 C85 1.478(6) . ?
 C12 H12 0.9500 . ?
 C12 C13 1.376(7) . ?
 C13 C13A 1.501(7) . ?
 C13 C14 1.381(6) . ?
 C13A H13A 0.9800 . ?
 C13A H13B 0.9800 . ?
 C13A H13C 0.9800 . ?
 C14 C14A 1.510(7) . ?
 C14 C15 1.388(7) . ?
 C14A H14A 0.9800 . ?
 C14A H14B 0.9800 . ?
 C14A H14C 0.9800 . ?
 C15 H15 0.9500 . ?
 C15 C16 1.396(7) . ?
 C16 C21 1.498(6) . ?
 C19 C20 1.380(6) . ?
 C19 C30 1.397(6) . ?
 C19 C46 1.507(5) . ?
 C20 H20 0.9500 . ?
 C20 C27 1.393(6) . ?
 C21 C22 1.380(6) . ?
 C21 C26 1.401(6) . ?
 C22 H22 0.9500 . ?
 C22 C23 1.394(7) . ?
 C23 H23 0.9500 . ?
 C23 C24 1.390(7) . ?
 C24 H24 0.9500 . ?
 C24 C25 1.407(6) . ?
 C25 C26 1.392(6) . ?
 C25 C31 1.486(6) . ?
 C26 H26 0.9500 . ?
 C27 H27 0.9500 . ?
 C27 C28 1.384(6) . ?
 C28 H28 0.9500 . ?
 C28 C29 1.405(6) . ?
 C29 C30 1.396(5) . ?
 C29 C51 1.489(6) . ?
 C30 H30 0.9500 . ?
 C31 C32 1.398(5) . ?
 C31 C36 1.398(6) . ?
 C32 H32 0.9500 . ?
 C32 C33 1.385(6) . ?
 C33 C34 1.412(6) . ?
 C33 C41 1.495(5) . ?
 C34 H34 0.9500 . ?
 C34 C35 1.374(6) . ?
 C35 H35 0.9500 . ?
 C35 C36 1.379(7) . ?
 C36 H36 0.9500 . ?
 C41 C42 1.405(5) . ?
 C41 C46 1.395(6) . ?
 C42 H42 0.9500 . ?
 C42 C43 1.386(6) . ?
 C43 C43A 1.512(5) . ?
 C43 C44 1.395(6) . ?
 C43A H43A 0.9800 . ?
 C43A H43B 0.9800 . ?
 C43A H43C 0.9800 . ?
 C44 C44A 1.498(6) . ?
 C44 C45 1.396(6) . ?
 C44A H44A 0.9800 . ?
 C44A H44B 0.9800 . ?
 C44A H44C 0.9800 . ?
 C45 H45 0.9500 . ?
 C45 C46 1.381(5) . ?
 C51 C52 1.390(5) . ?
 C51 C56 1.391(6) . ?
 C52 H52 0.9500 . ?
 C52 C53 1.381(6) . ?
 C53 H53 0.9500 . ?
 C53 C54 1.388(7) . ?
 C54 H54 0.9500 . ?
 C54 C55 1.383(6) . ?
 C55 C56 1.404(6) . ?
 C55 C61 1.490(6) . ?
 C56 H56 0.9500 . ?
 C61 C62 1.387(6) . ?
 C61 C66 1.411(6) . ?
 C62 H62 0.9500 . ?
 C62 C63 1.385(7) . ?
 C63 C63A 1.507(6) . ?
 C63 C64 1.418(6) . ?
 C63A H63A 0.9800 . ?
 C63A H63B 0.9800 . ?
 C63A H63C 0.9800 . ?
 C64 C64A 1.503(7) . ?
 C64 C65 1.381(6) . ?
 C64A H64A 0.9800 . ?
 C64A H64B 0.9800 . ?
 C64A H64C 0.9800 . ?
 C65 H65 0.9500 . ?
 C65 C66 1.395(6) . ?
 C66 C71 1.494(6) . ?
 C71 C72 1.395(6) . ?
 C71 C76 1.389(5) . ?
 C72 H72 0.9500 . ?
 C72 C73 1.367(6) . ?
 C73 H73 0.9500 . ?
 C73 C74 1.376(6) . ?
 C74 H74 0.9500 . ?
 C74 C75 1.404(6) . ?
 C75 C76 1.400(6) . ?
 C75 C81 1.477(6) . ?
 C76 H76 0.9500 . ?
 C81 C82 1.391(6) . ?
 C81 C86 1.397(6) . ?
 C82 H82 0.9500 . ?
 C82 C83 1.377(6) . ?
 C83 H83 0.9500 . ?
 C83 C84 1.385(7) . ?
 C84 H84 0.9500 . ?
 C84 C85 1.384(6) . ?
 C85 C86 1.420(6) . ?
 C86 H86 0.9500 . ?

loop_
  _geom_angle_atom_site_label_1
  _geom_angle_atom_site_label_2
  _geom_angle_atom_site_label_3
  _geom_angle
  _geom_angle_site_symmetry_1
  _geom_angle_site_symmetry_3
  _geom_angle_publ_flag
 C12 C11 C16 118.2(4) . . ?
 C12 C11 C85 118.0(4) . . ?
 C16 C11 C85 123.8(4) . . ?
 C11 C12 H12 118.3 . . ?
 C13 C12 C11 123.4(4) . . ?
 C13 C12 H12 118.3 . . ?
 C12 C13 C13A 120.1(4) . . ?
 C12 C13 C14 118.7(4) . . ?
 C14 C13 C13A 121.2(4) . . ?
 C13 C13A H13A 109.5 . . ?
 C13 C13A H13B 109.5 . . ?
 C13 C13A H13C 109.5 . . ?
 H13A C13A H13B 109.5 . . ?
 H13A C13A H13C 109.5 . . ?
 H13B C13A H13C 109.5 . . ?
 C13 C14 C14A 120.4(4) . . ?
 C13 C14 C15 119.0(4) . . ?
 C15 C14 C14A 120.6(4) . . ?
 C14 C14A H14A 109.5 . . ?
 C14 C14A H14B 109.5 . . ?
 C14 C14A H14C 109.5 . . ?
 H14A C14A H14B 109.5 . . ?
 H14A C14A H14C 109.5 . . ?
 H14B C14A H14C 109.5 . . ?
 C14 C15 H15 118.4 . . ?
 C14 C15 C16 123.2(4) . . ?
 C16 C15 H15 118.4 . . ?
 C11 C16 C21 123.1(4) . . ?
 C15 C16 C11 117.5(4) . . ?
 C15 C16 C21 119.4(4) . . ?
 C20 C19 C30 119.2(4) . . ?
 C20 C19 C46 119.8(4) . . ?
 C30 C19 C46 121.0(4) . . ?
 C19 C20 H20 119.7 . . ?
 C19 C20 C27 120.6(4) . . ?
 C27 C20 H20 119.7 . . ?
 C22 C21 C16 121.4(5) . . ?
 C22 C21 C26 118.3(4) . . ?
 C26 C21 C16 120.3(4) . . ?
 C21 C22 H22 119.6 . . ?
 C21 C22 C23 120.7(5) . . ?
 C23 C22 H22 119.6 . . ?
 C22 C23 H23 119.7 . . ?
 C24 C23 C22 120.6(4) . . ?
 C24 C23 H23 119.7 . . ?
 C23 C24 H24 120.1 . . ?
 C23 C24 C25 119.7(4) . . ?
 C25 C24 H24 120.1 . . ?
 C24 C25 C31 122.0(4) . . ?
 C26 C25 C24 118.4(4) . . ?
 C26 C25 C31 119.6(4) . . ?
 C21 C26 H26 118.9 . . ?
 C25 C26 C21 122.2(4) . . ?
 C25 C26 H26 118.9 . . ?
 C20 C27 H27 120.2 . . ?
 C28 C27 C20 119.7(4) . . ?
 C28 C27 H27 120.2 . . ?
 C27 C28 H28 119.4 . . ?
 C27 C28 C29 121.2(4) . . ?
 C29 C28 H28 119.4 . . ?
 C28 C29 C51 120.4(3) . . ?
 C30 C29 C28 117.6(4) . . ?
 C30 C29 C51 122.1(4) . . ?
 C19 C30 H30 119.1 . . ?
 C29 C30 C19 121.7(4) . . ?
 C29 C30 H30 119.1 . . ?
 C32 C31 C25 120.3(4) . . ?
 C36 C31 C25 122.2(3) . . ?
 C36 C31 C32 117.5(4) . . ?
 C31 C32 H32 118.6 . . ?
 C33 C32 C31 122.8(4) . . ?
 C33 C32 H32 118.6 . . ?
 C32 C33 C34 118.1(3) . . ?
 C32 C33 C41 120.8(3) . . ?
 C34 C33 C41 120.9(4) . . ?
 C33 C34 H34 120.2 . . ?
 C35 C34 C33 119.6(4) . . ?
 C35 C34 H34 120.2 . . ?
 C34 C35 H35 119.2 . . ?
 C34 C35 C36 121.6(4) . . ?
 C36 C35 H35 119.2 . . ?
 C31 C36 H36 119.8 . . ?
 C35 C36 C31 120.4(4) . . ?
 C35 C36 H36 119.8 . . ?
 C42 C41 C33 117.4(3) . . ?
 C46 C41 C33 124.6(3) . . ?
 C46 C41 C42 118.0(3) . . ?
 C41 C42 H42 118.8 . . ?
 C43 C42 C41 122.4(4) . . ?
 C43 C42 H42 118.8 . . ?
 C42 C43 C43A 120.7(4) . . ?
 C42 C43 C44 119.3(3) . . ?
 C44 C43 C43A 120.0(4) . . ?
 C43 C43A H43A 109.5 . . ?
 C43 C43A H43B 109.5 . . ?
 C43 C43A H43C 109.5 . . ?
 H43A C43A H43B 109.5 . . ?
 H43A C43A H43C 109.5 . . ?
 H43B C43A H43C 109.5 . . ?
 C43 C44 C44A 121.2(4) . . ?
 C43 C44 C45 118.2(4) . . ?
 C45 C44 C44A 120.5(4) . . ?
 C44 C44A H44A 109.5 . . ?
 C44 C44A H44B 109.5 . . ?
 C44 C44A H44C 109.5 . . ?
 H44A C44A H44B 109.5 . . ?
 H44A C44A H44C 109.5 . . ?
 H44B C44A H44C 109.5 . . ?
 C44 C45 H45 118.7 . . ?
 C46 C45 C44 122.7(4) . . ?
 C46 C45 H45 118.7 . . ?
 C41 C46 C19 122.9(3) . . ?
 C45 C46 C19 117.7(3) . . ?
 C45 C46 C41 119.4(3) . . ?
 C52 C51 C29 120.6(4) . . ?
 C52 C51 C56 118.6(4) . . ?
 C56 C51 C29 120.8(3) . . ?
 C51 C52 H52 119.7 . . ?
 C53 C52 C51 120.6(4) . . ?
 C53 C52 H52 119.7 . . ?
 C52 C53 H53 119.9 . . ?
 C52 C53 C54 120.2(4) . . ?
 C54 C53 H53 119.9 . . ?
 C53 C54 H54 119.6 . . ?
 C55 C54 C53 120.8(4) . . ?
 C55 C54 H54 119.6 . . ?
 C54 C55 C56 118.3(4) . . ?
 C54 C55 C61 121.3(4) . . ?
 C56 C55 C61 120.4(4) . . ?
 C51 C56 C55 121.5(4) . . ?
 C51 C56 H56 119.2 . . ?
 C55 C56 H56 119.2 . . ?
 C62 C61 C55 119.2(4) . . ?
 C62 C61 C66 117.7(4) . . ?
 C66 C61 C55 123.1(4) . . ?
 C61 C62 H62 118.0 . . ?
 C63 C62 C61 124.1(4) . . ?
 C63 C62 H62 118.0 . . ?
 C62 C63 C63A 121.3(4) . . ?
 C62 C63 C64 118.0(4) . . ?
 C64 C63 C63A 120.7(4) . . ?
 C63 C63A H63A 109.5 . . ?
 C63 C63A H63B 109.5 . . ?
 C63 C63A H63C 109.5 . . ?
 H63A C63A H63B 109.5 . . ?
 H63A C63A H63C 109.5 . . ?
 H63B C63A H63C 109.5 . . ?
 C63 C64 C64A 120.7(4) . . ?
 C65 C64 C63 118.2(4) . . ?
 C65 C64 C64A 121.0(4) . . ?
 C64 C64A H64A 109.5 . . ?
 C64 C64A H64B 109.5 . . ?
 C64 C64A H64C 109.5 . . ?
 H64A C64A H64B 109.5 . . ?
 H64A C64A H64C 109.5 . . ?
 H64B C64A H64C 109.5 . . ?
 C64 C65 H65 118.3 . . ?
 C64 C65 C66 123.5(4) . . ?
 C66 C65 H65 118.3 . . ?
 C61 C66 C71 123.3(4) . . ?
 C65 C66 C61 118.4(4) . . ?
 C65 C66 C71 118.3(4) . . ?
 C72 C71 C66 122.0(3) . . ?
 C76 C71 C66 120.1(3) . . ?
 C76 C71 C72 117.9(4) . . ?
 C71 C72 H72 119.2 . . ?
 C73 C72 C71 121.5(4) . . ?
 C73 C72 H72 119.2 . . ?
 C72 C73 H73 119.9 . . ?
 C72 C73 C74 120.2(4) . . ?
 C74 C73 H73 119.9 . . ?
 C73 C74 H74 119.6 . . ?
 C73 C74 C75 120.9(4) . . ?
 C75 C74 H74 119.6 . . ?
 C74 C75 C81 121.6(4) . . ?
 C76 C75 C74 117.6(4) . . ?
 C76 C75 C81 120.7(3) . . ?
 C71 C76 C75 122.0(4) . . ?
 C71 C76 H76 119.0 . . ?
 C75 C76 H76 119.0 . . ?
 C82 C81 C75 120.5(4) . . ?
 C82 C81 C86 118.7(4) . . ?
 C86 C81 C75 120.5(4) . . ?
 C81 C82 H82 119.6 . . ?
 C83 C82 C81 120.9(4) . . ?
 C83 C82 H82 119.6 . . ?
 C82 C83 H83 120.0 . . ?
 C82 C83 C84 120.1(4) . . ?
 C84 C83 H83 120.0 . . ?
 C83 C84 H84 119.3 . . ?
 C85 C84 C83 121.5(4) . . ?
 C85 C84 H84 119.3 . . ?
 C84 C85 C11 119.7(4) . . ?
 C84 C85 C86 117.7(4) . . ?
 C86 C85 C11 122.5(4) . . ?
 C81 C86 C85 121.1(4) . . ?
 C81 C86 H86 119.5 . . ?
 C85 C86 H86 119.5 . . ?

loop_
  _geom_torsion_atom_site_label_1
  _geom_torsion_atom_site_label_2
  _geom_torsion_atom_site_label_3
  _geom_torsion_atom_site_label_4
  _geom_torsion
  _geom_torsion_site_symmetry_1
  _geom_torsion_site_symmetry_2
  _geom_torsion_site_symmetry_3
  _geom_torsion_site_symmetry_4
  _geom_torsion_publ_flag
 C11 C12 C13 C13A -178.4(4) . . . . ?
 C11 C12 C13 C14 1.2(7) . . . . ?
 C11 C16 C21 C22 135.4(5) . . . . ?
 C11 C16 C21 C26 -46.2(6) . . . . ?
 C11 C85 C86 C81 175.9(4) . . . . ?
 C12 C11 C16 C15 0.3(6) . . . . ?
 C12 C11 C16 C21 179.4(4) . . . . ?
 C12 C11 C85 C84 -50.8(6) . . . . ?
 C12 C11 C85 C86 131.7(4) . . . . ?
 C12 C13 C14 C14A 177.3(5) . . . . ?
 C12 C13 C14 C15 -0.4(7) . . . . ?
 C13 C14 C15 C16 -0.4(8) . . . . ?
 C13A C13 C14 C14A -3.1(7) . . . . ?
 C13A C13 C14 C15 179.2(5) . . . . ?
 C14 C15 C16 C11 0.4(7) . . . . ?
 C14 C15 C16 C21 -178.7(4) . . . . ?
 C14A C14 C15 C16 -178.1(5) . . . . ?
 C15 C16 C21 C22 -45.5(6) . . . . ?
 C15 C16 C21 C26 132.9(5) . . . . ?
 C16 C11 C12 C13 -1.1(7) . . . . ?
 C16 C11 C85 C84 127.7(5) . . . . ?
 C16 C11 C85 C86 -49.8(6) . . . . ?
 C16 C21 C22 C23 -179.8(4) . . . . ?
 C16 C21 C26 C25 178.0(3) . . . . ?
 C19 C20 C27 C28 -1.0(6) . . . . ?
 C20 C19 C30 C29 -1.3(5) . . . . ?
 C20 C19 C46 C41 126.9(4) . . . . ?
 C20 C19 C46 C45 -52.5(5) . . . . ?
 C20 C27 C28 C29 -0.8(6) . . . . ?
 C21 C22 C23 C24 0.5(7) . . . . ?
 C22 C21 C26 C25 -3.5(6) . . . . ?
 C22 C23 C24 C25 -1.2(7) . . . . ?
 C23 C24 C25 C26 -0.4(6) . . . . ?
 C23 C24 C25 C31 177.5(4) . . . . ?
 C24 C25 C26 C21 2.8(6) . . . . ?
 C24 C25 C31 C32 -142.6(4) . . . . ?
 C24 C25 C31 C36 36.9(6) . . . . ?
 C25 C31 C32 C33 178.8(3) . . . . ?
 C25 C31 C36 C35 -179.1(4) . . . . ?
 C26 C21 C22 C23 1.8(6) . . . . ?
 C26 C25 C31 C32 35.3(5) . . . . ?
 C26 C25 C31 C36 -145.2(4) . . . . ?
 C27 C28 C29 C30 1.5(6) . . . . ?
 C27 C28 C29 C51 -178.2(4) . . . . ?
 C28 C29 C30 C19 -0.4(5) . . . . ?
 C28 C29 C51 C52 29.5(5) . . . . ?
 C28 C29 C51 C56 -148.9(4) . . . . ?
 C29 C51 C52 C53 -176.9(4) . . . . ?
 C29 C51 C56 C55 177.5(3) . . . . ?
 C30 C19 C20 C27 2.0(6) . . . . ?
 C30 C19 C46 C41 -54.5(5) . . . . ?
 C30 C19 C46 C45 126.1(4) . . . . ?
 C30 C29 C51 C52 -150.2(4) . . . . ?
 C30 C29 C51 C56 31.4(5) . . . . ?
 C31 C25 C26 C21 -175.2(3) . . . . ?
 C31 C32 C33 C34 0.2(5) . . . . ?
 C31 C32 C33 C41 175.4(3) . . . . ?
 C32 C31 C36 C35 0.5(6) . . . . ?
 C32 C33 C34 C35 0.8(5) . . . . ?
 C32 C33 C41 C42 -47.6(5) . . . . ?
 C32 C33 C41 C46 135.1(4) . . . . ?
 C33 C34 C35 C36 -1.1(6) . . . . ?
 C33 C41 C42 C43 -175.0(4) . . . . ?
 C33 C41 C46 C19 -4.6(6) . . . . ?
 C33 C41 C46 C45 174.8(4) . . . . ?
 C34 C33 C41 C42 127.5(4) . . . . ?
 C34 C33 C41 C46 -49.9(6) . . . . ?
 C34 C35 C36 C31 0.5(6) . . . . ?
 C36 C31 C32 C33 -0.8(5) . . . . ?
 C41 C33 C34 C35 -174.4(4) . . . . ?
 C41 C42 C43 C43A 177.2(4) . . . . ?
 C41 C42 C43 C44 -0.5(6) . . . . ?
 C42 C41 C46 C19 178.1(4) . . . . ?
 C42 C41 C46 C45 -2.6(6) . . . . ?
 C42 C43 C44 C44A 176.4(4) . . . . ?
 C42 C43 C44 C45 -1.4(6) . . . . ?
 C43 C44 C45 C46 1.3(6) . . . . ?
 C43A C43 C44 C44A -1.3(6) . . . . ?
 C43A C43 C44 C45 -179.1(4) . . . . ?
 C44 C45 C46 C19 -179.9(4) . . . . ?
 C44 C45 C46 C41 0.7(6) . . . . ?
 C44A C44 C45 C46 -176.5(4) . . . . ?
 C46 C19 C20 C27 -179.4(3) . . . . ?
 C46 C19 C30 C29 -179.9(3) . . . . ?
 C46 C41 C42 C43 2.5(6) . . . . ?
 C51 C29 C30 C19 179.3(3) . . . . ?
 C51 C52 C53 C54 -0.5(6) . . . . ?
 C52 C51 C56 C55 -1.0(6) . . . . ?
 C52 C53 C54 C55 -1.2(6) . . . . ?
 C53 C54 C55 C56 1.8(6) . . . . ?
 C53 C54 C55 C61 178.6(4) . . . . ?
 C54 C55 C56 C51 -0.7(6) . . . . ?
 C54 C55 C61 C62 -48.5(5) . . . . ?
 C54 C55 C61 C66 133.6(4) . . . . ?
 C55 C61 C62 C63 -176.3(4) . . . . ?
 C55 C61 C66 C65 175.3(4) . . . . ?
 C55 C61 C66 C71 -6.6(6) . . . . ?
 C56 C51 C52 C53 1.5(6) . . . . ?
 C56 C55 C61 C62 128.2(4) . . . . ?
 C56 C55 C61 C66 -49.6(5) . . . . ?
 C61 C55 C56 C51 -177.5(3) . . . . ?
 C61 C62 C63 C63A 179.2(4) . . . . ?
 C61 C62 C63 C64 0.6(6) . . . . ?
 C61 C66 C71 C72 -43.3(6) . . . . ?
 C61 C66 C71 C76 137.7(4) . . . . ?
 C62 C61 C66 C65 -2.6(6) . . . . ?
 C62 C61 C66 C71 175.5(4) . . . . ?
 C62 C63 C64 C64A 179.8(4) . . . . ?
 C62 C63 C64 C65 -1.8(6) . . . . ?
 C63 C64 C65 C66 0.8(6) . . . . ?
 C63A C63 C64 C64A 1.1(7) . . . . ?
 C63A C63 C64 C65 179.5(4) . . . . ?
 C64 C65 C66 C61 1.4(6) . . . . ?
 C64 C65 C66 C71 -176.8(4) . . . . ?
 C64A C64 C65 C66 179.2(4) . . . . ?
 C65 C66 C71 C72 134.8(4) . . . . ?
 C65 C66 C71 C76 -44.2(6) . . . . ?
 C66 C61 C62 C63 1.7(6) . . . . ?
 C66 C71 C72 C73 -179.1(4) . . . . ?
 C66 C71 C76 C75 179.6(4) . . . . ?
 C71 C72 C73 C74 -0.9(7) . . . . ?
 C72 C71 C76 C75 0.6(6) . . . . ?
 C72 C73 C74 C75 1.3(8) . . . . ?
 C73 C74 C75 C76 -0.7(7) . . . . ?
 C73 C74 C75 C81 -177.0(5) . . . . ?
 C74 C75 C76 C71 -0.2(7) . . . . ?
 C74 C75 C81 C82 38.4(6) . . . . ?
 C74 C75 C81 C86 -146.4(4) . . . . ?
 C75 C81 C82 C83 174.5(4) . . . . ?
 C75 C81 C86 C85 -173.8(4) . . . . ?
 C76 C71 C72 C73 0.0(7) . . . . ?
 C76 C75 C81 C82 -137.8(4) . . . . ?
 C76 C75 C81 C86 37.4(6) . . . . ?
 C81 C75 C76 C71 176.1(4) . . . . ?
 C81 C82 C83 C84 0.2(7) . . . . ?
 C82 C81 C86 C85 1.5(6) . . . . ?
 C82 C83 C84 C85 -0.4(7) . . . . ?
 C83 C84 C85 C11 -176.5(4) . . . . ?
 C83 C84 C85 C86 1.1(6) . . . . ?
 C84 C85 C86 C81 -1.6(6) . . . . ?
 C85 C11 C12 C13 177.5(4) . . . . ?
 C85 C11 C16 C15 -178.2(4) . . . . ?
 C85 C11 C16 C21 0.9(7) . . . . ?
 C86 C81 C82 C83 -0.7(6) . . . . ?

_smtbx_masks_special_details
;
A solvent mask was calculated and 120 electrons were 
found in a volume of 642\%A^3^ in 1 void per unit cell. 
This is consistent with the presence of 
0.6[C6H14] per formula unit 
which account for 120 electrons 
per unit cell.
;
loop_
  _smtbx_masks_void_nr
  _smtbx_masks_void_average_x
  _smtbx_masks_void_average_y
  _smtbx_masks_void_average_z
  _smtbx_masks_void_volume
  _smtbx_masks_void_count_electrons
  _smtbx_masks_void_content
 1 -0.572 0.000 0.500 321.0 60.3 '1.2 C6H14'
 2 -0.406 0.500 0.000 321.0 60.3 '1.2 C6H14'

_smtbx_masks_void_probe_radius     1.2
_smtbx_masks_void_truncation_radius  1.2
_shelx_res_file
;
TITL 24Kat_SGG03 in P2(1)/n
    24kat_sg03.res
    created by SHELXL-2018/3 at 15:46:49 on 28-Jun-2024
CELL 1.54184 10.4812 18.3917 24.3647 90 89.07 90
ZERR 4 0.0003 0.0005 0.0009 0 0.004 0
LATT 1
SYMM 0.5-X,0.5+Y,0.5-Z
SFAC C H
UNIT 254.4 225.6

L.S. 10
PLAN  11
SIZE 0.05 0.1 0.3
TEMP -118
CONF
BOND
list 4
MORE -1
BOND $H
ABIN
fmap 2
ACTA
OMIT -1 0 3
OMIT 0 3 1
OMIT 0 16 2
OMIT 1 1 0
OMIT 1 2 1
OMIT 5 12 1
REM <olex2.extras>
REM <HklSrc "%.\\24Kat_SG03.hkl">
REM </olex2.extras>

WGHT    0.108700    6.934900
FVAR       0.26094
C11   1    0.597721    0.308621    0.423947    11.00000    0.04891    0.04205 =
         0.03714   -0.00058   -0.00151   -0.00320
C12   1    0.616630    0.241702    0.449674    11.00000    0.05068    0.04326 =
         0.04502   -0.00042   -0.00038   -0.00793
AFIX  43
H12   2    0.544190    0.216675    0.464056    11.00000   -1.20000
AFIX   0
C13   1    0.734729    0.210155    0.455266    11.00000    0.06310    0.04164 =
         0.04092   -0.00276   -0.00081    0.00055
C13A  1    0.746564    0.137112    0.482216    11.00000    0.06635    0.05467 =
         0.07080    0.00278   -0.00493    0.00461
AFIX 137
H13A  2    0.769841    0.100604    0.454520    11.00000   -1.50000
H13B  2    0.664838    0.123877    0.499590    11.00000   -1.50000
H13C  2    0.812738    0.139175    0.510131    11.00000   -1.50000
AFIX   0
C14   1    0.840760    0.246774    0.435370    11.00000    0.04828    0.06412 =
         0.04082   -0.00175   -0.00373    0.00493
C14A  1    0.972626    0.215624    0.442857    11.00000    0.05848    0.08964 =
         0.06639    0.01577    0.00150    0.01179
AFIX 137
H14A  2    0.984162    0.203031    0.481543    11.00000   -1.50000
H14B  2    1.036669    0.251744    0.431659    11.00000   -1.50000
H14C  2    0.982631    0.171878    0.420229    11.00000   -1.50000
AFIX   0
C15   1    0.824539    0.313750    0.410173    11.00000    0.04910    0.06144 =
         0.04198    0.00656    0.00172   -0.00432
AFIX  43
H15   2    0.898086    0.338693    0.396812    11.00000   -1.20000
AFIX   0
C16   1    0.705469    0.346238    0.403507    11.00000    0.04312    0.05034 =
         0.03817   -0.00137   -0.00498    0.00119
C19   1    0.003389    0.548575    0.237357    11.00000    0.03312    0.03328 =
         0.04528   -0.00174    0.00196    0.00201
C20   1   -0.073389    0.571147    0.195148    11.00000    0.04325    0.04201 =
         0.04568   -0.00653   -0.00660    0.00024
AFIX  43
H20   2   -0.112146    0.536084    0.172141    11.00000   -1.20000
AFIX   0
C21   1    0.697064    0.417979    0.374702    11.00000    0.04008    0.05023 =
         0.04353    0.00113    0.00393   -0.00147
C22   1    0.779232    0.474236    0.386601    11.00000    0.04740    0.05989 =
         0.05291    0.00195   -0.00592   -0.01304
AFIX  43
H22   2    0.842803    0.467512    0.413486    11.00000   -1.20000
AFIX   0
C23   1    0.770007    0.540829    0.359613    11.00000    0.04945    0.04736 =
         0.05839   -0.00119   -0.00175   -0.01639
AFIX  43
H23   2    0.827753    0.578874    0.368077    11.00000   -1.20000
AFIX   0
C24   1    0.677089    0.552076    0.320432    11.00000    0.04349    0.04494 =
         0.05431    0.00074    0.00054   -0.01132
AFIX  43
H24   2    0.670331    0.597895    0.302714    11.00000   -1.20000
AFIX   0
C25   1    0.593116    0.495301    0.307139    11.00000    0.03389    0.03756 =
         0.04531    0.00261    0.00593   -0.00503
C26   1    0.606697    0.428876    0.333767    11.00000    0.03351    0.03818 =
         0.04178   -0.00269    0.00010   -0.00460
AFIX  43
H26   2    0.552887    0.389605    0.323854    11.00000   -1.20000
AFIX   0
C27   1   -0.094554    0.644894    0.185983    11.00000    0.04671    0.03889 =
         0.04606   -0.00031   -0.00755    0.00500
AFIX  43
H27   2   -0.146424    0.660095    0.156498    11.00000   -1.20000
AFIX   0
C28   1   -0.039647    0.695925    0.220041    11.00000    0.04328    0.03417 =
         0.04684    0.00303   -0.00456    0.00765
AFIX  43
H28   2   -0.053470    0.746174    0.213343    11.00000   -1.20000
AFIX   0
C29   1    0.036116    0.674814    0.264316    11.00000    0.03292    0.03239 =
         0.04814   -0.00152    0.00516    0.00056
C30   1    0.056534    0.600544    0.271971    11.00000    0.03328    0.03801 =
         0.03595    0.00154   -0.00344    0.00005
AFIX  43
H30   2    0.107919    0.584934    0.301495    11.00000   -1.20000
AFIX   0
C31   1    0.488823    0.505185    0.267244    11.00000    0.03734    0.03381 =
         0.04535   -0.00421    0.00373    0.00171
C32   1    0.370619    0.471550    0.276062    11.00000    0.04152    0.02785 =
         0.04123   -0.00029    0.00461   -0.00483
AFIX  43
H32   2    0.359288    0.441676    0.307574    11.00000   -1.20000
AFIX   0
C33   1    0.269363    0.479947    0.240798    11.00000    0.03726    0.02603 =
         0.04419   -0.00357    0.00203    0.00166
C34   1    0.287477    0.524341    0.194016    11.00000    0.04522    0.02985 =
         0.04347    0.00208   -0.00043   -0.00188
AFIX  43
H34   2    0.219627    0.531727    0.169241    11.00000   -1.20000
AFIX   0
C35   1    0.403894    0.556782    0.184569    11.00000    0.04816    0.03584 =
         0.05067    0.00581    0.00415   -0.00155
AFIX  43
H35   2    0.415973    0.585876    0.152689    11.00000   -1.20000
AFIX   0
C36   1    0.503610    0.548145    0.220225    11.00000    0.04110    0.03085 =
         0.05234    0.00208    0.00571   -0.00541
AFIX  43
H36   2    0.582842    0.571529    0.212794    11.00000   -1.20000
AFIX   0
C41   1    0.148041    0.438537    0.249609    11.00000    0.04149    0.03087 =
         0.03707    0.00170    0.00123   -0.00633
C42   1    0.158000    0.363577    0.259743    11.00000    0.03716    0.03271 =
         0.04318    0.00361    0.00020   -0.00181
AFIX  43
H42   2    0.240372    0.342809    0.263552    11.00000   -1.20000
AFIX   0
C43   1    0.052002    0.318839    0.264382    11.00000    0.04621    0.03326 =
         0.03647    0.00174   -0.00012   -0.00487
C43A  1    0.066992    0.237861    0.272722    11.00000    0.04855    0.03471 =
         0.05401    0.00603    0.00562   -0.00868
AFIX 137
H43A  2    0.036279    0.212020    0.240335    11.00000   -1.50000
H43B  2    0.017191    0.222709    0.305135    11.00000   -1.50000
H43C  2    0.157224    0.226357    0.278103    11.00000   -1.50000
AFIX   0
C44   1   -0.069418    0.348904    0.259288    11.00000    0.04031    0.04044 =
         0.04272   -0.00229    0.00317   -0.00718
C44A  1   -0.186489    0.302155    0.260754    11.00000    0.04333    0.04423 =
         0.05561   -0.00627   -0.00025   -0.01036
AFIX 137
H44A  2   -0.181671    0.266559    0.230861    11.00000   -1.50000
H44B  2   -0.262257    0.332691    0.256339    11.00000   -1.50000
H44C  2   -0.192116    0.276637    0.296020    11.00000   -1.50000
AFIX   0
C45   1   -0.079176    0.423780    0.250840    11.00000    0.03601    0.03537 =
         0.04521   -0.00479    0.00043   -0.00131
AFIX  43
H45   2   -0.161655    0.444757    0.248098    11.00000   -1.20000
AFIX   0
C46   1    0.026211    0.468566    0.246312    11.00000    0.03791    0.03644 =
         0.03542   -0.00381   -0.00050    0.00103
C51   1    0.091162    0.730529    0.301413    11.00000    0.03327    0.02935 =
         0.04779   -0.00478    0.00498    0.00172
C52   1    0.028982    0.796301    0.310436    11.00000    0.03826    0.03559 =
         0.05595   -0.00107    0.00046    0.00291
AFIX  43
H52   2   -0.051472    0.804861    0.294233    11.00000   -1.20000
AFIX   0
C53   1    0.083106    0.849306    0.342738    11.00000    0.04550    0.03480 =
         0.06028   -0.00647    0.00638    0.00461
AFIX  43
H53   2    0.040068    0.894206    0.348411    11.00000   -1.20000
AFIX   0
C54   1    0.200185    0.837229    0.366957    11.00000    0.04427    0.03154 =
         0.04798   -0.00324    0.00181   -0.00123
AFIX  43
H54   2    0.237460    0.874393    0.388520    11.00000   -1.20000
AFIX   0
C55   1    0.263172    0.771724    0.360056    11.00000    0.04363    0.03556 =
         0.03904    0.00193    0.00271   -0.00707
C56   1    0.207376    0.718654    0.326676    11.00000    0.03974    0.03227 =
         0.04238   -0.00087    0.00329    0.00115
AFIX  43
H56   2    0.249998    0.673582    0.321219    11.00000   -1.20000
AFIX   0
C61   1    0.390243    0.758653    0.384774    11.00000    0.04327    0.03234 =
         0.03961   -0.00406    0.00487    0.00098
C62   1    0.485554    0.810352    0.377929    11.00000    0.04688    0.03854 =
         0.03772   -0.00435    0.00216   -0.00375
AFIX  43
H62   2    0.464899    0.854116    0.359364    11.00000   -1.20000
AFIX   0
C63   1    0.608983    0.802149    0.396474    11.00000    0.04642    0.04560 =
         0.04265   -0.00211    0.00588   -0.00193
C63A  1    0.708329    0.860263    0.386998    11.00000    0.05334    0.04756 =
         0.05650   -0.00182   -0.00048   -0.01542
AFIX 137
H63A  2    0.675754    0.896514    0.361289    11.00000   -1.50000
H63B  2    0.786119    0.838194    0.371597    11.00000   -1.50000
H63C  2    0.727702    0.883864    0.421949    11.00000   -1.50000
AFIX   0
C64   1    0.640163    0.736568    0.423739    11.00000    0.04533    0.04808 =
         0.04113   -0.00315    0.00006   -0.00310
C64A  1    0.772434    0.724026    0.444719    11.00000    0.05330    0.05909 =
         0.07340    0.00664   -0.00881   -0.00402
AFIX 137
H64A  2    0.832726    0.720796    0.413649    11.00000   -1.50000
H64B  2    0.774194    0.678563    0.465672    11.00000   -1.50000
H64C  2    0.796619    0.764542    0.468514    11.00000   -1.50000
AFIX   0
C65   1    0.545085    0.685478    0.431665    11.00000    0.04949    0.03796 =
         0.04107    0.00208    0.00275   -0.00005
AFIX  43
H65   2    0.565657    0.641806    0.450370    11.00000   -1.20000
AFIX   0
C66   1    0.420474    0.694591    0.413668    11.00000    0.04086    0.03594 =
         0.04075   -0.00436    0.00366   -0.00069
C71   1    0.324708    0.636957    0.427429    11.00000    0.04600    0.03479 =
         0.03803   -0.00371    0.00249   -0.00185
C72   1    0.202531    0.653731    0.447141    11.00000    0.04793    0.04298 =
         0.04004   -0.00106    0.00346   -0.00280
AFIX  43
H72   2    0.178724    0.703261    0.451501    11.00000   -1.20000
AFIX   0
C73   1    0.116278    0.600532    0.460328    11.00000    0.04474    0.05007 =
         0.04980    0.00103    0.01275    0.00110
AFIX  43
H73   2    0.034059    0.613333    0.474179    11.00000   -1.20000
AFIX   0
C74   1    0.148236    0.528501    0.453590    11.00000    0.04230    0.04773 =
         0.04992    0.00378    0.00861   -0.00516
AFIX  43
H74   2    0.087066    0.491933    0.462145    11.00000   -1.20000
AFIX   0
C75   1    0.270043    0.508325    0.434242    11.00000    0.04620    0.03784 =
         0.04134    0.00032    0.00140   -0.00344
C76   1    0.356605    0.564048    0.421532    11.00000    0.03868    0.04000 =
         0.03730    0.00230    0.00115   -0.00362
AFIX  43
H76   2    0.439672    0.551610    0.408479    11.00000   -1.20000
AFIX   0
C81   1    0.304059    0.431493    0.424237    11.00000    0.04415    0.04291 =
         0.03808    0.00775    0.00627   -0.00859
C82   1    0.215926    0.383758    0.401948    11.00000    0.04483    0.04019 =
         0.05129    0.00639    0.00410   -0.00561
AFIX  43
H82   2    0.131000    0.399697    0.396123    11.00000   -1.20000
AFIX   0
C83   1    0.250131    0.313732    0.388219    11.00000    0.04806    0.04958 =
         0.04891    0.00375    0.00556   -0.01032
AFIX  43
H83   2    0.189000    0.281774    0.372931    11.00000   -1.20000
AFIX   0
C84   1    0.373603    0.289814    0.396675    11.00000    0.05646    0.02923 =
         0.04759    0.00211    0.00760   -0.00667
AFIX  43
H84   2    0.395858    0.241276    0.387233    11.00000   -1.20000
AFIX   0
C85   1    0.465282    0.335036    0.418568    11.00000    0.04532    0.04461 =
         0.04018    0.00729    0.00332   -0.00825
C86   1    0.428060    0.406823    0.433091    11.00000    0.04761    0.03936 =
         0.03690    0.00328    0.00314   -0.00896
AFIX  43
H86   2    0.488487    0.438591    0.449092    11.00000   -1.20000
AFIX   0
HKLF 4


REM  24Kat_SGG03 in P2(1)/n
REM wR2 = 0.2471, GooF = S = 1.043, Restrained GooF = 1.043 for all data
REM R1 = 0.0857 for 5085 Fo > 4sig(Fo) and 0.1071 for all 6957 data
REM 547 parameters refined using 0 restraints

END

WGHT      0.1087      6.9353

REM Highest difference peak  0.244,  deepest hole -0.230,  1-sigma level  0.056
Q1    1   0.4492  0.0220  0.5000  11.00000  0.05    0.24
Q2    1   0.4698  0.3238  0.3740  11.00000  0.05    0.24
Q3    1   0.2516  0.3205  0.4397  11.00000  0.05    0.24
Q4    1   0.3972  0.5583  0.3783  11.00000  0.05    0.23
Q5    1   0.3487  0.4565  0.2393  11.00000  0.05    0.22
Q6    1   0.4970  0.5012  0.2217  11.00000  0.05    0.22
Q7    1  -0.0096  0.5544  0.2801  11.00000  0.05    0.22
Q8    1   0.2390  0.5073  0.4670  11.00000  0.05    0.21
Q9    1   0.0985  0.5472  0.0495  11.00000  0.05    0.21
Q10   1   0.4636  0.4945  0.1600  11.00000  0.05    0.21
Q11   1  -0.0474  0.6793  0.2593  11.00000  0.05    0.20
;
_shelx_res_checksum                45499
_shelx_hkl_file
;
   0   0  -2  551.11    3.81
   0   0  -3   -0.07    0.38
   0   0  -4  319.43    4.10
   0   0  -5    0.19    0.71
   0   0  -6 8886.30   27.16
   0   0  -7    1.03    0.98
   0   0  -8  187.66    4.71
   0   0  -9    0.85    1.02
   0   0 -10  359.90    7.33
   0   0 -11   -0.72    1.27
   0   0 -12  154.09    5.53
   0   0 -13   -0.19    1.21
   0   0 -14  124.52    5.69
   0   0 -15   -0.12    1.28
   0   0 -16  525.73   12.94
   0   0 -17    0.03    1.39
   0   0 -18    1.67    1.63
   0   0 -19   -0.09    1.29
   0   0 -20    0.34    1.38
   0   0  20   -0.46    0.93
   0   0  21    0.03    0.99
   0   0  22    5.33    1.26
   0   0  23   -0.61    1.01
   0   0  24    7.34    1.31
   0   0  25    0.00    0.93
   0   0  26   32.76    1.95
   0   0  27   -1.33    0.87
   0   0  28    0.49    0.65
   0   0  29    0.25    0.42
   0  -1   0   -0.01    0.14
   0   1  -1  820.56    4.16
   0  -1  -2    7.71    0.42
   0   1  -2    7.53    0.61
   0   1  -3   75.35    1.91
   0  -1  -3   77.10    1.60
   0  -1  -4  211.60    3.14
   0   1  -4  223.24    3.67
   0   1  -5 1697.70   11.10
   0  -1  -5 1687.64   10.15
   0   1  -6  772.71    8.35
   0  -1  -6  772.26    7.69
   0  -1  -7 1061.22    9.91
   0   1  -7 1043.50   10.46
   0  -1  -8  472.87    7.26
   0   1  -8  454.65    7.42
   0  -1  -9   33.88    2.29
   0   1  -9   32.77    2.39
   0  -1 -10   20.57    1.91
   0   1 -10   20.38    2.14
   0  -1 -11    4.19    1.30
   0   1 -11    3.84    1.37
   0  -1 -12    7.32    1.59
   0   1 -12    7.35    1.72
   0  -1 -13  161.10    5.87
   0   1 -13  159.59    6.10
   0  -1 -14  135.58    5.83
   0   1 -14  134.84    5.93
   0  -1 -15   29.60    3.03
   0   1 -15   30.11    3.16
   0   1 -16   70.40    4.96
   0  -1 -16   74.36    4.89
   0  -1 -17    4.11    1.70
   0   1 -17    4.43    1.93
   0  -1 -18    0.46    1.24
   0   1 -18    0.99    1.55
   0   1 -19   31.17    4.01
   0  -1 -19   27.96    3.67
   0  -1  19   31.16    1.97
   0   1 -20    1.63    1.75
   0   1  20    2.45    1.08
   0  -1  20    2.10    1.00
   0   1  21   15.09    1.67
   0  -1  21   14.34    1.58
   0  -1  22   20.79    1.83
   0   1  22   19.92    1.79
   0   1  23    0.79    1.08
   0  -1  23    0.18    0.96
   0  -1  24    3.00    1.09
   0   1  24    2.86    1.16
   0  -1  25    0.53    0.89
   0   1  25    0.80    0.98
   0  -1  26   -1.02    0.93
   0   1  26   -1.20    1.03
   0   1  27    0.52    0.82
   0  -1  27    1.80    0.78
   0  -1  28    0.56    0.53
   0   1  28    0.25    0.68
   0   1  29    2.57    0.63
   0  -2   0  367.98    3.54
   0   2   0  369.79    2.66
   0  -2   0  372.61    2.36
   0  -2  -1  567.42    4.32
   0   2  -1  541.73    4.13
   0   2  -2  843.64    6.10
   0   2  -3   46.51    1.71
   0  -2  -3   49.46    1.16
   0  -2  -4 1526.01    7.90
   0   2  -4 1533.06   10.20
   0  -2  -5  727.31    6.48
   0   2  -5  720.54    7.81
   0   2  -6  579.39    7.64
   0  -2  -6  566.69    6.45
   0  -2  -7 5134.24   21.04
   0   2  -7 5104.88   23.92
   0   2  -8   38.63    2.46
   0  -2  -8   38.02    2.12
   0  -2  -9  190.88    4.81
   0   2  -9  200.46    5.56
   0   2 -10   38.85    2.81
   0  -2 -10   38.02    2.43
   0  -2 -11   19.00    2.03
   0   2 -11   18.40    2.21
   0   2 -12   48.99    3.35
   0  -2 -12   50.73    3.14
   0   2 -13  381.85    9.34
   0  -2 -13  366.89    8.75
   0   2 -14   12.97    2.19
   0  -2 -14   11.27    1.93
   0   2 -15   10.94    2.26
   0  -2 -15   10.53    2.04
   0   2 -16   45.36    4.19
   0  -2 -16   42.50    3.74
   0   2 -17   10.05    2.44
   0  -2 -17    8.54    2.01
   0  -2  18   22.92    1.68
   0   2 -18   25.16    3.60
   0  -2  19    8.65    1.25
   0   2 -19    6.10    2.23
   0  -2  20    0.54    0.90
   0   2 -20    1.76    1.76
   0  -2  21   41.99    2.31
   0   2  21   42.28    2.44
   0   2  22    0.97    1.09
   0  -2  22    0.38    0.92
   0  -2  23   52.59    2.52
   0   2  23   56.03    2.74
   0  -2  24    1.48    0.93
   0   2  24    1.17    1.11
   0  -2  25    5.47    1.07
   0   2  25    6.56    1.28
   0  -2  26    0.85    0.75
   0   2  26    1.06    0.98
   0   2  27    7.57    1.15
   0   2  28    2.94    0.84
   0   2  29    0.90    0.58
   0   3   0    0.43    0.39
   0  -3   0    0.15    0.47
   0  -3   0   -0.14    0.29
   0   3  -1   52.54    1.57
   0  -3   1   51.50    1.22
   0  -3  -1   53.35    1.70
   0   3  -2  835.18    6.80
   0   3  -3  383.29    5.18
   0   3  -4  457.73    6.27
   0  -3  -4  461.07    3.78
   0  -3  -5   82.92    1.99
   0   3  -5   87.55    3.03
   0  -3  -6   14.04    1.14
   0   3  -6   15.45    1.75
   0   3  -7 1334.14   12.88
   0  -3  -7 1339.75   10.23
   0  -3  -8   27.51    1.75
   0   3  -8   26.65    2.23
   0  -3  -9   37.73    2.20
   0   3  -9   37.39    2.72
   0  -3 -10  104.81    3.83
   0   3 -10  103.14    4.38
   0   3 -11  144.94    5.48
   0  -3 -11  149.51    4.96
   0   3 -12  203.17    6.73
   0  -3 -12  205.66    6.14
   0  -3 -13  426.43    9.41
   0   3 -13  428.93   10.21
   0   3 -14   23.59    2.98
   0  -3 -14   22.46    2.53
   0  -3 -15  100.36    5.17
   0   3 -15  102.95    5.78
   0   3 -16   22.23    3.13
   0  -3  17    7.57    1.04
   0   3 -17   10.34    2.47
   0  -3 -17    8.69    1.03
   0  -3  18   22.18    1.60
   0  -3 -18   23.26    1.59
   0   3 -19   41.59    4.79
   0  -3  19   32.06    1.97
   0   3 -20    0.54    1.58
   0  -3  20    0.67    0.85
   0  -3  21   48.53    2.37
   0   3  21   56.31    2.65
   0   3  22    0.49    1.06
   0  -3  22    0.40    0.82
   0   3  23   13.04    1.65
   0  -3  23   12.68    1.37
   0   3  24    6.66    1.36
   0   3  25   43.79    2.33
   0   3  26    0.52    0.99
   0   3  27   31.95    1.85
   0   3  28    2.19    0.81
   0   3  29   19.27    1.19
   0   4   0 1232.26    6.96
   0  -4   0 1217.74    6.07
   0  -4   1  573.64    6.48
   0   4   1  593.81    3.68
   0   4  -1  588.78    5.81
   0  -4  -1  569.19    6.24
   0  -4   1  594.35    4.60
   0   4  -2  183.47    3.58
   0  -4   2  182.13    2.92
   0  -4  -2  184.14    3.74
   0   4  -3  138.65    3.48
   0   4  -4  190.57    4.33
   0   4  -5  622.18    8.20
   0   4  -6   20.77    1.87
   0  -4  -6   18.91    1.06
   0   4  -7  130.77    4.44
   0  -4  -7  130.74    3.05
   0  -4  -8  178.35    4.00
   0   4  -8  178.92    5.48
   0   4  -9   37.88    2.77
   0  -4  -9   39.01    2.15
   0   4 -10    6.30    1.71
   0  -4 -10    4.99    1.09
   0  -4 -11  329.07    6.97
   0   4 -11  358.52    8.52
   0  -4 -12  104.25    4.27
   0   4 -12  105.10    5.09
   0   4 -13   11.22    2.35
   0   4 -14   11.70    2.17
   0   4 -15    0.22    1.56
   0   4 -16   55.72    4.69
   0  -4 -16   39.62    1.91
   0   4 -17   -0.45    1.64
   0  -4 -17    0.94    0.73
   0   4 -18   21.52    3.48
   0  -4 -18   20.25    1.54
   0   4 -19   34.04    4.45
   0  -4 -19   30.07    1.91
   0   4 -20    3.33    2.05
   0  -4 -20    3.35    1.00
   0   4  21   18.99    1.75
   0  -4 -21   18.56    1.62
   0   4  22    3.76    1.27
   0   4  23   35.30    2.26
   0   4  24    4.99    1.33
   0   4  25   26.44    1.87
   0   4  26    2.05    1.05
   0   4  27   10.86    1.27
   0   4  28    0.76    0.75
   0   4  29    0.64    0.58
   0  -5   0    0.09    0.39
   0   5   0   -0.21    0.54
   0  -5   0   -0.01    0.78
   0  -5  -1    6.07    1.04
   0  -5   1    6.22    1.07
   0   5  -1    5.84    0.83
   0  -5   1    5.25    0.60
   0   5  -2  160.95    3.73
   0  -5   2  152.08    4.02
   0  -5   2  146.10    2.75
   0  -5  -2  155.53    3.77
   0   5  -3    2.99    1.00
   0  -5   3    2.94    0.71
   0   5  -4    2.59    1.05
   0   5  -5   77.41    3.29
   0   5  -6  237.31    5.86
   0   5  -7  197.20    5.60
   0   5  -8   14.35    1.95
   0   5  -9    1.33    1.39
   0   5 -10   20.44    2.38
   0   5 -11  113.87    5.35
   0   5 -12  151.56    6.20
   0   5 -13   29.39    3.17
   0   5 -14  137.78    6.55
   0   5 -15    7.36    2.13
   0  -5 -15    5.86    0.96
   0   5 -16   21.80    3.27
   0  -5 -16   19.23    1.45
   0   5 -17    0.15    1.76
   0  -5 -17    1.17    0.84
   0   5 -18   -1.85    1.99
   0  -5 -18    0.68    0.82
   0  -5  19    2.99    1.61
   0   5 -19    6.08    2.32
   0  -5 -19    5.45    1.14
   0   5  20   77.34    2.99
   0  -5 -20   77.62    2.99
   0   5  21    1.34    1.12
   0  -5 -21    1.59    0.98
   0   5  22    1.56    1.17
   0   5  23   15.84    1.66
   0   5  24   -0.59    1.11
   0   5  25   -0.08    1.02
   0   5  26    1.70    0.95
   0   5  27    0.53    0.83
   0   5  28    2.33    0.75
   0   5  29    0.09    0.52
   0  -6   0  141.33    4.11
   0   6   0  139.22    3.11
   0  -6  -1  119.57    3.69
   0  -6   1  121.74    3.84
   0   6  -1  117.23    3.14
   0  -6   1  110.96    2.22
   0   6  -2   40.46    2.08
   0  -6   2   40.37    2.40
   0  -6  -2   40.43    2.20
   0  -6   2   38.11    1.48
   0  -6   3   41.19    2.51
   0   6  -3   40.65    2.22
   0  -6   3   40.87    1.75
   0   6  -4    5.67    1.18
   0  -6   4    6.58    0.97
   0   6  -5   18.91    1.83
   0  -6   5   19.73    1.53
   0   6  -6  140.51    4.72
   0   6  -7  562.35    9.69
   0   6  -8  241.19    6.69
   0   6  -9  117.67    5.00
   0   6 -10   31.50    2.90
   0   6 -11   53.06    3.83
   0   6 -12   76.30    4.69
   0   6 -13   88.39    5.37
   0   6 -14    6.60    2.00
   0  -6 -14    5.67    0.93
   0  -6 -15    1.47    0.77
   0   6 -15    1.82    1.50
   0  -6 -16    1.72    0.83
   0   6 -16    1.78    1.75
   0  -6 -17   14.26    1.42
   0   6 -17   19.19    3.27
   0  -6 -18    3.46    0.96
   0   6 -18    1.02    1.67
   0  -6  18    1.50    1.33
   0  -6 -19   -0.57    0.92
   0   6 -19    0.67    1.65
   0  -6  19   -0.58    1.27
   0   6  20    1.17    1.06
   0  -6 -20    1.07    0.90
   0   6  21    6.87    1.37
   0  -6 -21    7.30    1.26
   0   6  22    4.88    1.34
   0  -6 -22    4.03    1.15
   0   6  23   17.83    1.72
   0   6  24    6.54    1.30
   0   6  25    4.59    1.18
   0   6  26    2.85    0.98
   0   6  27    1.49    0.80
   0   6  28    5.24    0.83
   0  -7   0    0.27    0.97
   0   7   0    0.27    0.56
   0  -7   1   24.69    2.02
   0   7  -1   24.90    1.64
   0  -7  -1   22.29    1.83
   0  -7   2    4.40    0.64
   0  -7   2    5.38    1.31
   0   7  -2    5.15    1.06
   0  -7  -2    5.41    1.17
   0   7  -3   70.99    3.05
   0  -7   3   68.69    3.42
   0  -7   3   60.55    2.15
   0  -7   4  150.69    5.04
   0   7  -4  152.44    4.64
   0  -7   4  142.76    3.53
   0  -7   5   75.30    3.69
   0   7  -5   76.91    3.55
   0  -7   5   74.94    2.83
   0   7  -6   62.13    3.63
   0  -7   6   64.47    3.06
   0   7  -7  340.37    7.98
   0  -7   7  351.53    7.08
   0   7  -8  270.81    7.56
   0  -7   8  273.92    6.69
   0   7  -9   33.82    3.07
   0   7 -10   45.00    3.66
   0   7 -11  277.23    8.72
   0   7 -12   39.02    3.66
   0   7 -13   23.33    3.17
   0  -7 -13   21.09    1.53
   0   7 -14   50.81    4.49
   0  -7 -14   42.43    2.05
   0   7 -15    3.38    1.89
   0  -7 -15    3.74    0.93
   0   7 -16    0.74    1.73
   0  -7  16    1.05    1.44
   0  -7 -16    0.71    0.84
   0  -7  17    7.28    2.10
   0   7 -17    9.76    2.65
   0  -7  17    5.45    2.00
   0  -7 -17    7.64    1.19
   0  -7  18    1.05    1.27
   0  -7 -18    1.40    0.91
   0  -7  18    1.92    1.55
   0   7 -18    4.27    2.20
   0  -7 -19    5.40    1.16
   0   7 -19    5.70    2.50
   0   7  19    4.66    1.19
   0   7  20    0.78    1.04
   0  -7 -20    1.52    1.02
   0  -7 -21   63.37    2.79
   0   7  21   71.92    3.00
   0  -7 -22    8.00    1.25
   0   7  22    9.48    1.51
   0   7  23    5.09    1.28
   0   7  24   10.76    1.40
   0   7  25    6.71    1.20
   0   7  26    1.19    0.90
   0   7  27    0.31    0.73
   0   7  28   17.60    1.14
   0  -8   0  401.61    7.85
   0   8  -1   86.03    3.05
   0  -8   1   94.63    4.10
   0  -8  -1   87.46    3.71
   0   8  -2  265.67    5.82
   0  -8   2  255.47    6.63
   0  -8   3   57.33    3.37
   0   8  -3   59.21    3.01
   0  -8   4   28.01    1.65
   0   8  -4   33.49    2.50
   0  -8   4   32.72    2.77
   0   8  -5  254.78    6.62
   0  -8   5  253.16    7.16
   0  -8   6  143.83    4.33
   0   8  -6  146.50    5.52
   0  -8   6  153.39    5.90
   0  -8   7   44.02    2.62
   0  -8   7   46.79    3.50
   0   8  -7   44.81    3.24
   0  -8   8    7.09    1.40
   0   8  -8    7.15    1.79
   0  -8   8    6.66    1.74
   0  -8   9   36.97    2.81
   0   8  -9   43.29    3.55
   0  -8  10    3.48    1.19
   0   8 -10    2.93    1.59
   0  -8  11    6.66    1.50
   0   8 -11    6.23    1.89
   0  -8 -12   86.58    2.91
   0  -8  12   89.34    4.96
   0   8 -12   98.59    5.85
   0  -8  12   95.93    5.74
   0  -8 -13    5.74    1.02
   0  -8  13    5.34    1.59
   0  -8  13    4.85    1.78
   0   8 -13    6.00    2.07
   0  -8 -14    9.48    1.22
   0  -8  14   10.11    2.15
   0   8 -14   11.06    2.65
   0  -8  14   10.34    2.45
   0  -8 -15    1.39    0.86
   0  -8  15    1.25    1.30
   0  -8  15    0.56    1.38
   0   8 -15    2.18    1.77
   0  -8  16    2.45    1.71
   0   8 -16   -0.27    1.68
   0  -8 -16    0.71    0.83
   0   8 -17   31.22    4.31
   0  -8  17   24.74    3.67
   0  -8 -17   25.47    1.75
   0  -8  18   22.16    3.51
   0   8 -18   25.13    3.99
   0  -8 -18   24.83    1.77
   0   8  18   27.12    1.95
   0  -8 -19    3.27    1.08
   0   8  19    2.07    1.07
   0  -8 -20    8.21    1.31
   0   8  20    8.40    1.40
   0  -8 -21    1.51    0.98
   0   8  21    3.25    1.20
   0   8  22    0.72    1.03
   0  -8 -22   -1.11    1.02
   0   8  23    6.25    1.25
   0   8  24   26.86    1.85
   0   8  25    5.02    1.07
   0   8  26    0.35    0.77
   0   8  27    6.70    0.92
   0  -9   0    0.62    1.08
   0  -9   1   20.92    2.24
   0  -9  -1   21.34    2.15
   0   9  -2   93.08    3.63
   0  -9   2   87.01    4.28
   0   9  -3   77.90    3.60
   0  -9   3   70.47    3.95
   0   9  -4  161.28    5.49
   0  -9   4  146.12    5.82
   0   9  -5  133.66    5.24
   0  -9   5  132.16    5.62
   0   9  -6   63.26    3.87
   0  -9   6   59.92    4.00
   0   9  -7    1.04    1.24
   0  -9   7    2.17    1.56
   0  -9   8   31.50    3.21
   0   9  -8   35.12    3.28
   0   9  -9    9.23    2.12
   0  -9   9    7.59    1.88
   0   9 -10    7.24    1.97
   0  -9  10    5.14    1.79
   0  -9 -11    1.79    0.83
   0   9 -11    1.48    1.61
   0  -9  11    0.91    1.51
   0  -9  12   64.97    5.14
   0   9 -12   74.04    5.41
   0  -9 -12   64.28    2.54
   0  -9  13   29.21    3.55
   0   9 -13   30.47    3.65
   0  -9 -13   28.27    1.75
   0  -9 -14    3.83    0.96
   0  -9  14    2.97    1.61
   0   9 -14    3.85    1.95
   0  -9  15    0.51    1.38
   0   9 -15    1.78    1.81
   0  -9 -15    2.21    0.95
   0   9 -16    2.16    1.89
   0  -9  16    0.01    1.31
   0  -9 -16    0.06    0.94
   0   9  17    0.76    0.87
   0   9 -17   -1.14    1.82
   0  -9  17    2.29    1.68
   0  -9 -17   -1.05    0.99
   0   9  18   -0.25    0.93
   0  -9 -18   -1.83    1.09
   0   9  19    0.46    0.98
   0  -9 -19    0.19    1.03
   0   9  20    3.54    1.14
   0  -9 -20    3.06    1.06
   0  -9 -21   -1.83    1.12
   0   9  21    1.30    1.08
   0  -9 -22    3.11    0.97
   0   9  22    5.08    1.19
   0   9  23    3.84    1.09
   0   9  24   10.77    1.31
   0   9  25    2.12    0.88
   0   9  26    1.97    0.78
   0   9  27    0.14    0.54
   0 -10   0   75.60    4.12
   0 -10  -1   63.95    3.69
   0 -10   1   64.77    3.89
   0 -10   2   66.55    4.07
   0 -10   3  142.25    5.96
   0  10  -4    2.98    1.19
   0 -10   4    1.89    1.36
   0 -10   5   48.23    3.78
   0  10  -5   51.91    3.48
   0 -10   6   26.79    3.01
   0  10  -6   27.82    2.82
   0  10  -7  110.73    5.48
   0 -10   7   97.51    5.54
   0  10  -8   11.73    2.29
   0 -10   8   12.21    2.50
   0  10  -9    2.17    1.48
   0 -10   9    3.28    1.55
   0 -10 -10   47.15    2.25
   0  10 -10   49.09    4.25
   0 -10  10   44.48    4.06
   0 -10 -11   49.78    2.40
   0  10 -11   54.46    4.68
   0 -10  11   49.88    4.54
   0 -10 -12   22.76    1.72
   0  10 -12   26.16    3.45
   0 -10  12   24.00    3.32
   0 -10 -13    9.69    1.33
   0  10 -13    9.63    2.43
   0 -10  13   10.25    2.42
   0 -10 -14    1.09    0.99
   0  10 -14    1.07    1.52
   0 -10  14    1.91    1.53
   0 -10 -15    2.55    1.05
   0 -10  15    0.99    1.49
   0  10 -15    0.80    1.66
   0  10  15    2.23    0.87
   0  10  16   15.32    1.49
   0  10 -16   16.69    3.27
   0 -10  16   11.82    2.76
   0 -10 -16   13.46    1.41
   0  10  17    8.42    1.26
   0 -10 -17    5.87    1.16
   0  10  18    4.38    1.11
   0 -10 -18    3.85    1.06
   0  10  19    2.68    1.07
   0 -10 -19    1.98    1.02
   0  10  20    1.34    1.00
   0 -10 -20    0.37    1.06
   0  10  21    1.91    1.03
   0 -10 -21   -0.68    1.12
   0  10  22   -0.05    0.92
   0  10  23    7.01    1.18
   0  10  24    1.76    0.88
   0  10  25    9.67    1.07
   0  10  26    2.50    0.68
   0 -11   0   -0.50    1.03
   0 -11   1  141.59    6.02
   0 -11   2   15.30    2.33
   0 -11   3    1.74    1.26
   0 -11   4    2.57    1.46
   0 -11   5   13.25    2.42
   0 -11   6   65.18    4.77
   0  11  -7   63.62    4.48
   0 -11   7   59.87    4.70
   0 -11   8    2.73    0.75
   0 -11  -8    2.09    0.96
   0  11  -8    4.94    1.73
   0 -11   8    3.81    1.85
   0  11  -9   25.28    3.15
   0 -11   9   26.47    3.41
   0 -11   9   20.66    1.40
   0 -11  -9   24.59    1.73
   0  11 -10   28.27    3.53
   0 -11  10   29.96    3.69
   0 -11  10   18.96    1.42
   0 -11 -10   26.28    1.97
   0 -11 -11   34.23    2.01
   0 -11  11   31.06    3.78
   0  11 -11   33.27    3.85
   0 -11 -12    5.52    1.32
   0 -11  12    3.28    1.78
   0  11 -12    2.58    1.80
   0 -11 -13   30.62    2.00
   0 -11  13   30.20    3.98
   0  11 -13   25.14    3.71
   0 -11 -14    5.43    1.26
   0  11 -14    3.15    1.98
   0 -11  14    3.04    1.81
   0 -11 -15    7.53    1.33
   0  11 -15    5.89    2.30
   0  11  15    5.58    1.05
   0  11  16    2.08    0.87
   0 -11 -16    2.27    1.08
   0 -11 -17   20.69    1.74
   0  11  17   23.40    1.75
   0 -11 -18    9.33    1.34
   0  11  18   11.09    1.36
   0 -11 -19    7.26    1.25
   0  11  19   11.71    1.38
   0 -11 -20    8.50    1.14
   0  11  20   12.71    1.37
   0 -11 -21   -3.15    1.31
   0  11  21    2.15    0.95
   0  11  22    0.94    0.86
   0  11  23    6.84    1.05
   0  11  24   -0.06    0.68
   0  11  25    0.90    0.57
   0 -11 -26    2.93    0.55
   0 -12   0   15.54    1.36
   0 -12   1   44.59    1.92
   0 -12   1   45.28    3.74
   0 -12   2    1.22    0.66
   0 -12   2    1.42    1.32
   0 -12   3    9.17    2.01
   0 -12  -3    9.52    1.08
   0 -12   3    9.94    1.07
   0 -12  -3    8.03    0.95
   0 -12  -4    4.81    0.80
   0 -12  -4    5.10    0.87
   0 -12   4    5.97    0.86
   0 -12   4    6.89    1.96
   0 -12   5   11.34    1.11
   0 -12  -5   10.92    1.11
   0 -12  -5   11.35    1.15
   0 -12   5   12.92    2.46
   0 -12  -6   13.59    1.18
   0 -12   6   17.10    1.32
   0 -12  -6   13.10    1.28
   0 -12  -6   17.28    1.34
   0 -12   6   16.26    2.70
   0 -12  -7    3.52    0.95
   0 -12   7    6.50    1.98
   0 -12   7    5.23    0.89
   0 -12  -7    3.77    0.78
   0 -12   8    7.84    2.38
   0 -12   8    7.47    1.09
   0 -12  -8    6.94    1.26
   0 -12   9   96.46    3.04
   0 -12   9  110.20    7.03
   0 -12  -9  111.74    3.47
   0 -12  10   25.80    1.73
   0 -12  10   27.54    3.75
   0 -12 -10   29.75    1.98
   0 -12  11   14.64    1.32
   0 -12 -11   16.34    1.66
   0 -12  11   12.12    2.65
   0 -12 -12    2.51    1.20
   0 -12  12    1.17    1.54
   0 -12 -13    5.23    1.42
   0 -12  13    0.91    1.50
   0 -12 -14   35.06    2.22
   0 -12 -15   16.25    1.71
   0 -12 -16   12.15    1.56
   0 -12 -17    4.90    1.26
   0  12  18    2.91    0.88
   0 -12 -18   -2.42    1.52
   0  12  19    8.52    1.16
   0 -12 -19    2.86    1.38
   0  12  20    5.63    1.02
   0  12  21   -0.04    0.72
   0  12  22    5.10    0.91
   0  12  23    2.91    0.70
   0  12  24   -0.18    0.50
   0 -12 -25    1.77    0.54
   0 -13   0    0.05    0.65
   0 -13   0   -0.36    0.66
   0 -13   1    0.23    0.67
   0 -13  -1    0.45    0.68
   0 -13  -1    0.29    0.69
   0 -13   1    0.42    0.66
   0 -13  -2    8.19    1.07
   0 -13   2    9.30    1.09
   0 -13  -2    7.66    1.00
   0 -13   2    8.76    1.98
   0 -13  -3    3.30    0.89
   0 -13   3    2.98    1.59
   0 -13   3    3.09    0.83
   0 -13  -3    3.00    0.85
   0 -13  -4    1.90    0.80
   0 -13   4    1.63    1.44
   0 -13   4    2.46    0.77
   0 -13  -4    1.84    0.79
   0 -13  -5   21.94    1.55
   0 -13   5   24.28    1.66
   0 -13   5   23.32    3.24
   0 -13  -5   24.23    1.62
   0 -13   6   33.59    1.87
   0 -13  -6   26.97    1.69
   0 -13   6   28.42    3.59
   0 -13  -6   23.44    1.69
   0 -13  -6   29.51    1.76
   0 -13   7   40.82    2.10
   0 -13  -7   35.99    1.91
   0 -13  -7   38.45    2.07
   0 -13  -7   41.42    2.06
   0 -13   7   43.61    4.46
   0 -13   8    3.73    0.95
   0 -13  -8    2.29    0.76
   0 -13  -8    2.57    0.91
   0 -13   8    2.80    1.66
   0 -13  -8    3.41    1.12
   0 -13  -9    3.42    1.24
   0 -13   9    1.82    0.83
   0 -13   9    0.82    1.57
   0 -13  10   87.71    3.03
   0 -13  10   83.12    6.40
   0 -13 -10   92.58    3.19
   0 -13  11   10.32    1.24
   0 -13  11    8.02    2.42
   0 -13 -12   15.48    1.80
   0 -13 -13    5.68    1.46
   0 -13 -14    9.30    1.63
   0 -13 -15    9.22    1.62
   0 -13 -16   24.70    1.93
   0 -13 -17    3.97    1.28
   0 -13 -22    7.76    1.02
   0 -13 -23    0.24    0.63
   0 -13 -24    0.27    0.50
   0 -14   0    8.95    1.20
   0 -14   0   10.31    1.17
   0 -14   1    8.09    1.15
   0 -14  -1    6.31    1.04
   0 -14  -1    6.02    1.05
   0 -14   1    6.00    1.01
   0 -14  -2    5.32    1.01
   0 -14   2    4.25    0.91
   0 -14  -2    4.31    0.98
   0 -14  -3   -0.25    0.75
   0 -14   3   -0.34    1.38
   0 -14  -3   -0.16    0.76
   0 -14   3   -0.14    0.74
   0 -14  -4    2.72    0.94
   0 -14   4    2.13    1.40
   0 -14  -4    2.28    0.84
   0 -14   4    2.86    0.89
   0 -14  -5   19.93    1.52
   0 -14   5   17.47    3.05
   0 -14   5   21.36    1.61
   0 -14  -5   19.53    1.58
   0 -14  -6   34.59    1.90
   0 -14  -6   31.26    1.96
   0 -14   6   31.98    3.95
   0 -14   6   36.67    2.00
   0 -14  -6   31.64    1.86
   0 -14  -7   14.34    1.40
   0 -14  -7   18.55    1.65
   0 -14   7   12.95    2.79
   0 -14   7   16.33    1.49
   0 -14  -7   14.41    1.36
   0 -14  -8   40.96    2.11
   0 -14  -8   43.64    2.34
   0 -14   8   37.49    4.41
   0 -14  -8   32.91    1.90
   0 -14   8   42.03    2.21
   0 -14  -9   10.11    1.29
   0 -14   9    9.08    2.56
   0 -14   9   11.04    1.34
   0 -14  10    0.38    0.82
   0 -14 -10    4.35    1.32
   0 -14  11    6.20    1.12
   0 -14 -11    5.01    1.12
   0 -14  12   17.40    1.48
   0 -14 -12   17.14    1.61
   0 -14 -13    9.11    1.58
   0 -14 -14   18.22    1.92
   0 -14 -15   28.89    2.09
   0 -14 -16    9.53    1.47
   0 -14 -17    2.59    1.34
   0 -14 -18    0.66    1.53
   0 -14 -19    2.57    0.98
   0 -14 -20    3.54    0.95
   0 -14 -21   13.87    1.16
   0 -14 -22    5.23    0.80
   0 -14 -23    0.03    0.48
   0 -15   0    0.22    0.85
   0 -15   0   -0.45    0.86
   0 -15  -1    0.49    0.86
   0 -15   1    0.30    0.80
   0 -15  -1   -0.87    0.86
   0 -15  -2   -0.98    0.98
   0 -15   2   -0.46    0.87
   0 -15  -2   -1.53    0.98
   0 -15  -3   -0.93    0.88
   0 -15   3   -0.79    0.88
   0 -15  -3   -1.15    0.99
   0 -15  -4    0.97    0.90
   0 -15  -4   -0.57    0.97
   0 -15   4    1.16    0.87
   0 -15  -5   20.34    1.62
   0 -15   5   16.23    3.02
   0 -15  -5   19.07    1.56
   0 -15   5   22.87    1.69
   0 -15  -6   26.79    1.80
   0 -15   6   27.98    1.88
   0 -15  -6   23.35    1.72
   0 -15  -7    4.15    0.93
   0 -15   7    4.18    1.06
   0 -15  -7    4.46    1.06
   0 -15   8    1.42    0.91
   0 -15  -8    0.38    0.70
   0 -15  -8   -0.10    0.96
   0 -15   9    3.68    1.04
   0 -15  -9    2.57    1.01
   0 -15  10    0.19    0.80
   0 -15 -10    0.46    0.92
   0 -15  11    2.06    0.94
   0 -15 -11    2.10    1.08
   0 -15 -12   50.77    2.59
   0 -15 -12   47.81    2.34
   0 -15  12   45.99    2.22
   0 -15 -13   46.23    2.35
   0 -15 -13   55.50    2.61
   0 -15 -14    8.11    1.29
   0 -15 -14    9.03    1.54
   0 -15 -15    2.67    1.02
   0 -15 -15   -0.90    1.39
   0 -15 -16    7.03    1.19
   0 -15 -16   -0.98    1.42
   0 -15 -17    1.21    0.93
   0 -15 -18    1.35    0.89
   0 -15 -19    6.41    1.00
   0 -15 -20    0.57    0.68
   0 -15 -21    0.35    0.60
   0 -15 -22    1.40    0.54
   0 -16   0   28.39    1.98
   0 -16   1  115.18    3.46
   0 -16  -1  114.70    3.51
   0 -16  -2   20.52    1.79
   0 -16   2   20.95    1.82
   0 -16  -2   22.79    1.95
   0 -16   3   42.46    2.25
   0 -16  -3   38.59    2.16
   0 -16  -3   37.72    2.14
   0 -16  -4    3.37    1.11
   0 -16  -4    6.12    1.26
   0 -16   4    7.46    1.31
   0 -16   5   22.42    1.79
   0 -16  -5   16.89    1.60
   0 -16  -5   19.87    1.72
   0 -16   6   51.91    2.57
   0 -16  -6   50.03    2.35
   0 -16  -6   51.58    2.45
   0 -16  -7   14.24    1.46
   0 -16   7   18.90    1.67
   0 -16  -7   17.11    1.65
   0 -16   8    1.88    0.99
   0 -16  -8    1.54    0.85
   0 -16  -8    3.03    1.11
   0 -16   9   16.91    1.61
   0 -16  -9   17.57    1.62
   0 -16  -9   21.69    1.84
   0 -16  10   22.21    1.77
   0 -16 -10   28.33    2.02
   0 -16 -10   25.28    1.84
   0 -16  11    5.78    1.07
   0 -16 -11    6.48    1.21
   0 -16 -12   22.43    1.81
   0 -16 -12   20.90    1.66
   0 -16  12   17.66    1.47
   0 -16 -13    6.25    1.33
   0 -16 -13    9.22    1.31
   0 -16 -14    2.41    1.06
   0 -16 -15   16.13    1.44
   0 -16 -15    3.29    1.23
   0 -16 -16    1.96    0.90
   0 -16 -17    3.99    0.94
   0 -16 -18    2.77    0.85
   0 -16 -19    0.72    0.66
   0 -16 -20   14.72    1.08
   0 -16 -21    0.91    0.49
   0 -17   0   -2.14    1.15
   0 -17   1    1.62    0.99
   0 -17  -1    1.45    0.97
   0 -17   2    8.03    1.24
   0 -17  -2    6.95    1.25
   0 -17  -3    6.86    1.29
   0 -17  -3    5.74    1.16
   0 -17   3    8.56    1.33
   0 -17  -4   64.01    2.73
   0 -17   4   66.09    2.82
   0 -17  -4   63.43    2.71
   0 -17  -5   23.89    1.78
   0 -17   5   26.85    1.97
   0 -17  -5   24.97    1.90
   0 -17   6    9.55    1.38
   0 -17  -6    6.49    1.13
   0 -17  -6    9.41    1.36
   0 -17   7    3.56    1.10
   0 -17  -7    4.80    1.20
   0 -17  -7    3.55    1.01
   0 -17  -8   21.99    1.65
   0 -17   8   25.76    1.88
   0 -17  -8   27.31    1.88
   0 -17  -9    4.37    1.16
   0 -17   9    4.15    1.01
   0 -17 -10    4.75    1.19
   0 -17  10    5.99    1.12
   0 -17 -10    7.35    1.25
   0 -17  11   45.25    2.17
   0 -17 -11   48.37    2.28
   0 -17  12    1.28    0.75
   0 -17 -12    0.77    0.96
   0 -17 -13    0.46    0.87
   0 -17 -14    1.72    0.91
   0 -17 -15    0.72    0.82
   0 -17 -16    0.63    0.75
   0 -17 -17    2.89    0.80
   0 -17 -18    0.13    0.60
   0 -17 -19    2.74    0.62
   0 -18   0   28.54    1.94
   0 -18   1    4.04    1.07
   0 -18  -1    4.65    1.13
   0 -18  -2    1.75    0.94
   0 -18   2    2.36    1.07
   0 -18  -3    0.21    0.99
   0 -18   3    0.78    0.96
   0 -18  -4   -0.71    0.94
   0 -18   4   -1.29    1.04
   0 -18   5    1.27    0.98
   0 -18  -5    1.99    0.97
   0 -18  -5    0.64    0.82
   0 -18   6   19.95    1.65
   0 -18  -6   17.64    1.51
   0 -18  -6   19.53    1.59
   0 -18   7    3.99    1.08
   0 -18  -7    3.24    1.04
   0 -18  -7    3.55    0.95
   0 -18  -8   17.27    1.46
   0 -18   8   17.69    1.58
   0 -18  -8   17.78    1.56
   0 -18   9   33.48    1.90
   0 -18  -9   33.61    1.91
   0 -18  10    4.04    0.94
   0 -18 -10    3.95    1.02
   0 -18 -11    0.25    0.82
   0 -18  11   -0.66    0.70
   0 -18 -12   -0.76    0.83
   0 -18  12    0.20    0.58
   0 -18 -13    0.83    0.79
   0 -18 -14    1.57    0.81
   0 -18 -15    7.32    0.95
   0 -18 -16    2.27    0.70
   0 -18 -17    4.98    0.73
   0 -18 -18    0.68    0.49
   0 -19   0   -0.17    0.97
   0 -19   1   -1.35    0.97
   0 -19  -1   -0.68    0.96
   0 -19  -2    1.32    0.89
   0 -19   2    0.54    0.94
   0 -19  -3   -1.20    0.91
   0 -19   3   -0.47    0.89
   0 -19  -4    0.14    0.78
   0 -19   4   -0.84    0.88
   0 -19  -5    2.21    0.88
   0 -19   5    1.76    0.92
   0 -19   6   14.00    1.37
   0 -19  -6   13.22    1.33
   0 -19   7    3.65    0.96
   0 -19   8    1.65    0.85
   0 -19  -8    2.32    0.89
   0 -19   9    3.88    0.89
   0 -19  -9    4.74    0.98
   0 -19  10    4.79    0.85
   0 -19 -10    6.49    1.02
   0 -19  11    5.49    0.84
   0 -19 -11    6.39    1.01
   0 -19  12   22.86    1.28
   0 -19 -12   30.09    1.59
   0 -19 -13    9.25    0.97
   0 -19 -14    1.44    0.64
   0 -19 -15    1.20    0.58
   0 -20   0   10.15    1.21
   0 -20  -1   -0.09    0.81
   0 -20   1    0.33    0.80
   0 -20   2   -0.82    0.89
   0 -20  -2   -0.23    0.77
   0 -20  -3    0.39    0.82
   0 -20   3   -0.19    0.83
   0 -20  -4   -0.09    0.76
   0 -20   4   -0.36    0.82
   0 -20  -5    3.32    0.95
   0 -20   5    0.27    0.76
   0 -20   6    1.88    0.79
   0 -20   7    0.41    0.70
   0 -20   8    4.70    0.88
   0 -20   9    2.91    0.74
   0 -20  10    0.72    0.55
   0 -20  11    1.19    0.52
   0 -21   0   -0.51    0.75
   0 -21   1   -0.22    0.68
   0 -21  -1    0.51    0.71
   0 -21  -2    2.05    0.79
   0 -21   2    0.16    0.69
   0 -21   3    1.45    0.73
   0 -21   4    0.20    0.67
   0 -21   5    1.48    0.70
   0 -21   6    1.73    0.69
   0 -21   7    4.76    0.78
   0 -21   8    1.35    0.59
  -1   0  28    0.26    0.62
  -1   0  27   12.56    1.27
  -1   0  26    1.24    0.91
  -1   0  25   -0.98    1.01
  -1   0  24    0.85    1.04
  -1   0  23    1.20    1.09
  -1   0  22   -0.11    1.06
  -1   0  21   95.40    3.44
  -1   0  20    1.07    1.00
   1   0 -20    0.69    1.39
  -1   0  19    5.24    1.18
   1   0 -19    2.66    1.56
  -1   0  18    0.03    0.86
   1   0 -18    0.75    1.40
  -1   0  17    4.81    0.99
   1   0 -17    2.75    1.45
  -1   0  16   -0.07    0.68
   1   0 -16   -1.17    1.49
   1   0 -15   78.79    4.70
   1   0 -14   -0.38    1.25
   1   0 -13    0.92    1.22
   1   0 -12    0.19    1.15
   1   0 -11  105.55    4.34
   1   0 -10   -0.52    1.06
  -1   0   3   47.25    1.18
  -1   0   2    0.41    0.29
  -1   0   1 3594.42   11.34
  -1   0   0   -0.06    0.32
  -1   0  -1  310.85    3.57
  -1   0  -4    1.34    0.94
  -1   0  -5 3476.48   18.27
  -1   0  -6    0.59    1.18
  -1   0  -7   60.98    3.06
  -1   0  -8    0.46    1.17
  -1   0  -9    8.22    1.69
  -1   0 -10   -0.26    1.27
  -1   0 -11 1007.97   14.07
  -1   0 -12   -1.24    1.48
  -1   0 -13   44.16    3.54
  -1   0 -14   -0.04    1.43
  -1   0 -15  113.68    6.01
  -1   0 -16   -0.30    1.48
   1   0  22   -0.96    1.01
   1   0  23    3.43    1.12
   1   0  24   -0.58    0.95
   1   0  25   13.99    1.46
   1   0  26   -0.77    0.93
   1   0  27   10.37    1.15
   1   0  28   -1.32    0.71
  -1   1  29    1.23    0.54
  -1  -1  28    2.24    0.62
  -1   1  28    3.24    0.81
  -1   1  27    2.80    0.93
  -1  -1  27    1.91    0.78
  -1   1  26   -0.37    0.96
  -1  -1  26    0.30    0.83
  -1   1  25    1.06    1.02
  -1  -1  25    0.63    0.89
  -1   1  24   15.78    1.72
  -1  -1  24   14.66    1.60
  -1  -1  23   46.96    2.52
  -1   1  23   52.67    2.65
  -1   1  22    4.43    1.32
  -1  -1  22    3.20    1.13
  -1  -1  21   -0.15    0.98
  -1   1  21    1.66    1.14
   1   1 -21    0.45    1.49
  -1  -1  20   34.98    2.24
  -1   1  20   37.07    2.31
   1  -1 -19   35.24    3.99
   1   1 -19   42.04    4.62
  -1  -1  19   44.67    2.43
  -1   1  19   44.24    2.39
   1  -1 -18    0.11    1.40
   1   1 -18    0.52    1.55
  -1  -1  18    1.00    0.93
  -1   1  18    0.50    0.87
  -1  -1  17   28.23    1.88
  -1   1  17   30.72    1.91
   1   1 -17   27.79    3.45
   1  -1 -17   31.13    3.39
  -1   1  16   23.72    1.56
   1   1 -16   24.68    3.03
   1  -1 -16   23.48    2.78
   1   1 -15   33.15    3.23
   1  -1 -15   30.37    3.00
   1   1 -14  385.87   10.02
   1  -1 -14  370.59    9.27
   1   1 -13   11.24    2.01
   1  -1 -13   11.39    1.92
   1   1 -12   17.36    2.19
   1  -1 -12   15.50    1.90
   1  -1 -11    1.80    1.12
   1   1 -11    1.58    1.24
   1   1 -10   93.06    3.85
   1  -1 -10   91.27    3.59
   1   1  -9  445.83    7.67
   1  -1  -9  428.74    7.03
  -1  -1   3  188.65    2.95
  -1  -1   2   19.57    0.99
  -1  -1   1  574.26    4.82
  -1   1   1  546.29    4.16
  -1   1   0   25.55    0.90
  -1   1  -1  612.37    4.46
  -1   1  -3    0.69    0.82
  -1   1  -4 4884.90   20.67
  -1   1  -5  829.13    9.36
  -1  -1  -5  837.03    8.68
  -1  -1  -6   62.65    2.91
  -1   1  -6   58.16    3.06
  -1  -1  -7 1182.67   11.94
  -1   1  -7 1168.85   12.43
  -1  -1  -8  490.01    8.24
  -1   1  -8  481.02    8.49
  -1   1  -9   22.29    2.35
  -1  -1  -9   22.71    2.18
  -1  -1 -10  301.77    7.25
  -1   1 -10  293.30    7.43
  -1  -1 -11  158.89    5.65
  -1   1 -11  153.62    5.74
  -1  -1 -12   45.99    3.32
  -1   1 -12   47.10    3.58
  -1   1 -13   38.05    3.42
  -1  -1 -13   40.05    3.37
  -1   1 -14  103.25    5.51
  -1  -1 -14   97.50    5.31
  -1  -1 -15    0.07    1.26
  -1   1 -15    0.20    1.43
  -1   1 -16   38.64    3.93
  -1   1 -17    6.80    2.10
   1  -1  22    5.75    1.22
   1   1  23    1.70    1.11
   1  -1  23    1.37    0.96
   1   1  24    3.63    1.14
   1  -1  24    2.72    1.00
   1   1  25    1.71    1.07
   1  -1  25    1.26    0.90
   1  -1  26   14.59    1.36
   1   1  26   15.95    1.48
   1   1  27   22.52    1.57
   1  -1  27   19.92    1.39
   1   1  28    3.38    0.79
   1   1  29    0.21    0.48
  -1   2  29    3.32    0.65
  -1   2  28    1.00    0.73
  -1   2  27   13.78    1.39
  -1  -2  26    0.52    0.73
  -1   2  26   -0.45    1.00
  -1  -2  25    5.51    1.10
  -1   2  25    5.13    1.26
  -1   2  24   32.21    2.17
  -1  -2  24   27.80    1.89
  -1   2  23   38.44    2.37
  -1  -2  23   35.87    2.20
  -1   2  22    9.85    1.52
  -1  -2  22    8.42    1.34
  -1   2  21   87.34    3.29
  -1  -2  21   76.90    3.08
   1   2 -20   12.63    2.86
  -1   2  20   16.17    1.66
  -1  -2  20   13.57    1.51
   1   2 -19   49.12    5.00
  -1  -2  19   49.09    2.48
  -1   2  19   48.25    2.47
   1   2 -18    3.03    1.81
  -1   2  18    3.45    1.01
  -1  -2  18    3.59    1.01
  -1  -2  17   63.44    2.56
  -1   2  17   70.95    2.64
   1  -2 -17   69.63    4.90
   1   2 -17   69.00    5.23
   1  -2 -16   10.36    1.97
   1   2 -16    9.96    2.32
   1   2 -15    0.72    1.30
   1  -2 -15    0.38    1.01
   1  -2 -14   28.13    2.65
   1   2 -14   31.99    3.15
   1   2 -13   46.06    3.57
   1  -2 -13   37.37    2.90
   1  -2 -12    0.82    0.94
   1   2 -12    0.68    1.35
   1  -2 -11  477.31    8.52
   1   2 -11  476.21    9.44
   1   2 -10   42.40    2.86
   1  -2 -10   39.04    2.40
   1   2  -9  139.62    4.50
   1  -2  -9  128.36    3.79
  -1  -2   3   36.97    1.67
  -1  -2   3   40.98    1.79
  -1  -2   2  260.21    3.86
  -1  -2   2  257.17    3.80
  -1  -2   1    4.40    0.69
  -1   2   1    4.70    0.45
  -1  -2   0   51.54    1.60
  -1   2   0   56.03    1.11
  -1  -2  -1   53.86    1.73
  -1   2  -3  731.29    7.91
  -1   2  -4  265.32    5.19
  -1   2  -5 1184.46   11.48
  -1   2  -6  110.83    3.94
  -1   2  -7  423.85    7.67
  -1  -2  -8  115.14    3.96
  -1   2  -8  106.88    4.21
  -1  -2  -9   37.88    2.56
  -1   2  -9   34.51    2.74
  -1  -2 -10   29.59    2.47
  -1   2 -10   28.45    2.74
  -1  -2 -11  268.11    7.22
  -1   2 -11  268.23    7.62
  -1  -2 -12   -0.17    1.12
  -1   2 -12   -1.45    1.62
  -1   2 -13  185.96    7.18
  -1  -2 -13  173.21    6.48
  -1   2 -14    1.94    1.60
  -1   2 -15   -0.56    1.44
  -1   2 -16   -1.73    1.73
  -1   2 -17   45.62    4.47
   1  -2  21   21.47    1.77
   1  -2  22   24.08    1.83
   1   2  23   31.45    2.11
   1  -2  23   28.38    1.92
   1  -2  24    2.03    0.92
   1   2  24    2.33    1.12
   1  -2  25    3.68    0.94
   1   2  25    6.16    1.25
   1  -2  26    4.78    0.92
   1   2  26    6.32    1.19
   1   2  27   23.22    1.59
   1   2  28    6.23    0.95
   1   2  29    1.24    0.58
  -1   3  29   16.26    1.06
  -1   3  28   16.52    1.28
  -1   3  27   10.06    1.24
  -1   3  26    1.24    1.02
  -1   3  25   -0.43    1.11
  -1   3  24    2.64    1.17
  -1  -3  24    4.16    1.01
  -1  -3  23   -0.73    0.93
  -1   3  23   -0.04    1.15
  -1  -3  22   -1.02    0.97
  -1   3  22    0.60    1.12
  -1   3  21   45.01    2.48
  -1  -3  21   41.00    2.25
  -1  -3  20   11.57    1.38
  -1   3  20   12.92    1.56
   1   3 -20    9.31    2.68
  -1  -3  19   47.36    2.37
  -1   3  19   52.16    2.55
   1   3 -19   52.75    5.21
  -1   3  18    7.15    1.17
   1  -3 -18    5.79    0.97
   1   3 -18    6.25    2.08
  -1  -3  18    5.49    1.01
   1  -3 -17   13.77    1.28
   1   3 -17   16.34    2.93
  -1   3  17   15.72    1.43
  -1  -3  17   12.56    1.27
   1  -3 -16   33.46    1.79
   1   3 -16   50.90    4.37
   1   3 -15    1.55    1.48
   1  -3 -15    2.43    1.16
   1   3 -14   23.36    2.91
   1  -3 -14   21.33    2.31
   1   3 -13   58.46    4.05
   1  -3 -13   49.10    3.16
   1   3 -12  666.79   12.04
   1  -3 -12  587.45    9.98
   1   3 -11   16.16    2.16
   1  -3 -11   15.50    1.67
   1  -3 -10    6.12    1.11
   1   3 -10    0.33    1.20
   1   3  -9  105.31    4.08
   1  -3  -9   93.87    3.20
   1  -3  -8  179.75    3.99
  -1  -3   4  928.18    8.82
  -1  -3   3 1064.21    8.68
  -1  -3   3 1075.43    8.99
  -1  -3   2 3956.38   15.62
   1  -3  -2 3889.28   11.07
  -1  -3   1   38.09    1.64
  -1   3   1   29.90    0.81
  -1  -3   0  136.12    2.80
  -1  -3  -1  284.91    4.19
  -1   3  -2  614.11    7.29
  -1   3  -3  228.92    4.80
  -1   3  -4   67.61    2.95
  -1   3  -5  121.91    4.02
  -1   3  -6   25.34    2.19
  -1   3  -7    1.58    1.22
  -1   3  -8  214.18    6.08
  -1   3  -9   82.17    4.11
  -1   3 -10   54.25    3.52
  -1   3 -11   17.47    2.42
  -1   3 -12    5.99    1.85
  -1   3 -13   88.96    5.09
  -1   3 -14  180.15    7.48
  -1   3 -15   34.95    3.70
  -1   3 -16  121.49    6.71
  -1   3 -17   11.44    2.67
  -1   3 -18   41.08    4.54
   1  -3  20    3.57    0.95
   1  -3  21    1.02    0.85
   1  -3  22   66.92    2.74
   1   3  23    6.16    1.36
   1   3  24   43.36    2.35
   1   3  25   32.78    2.07
   1   3  26    3.32    1.07
   1   3  27    8.63    1.14
   1   3  28    2.33    0.78
   1   3  29    4.31    0.72
  -1   4  29   -0.10    0.52
  -1   4  28   -0.22    0.70
  -1   4  27    0.74    0.87
  -1   4  26    0.55    0.98
  -1   4  25   10.61    1.48
  -1   4  24    7.21    1.38
  -1   4  23    0.85    1.14
  -1   4  22    3.80    1.26
  -1   4  21   19.53    1.83
  -1   4  20    2.22    1.10
   1   4 -20    0.32    1.76
   1  -4 -19    0.76    0.89
  -1   4  19    0.76    1.01
   1   4 -19    0.98    1.62
   1  -4 -18   29.05    1.84
  -1   4  18   31.25    1.95
   1   4 -18   28.86    4.00
   1  -4 -17   31.95    1.86
  -1   4  17   33.08    1.87
  -1  -4  17   30.86    3.47
   1   4 -17   36.70    3.96
  -1  -4  16    9.86    2.11
   1   4 -16    8.51    2.15
   1  -4 -16    8.55    1.06
   1   4 -15  132.78    6.60
  -1  -4  15  128.49    6.27
   1   4 -14   24.61    3.11
   1   4 -13  167.58    6.77
   1  -4 -12  483.61    8.75
   1   4 -12  580.17   11.62
   1  -4 -11    2.61    0.94
   1   4 -11    3.53    1.58
   1  -4 -10   11.45    1.35
   1   4 -10   10.61    1.86
   1   4  -9  348.44    7.63
   1  -4  -9  299.44    5.52
   1   4  -8   13.95    1.77
   1  -4  -8   14.26    1.18
   1  -4  -7    4.47    0.75
  -1  -4   5  318.73    6.16
  -1  -4   5  345.44    5.99
  -1  -4   4  635.45    8.27
  -1  -4   4  665.53    7.81
  -1  -4   3  406.34    5.68
   1  -4  -2  637.39    5.73
  -1  -4   2  636.51    6.71
  -1  -4   1   78.48    2.34
  -1  -4   0  100.58    2.59
  -1  -4   0   98.08    3.02
  -1  -4  -1   39.86    1.76
  -1   4  -2  448.56    6.63
  -1   4  -3  422.74    6.81
  -1   4  -4  172.80    4.70
  -1   4  -5  337.57    6.83
  -1   4  -6   14.18    1.89
  -1   4  -7   84.02    4.00
  -1   4  -8    4.64    1.58
  -1   4  -9  173.81    5.93
  -1   4 -10   80.76    4.46
  -1   4 -11  438.51   10.07
  -1   4 -12   70.46    4.49
  -1   4 -13   -0.51    1.63
  -1   4 -14   34.50    3.60
  -1   4 -15   96.78    5.94
  -1   4 -16   10.03    2.35
  -1  -4 -16    6.51    1.02
  -1  -4 -17    3.43    0.90
  -1   4 -17    3.41    1.85
  -1  -4 -18    9.90    1.17
  -1   4 -18   10.05    2.65
  -1  -4 -19    0.28    0.74
  -1  -4 -20    1.61    0.83
   1   4  23    2.64    1.17
   1   4  24    0.79    1.07
   1   4  25    8.77    1.36
   1   4  26   18.53    1.56
   1   4  27   -0.98    0.85
   1   4  28    3.83    0.85
   1   4  29    0.48    0.54
  -1   5  29    3.36    0.61
  -1   5  28    0.11    0.64
  -1   5  27    0.07    0.81
  -1   5  26    5.21    1.12
  -1   5  25   20.17    1.70
  -1   5  24    0.15    1.11
  -1   5  23    1.95    1.19
  -1   5  22   -0.26    1.12
  -1   5  21    0.31    1.11
  -1   5  20   35.32    2.18
  -1   5  19    7.33    1.27
   1  -5 -19    7.60    1.26
  -1  -5  19    4.69    1.99
   1   5 -19    6.54    2.36
   1   5 -18  102.11    7.15
   1  -5 -18  103.22    3.32
  -1   5  18   97.67    3.27
   1  -5 -17    0.47    0.76
  -1   5  17   -0.39    0.89
   1   5 -17   -0.67    1.85
  -1  -5  17    0.43    1.08
   1  -5 -16   81.13    2.88
  -1   5  16   82.15    2.78
  -1  -5  16   81.33    5.54
   1   5 -16   90.83    6.04
  -1  -5  15   45.73    4.01
   1   5 -15   47.28    4.09
   1  -5 -15   41.85    1.94
   1   5 -14    8.57    2.13
  -1  -5  14   10.25    2.10
   1   5 -13  142.57    6.45
  -1  -5  13  134.19    6.16
   1   5 -12   11.97    2.17
   1   5 -11    7.46    1.80
   1   5 -10   47.61    3.46
   1  -5  -9   45.17    2.02
   1   5  -9   59.42    3.50
   1  -5  -8    2.79    0.62
   1   5  -8    3.35    1.27
  -1  -5   7   65.09    3.16
   1   5  -7   56.05    3.03
  -1  -5   7   64.96    3.36
  -1  -5   6   91.29    3.55
  -1  -5   6   83.70    3.68
  -1  -5   5   69.83    2.88
  -1  -5   5   71.69    3.15
  -1  -5   4   43.79    2.19
  -1  -5   4   43.17    2.45
  -1  -5   3    3.50    0.88
  -1  -5   3    2.80    0.96
   1  -5  -3    3.41    0.72
  -1  -5   2  100.68    2.97
  -1  -5   2   96.09    3.38
   1  -5  -2   90.09    2.68
  -1  -5   1  388.56    5.34
  -1  -5   1  389.31    6.40
   1  -5  -1  384.93    5.45
  -1  -5   0   98.47    3.35
  -1  -5   0  107.59    2.89
  -1  -5  -1    8.10    1.00
   1  -5   2    7.54    0.47
  -1   5  -3   35.77    2.24
  -1   5  -4   83.12    3.44
  -1   5  -5  220.83    5.87
  -1   5  -6   45.53    2.96
  -1   5  -7   10.16    1.89
  -1   5  -8  548.64   10.38
  -1   5  -9   16.65    2.54
  -1   5 -10    4.38    1.75
  -1   5 -11   80.01    4.62
  -1   5 -12   -0.20    1.58
  -1   5 -13    5.25    1.84
  -1   5 -14   21.36    3.12
  -1  -5 -15   -0.04    0.73
  -1   5 -15    0.10    1.50
  -1  -5 -16   66.95    2.70
  -1   5 -16   73.84    5.69
  -1  -5 -17   37.48    2.04
  -1   5 -17   36.93    4.27
  -1  -5 -18    2.21    0.86
  -1   5 -18    3.74    1.98
  -1  -5 -19   22.75    1.66
  -1  -5 -20   26.60    1.81
  -1  -5 -21   17.13    1.53
  -1  -5 -22   14.53    1.47
   1   5  23    7.71    1.43
   1   5  24   45.63    2.38
   1   5  25    9.82    1.38
   1   5  26    3.90    1.04
   1   5  27    5.97    1.05
   1   5  28    1.05    0.68
   1   5  29   18.68    1.10
  -1   6  28    8.57    0.90
  -1   6  27   18.05    1.36
  -1   6  26    1.51    0.93
  -1   6  25   -0.69    1.04
  -1   6  24   -0.25    1.09
  -1   6  23    4.31    1.26
  -1   6  22    0.26    1.13
  -1   6  21   -1.15    1.20
   1  -6 -20   12.70    1.48
  -1   6  20   13.47    1.57
  -1   6  19    5.69    1.23
   1   6 -19    3.47    1.98
   1  -6 -19    4.62    1.14
  -1  -6  19    4.57    2.02
  -1   6  18    4.29    1.18
   1   6 -18    3.80    2.18
  -1  -6  18    3.46    1.70
   1  -6 -18    4.24    1.10
  -1  -6  18    2.59    1.84
  -1   6  17   -0.05    0.85
   1  -6 -17    0.53    0.85
  -1  -6  17    1.62    1.58
   1   6 -17    0.63    1.55
  -1  -6  17    0.22    1.12
  -1   6  16   12.88    1.30
   1   6 -16   12.45    2.58
  -1  -6  16   11.97    2.43
  -1  -6  16   16.69    2.82
   1  -6 -16   12.10    1.28
  -1  -6  15    4.97    1.74
   1   6 -15    6.03    2.07
  -1  -6  15    4.72    1.70
   1  -6 -15    4.02    0.92
   1   6 -14   30.38    3.45
  -1  -6  14   31.11    3.60
   1  -6 -14   25.46    1.64
  -1  -6  13   63.07    4.60
   1   6 -13   65.50    4.59
   1   6 -12  151.39    6.66
  -1  -6  12  143.41    6.46
  -1  -6  11   27.37    2.87
   1   6 -11   29.56    3.03
  -1  -6  10  259.58    7.45
   1   6 -10  271.83    7.89
  -1  -6  10  249.25    7.93
  -1  -6   9  196.56    6.13
   1   6  -9  195.13    6.35
  -1  -6   9  194.11    6.49
  -1  -6   8    7.96    1.57
   1   6  -8    6.15    1.60
  -1  -6   8    7.86    1.77
  -1  -6   7    2.15    1.19
  -1  -6   7    2.09    1.28
   1   6  -7    1.28    1.10
  -1  -6   6   17.70    1.83
  -1  -6   6   16.87    2.03
   1   6  -6   14.73    1.84
  -1  -6   5  130.62    4.01
   1   6  -5  121.27    4.01
  -1  -6   5  133.99    4.55
  -1  -6   4    7.82    1.22
  -1  -6   4    6.82    1.39
  -1  -6   3   14.57    1.38
   1  -6  -3   16.01    1.32
  -1  -6   3   16.47    1.68
   1  -6  -2   28.12    1.72
  -1  -6   2   29.31    1.73
  -1  -6   2   29.07    2.16
  -1  -6   1   12.20    1.53
   1  -6  -1   13.03    1.31
  -1  -6   1   12.26    1.17
   1  -6   0    1.44    0.82
  -1  -6   0    2.07    1.07
  -1  -6   0    1.76    0.73
  -1  -6  -1    3.52    0.83
  -1   6  -3   17.36    1.94
   1  -6   3   11.20    0.78
  -1   6  -4  175.20    5.10
  -1   6  -5    2.28    1.30
  -1   6  -6  167.02    5.53
  -1   6  -7  293.96    7.64
  -1   6  -8   15.10    2.24
  -1   6  -9    1.59    1.61
  -1   6 -10  121.13    5.69
  -1   6 -11  178.13    7.11
  -1   6 -12   28.09    3.22
  -1   6 -13  116.20    6.31
  -1  -6 -14    0.50    0.83
  -1   6 -14    2.81    1.82
  -1   6 -15   55.42    4.75
  -1  -6 -15   51.95    2.43
  -1  -6 -16    1.31    0.92
  -1   6 -16   -0.21    1.61
  -1  -6 -17   13.96    1.45
  -1   6 -17   14.60    2.92
  -1  -6 -18    0.30    0.85
  -1  -6 -19   16.71    1.52
  -1  -6 -20    7.39    1.19
  -1  -6 -21    3.75    1.07
   1   6  22    0.90    1.09
  -1  -6 -22    0.24    0.90
   1   6  23    8.13    1.41
  -1  -6 -23    5.40    1.07
   1   6  24    0.25    1.04
   1   6  25   19.37    1.62
   1   6  26    0.35    0.86
   1   6  27    9.17    1.11
   1   6  28    5.68    0.84
  -1   7  28    1.92    0.60
  -1   7  27    2.44    0.80
  -1   7  26   -0.13    0.82
  -1   7  25    0.99    0.99
  -1   7  24    2.46    1.10
  -1   7  23    3.30    1.22
  -1   7  22    1.19    1.16
  -1   7  21    1.28    1.14
  -1   7  20   25.21    1.96
   1  -7 -20   25.44    1.94
   1  -7 -19   -0.25    0.95
  -1   7  19   -0.33    1.07
  -1   7  18   22.33    1.76
   1  -7 -18   23.14    1.76
  -1  -7  18   15.09    2.82
  -1  -7  18   15.25    2.88
   1   7 -18   26.89    4.03
  -1   7  17   15.71    1.55
   1   7 -17   16.96    3.33
  -1  -7  17   11.92    2.60
   1  -7 -17   15.95    1.52
  -1  -7  17   13.49    2.76
   1   7 -16    2.40    1.93
  -1  -7  16    3.66    1.73
   1  -7 -16    3.82    0.98
  -1  -7  16    2.94    1.61
  -1   7  16    3.73    0.99
   1   7 -15    0.58    1.56
  -1  -7  15    2.41    1.71
   1  -7 -15    1.41    0.85
  -1  -7  15    2.22    1.47
  -1   7  15    1.48    0.82
   1   7 -14    7.63    2.09
  -1  -7  14    8.78    2.22
  -1  -7  14    8.15    2.02
   1  -7 -14    7.96    1.04
   1   7 -13   11.36    2.43
  -1  -7  13   11.11    2.36
  -1  -7  13   12.39    2.25
   1  -7 -13    9.91    1.11
   1   7 -12  191.72    7.67
  -1  -7  12  186.06    7.67
  -1  -7  12  184.16    7.16
  -1  -7  11    2.21    1.53
   1   7 -11    3.44    1.73
  -1  -7  11    2.36    1.34
  -1  -7  10    0.69    1.30
   1   7 -10    1.48    1.40
  -1  -7  10    1.59    1.19
  -1  -7   9    5.45    1.84
   1   7  -9    8.41    1.99
  -1  -7   9    7.37    1.61
   1   7  -8  208.60    6.68
  -1  -7   8  210.84    6.85
  -1  -7   8  211.83    6.22
   1   7  -7  109.66    4.67
  -1  -7   7  103.88    4.80
  -1  -7   7  111.62    4.43
   1   7  -6    0.98    1.21
  -1  -7   6    1.52    1.27
  -1  -7   6    0.55    0.94
   1   7  -5  259.44    6.25
  -1  -7   5  273.11    6.95
  -1  -7   5  273.46    5.99
   1   7  -4  127.06    4.21
  -1  -7   4  133.32    4.87
  -1  -7   4  140.67    4.22
   1   7  -3   31.78    2.10
  -1  -7   3   36.39    2.63
  -1  -7   3   35.26    2.08
   1  -7  -3   33.11    2.04
   1   7  -2   49.95    2.31
  -1  -7   2   51.67    2.97
  -1  -7   2   54.14    2.37
   1  -7  -2   55.22    2.58
   1   7  -1    6.00    0.89
   1  -7  -1    7.01    1.18
  -1  -7   1    6.92    1.36
  -1  -7   1    6.94    1.02
   1   7   0    4.66    0.72
  -1  -7   0    5.69    1.33
   1  -7   0    6.03    1.25
  -1  -7   0    5.72    0.96
   1   7   1   20.03    1.07
   1  -7   1   28.02    2.07
  -1   7  -4   11.67    1.81
   1  -7   4    7.08    0.74
  -1   7  -5  144.40    5.23
   1  -7   5  110.46    3.07
  -1   7  -6   15.57    2.15
  -1   7  -7  115.60    5.09
  -1   7  -8   10.14    2.07
  -1   7  -9    3.59    1.68
  -1   7 -10   20.99    2.71
  -1   7 -11    7.21    2.04
  -1   7 -12    6.02    1.99
  -1   7 -13   91.43    5.83
  -1  -7 -13   91.60    3.17
  -1  -7 -14    1.60    0.99
  -1   7 -14    1.30    1.68
  -1   7 -15   72.87    5.64
  -1  -7 -15   70.69    2.83
  -1  -7 -16    5.88    1.14
  -1   7 -16    5.17    2.11
  -1  -7 -17    0.06    0.87
  -1  -7 -18   60.68    2.59
  -1  -7 -19    3.06    0.92
  -1  -7 -20   -0.29    0.90
  -1  -7 -21    5.68    1.16
   1   7  22    2.31    1.13
  -1  -7 -22    0.44    0.89
   1   7  23   -0.50    1.09
  -1  -7 -23   -2.12    0.99
   1   7  24    0.10    0.99
   1   7  25   10.68    1.35
   1   7  26    1.77    0.88
   1   7  27   13.36    1.17
   1   7  28    1.84    0.65
  -1   8  27   -0.33    0.63
  -1   8  26    2.47    0.85
  -1   8  25   -0.18    0.91
  -1   8  24   -0.62    1.02
  -1   8  23   -0.96    1.12
  -1   8  22    9.98    1.44
  -1   8  21   15.32    1.70
  -1   8  20   15.21    1.62
   1  -8 -20   12.89    1.53
   1  -8 -19    4.16    1.15
  -1   8  19    5.95    1.32
   1  -8 -18   -0.51    1.07
  -1   8  18   -1.05    1.06
   1   8 -18    0.44    1.84
  -1  -8  18   -1.24    1.44
  -1   8  17    0.43    0.87
   1  -8 -17    0.44    0.86
  -1  -8  17    0.06    1.16
   1   8 -17    0.03    1.88
  -1  -8  17    0.71    1.37
  -1   8  16   40.62    2.19
   1   8 -16   49.39    5.17
  -1  -8  16   40.72    4.48
   1  -8 -16   40.40    2.11
  -1  -8  16   32.22    3.74
  -1   8  15    1.09    0.82
   1   8 -15    0.39    1.68
  -1  -8  15    0.83    1.28
   1  -8 -15    1.33    0.81
  -1  -8  15    0.22    1.12
  -1   8  14   -0.39    0.70
   1  -8 -14   -0.29    0.76
  -1  -8  14   -0.39    1.19
   1   8 -14   -0.53    1.62
  -1  -8  14    0.00    1.28
  -1   8  13   11.59    1.13
   1   8 -13   12.51    2.46
  -1  -8  13   14.86    2.74
  -1  -8  13   11.71    2.21
   1  -8 -13   13.01    1.24
   1   8 -12    3.10    1.63
  -1  -8  12    3.95    1.65
  -1  -8  12    4.07    1.53
   1  -8 -12    3.59    0.81
   1   8 -11   19.89    2.72
  -1  -8  11   19.05    2.75
  -1  -8  11   18.56    2.36
  -1  -8  10   26.61    3.14
   1   8 -10   29.09    3.21
  -1  -8  10   28.81    2.96
   1   8  -9   48.70    3.74
  -1  -8   9   46.46    3.77
  -1  -8   9   44.66    3.17
   1   8  -8  229.22    7.39
  -1  -8   8  212.66    7.38
  -1  -8   8  210.66    6.35
  -1  -8   7    1.99    1.33
   1   8  -7    2.93    1.41
  -1  -8   7    2.24    1.11
   1   8  -6  102.33    4.48
  -1  -8   6  103.77    4.89
  -1  -8   6  103.34    4.07
   1   8  -5  107.54    4.38
  -1  -8   5  106.27    4.81
  -1  -8   5  112.98    4.14
   1   8  -4  107.89    4.14
  -1  -8   4  110.10    4.81
  -1  -8   4  112.78    3.89
   1   8  -3   65.83    3.11
  -1  -8   3   65.20    3.73
  -1  -8   3   69.23    2.92
   1   8  -2  171.28    4.54
   1  -8  -2  175.25    4.84
  -1  -8   2  180.10    5.64
  -1  -8   2  177.96    4.43
   1   8  -1    5.76    1.01
  -1  -8   1    5.67    1.46
   1  -8  -1    6.22    1.28
  -1  -8   1    3.54    0.83
   1   8   0   23.49    1.45
   1  -8   0   30.69    2.32
  -1  -8   0   28.93    2.45
  -1  -8   0   24.38    1.62
   1  -8   1  349.26    7.40
   1  -8   2 1333.02   14.92
   1  -8   3   74.08    4.01
  -1   8  -5  157.50    5.68
  -1   8  -6  174.58    6.23
  -1   8  -7   73.02    4.28
  -1   8  -8   94.10    5.14
  -1   8  -9    2.85    1.68
  -1   8 -10   38.26    3.63
  -1   8 -11    2.61    1.68
  -1  -8 -12   69.07    2.81
  -1   8 -12   77.19    5.35
  -1  -8 -13   11.70    1.37
  -1   8 -13   11.76    2.57
  -1  -8 -14    0.96    0.89
  -1   8 -14    1.63    1.84
  -1  -8 -15    2.64    1.03
  -1   8 -15    2.48    1.92
  -1  -8 -16    6.99    1.21
  -1  -8 -17   27.26    1.88
  -1  -8 -18   35.17    2.05
  -1  -8 -19    0.15    0.90
  -1  -8 -20   50.24    2.42
   1   8  21   21.54    1.83
  -1  -8 -21   20.49    1.72
   1   8  22    0.43    1.05
  -1  -8 -22   -0.60    0.97
   1   8  23    4.24    1.17
  -1  -8 -23    0.98    0.85
   1   8  24   22.86    1.72
   1   8  25    2.94    0.99
   1   8  26    0.18    0.74
   1   8  27    3.46    0.78
  -1   9  27    1.19    0.54
  -1   9  26    1.32    0.70
  -1   9  25   -0.48    0.81
  -1   9  24   -0.96    0.96
  -1   9  23    8.91    1.30
  -1   9  22    1.29    1.06
  -1   9  21   -0.44    1.04
  -1   9  20   12.12    1.56
   1  -9 -20    9.67    1.40
  -1   9  19    1.41    1.05
   1  -9 -19   -0.60    1.16
   1  -9 -18    8.78    1.30
  -1   9  18   11.52    1.42
   1  -9 -17    1.32    1.01
  -1   9  17    2.18    1.02
   1   9 -17    1.47    1.87
  -1  -9  17    0.01    1.27
   1  -9 -16    4.20    1.06
  -1   9  16    5.34    1.10
   1   9 -16    5.20    2.20
  -1  -9  16    2.34    1.51
   1  -9 -15    0.47    0.86
  -1   9  15   -0.08    0.80
   1   9 -15    0.69    1.67
  -1  -9  15   -0.28    1.30
   1  -9 -14    5.69    1.08
  -1   9  14    4.80    0.95
   1   9 -14    4.85    2.08
  -1  -9  14    7.14    2.14
   1  -9 -13    2.36    0.86
  -1   9  13    2.29    0.76
   1   9 -13    3.09    1.79
  -1  -9  13    3.65    1.87
  -1  -9  12   41.28    4.14
   1   9 -12   43.15    4.09
  -1  -9  12   34.50    3.28
   1  -9 -12   36.68    1.88
   1   9 -11    3.99    1.82
  -1  -9  11    2.33    1.64
  -1  -9  11    2.25    1.26
   1  -9 -11    3.62    0.95
  -1  -9  10   52.77    3.68
  -1  -9  10   58.08    4.51
   1   9 -10   56.91    4.29
  -1  -9   9    9.86    1.76
   1   9  -9   10.30    2.07
  -1  -9   9    9.99    2.16
  -1  -9   8  146.40    5.50
  -1  -9   8  155.52    6.75
   1   9  -8  160.93    6.38
  -1  -9   7   11.60    1.73
   1   9  -7   13.94    2.24
  -1  -9   7   12.27    2.33
  -1  -9   6  116.39    4.60
  -1  -9   6  117.54    5.56
   1   9  -6  111.87    4.94
  -1  -9   5  145.00    4.68
   1   9  -5  145.52    5.30
  -1  -9   5  152.10    6.13
  -1  -9   4  214.43    5.43
   1   9  -4  234.31    6.35
  -1  -9   4  226.03    7.15
  -1  -9   3  144.39    4.27
  -1  -9   3  152.36    5.74
   1   9  -3  148.24    4.75
  -1  -9   2   14.69    1.40
  -1  -9   2   15.87    2.09
   1  -9  -2   15.82    1.79
   1   9  -2   14.19    1.50
  -1  -9   1    3.37    1.33
   1  -9  -1    3.14    1.13
  -1  -9   0   18.08    2.16
   1  -9   0   18.43    2.10
   1  -9   1  177.92    5.84
   1  -9   2  470.56    9.59
   1  -9   3   29.25    2.86
   1  -9   4  145.85    5.76
   1  -9   5   35.07    3.22
  -1   9  -7    2.88    1.53
  -1   9  -8    8.47    1.94
  -1   9  -9   28.68    3.26
  -1   9 -10   31.72    3.48
  -1  -9 -11   -0.90    1.04
  -1   9 -11   -1.49    1.62
  -1  -9 -12    3.00    1.00
  -1   9 -12    4.89    1.97
  -1   9 -13   19.15    3.09
  -1  -9 -13   18.01    1.64
  -1   9 -14   38.39    4.30
  -1  -9 -14   38.98    2.21
   1  -9  15   13.92    2.91
  -1  -9 -15   15.12    1.65
   1  -9  16   94.23    6.86
  -1  -9 -16  102.99    3.38
   1  -9  17   19.05    3.28
  -1  -9 -17   18.53    1.63
  -1  -9 -18    0.47    0.93
  -1  -9 -19   56.07    2.53
  -1  -9 -20   12.54    1.43
   1   9  20   15.94    1.63
  -1  -9 -21    1.64    1.00
   1   9  21    2.49    1.13
  -1  -9 -22    1.17    0.93
   1   9  22    2.40    1.14
   1   9  23   46.61    2.32
  -1  -9 -23   38.15    2.00
   1   9  24   39.78    2.05
   1   9  25   27.51    1.65
   1   9  26    0.31    0.68
   1   9  27    0.01    0.55
  -1  10  26    3.22    0.65
  -1  10  25    5.42    0.90
  -1  10  24   -1.37    0.86
  -1  10  23    1.19    0.89
  -1  10  22   -0.90    0.95
  -1  10  21    3.20    1.09
  -1  10  20    2.15    1.02
   1 -10 -20   -1.40    1.29
  -1  10  19   12.51    1.50
   1 -10 -19    9.62    1.34
   1 -10 -18   -1.24    1.17
  -1  10  18    0.81    0.93
   1 -10 -17    3.73    1.14
  -1  10  17    6.49    1.17
  -1  10  16   12.58    1.40
   1  10 -16   13.37    3.17
  -1 -10  16   12.29    2.86
   1 -10 -16   12.83    1.47
  -1  10  15    1.35    0.80
   1  10 -15    1.79    1.77
  -1 -10  15    2.10    1.58
   1 -10 -15    0.92    0.94
  -1  10  14    1.68    0.77
   1 -10 -14   -0.02    0.92
   1  10 -14    1.08    1.69
  -1 -10  14    2.38    1.67
   1 -10 -13   42.04    2.05
  -1 -10  13   43.20    4.64
   1  10 -13   47.40    4.74
   1 -10 -12   10.14    1.33
   1  10 -12    8.93    2.37
  -1 -10  12    9.54    2.47
   1 -10 -11    4.54    1.05
   1  10 -11    3.24    1.68
  -1 -10  11    3.21    1.81
   1 -10 -10   80.90    2.72
  -1 -10  10   91.56    5.96
   1  10 -10   91.12    5.51
   1 -10  -9   10.23    1.22
  -1 -10   9   10.50    2.33
   1  10  -9   10.02    2.15
  -1 -10   8  116.84    6.28
   1  10  -8  122.01    5.90
  -1 -10   7   12.95    2.49
   1  10  -7   13.83    2.19
  -1 -10   6  105.70    5.55
   1  10  -6  101.60    4.87
   1  10  -5   32.79    2.77
  -1 -10   5   32.99    3.19
   1  10  -4   27.61    2.36
  -1 -10   4   28.80    2.88
  -1 -10   3    3.23    1.42
   1 -10  -2    1.25    0.93
  -1 -10   2   -0.15    1.17
  -1 -10   1    1.66    1.30
   1 -10  -1    1.20    0.98
   1 -10   0   27.39    2.47
   1 -10   1    4.07    1.42
   1 -10   2   14.85    2.20
   1 -10   3   87.20    4.72
   1 -10   4   14.43    2.25
   1 -10   5    1.69    1.37
   1 -10   6   -0.31    1.21
   1 -10   7   18.06    2.61
   1 -10   8   14.05    2.38
   1 -10   9   70.04    5.08
   1 -10  10   11.57    2.40
  -1 -10 -10    8.97    1.22
   1 -10  10    7.78    0.91
   1 -10  11   20.40    3.07
  -1 -10 -11   19.31    1.76
   1 -10  12   11.95    2.52
  -1 -10 -12   11.90    1.51
   1 -10  13    2.11    1.58
  -1 -10 -13    0.60    1.02
   1 -10  14    3.96    1.83
  -1 -10 -14    6.36    1.24
   1 -10  15    2.56    1.72
  -1 -10 -15    3.26    1.17
  -1 -10 -16    6.93    1.31
   1 -10  16    5.34    2.07
  -1 -10 -17    4.85    1.20
  -1 -10 -18    8.04    1.27
   1  10  19    0.55    0.93
  -1 -10 -19   -1.96    1.16
   1  10  20    3.12    1.09
  -1 -10 -20    1.72    1.01
   1  10  21    9.08    1.34
  -1 -10 -21    6.16    1.15
   1  10  22   31.01    1.95
  -1 -10 -22   25.38    1.73
   1  10  23    8.51    1.19
  -1 -10 -23    7.38    1.05
   1  10  24    1.24    0.81
   1  10  25    1.37    0.76
   1  10  26    9.87    0.95
  -1 -10 -26    8.60    0.77
  -1  11  25   -0.08    0.49
  -1  11  24    1.68    0.70
  -1  11  23    0.67    0.75
  -1  11  22    3.80    0.99
  -1  11  21   11.53    1.33
  -1  11  20    7.26    1.21
  -1  11  19    4.22    1.05
   1 -11 -19   -4.06    1.73
  -1  11  18   28.90    1.87
   1 -11 -18   22.06    1.68
  -1  11  17    1.93    0.95
   1 -11 -17   -2.21    1.34
  -1  11  16   33.31    1.98
   1 -11 -16   30.06    1.96
   1 -11 -15    6.69    1.29
   1  11 -15    7.17    2.39
   1 -11 -14    0.47    0.97
   1  11 -14   -2.26    2.07
  -1 -11  14    0.64    1.33
   1 -11 -13    1.79    1.05
   1  11 -13   -0.36    1.65
  -1 -11  13    1.54    1.58
   1 -11 -12    1.09    0.98
   1  11 -12   -0.77    1.43
  -1 -11  12   -0.13    1.40
   1 -11 -11    2.36    1.03
   1  11 -11   -0.54    1.41
  -1 -11  11   -1.26    1.57
   1 -11 -10    3.08    1.10
  -1 -11  10    0.90    1.54
   1  11 -10   -0.72    1.39
   1 -11  -9    6.66    1.16
  -1 -11   9    5.10    1.79
   1  11  -9    3.53    1.64
  -1 -11   9    4.03    0.82
   1 -11  -8   10.82    1.24
  -1 -11   8    8.06    1.00
  -1 -11   8   10.59    2.22
   1  11  -8    7.54    1.86
  -1 -11   7   10.58    1.08
  -1 -11   7   12.12    2.34
   1  11  -7   11.47    2.02
  -1 -11   6   19.83    2.79
  -1 -11   5   92.04    5.41
  -1 -11   4    7.10    1.84
  -1 -11   3    6.25    1.84
  -1 -11   2   15.59    2.36
   1 -11  -1    5.24    1.30
   1 -11   0    4.17    1.32
   1 -11   1   40.44    3.27
   1 -11   2   24.74    2.89
   1 -11   3  189.35    7.39
   1 -11   4   11.44    2.39
   1 -11   5    2.92    1.49
   1 -11   6    8.35    1.99
   1 -11   7   10.29    2.34
   1 -11   7    7.42    0.97
   1 -11   8   27.48    3.44
   1 -11   8   23.67    1.53
  -1 -11  -9   19.50    1.65
   1 -11   9   18.11    1.36
   1 -11  10    3.80    0.80
  -1 -11 -10    1.81    1.05
   1 -11  10    4.87    1.87
   1 -11  11    7.71    0.99
  -1 -11 -11    8.70    1.33
   1 -11  11   10.40    2.40
   1 -11  12   32.27    4.02
  -1 -11 -12   37.84    2.30
  -1 -11 -13    8.46    1.37
   1 -11  13    9.62    2.45
  -1 -11 -14    0.92    1.08
   1 -11  14   -0.44    1.63
  -1 -11 -15    5.14    1.31
  -1 -11 -16   38.12    2.28
   1  11  17    5.93    1.09
  -1 -11 -17    7.61    1.40
   1  11  18    6.90    1.19
  -1 -11 -18    6.35    1.34
   1  11  19   35.51    2.07
  -1 -11 -19   33.27    2.02
   1  11  20    6.95    1.22
  -1 -11 -20    5.11    1.17
   1  11  21    1.53    0.91
  -1 -11 -21   -1.38    1.11
   1  11  22   15.39    1.40
  -1 -11 -22   10.24    1.18
   1  11  23    0.51    0.76
   1  11  24   -0.18    0.66
   1  11  25   18.45    1.17
  -1 -11 -25   17.84    1.09
   1 -12 -25    0.49    0.50
  -1  12  23   -0.28    0.59
  -1  12  22    0.95    0.66
  -1  12  21    4.34    0.92
  -1  12  20    0.29    0.78
  -1  12  19    0.48    0.77
   1 -12 -15   27.82    1.93
   1  12 -14    4.13    1.94
   1 -12 -14    6.33    1.37
   1  12 -13   43.19    4.82
  -1 -12  13   52.13    5.28
   1 -12 -13   56.46    2.65
  -1 -12  12    6.35    2.15
   1  12 -12    2.91    1.79
   1 -12 -11   21.13    1.73
  -1 -12  11   12.20    2.62
   1 -12 -10    8.71    1.33
  -1 -12  10    5.22    0.97
  -1 -12  10    6.15    2.14
  -1 -12   9    0.31    0.64
  -1 -12   9   -0.25    1.41
   1 -12  -8    3.52    1.16
  -1 -12   8    0.42    0.69
  -1 -12   8    0.59    1.37
   1 -12  -7    3.88    0.98
   1 -12  -7    0.70    0.55
  -1 -12   7    1.29    0.75
  -1 -12   7    0.85    1.35
   1 -12  -6    5.92    1.02
   1 -12  -6    3.28    0.74
  -1 -12   6    4.12    0.84
  -1 -12   6    4.69    1.72
   1 -12  -5    3.75    0.87
  -1 -12   5    3.75    0.89
   1 -12  -5    1.91    0.69
  -1 -12   5    3.04    1.61
   1 -12  -4    4.70    0.82
   1 -12  -4    4.99    0.87
  -1 -12   4    5.96    0.96
  -1 -12   4    5.66    1.84
  -1 -12   3    1.49    1.32
   1 -12  -3    1.79    0.72
   1 -12  -3    1.76    0.73
  -1 -12   3    2.39    0.75
  -1 -12   2   33.05    1.77
   1 -12  -2   32.36    1.71
  -1 -12   2   33.99    1.70
  -1 -12   1    1.27    0.76
   1 -12  -1    1.10    0.63
  -1 -12   1    0.68    0.63
  -1 -12   0   48.04    2.02
   1 -12   0   52.10    3.86
   1 -12   0   46.70    1.99
  -1 -12   0   50.47    2.05
  -1 -12  -1   12.97    1.25
   1 -12   1   14.82    2.25
   1 -12   1   12.90    1.16
  -1 -12  -1   12.95    1.15
  -1 -12  -2   18.06    1.39
  -1 -12  -2   17.39    1.37
   1 -12   2   15.98    1.25
   1 -12   2   18.05    2.54
  -1 -12  -3   23.41    1.54
   1 -12   3   26.58    3.18
   1 -12   3   25.94    1.60
  -1 -12  -3   21.24    1.49
  -1 -12  -4    4.60    0.84
  -1 -12  -4    5.74    0.90
   1 -12   4    7.21    1.94
   1 -12   4    5.46    0.92
  -1 -12  -5    1.73    0.76
   1 -12   5    1.64    0.76
  -1 -12  -5    1.72    0.71
   1 -12   5    0.98    1.28
   1 -12   6    3.60    0.89
  -1 -12  -6    2.47    0.71
  -1 -12  -6    3.30    0.83
   1 -12   6    3.70    1.76
  -1 -12  -7    8.73    1.10
   1 -12   7    9.28    2.34
  -1 -12  -7    5.10    1.05
   1 -12   7    9.61    1.18
  -1 -12  -7    6.70    0.99
  -1 -12  -8   21.71    1.82
   1 -12   8   26.62    3.54
   1 -12   8   24.03    1.61
  -1 -12  -9   86.76    3.30
   1 -12   9   83.61    6.04
   1 -12   9   73.27    2.64
   1 -12  10   15.41    2.88
  -1 -12 -10   12.76    1.52
   1 -12  10   16.59    1.40
   1 -12  11   13.24    2.88
   1 -12  11   15.25    1.37
  -1 -12 -11   11.65    1.51
   1 -12  12   -0.73    0.72
  -1 -12 -12   -1.50    1.33
   1 -12  12   -0.31    1.40
  -1 -12 -13   -1.27    1.26
   1 -12  13   -0.73    1.46
  -1 -12 -14    3.69    1.35
  -1 -12 -15   17.41    1.90
  -1 -12 -16   11.71    1.62
   1  12  17    2.02    0.90
  -1 -12 -17    5.45    1.42
  -1 -12 -18   29.53    2.05
   1  12  18   27.58    1.78
  -1 -12 -19    2.42    1.11
   1  12  19    3.95    0.96
  -1 -12 -20    5.07    1.07
   1  12  20   11.13    1.24
   1  12  21    0.11    0.71
   1  12  22    0.24    0.67
  -1 -12 -23   -0.37    0.70
   1  12  23   -0.27    0.57
  -1 -12 -24    4.56    0.72
   1  12  24    3.13    0.62
  -1 -12 -25    1.58    0.47
   1 -13 -24    2.13    0.57
   1 -13 -23    1.51    0.65
   1 -13 -18   24.96    1.62
   1 -13 -17    0.59    1.78
   1 -13 -14    2.02    1.26
   1 -13 -13   20.01    1.87
   1 -13 -12    1.99    1.37
  -1 -13  11   35.44    2.01
  -1 -13  11   37.12    4.44
   1 -13 -11   45.20    2.48
  -1 -13  10  111.29    3.39
   1 -13 -10  116.31    3.56
  -1 -13   9   27.88    1.87
  -1 -13   9   32.07    4.08
  -1 -13   8   49.15    2.35
   1 -13  -8   55.33    2.51
  -1 -13   8   46.51    4.63
   1 -13  -7    1.12    0.79
  -1 -13   7    1.28    1.35
   1 -13  -7    0.09    0.63
  -1 -13   7    0.57    0.78
   1 -13  -6   15.09    1.30
  -1 -13   6   21.31    1.59
   1 -13  -6   17.27    1.42
   1 -13  -6   18.00    1.48
  -1 -13   6   18.60    3.00
   1 -13  -5    0.84    0.72
   1 -13  -5    0.36    0.63
  -1 -13   5    0.55    0.71
  -1 -13   5    1.50    1.41
   1 -13  -4    0.71    0.75
   1 -13  -4    0.09    0.65
  -1 -13   4    0.61    0.68
  -1 -13   4    0.42    1.35
  -1 -13   3    3.78    0.87
   1 -13  -3    3.15    0.85
   1 -13  -3    2.29    0.82
   1 -13  -2    6.88    1.00
  -1 -13   2    8.28    1.10
   1 -13  -2    5.93    0.94
   1 -13  -1   16.37    1.36
  -1 -13   1   19.68    1.46
  -1 -13   1   19.84    1.47
   1 -13  -1   20.39    1.50
   1 -13   0   22.77    1.51
  -1 -13   0   27.58    1.71
   1 -13   0   27.70    1.65
  -1 -13   0   27.09    1.64
  -1 -13  -1    1.84    0.91
   1 -13   1    0.87    0.63
   1 -13   1    0.34    0.99
  -1 -13  -1    1.04    0.73
   1 -13   1    0.90    0.74
  -1 -13  -2    4.62    0.98
   1 -13   2    4.23    1.71
  -1 -13  -2    5.27    0.98
   1 -13   2    4.59    0.92
   1 -13   3    6.27    1.94
  -1 -13  -3    5.72    0.96
  -1 -13  -3    6.33    1.02
   1 -13   3    6.38    0.96
   1 -13   4    2.34    1.73
  -1 -13  -4    4.41    0.93
   1 -13   4    4.85    1.01
  -1 -13  -4    5.90    1.11
   1 -13   5  132.38    7.31
   1 -13   5  129.69    3.47
  -1 -13  -5  122.76    3.41
  -1 -13  -5  120.08    3.77
  -1 -13  -5  131.09    3.41
   1 -13   6   90.80    6.26
   1 -13   6   97.67    3.02
  -1 -13  -6   93.24    2.98
  -1 -13  -6   90.46    3.29
  -1 -13  -6   92.35    2.86
   1 -13   7   11.68    2.81
   1 -13   7   10.62    1.34
  -1 -13  -7    6.08    1.31
  -1 -13  -7    6.53    1.18
  -1 -13  -7    8.39    1.23
   1 -13   8   25.32    3.70
  -1 -13  -8   18.80    1.69
  -1 -13  -8   20.59    1.54
  -1 -13  -8   17.61    1.48
   1 -13   8   24.30    1.68
   1 -13   9    1.60    1.85
   1 -13   9    1.63    0.82
  -1 -13  -9    2.46    0.75
  -1 -13  -9    1.36    0.86
   1 -13  10   10.35    2.46
  -1 -13 -10    9.79    1.22
  -1 -13 -10    6.99    1.32
   1 -13  10   11.07    1.26
   1 -13  11   -0.22    1.49
  -1 -13 -11   -2.66    1.51
   1 -13  11    1.22    0.78
  -1 -13 -12    3.79    1.31
   1 -13  12    3.91    0.93
  -1 -13 -13    3.59    1.38
  -1 -13 -14   13.56    1.72
  -1 -13 -15   15.80    1.85
  -1 -13 -16   36.36    2.24
  -1 -13 -17   15.35    1.77
  -1 -13 -18   -0.44    1.23
  -1 -13 -19   -3.04    1.35
  -1 -13 -20   -3.64    1.41
  -1 -13 -21    1.89    1.12
  -1 -13 -21   14.72    1.30
  -1 -13 -22    0.98    0.69
  -1 -13 -23    2.60    0.66
  -1 -13 -24    1.58    0.51
   1 -14 -23    2.68    0.58
   1 -14 -22    0.19    0.61
   1 -14 -21    1.07    0.73
   1 -14 -20   -0.60    0.80
   1 -14 -14    5.31    1.29
   1 -14 -13   -1.09    1.42
   1 -14 -12   32.59    2.18
   1 -14 -11   76.97    3.01
  -1 -14  11   73.62    2.84
   1 -14 -10    9.17    1.32
  -1 -14  10    7.28    1.18
   1 -14  -9    2.41    0.98
  -1 -14   9    0.48    1.44
  -1 -14   9   -0.39    0.91
  -1 -14   8   31.41    1.97
  -1 -14   8   29.02    3.95
   1 -14  -8   34.59    2.13
   1 -14  -8   32.45    1.90
  -1 -14   7   26.06    1.87
   1 -14  -7   17.27    1.47
  -1 -14   7   20.17    3.46
   1 -14  -7   25.15    1.93
   1 -14  -7   24.24    1.78
   1 -14  -6  101.06    3.19
  -1 -14   6  113.59    3.50
   1 -14  -6  107.99    3.23
  -1 -14   6  102.26    6.91
   1 -14  -5    6.27    1.01
  -1 -14   5    8.53    1.20
   1 -14  -5    6.87    1.09
   1 -14  -4    7.18    1.10
  -1 -14   4    7.76    1.17
   1 -14  -4    7.10    1.09
   1 -14  -3    2.42    0.85
  -1 -14   3    3.22    0.94
   1 -14  -3    2.52    0.88
   1 -14  -2    4.28    0.92
  -1 -14   2    4.38    0.94
   1 -14  -2    4.46    0.95
   1 -14  -1    2.09    0.83
   1 -14  -1    2.05    0.85
  -1 -14   1    1.62    0.81
  -1 -14   0    5.01    0.99
   1 -14   0    3.38    0.90
   1 -14   0    4.23    0.95
  -1 -14   0    3.49    0.92
  -1 -14  -1    9.09    1.25
  -1 -14  -1    7.96    1.16
   1 -14   1    8.72    1.17
  -1 -14  -2   29.90    1.88
   1 -14   2   24.44    3.26
  -1 -14  -2   28.64    1.80
   1 -14   2   30.41    1.81
  -1 -14  -3   36.85    2.02
  -1 -14  -3   37.52    2.00
   1 -14   3   42.23    2.07
  -1 -14  -4   12.26    1.46
   1 -14   4    9.46    2.35
   1 -14   4   12.71    1.38
  -1 -14  -4   10.57    1.29
  -1 -14  -5    7.91    1.14
  -1 -14  -5    8.53    1.14
   1 -14   5   10.06    1.23
   1 -14   5    8.77    2.30
  -1 -14  -6   14.74    1.41
  -1 -14  -6   10.00    1.31
   1 -14   6   16.39    1.47
  -1 -14  -6   13.74    1.36
   1 -14   6   14.94    2.84
  -1 -14  -7    8.81    1.17
   1 -14   7    9.11    1.19
  -1 -14  -7    5.61    1.19
  -1 -14  -7    8.24    1.13
   1 -14   7    6.04    2.07
  -1 -14  -8   15.89    1.72
  -1 -14  -8   17.35    1.58
   1 -14   8   19.14    1.61
  -1 -14  -8   16.21    1.53
   1 -14   8   14.07    2.95
  -1 -14  -9   39.59    2.30
  -1 -14  -9   41.01    2.07
   1 -14   9   40.81    2.14
  -1 -14  -9   35.91    2.03
   1 -14   9   35.70    4.37
   1 -14  10   13.44    1.37
  -1 -14 -10   10.48    1.58
  -1 -14 -10   12.11    1.36
   1 -14  11   52.79    2.39
  -1 -14 -11   51.96    2.36
  -1 -14 -11   53.70    2.70
   1 -14  12    1.59    0.86
  -1 -14 -12    2.59    1.08
  -1 -14 -13    7.49    1.58
  -1 -14 -13    1.67    1.03
  -1 -14 -14   42.57    2.29
  -1 -14 -14   58.00    2.72
  -1 -14 -15   54.25    2.43
  -1 -14 -15   66.32    2.84
  -1 -14 -16    5.85    1.47
  -1 -14 -16   -0.30    0.96
  -1 -14 -17   20.67    1.61
  -1 -14 -17   20.72    1.81
  -1 -14 -18    0.16    0.87
  -1 -14 -18   -2.01    1.32
  -1 -14 -19    6.55    1.06
  -1 -14 -19   -0.41    1.30
  -1 -14 -20   15.00    1.31
  -1 -14 -20    2.08    1.12
  -1 -14 -21    4.91    0.86
  -1 -14 -22    1.75    0.65
  -1 -14 -23    1.34    0.51
   1 -15 -22    1.87    0.55
   1 -15 -21    0.28    0.59
   1 -15 -20    0.15    0.67
   1 -15 -19    1.52    0.80
   1 -15 -18    2.71    0.94
   1 -15 -17    5.65    1.10
   1 -15 -16   25.42    1.74
   1 -15 -15    2.52    1.04
   1 -15 -14    2.00    1.02
   1 -15 -13    1.15    0.95
   1 -15 -12   -0.92    1.02
  -1 -15  11    2.01    0.85
   1 -15 -11    2.23    0.98
  -1 -15  10    2.87    1.00
   1 -15 -10    2.46    1.23
   1 -15 -10    3.26    1.09
  -1 -15   9   71.00    2.87
   1 -15  -9   68.96    2.74
   1 -15  -9   68.72    2.84
  -1 -15   8   45.92    2.37
   1 -15  -8   38.50    2.07
   1 -15  -8   42.77    2.29
   1 -15  -8   41.73    2.22
   1 -15  -7   15.88    1.45
  -1 -15   7   17.17    1.64
   1 -15  -7   18.85    1.61
   1 -15  -6   13.69    1.40
  -1 -15   6   14.03    1.52
   1 -15  -6   15.14    1.52
   1 -15  -5   18.34    1.61
  -1 -15   5   19.41    1.65
   1 -15  -5   18.67    1.59
   1 -15  -4   28.93    1.86
  -1 -15   4   29.15    1.90
   1 -15  -4   29.78    1.91
   1 -15  -3    3.06    1.07
  -1 -15   3    2.39    0.98
   1 -15  -3    2.05    0.95
   1 -15  -2   79.26    2.94
  -1 -15   2   77.89    2.89
   1 -15  -2   79.07    2.93
   1 -15  -1  119.85    3.53
   1 -15  -1  128.41    3.58
  -1 -15   1  122.33    3.53
   1 -15   0   40.86    2.17
  -1 -15   0   43.29    2.25
  -1 -15  -1   17.20    1.68
  -1 -15  -1   13.71    1.49
   1 -15   1   14.49    1.54
  -1 -15  -2   59.11    2.55
   1 -15   2   61.36    2.55
  -1 -15  -2   53.34    2.50
  -1 -15  -3  101.18    3.32
  -1 -15  -3  107.22    3.32
   1 -15   3  108.22    3.27
  -1 -15  -4   27.61    1.94
   1 -15   4   26.98    1.85
  -1 -15  -4   24.16    1.80
  -1 -15  -5   41.38    2.20
   1 -15   5   41.78    2.24
  -1 -15  -5   36.68    2.11
  -1 -15  -6   36.31    2.05
   1 -15   6   38.87    2.12
  -1 -15  -6   33.39    1.99
   1 -15   7    3.28    1.09
  -1 -15  -7    4.55    1.31
  -1 -15  -7    1.50    0.94
  -1 -15  -7    2.53    1.08
   1 -15   8    0.28    0.87
  -1 -15  -8    2.88    1.33
  -1 -15  -8    0.44    0.75
  -1 -15  -8    0.84    0.96
  -1 -15  -9   11.44    1.29
   1 -15   9   12.60    1.41
  -1 -15  -9   11.97    1.37
  -1 -15  -9   15.93    1.72
   1 -15  10    3.86    1.06
  -1 -15 -10    4.96    1.21
   1 -15  11   10.75    1.32
  -1 -15 -11   10.14    1.36
  -1 -15 -12    1.24    0.98
   1 -15  12    1.66    0.85
  -1 -15 -13    1.76    1.03
   1 -15  13    0.04    0.68
  -1 -15 -14    2.32    1.01
  -1 -15 -14   13.83    1.73
  -1 -15 -15    2.67    1.01
  -1 -15 -15   10.24    1.61
  -1 -15 -16    4.47    1.06
  -1 -15 -16    6.44    1.41
  -1 -15 -17    7.28    1.30
  -1 -15 -17   10.67    1.26
  -1 -15 -18    5.63    1.02
  -1 -15 -18   -2.40    1.26
  -1 -15 -19    7.55    1.01
  -1 -15 -20    0.56    0.66
  -1 -15 -21    8.21    0.87
  -1 -15 -22    0.70    0.49
   1 -16 -20    1.30    0.59
   1 -16 -19    0.21    0.61
   1 -16 -18    0.98    0.70
   1 -16 -17    1.16    0.82
   1 -16 -16    4.46    0.99
   1 -16 -15    0.06    0.85
   1 -16 -14   -0.47    0.91
   1 -16 -13   -0.57    0.94
   1 -16 -12    1.56    0.96
   1 -16 -11    1.91    1.02
  -1 -16  11    1.02    0.80
   1 -16 -10    6.20    1.17
  -1 -16  10    6.73    1.17
   1 -16  -9    5.67    1.16
  -1 -16   9    5.13    1.10
   1 -16  -8   17.98    1.65
   1 -16  -8   15.48    1.39
  -1 -16   8   19.36    1.67
   1 -16  -7   77.11    2.93
  -1 -16   7   81.69    3.10
   1 -16  -6   59.06    2.56
  -1 -16   6   66.15    2.78
   1 -16  -6   58.88    2.55
   1 -16  -5    1.39    0.93
  -1 -16   5    2.20    1.10
   1 -16  -5    1.60    0.98
  -1 -16   4    7.50    1.24
   1 -16  -4    6.84    1.21
   1 -16  -4    7.36    1.22
   1 -16  -3    1.27    0.93
  -1 -16   3    2.09    0.99
   1 -16  -3    1.65    0.91
   1 -16  -2    3.46    1.10
  -1 -16   2    2.37    1.00
   1 -16  -2    3.56    1.09
  -1 -16   1    9.43    1.31
   1 -16  -1   11.50    1.45
  -1 -16   0   37.40    2.10
   1 -16   0   40.92    2.26
   1 -16   1   70.31    2.84
  -1 -16  -1   73.34    2.83
  -1 -16  -2   24.71    1.89
   1 -16   2   28.22    1.89
  -1 -16  -2   29.79    2.13
   1 -16   3   56.33    2.65
  -1 -16  -3   56.45    2.66
   1 -16   4  191.24    4.47
  -1 -16  -4  184.09    4.42
  -1 -16  -4  191.15    4.42
  -1 -16  -5   11.22    1.43
   1 -16   5   13.11    1.56
  -1 -16  -5   16.05    1.71
   1 -16   6   14.29    1.52
  -1 -16  -6   11.98    1.42
  -1 -16  -6   14.75    1.53
  -1 -16  -7   15.32    1.46
   1 -16   7   17.82    1.62
  -1 -16  -7   15.61    1.56
  -1 -16  -8    9.99    1.39
   1 -16   8   11.79    1.41
  -1 -16  -8    9.93    1.29
   1 -16   9    3.89    1.04
  -1 -16  -9    3.12    1.11
   1 -16  10    3.36    1.06
  -1 -16 -10    3.10    1.10
   1 -16  11    4.58    1.00
  -1 -16 -11    4.67    1.15
   1 -16  12    1.61    0.80
  -1 -16 -12    1.50    0.97
   1 -16  13    8.78    1.06
  -1 -16 -13    8.33    1.24
  -1 -16 -14    6.36    1.17
  -1 -16 -14    9.70    1.48
  -1 -16 -15    1.92    0.93
  -1 -16 -15    1.80    1.19
  -1 -16 -16    3.53    1.18
  -1 -16 -16    7.09    1.09
  -1 -16 -17    0.85    0.78
  -1 -16 -18    0.52    0.71
  -1 -16 -19    0.34    0.65
  -1 -16 -20    7.61    0.83
  -1 -16 -21    2.59    0.54
   1 -17 -19    0.75    0.51
   1 -17 -18   -0.48    0.59
   1 -17 -17   -0.28    0.65
   1 -17 -16    3.46    0.85
   1 -17 -15    5.14    0.96
   1 -17 -14    0.86    0.83
   1 -17 -13    0.57    0.86
   1 -17 -12    4.18    1.00
  -1 -17  11   13.40    1.29
   1 -17 -11   15.38    1.44
  -1 -17  10    2.26    0.86
   1 -17 -10    4.00    1.09
   1 -17  -9   15.57    1.51
  -1 -17   9   14.03    1.45
   1 -17  -8   10.05    1.35
  -1 -17   8    9.38    1.29
   1 -17  -8    7.17    1.06
   1 -17  -7   10.64    1.33
   1 -17  -7    8.17    1.15
  -1 -17   7    9.44    1.33
   1 -17  -6   11.33    1.39
  -1 -17   6    9.31    1.38
   1 -17  -6    8.38    1.19
   1 -17  -5   24.45    1.79
   1 -17  -5   25.76    1.77
  -1 -17   5   26.70    1.90
   1 -17  -4    1.99    0.97
  -1 -17   4    3.55    1.16
   1 -17  -4    3.38    1.05
   1 -17  -3    1.91    0.93
  -1 -17   3    3.83    1.16
   1 -17  -3    4.39    1.07
   1 -17  -2    5.26    1.16
  -1 -17   2    6.11    1.16
   1 -17  -1    4.53    1.10
  -1 -17   1    4.50    1.14
   1 -17   0    9.21    1.36
  -1 -17   0    8.65    1.33
   1 -17   1   42.00    2.25
  -1 -17  -1   39.92    2.19
   1 -17   2    2.30    1.05
  -1 -17  -2    1.94    1.09
   1 -17   3   31.74    2.03
  -1 -17  -3   29.01    2.00
  -1 -17  -4   15.65    1.56
   1 -17   4   16.58    1.59
  -1 -17  -4   12.99    1.51
  -1 -17  -5   12.77    1.51
   1 -17   5   13.97    1.55
  -1 -17  -5   11.62    1.37
  -1 -17  -6   17.42    1.71
   1 -17   6   18.18    1.73
  -1 -17  -6   13.79    1.53
  -1 -17  -7   76.05    2.88
  -1 -17  -7   72.96    2.80
   1 -17   7   82.42    3.00
  -1 -17  -8    4.35    1.21
   1 -17   8    5.56    1.20
  -1 -17  -9    0.16    0.95
   1 -17   9    0.63    0.84
  -1 -17 -10    0.34    0.96
   1 -17  10   -1.71    0.97
  -1 -17 -11    0.29    0.95
   1 -17  11    0.21    0.77
  -1 -17 -12    3.46    1.06
   1 -17  12    2.20    0.82
  -1 -17 -13   14.75    1.39
   1 -17  13   11.79    1.11
  -1 -17 -13   14.93    1.53
  -1 -17 -14   -1.51    1.15
  -1 -17 -14    1.63    0.89
  -1 -17 -15    0.31    0.75
  -1 -17 -16    0.30    0.71
  -1 -17 -17    2.30    0.76
  -1 -17 -18    0.38    0.59
  -1 -17 -19    0.01    0.49
   1 -18 -17    0.11    0.48
   1 -18 -16    0.06    0.58
   1 -18 -15    2.58    0.75
   1 -18 -14    0.85    0.70
   1 -18 -13    0.89    0.77
   1 -18 -12    2.38    0.85
  -1 -18  11    0.33    0.62
   1 -18 -11    0.20    0.79
  -1 -18  10    2.96    0.85
   1 -18 -10    3.22    0.91
  -1 -18   9    0.24    0.75
   1 -18  -9    1.82    0.91
  -1 -18   8   -0.37    0.92
   1 -18  -8   -0.33    0.83
  -1 -18   7    0.41    0.91
   1 -18  -7    0.09    0.67
   1 -18  -7    0.86    0.82
  -1 -18   6    4.66    1.11
   1 -18  -6    2.61    0.89
   1 -18  -6    4.35    1.02
   1 -18  -5    8.78    1.30
  -1 -18   5    8.91    1.36
   1 -18  -5    6.04    1.13
  -1 -18   4   66.95    2.73
   1 -18  -4   62.57    2.61
   1 -18  -3   29.84    1.98
  -1 -18   3   34.90    2.10
  -1 -18   2    4.09    1.18
   1 -18  -2    3.25    1.06
   1 -18  -1   -0.34    0.93
  -1 -18   1    0.93    1.00
   1 -18   0    6.60    1.22
  -1 -18   0    5.88    1.24
  -1 -18  -1   36.37    2.16
   1 -18   1   40.41    2.20
   1 -18   2    4.56    1.24
  -1 -18  -2    5.21    1.29
   1 -18   3   10.95    1.47
  -1 -18  -3    9.28    1.41
   1 -18   4   21.07    1.71
  -1 -18  -4   17.59    1.66
   1 -18   5    5.52    1.16
  -1 -18  -5    4.65    1.09
  -1 -18  -6   25.95    1.79
   1 -18   6   25.95    1.88
  -1 -18  -6   26.31    1.82
  -1 -18  -7   14.79    1.52
   1 -18   7   14.97    1.50
  -1 -18  -8   20.23    1.65
   1 -18   8   21.34    1.63
  -1 -18  -9   10.82    1.28
   1 -18   9    9.60    1.21
  -1 -18 -10    0.36    0.85
   1 -18  10    0.12    0.72
  -1 -18 -11   -0.15    0.83
   1 -18  11   -0.04    0.67
  -1 -18 -12    2.89    0.90
   1 -18  12    3.00    0.74
  -1 -18 -13    0.34    0.79
  -1 -18 -14    4.32    0.90
  -1 -18 -15   -0.24    0.67
  -1 -18 -16   -0.16    0.60
  -1 -18 -17    4.04    0.70
  -1 -18 -18    1.86    0.50
   1 -19 -15    1.36    0.52
   1 -19 -14    7.53    0.85
   1 -19 -13    1.28    0.64
   1 -19 -12    1.55    0.71
   1 -19 -11    0.79    0.71
  -1 -19  10    3.23    0.80
   1 -19 -10    2.97    0.83
  -1 -19   9    0.66    0.70
   1 -19  -9    0.19    0.70
  -1 -19   8    1.93    0.88
  -1 -19   7   -0.30    0.86
   1 -19  -7   -0.73    0.71
  -1 -19   6   -0.36    0.89
   1 -19  -6   -0.68    0.77
  -1 -19   5   -0.54    0.88
   1 -19  -5    0.23    0.72
  -1 -19   4    1.66    0.93
   1 -19  -4    1.75    0.85
   1 -19  -3    2.39    0.89
  -1 -19   3    2.43    0.99
   1 -19  -2    1.78    0.94
  -1 -19   2    2.33    0.98
   1 -19  -1    2.92    0.98
  -1 -19   1    2.47    1.00
   1 -19   0   24.16    1.71
  -1 -19   0   24.13    1.74
   1 -19   1    5.73    1.21
  -1 -19  -1    6.45    1.21
   1 -19   2   16.66    1.51
  -1 -19  -2   14.22    1.43
   1 -19   3   15.31    1.49
  -1 -19  -3   15.11    1.53
  -1 -19  -4   12.61    1.35
   1 -19   4   11.49    1.34
   1 -19   5    4.33    1.12
  -1 -19  -5    7.53    1.18
   1 -19   6    5.06    1.05
   1 -19   7   24.26    1.67
   1 -19   8    3.65    0.92
   1 -19   9    0.02    0.69
  -1 -19 -10    7.30    1.04
   1 -19  10    5.44    0.91
   1 -19  11    4.26    0.81
  -1 -19 -11    4.55    0.92
   1 -19  12   -0.52    0.54
  -1 -19 -12   -0.09    0.65
  -1 -19 -13    2.67    0.75
  -1 -19 -14    6.85    0.86
  -1 -19 -15    1.52    0.58
  -1 -20   8    3.91    0.82
  -1 -20   7    7.37    1.06
   1 -20  -6   13.80    1.19
  -1 -20   6   13.97    1.30
   1 -20  -5    4.56    0.88
  -1 -20   5    5.10    0.99
   1 -20  -4    4.25    0.94
  -1 -20   4    4.47    1.02
   1 -20  -3    7.52    1.10
  -1 -20   3    8.15    1.13
  -1 -20   2    2.04    0.94
   1 -20  -2    0.86    0.80
   1 -20  -1    7.58    1.17
  -1 -20   1    7.88    1.16
   1 -20   0    3.96    1.01
  -1 -20   0    2.54    0.95
   1 -20   1   21.77    1.56
  -1 -20  -1   22.66    1.64
   1 -20   2    2.25    0.93
  -1 -20  -2    5.44    1.06
   1 -20   3    5.26    0.97
   1 -20   4    0.97    0.76
   1 -20   5    0.76    0.74
   1 -20   6    0.94    0.78
   1 -20   7    6.68    0.99
   1 -20   8    4.58    0.86
   1 -20   9    0.97    0.62
   1 -20  10    4.10    0.72
   1 -20  11    0.50    0.48
   1 -21  -4    1.60    0.66
   1 -21  -3    1.14    0.69
   1 -21  -2    0.72    0.67
   1 -21  -1    5.13    0.91
   1 -21   0   -0.25    0.69
   1 -21   1    0.10    0.67
   1 -21   2    1.71    0.75
   1 -21   3    0.26    0.65
   1 -21   4    3.68    0.79
   1 -21   5    0.66    0.65
   1 -21   6    0.75    0.62
   1 -21   7    9.97    0.96
   1 -21   8    4.81    0.74
   1 -21   9    0.22    0.47
   1 -22  -1    2.94    0.68
   1 -22   0    1.65    0.64
   1 -22   1    1.63    0.63
   1 -22   2    5.23    0.77
   1 -22   3    2.94    0.66
   1 -22   4    1.71    0.58
   1 -22   5    1.13    0.54
   1 -22   6    2.62    0.56
  -2   0  28   13.47    1.04
  -2   0  27    0.36    0.69
  -2   0  26   13.84    1.38
  -2   0  25    1.22    0.98
  -2   0  24    5.07    1.25
  -2   0  23   -0.18    1.08
  -2   0  22   10.58    1.58
  -2   0  21   -0.57    1.14
   2   0 -20    6.07    2.08
  -2   0  20    6.52    1.36
   2   0 -19   -1.03    1.55
  -2   0  19   -0.20    0.99
   2   0 -18    4.05    1.66
  -2   0  18    4.56    1.09
   2   0 -17   -0.44    1.27
  -2   0  17   -0.14    0.85
  -2   0  16   39.21    2.06
   2   0 -16   44.04    4.00
   2   0 -15   -0.15    1.21
   2   0 -14  160.67    6.42
   2   0 -13   -0.30    1.11
   2   0 -12   10.08    1.68
  -2   0  11   -0.07    0.58
  -2   0  10    1.51    0.71
  -2   0   9    0.38    0.57
  -2   0   8  334.46    4.99
  -2   0   7    0.03    0.50
  -2   0   6 1150.58    8.11
  -2   0   5    1.85    0.63
  -2   0   4 9999.00   29.28
  -2   0   3    6.71    1.24
  -2   0   2 5300.58   19.27
  -2   0   1    0.31    0.71
  -2   0   0   92.85    2.63
  -2   0  -1    0.01    0.77
  -2   0  -2  732.31    7.72
   2   0  24    0.61    0.93
   2   0  25    0.63    0.90
   2   0  26   43.11    2.08
   2   0  27   -1.18    0.78
   2   0  28    1.20    0.59
  -2  -1  28    2.28    0.58
  -2   1  28    2.35    0.73
  -2   1  27    3.83    0.92
  -2  -1  27    3.41    0.82
  -2  -1  26    1.07    0.80
  -2   1  26    1.48    0.95
  -2  -1  25    6.20    1.15
  -2   1  25    5.86    1.25
  -2  -1  24   33.22    2.10
  -2   1  24   35.22    2.22
  -2  -1  23    4.15    1.23
  -2   1  23    3.90    1.27
  -2   1  22   -0.41    1.14
  -2  -1  22    0.46    1.06
  -2  -1  21    0.96    1.03
  -2   1  21    0.76    1.10
  -2   1  20   10.49    1.46
  -2  -1  20   12.41    1.53
   2   1 -20    9.54    2.52
  -2  -1  20    9.80    2.57
  -2  -1  19    0.71    0.97
  -2   1  19    1.11    1.00
   2   1 -19   -1.30    1.61
   2  -1 -19    0.88    1.33
  -2  -1  18    3.97    1.14
  -2   1  18    2.76    1.03
   2   1 -18    3.68    1.74
   2  -1 -18    2.30    1.47
   2   1 -17   23.70    3.31
   2  -1 -17   25.08    3.11
  -2   1  17   25.19    1.78
  -2  -1  17   25.08    1.77
   2   1 -16    1.63    1.49
   2  -1 -16    0.82    1.17
  -2  -1  16    1.03    0.72
  -2   1  16    1.63    0.81
   2   1 -15   23.67    2.91
   2  -1 -15   22.98    2.71
   2   1 -14    1.76    1.38
   2  -1 -14    1.17    1.14
   2   1 -13    5.49    1.66
   2  -1 -13    4.71    1.37
   2   1 -12  247.14    7.10
   2  -1 -12  233.12    6.52
  -2  -1  12  243.77    6.01
  -2  -1  11   14.16    1.50
  -2  -1  10   12.69    1.43
  -2   1   9  145.26    2.99
  -2  -1   9  178.52    4.42
  -2   1   8  111.04    2.35
  -2  -1   8  126.14    3.53
  -2   1   7  107.21    2.10
  -2  -1   7  130.70    3.40
  -2  -1   6  274.12    4.68
  -2  -1   5   13.11    1.12
  -2  -1   5   14.08    1.39
  -2  -1   4   13.37    1.11
  -2   1   4   14.24    1.33
  -2   1   3  271.79    4.60
  -2   1   2   30.14    1.59
  -2   1   1  148.15    3.21
  -2   1   0  248.06    4.08
  -2   1  -1  979.87    8.37
  -2   1  -2   96.43    2.77
   2  -1  23    0.93    0.90
   2  -1  24    1.55    0.93
   2   1  24    1.57    1.01
   2   1  25   33.84    2.02
   2  -1  25   30.43    1.88
   2   1  26   12.44    1.33
   2  -1  26   11.41    1.21
   2   1  27    1.07    0.76
   2  -1  27    0.70    0.65
   2   1  28   -0.38    0.65
  -2   2  29    6.65    0.71
  -2   2  28    1.38    0.67
  -2   2  27    4.35    0.96
  -2  -2  26   18.75    1.37
  -2   2  26   25.80    1.80
  -2   2  25   13.46    1.57
  -2  -2  25   10.28    1.23
  -2  -2  24    0.76    0.93
  -2   2  24    0.95    1.16
  -2   2  23    4.88    1.32
  -2  -2  23    5.51    1.20
  -2   2  22    1.59    1.18
  -2  -2  22    0.59    0.98
  -2  -2  21    1.31    1.01
  -2   2  21    1.91    1.23
  -2   2  20   32.37    2.17
  -2  -2  20   31.44    2.09
   2   2 -20   24.00    3.81
  -2  -2  20   26.50    4.05
   2   2 -19    2.44    1.67
  -2  -2  19    4.31    2.04
  -2   2  19    3.44    1.17
  -2  -2  19    3.70    1.14
  -2   2  18   17.22    1.60
  -2  -2  18   16.37    1.55
   2   2 -18   17.08    3.02
   2   2 -17    0.74    1.60
   2  -2 -17    0.52    1.05
  -2  -2  17    0.47    0.80
  -2   2  17    0.82    0.90
   2   2 -16   -0.96    1.58
   2  -2 -16    1.18    1.14
  -2  -2  16    0.17    0.71
  -2   2  16    0.11    0.72
   2   2 -15    3.82    1.65
   2  -2 -15    3.75    1.33
  -2   2  15    4.02    0.88
   2   2 -14    4.21    1.72
   2  -2 -14    2.38    1.32
   2   2 -13   28.13    2.89
   2  -2 -13   27.02    2.53
  -2  -2  13   28.20    2.43
   2   2 -12  204.05    6.74
  -2  -2  12  202.84    6.00
  -2  -2  11   66.88    3.32
  -2  -2  10   42.46    2.58
  -2  -2   9   29.31    2.10
  -2  -2   8    3.06    0.98
  -2  -2   7 2003.49   14.60
  -2  -2   6  228.48    5.24
  -2  -2   6  222.74    4.68
  -2  -2   5  510.92    7.40
  -2  -2   5  500.78    6.67
  -2   2   4  474.55    6.12
  -2  -2   4  471.32    6.26
  -2   2   3   34.24    1.72
  -2  -2   3   36.35    1.84
  -2   2   2    4.32    0.91
  -2   2   1  304.47    4.40
  -2   2   0   12.45    1.10
  -2   2  -1  414.44    5.18
   2  -2  23    6.61    1.13
   2  -2  24    0.29    0.78
   2   2  24    0.37    0.98
   2   2  25    0.74    0.98
   2  -2  25    0.32    0.74
   2   2  26    2.25    1.00
   2   2  27    5.29    0.99
   2   2  28   -0.46    0.68
   2   2  29   -0.70    0.51
  -2   3  29    9.68    0.83
  -2   3  28    0.71    0.67
  -2   3  27    4.55    1.00
  -2   3  26    4.79    1.15
  -2   3  25   12.29    1.52
  -2   3  24   18.04    1.76
  -2  -3  24   14.74    1.36
  -2   3  23   -0.04    1.16
  -2  -3  23    0.94    0.87
  -2  -3  22    8.19    1.28
  -2   3  22    7.54    1.47
  -2  -3  21    1.10    0.96
  -2   3  21    0.15    1.11
   2   3 -20    1.80    1.77
  -2  -3  20    0.64    0.91
  -2   3  20    0.60    1.06
  -2  -3  19   88.36    3.21
  -2   3  19   94.02    3.28
  -2  -3  19   87.02    6.74
   2   3 -19   85.62    6.56
  -2  -3  18   30.77    1.97
  -2   3  18   33.85    2.13
   2   3 -18   34.10    4.12
  -2  -3  18   34.88    4.23
   2   3 -17    1.55    1.61
  -2   3  17    1.38    0.90
  -2  -3  17    2.05    0.90
  -2  -3  16   16.16    1.39
  -2   3  16   20.14    1.53
   2   3 -16   22.61    3.16
  -2   3  15    7.00    1.04
   2  -3 -15    5.84    1.52
   2   3 -15    6.70    2.10
   2   3 -14   52.24    4.19
   2  -3 -14   41.61    3.19
  -2  -3  14   42.71    3.37
   2  -3 -13  212.32    6.53
  -2  -3  13  225.11    7.12
   2  -3 -12  188.71    5.78
  -2  -3  12  202.16    6.43
  -2  -3  11   31.77    2.54
  -2  -3  10   63.54    3.36
  -2  -3   9    2.15    1.07
  -2  -3   8  108.22    4.31
  -2  -3   8   97.94    3.81
  -2  -3   7   33.29    2.46
  -2  -3   7   30.79    2.15
  -2  -3   6   73.67    3.36
  -2  -3   6   69.40    3.01
  -2  -3   5  162.37    4.42
  -2  -3   5  166.73    4.29
  -2   3   4  728.34    7.48
  -2  -3   4  738.98    8.68
  -2  -3   3  561.01    7.37
  -2   3   3  552.19    6.09
  -2  -3   3  559.62    7.39
  -2  -3   2  181.20    4.21
  -2   3   2  183.89    3.34
  -2  -3   2  182.09    4.17
  -2  -3   1  346.16    5.59
  -2   3   1  374.54    4.54
  -2  -3   0    0.34    0.84
  -2   3   0    0.64    0.64
  -2  -3  -1    5.41    1.14
  -2  -3  -2  177.15    4.33
   2   3  24    6.01    1.21
   2   3  25   -0.73    0.99
   2   3  26    1.60    0.93
   2   3  27    1.39    0.83
   2   3  28   -0.21    0.64
   2   3  29    0.77    0.51
  -2   4  28    9.22    0.98
  -2   4  27   57.85    2.25
  -2   4  26    5.25    1.17
  -2   4  25    3.28    1.23
  -2   4  24    0.82    1.14
  -2   4  23   11.40    1.66
  -2   4  22    6.22    1.41
  -2   4  21    0.60    1.11
  -2   4  20   13.67    1.62
  -2  -4  19    0.93    1.62
   2   4 -19   -0.65    1.80
  -2   4  19    0.55    1.05
  -2  -4  18    3.80    2.16
  -2   4  18    1.81    1.08
   2   4 -18    2.15    1.98
  -2   4  17    5.53    1.11
  -2  -4  17    4.63    1.96
   2   4 -17    5.19    2.11
  -2   4  16   89.88    2.93
   2  -4 -16   82.97    2.84
   2   4 -16   91.51    6.12
  -2  -4  15    2.28    1.61
   2  -4 -15    1.63    0.80
  -2   4  15    2.50    0.84
  -2  -4  15    1.66    1.15
   2   4 -15    2.95    1.71
  -2  -4  14    1.25    1.47
   2   4 -14    0.65    1.40
  -2  -4  14    0.61    1.06
   2   4 -13   10.55    2.19
  -2  -4  13    8.56    1.74
   2  -4 -12    5.05    1.18
   2   4 -12    7.14    1.88
  -2  -4  12    6.68    1.61
  -2  -4  11   34.73    3.12
   2   4 -11   35.01    2.94
   2  -4 -11   28.68    2.13
  -2  -4  11   35.51    2.88
  -2  -4  10  572.59   10.97
  -2  -4  10  569.93   10.60
  -2  -4   9   22.34    2.39
  -2  -4   9   25.36    2.31
  -2  -4   8  101.00    4.30
  -2  -4   8   94.89    4.04
  -2  -4   7    5.41    1.49
  -2  -4   7    4.26    1.32
  -2  -4   6  543.34    8.67
  -2  -4   6  529.31    8.56
  -2  -4   5   57.35    2.80
  -2  -4   5   55.84    2.81
  -2   4   4   51.64    2.05
  -2  -4   4   48.41    2.58
  -2  -4   4   50.31    2.56
  -2  -4   3   65.15    2.78
  -2   4   3   62.99    2.08
  -2  -4   3   58.69    2.74
  -2   4   2  316.71    4.11
  -2  -4   2  322.69    5.89
  -2  -4   1    4.69    1.05
  -2   4   1    4.46    0.63
  -2  -4   0   61.34    2.56
  -2  -4  -1    0.97    0.97
  -2  -4  -2   23.44    1.81
  -2  -4 -15   13.37    1.43
  -2  -4 -16   17.87    1.58
  -2  -4 -17    0.37    0.75
  -2  -4 -18    1.82    0.87
  -2  -4 -19   25.90    1.75
   2   4  24   -1.52    1.09
   2   4  25   -0.62    1.01
   2   4  26   -0.76    0.90
   2   4  27    1.30    0.81
   2   4  28    0.07    0.63
   2   4  29   -0.01    0.47
  -2   5  28   17.98    1.18
  -2   5  27    2.74    0.85
  -2   5  26    2.85    1.02
  -2   5  25   51.15    2.42
  -2   5  24   37.09    2.22
  -2   5  23   12.70    1.65
  -2   5  22    6.54    1.45
  -2   5  21    8.26    1.46
  -2   5  20    1.77    1.22
  -2   5  19   81.48    3.15
  -2  -5  19   64.32    5.88
   2   5 -19   71.28    6.41
  -2  -5  18    1.03    1.58
   2   5 -18    2.47    2.02
  -2   5  18    2.17    1.08
  -2   5  17  364.31    6.07
   2  -5 -17  379.65    6.26
  -2  -5  17  368.57   12.73
   2   5 -17  358.09   12.55
  -2   5  16   13.20    1.40
   2   5 -16   15.63    2.84
  -2  -5  16   10.48    2.24
   2  -5 -16   13.48    1.40
  -2  -5  16   14.76    2.85
  -2   5  15    3.39    0.96
   2  -5 -15    4.01    0.93
  -2  -5  15    3.33    1.70
   2   5 -15    3.67    1.88
  -2  -5  15    3.82    1.46
  -2   5  14   26.23    1.70
  -2  -5  14   35.16    3.81
   2   5 -14   31.08    3.60
  -2  -5  14   29.78    3.20
   2  -5 -14   27.45    1.66
   2   5 -13  146.99    6.75
  -2  -5  13  138.89    6.36
  -2  -5  13  146.15    6.81
   2   5 -12   72.62    4.57
  -2  -5  12   70.50    4.39
  -2  -5  12   77.07    4.77
   2   5 -11   94.64    4.99
  -2  -5  11   92.14    4.82
  -2  -5  11   99.73    5.11
  -2  -5  10    1.66    1.21
  -2  -5  10    0.26    1.17
  -2  -5   9   80.03    4.21
  -2  -5   9   83.61    4.31
  -2  -5   8  149.21    5.36
  -2  -5   8  155.98    5.40
  -2  -5   7  188.82    5.75
  -2  -5   7  193.98    5.71
  -2  -5   6  208.38    5.84
  -2  -5   6  208.84    5.64
  -2  -5   5   12.32    1.77
  -2  -5   5   14.17    1.82
  -2  -5   4  285.00    6.26
  -2  -5   4  291.62    6.08
   2  -5  -3   27.89    1.27
  -2  -5   3   30.82    2.10
  -2  -5   3   29.74    2.10
  -2   5   3   30.61    1.36
  -2  -5   2   10.63    1.34
  -2  -5   2   10.42    1.38
  -2   5   2   10.37    0.70
  -2  -5   1   48.59    2.43
  -2  -5   0    6.97    1.16
  -2  -5  -1  707.87    9.05
  -2  -5  -2  149.60    4.18
  -2  -5 -15    1.44    0.89
  -2  -5 -16    3.46    1.00
  -2  -5 -17   24.80    1.84
  -2  -5 -18    0.82    0.84
  -2  -5 -19   20.23    1.67
  -2  -5 -20    9.67    1.26
  -2  -5 -21   44.21    2.20
   2   5  24    0.69    1.00
   2   5  25   -0.31    1.00
   2   5  26    1.30    0.89
   2   5  27    0.14    0.72
   2   5  28   -0.05    0.61
  -2   6  28   -0.18    0.56
  -2   6  27   -0.22    0.69
  -2   6  26   14.78    1.36
  -2   6  25    5.19    1.17
  -2   6  24   26.45    1.97
  -2   6  23    3.96    1.32
  -2   6  22    2.37    1.27
  -2   6  21    1.85    1.20
  -2   6  20   49.38    2.56
  -2   6  19   14.54    1.64
   2   6 -19   13.58    3.31
  -2   6  18   31.33    2.05
  -2  -6  18   25.10    3.77
   2   6 -18   31.33    4.18
  -2   6  17    7.69    1.28
   2   6 -17    8.15    2.48
   2  -6 -17    9.11    1.30
  -2  -6  17    6.49    2.01
   2   6 -16    1.00    1.64
  -2  -6  16    1.11    1.25
  -2   6  16    1.36    0.94
   2  -6 -16    1.20    0.93
  -2  -6  16    1.32    1.53
  -2   6  15   21.20    1.62
   2  -6 -15   21.16    1.58
  -2  -6  15   20.86    3.06
   2   6 -15   25.17    3.45
  -2  -6  15   18.85    2.88
  -2   6  14   71.00    2.62
  -2  -6  14   81.01    5.47
   2   6 -14   85.17    5.89
  -2  -6  14   71.88    5.16
   2  -6 -14   75.34    2.66
  -2  -6  13   43.48    3.91
   2   6 -13   44.65    4.10
  -2  -6  13   39.87    3.72
   2  -6 -13   34.43    1.86
  -2  -6  12   63.56    4.42
   2   6 -12   66.13    4.64
  -2  -6  12   60.95    4.45
  -2  -6  11   15.38    2.35
   2   6 -11   17.61    2.48
  -2  -6  11   15.61    2.38
  -2  -6  10    3.60    1.43
   2   6 -10    2.09    1.50
  -2  -6  10    2.83    1.41
  -2  -6   9   55.49    3.63
   2   6  -9   57.11    3.72
  -2  -6   9   55.28    3.77
  -2  -6   8   11.94    2.07
  -2  -6   8    9.18    2.00
  -2  -6   7  188.74    5.81
  -2  -6   7  182.60    6.12
  -2  -6   6   11.36    1.70
  -2  -6   6   11.80    1.91
  -2  -6   5  408.84    7.81
  -2  -6   5  405.72    8.24
  -2  -6   4   96.21    3.78
  -2  -6   4   96.13    4.02
  -2  -6   3  433.99    7.94
   2  -6  -3  386.65    5.27
  -2  -6   3  456.13    7.73
  -2  -6   2   32.03    2.21
  -2  -6   2   31.02    2.35
  -2  -6   1   89.91    3.35
  -2  -6   0    1.58    0.96
  -2  -6  -1    3.82    1.03
  -2  -6  -2   19.92    1.84
  -2  -6 -15  129.19    3.89
  -2  -6 -16    0.73    0.91
  -2  -6 -17    1.46    1.04
  -2  -6 -18    0.70    0.92
  -2  -6 -19   10.75    1.38
  -2  -6 -20    0.08    0.82
  -2  -6 -21   -0.39    0.86
  -2  -6 -22   25.22    1.73
  -2  -6 -23   -1.86    0.93
   2   6  24    0.56    0.97
   2   6  25    1.16    0.92
   2   6  26   -0.71    0.84
   2   6  27   -0.22    0.70
   2   6  28    0.15    0.58
  -2   7  27   -0.16    0.62
  -2   7  26   -0.24    0.78
  -2   7  25    2.79    1.04
  -2   7  24   16.98    1.61
  -2   7  23   34.05    2.20
  -2   7  22   15.37    1.71
  -2   7  21    3.29    1.31
  -2   7  20   19.48    1.84
  -2   7  19    1.61    1.13
  -2   7  18   56.41    2.65
   2   7 -18   51.05    5.43
  -2   7  17   41.79    2.25
   2   7 -17   46.01    5.02
   2  -7 -17   46.42    2.45
  -2  -7  17   38.95    4.45
   2   7 -16    0.72    1.71
  -2  -7  16    1.64    1.53
  -2   7  16    3.10    0.99
   2  -7 -16    4.24    1.10
  -2  -7  16    2.87    1.62
   2   7 -15    2.35    1.74
  -2  -7  15    1.93    1.45
  -2   7  15    1.32    0.83
   2  -7 -15    1.71    0.93
  -2  -7  15    1.15    1.41
  -2   7  14   40.56    2.00
   2  -7 -14   42.60    2.13
  -2  -7  14   46.38    4.25
  -2  -7  14   43.84    4.28
   2   7 -14   48.86    4.58
  -2   7  13   17.64    1.40
  -2  -7  13   20.42    2.85
   2   7 -13   26.89    3.41
  -2  -7  13   22.45    3.16
   2  -7 -13   20.02    1.53
  -2  -7  12    5.87    1.77
   2   7 -12    5.88    1.97
  -2  -7  12    4.93    1.80
   2  -7 -12    5.84    0.92
   2   7 -11   21.69    2.81
  -2  -7  11   19.65    2.77
  -2  -7  11   21.72    2.62
   2   7 -10   43.79    3.79
  -2  -7  10   34.97    3.46
  -2  -7  10   38.56    3.34
   2   7  -9  295.98    8.39
  -2  -7   9  293.33    8.79
  -2  -7   9  282.29    7.92
   2   7  -8   54.86    3.66
  -2  -7   8   51.14    3.84
  -2  -7   8   51.68    3.40
  -2  -7   7   20.12    2.49
  -2  -7   7   21.64    2.29
  -2  -7   6   68.80    3.91
  -2  -7   6   75.65    3.74
  -2  -7   5    1.63    1.16
  -2  -7   5    2.82    1.19
  -2  -7   4    3.71    1.37
  -2  -7   4    4.94    1.32
  -2  -7   3  278.21    6.88
  -2  -7   3  287.72    6.45
   2  -7  -2   28.09    1.86
  -2  -7   2   28.40    2.42
  -2  -7   2   30.41    2.21
   2  -7  -1   51.16    2.51
  -2  -7   1   48.72    2.66
  -2  -7   0   20.85    1.84
  -2  -7  -1   26.35    2.04
  -2  -7 -15    0.89    1.06
  -2  -7 -16    1.92    1.10
  -2  -7 -17   12.86    1.54
  -2  -7 -18   48.84    2.48
  -2  -7 -19  147.64    4.00
  -2  -7 -20   -0.15    0.86
  -2  -7 -21   -1.31    1.00
  -2  -7 -22    3.82    0.99
   2   7  23    7.58    1.30
  -2  -7 -23    6.31    1.06
   2   7  24    3.26    1.08
  -2  -7 -24    0.17    0.75
   2   7  25    0.47    0.89
   2   7  26    1.48    0.81
   2   7  27   -0.13    0.67
   2   7  28    2.74    0.63
  -2   8  27    2.01    0.61
  -2   8  26    8.00    0.98
  -2   8  25    2.04    0.91
  -2   8  24    0.96    0.97
  -2   8  23    1.45    1.06
  -2   8  22    3.04    1.20
  -2   8  21    1.62    1.17
  -2   8  20   38.64    2.31
  -2   8  19    6.17    1.37
  -2   8  18   21.70    1.84
   2   8 -17    6.79    2.52
  -2  -8  17    3.94    1.73
  -2   8  17    6.83    1.26
   2  -8 -17    8.23    1.32
  -2  -8  17    5.43    1.90
  -2   8  16   18.03    1.62
   2  -8 -16   20.27    1.65
  -2  -8  16   12.04    2.46
  -2  -8  16   15.82    3.00
   2   8 -16   19.07    3.50
  -2   8  15   37.55    2.06
   2  -8 -15   41.09    2.19
  -2  -8  15   34.29    3.75
  -2  -8  15   36.08    4.20
   2   8 -15   42.60    4.65
  -2   8  14   29.11    1.79
   2  -8 -14   30.80    1.83
  -2  -8  14   27.39    3.65
   2   8 -14   32.77    3.95
  -2  -8  14   27.52    3.33
  -2   8  13    0.96    0.72
   2  -8 -13    1.33    0.79
   2   8 -13    2.48    1.69
  -2  -8  13    0.63    1.33
  -2  -8  13    1.73    1.33
  -2   8  12    2.92    0.76
  -2  -8  12    3.56    1.49
  -2  -8  12    3.37    1.58
   2   8 -12    6.02    2.01
   2  -8 -12    4.03    0.89
  -2  -8  11    9.29    1.87
   2   8 -11   13.14    2.42
  -2  -8  11   12.04    2.33
   2  -8 -11    9.99    1.07
  -2  -8  10    1.69    1.21
   2   8 -10    1.45    1.48
  -2  -8  10    1.15    1.33
  -2  -8   9   15.78    2.20
   2   8  -9   17.37    2.54
  -2  -8   9   16.89    2.55
  -2  -8   8   51.62    3.52
   2   8  -8   54.27    3.75
  -2  -8   8   51.94    3.92
  -2  -8   7    8.22    1.62
   2   8  -7    9.90    1.78
  -2  -8   7    7.42    1.73
  -2  -8   6   37.15    2.83
  -2  -8   6   31.93    2.96
   2   8  -6   32.58    2.65
  -2  -8   5    9.83    1.70
  -2  -8   5    8.53    1.93
  -2  -8   4   91.18    3.92
  -2  -8   4   85.53    4.24
  -2  -8   3    0.80    0.85
   2  -8  -3    0.27    0.57
  -2  -8   3    0.34    1.10
  -2  -8   2    0.66    1.06
  -2  -8   2    2.41    1.27
   2  -8  -2    2.60    0.94
   2  -8  -1   46.30    2.65
  -2  -8   1   46.98    2.74
   2  -8   0  422.68    8.05
  -2  -8   0  417.55    7.80
  -2  -8  -1   26.64    2.18
  -2  -8 -15   26.43    2.01
  -2  -8 -16    0.71    1.08
  -2  -8 -17   31.18    2.20
  -2  -8 -18   16.96    1.65
  -2  -8 -19    8.28    1.30
  -2  -8 -20   11.25    1.39
  -2  -8 -21   -0.46    0.95
  -2  -8 -22    9.32    1.22
   2   8  23    5.23    1.17
  -2  -8 -23    3.95    0.94
   2   8  24    7.37    1.21
  -2  -8 -24    4.72    0.91
   2   8  25    1.26    0.88
   2   8  26   15.43    1.25
   2   8  27    0.74    0.60
  -2   9  26    0.17    0.59
  -2   9  25    2.49    0.82
  -2   9  24   14.37    1.35
  -2   9  23    2.10    1.01
  -2   9  22    3.69    1.17
  -2   9  21   36.97    2.22
  -2   9  20    1.96    1.17
  -2   9  19    6.99    1.35
  -2   9  18    6.20    1.30
   2  -9 -17   45.09    2.43
  -2   9  17   48.40    2.44
   2  -9 -16   -0.43    1.03
   2   9 -16   -0.40    1.85
  -2  -9  16    0.42    1.25
  -2   9  16    0.28    0.86
  -2   9  15   10.76    1.33
   2  -9 -15   11.71    1.37
  -2  -9  15    7.13    1.98
   2   9 -15   12.09    2.88
  -2  -9  15   10.72    2.59
  -2   9  14   78.83    2.81
   2   9 -14   90.31    6.40
   2  -9 -14   82.47    2.91
  -2  -9  14   83.29    6.21
   2   9 -13    1.13    1.49
  -2  -9  13   -0.42    1.36
  -2   9  13    0.21    0.64
   2  -9 -13    0.32    0.77
  -2  -9  13    0.99    1.20
  -2   9  12   15.30    1.26
  -2  -9  12   22.63    3.22
   2   9 -12   23.39    3.29
  -2  -9  12   17.69    2.59
   2  -9 -12   20.77    1.58
  -2  -9  11   59.78    4.86
   2   9 -11   59.41    4.78
  -2  -9  11   53.37    4.08
   2  -9 -11   51.78    2.26
   2   9 -10   36.93    3.83
  -2  -9  10   29.02    3.54
  -2  -9  10   34.59    3.32
   2  -9 -10   29.23    1.74
  -2  -9   9   93.19    5.53
  -2  -9   9   92.19    4.96
   2   9  -9   93.16    5.34
  -2  -9   8    3.71    1.40
   2   9  -8    5.08    1.64
  -2  -9   8    4.17    1.67
  -2  -9   7   35.95    3.06
  -2  -9   7   30.83    3.13
   2   9  -7   34.09    3.07
  -2  -9   6   55.57    3.47
  -2  -9   6   51.54    3.85
   2   9  -6   56.17    3.61
  -2  -9   5  193.77    6.13
  -2  -9   5  173.00    6.55
   2   9  -5  175.15    5.93
  -2  -9   4   66.96    4.09
   2   9  -4   64.83    3.46
  -2  -9   4   71.47    3.66
  -2  -9   3   70.26    4.06
   2   9  -3   68.38    3.33
  -2  -9   3   79.29    3.74
   2  -9  -2   88.49    3.72
  -2  -9   2   97.57    4.06
   2   9  -2   85.62    3.52
  -2  -9   1   25.86    2.20
   2  -9  -1   22.66    2.13
  -2  -9   0   13.69    1.68
   2  -9   0   10.23    1.69
   2  -9   1   59.49    3.48
   2  -9   2  191.06    6.27
  -2  -9 -14    9.77    1.44
  -2  -9 -15    1.98    1.14
  -2  -9 -16   22.75    1.93
  -2  -9 -17   11.28    1.50
  -2  -9 -18   18.27    1.74
  -2  -9 -19   12.06    1.42
  -2  -9 -20   31.94    1.97
  -2  -9 -21   -1.44    0.96
  -2  -9 -22    0.12    0.87
   2   9  22    0.65    0.97
  -2  -9 -23    0.59    0.81
   2   9  23    2.46    1.00
   2   9  24   10.79    1.25
  -2  -9 -24    6.99    0.99
   2   9  25    2.28    0.85
   2   9  26    4.01    0.80
  -2  -9 -26    2.79    0.51
  -2  10  25   -0.50    0.61
  -2  10  24   -0.04    0.73
  -2  10  23   10.94    1.24
  -2  10  22    6.39    1.16
  -2  10  21    3.45    1.09
  -2  10  20   13.13    1.50
  -2  10  19    0.83    1.02
  -2  10  18    3.89    1.12
   2 -10 -17   10.28    1.35
  -2  10  17   15.19    1.56
   2  10 -16    0.23    1.57
  -2  10  16    0.32    0.87
   2 -10 -16   -1.78    1.22
   2  10 -15    4.05    2.06
  -2 -10  15    6.53    2.29
   2 -10 -15    2.19    0.98
  -2  10  15    5.48    1.10
  -2  10  14   23.44    1.68
   2 -10 -14   23.80    1.70
   2  10 -14   23.34    3.68
  -2 -10  14   26.00    3.81
   2 -10 -13   -0.02    0.90
   2  10 -13    0.73    1.68
  -2 -10  13    1.52    1.47
   2 -10 -12   -0.48    0.93
   2  10 -12    0.64    1.57
  -2 -10  12    0.57    1.25
   2 -10 -11    2.00    0.93
   2  10 -11    3.36    1.61
  -2 -10  11    3.38    1.69
   2 -10 -10    6.30    1.09
   2  10 -10    8.35    2.24
  -2 -10  10    6.27    2.10
   2 -10  -9   22.80    1.62
   2  10  -9   25.05    3.05
  -2 -10   9   25.19    3.22
   2  10  -8   10.34    2.23
  -2 -10   8    8.22    2.20
   2  10  -7   51.79    3.84
  -2 -10   7   47.01    3.91
  -2 -10   6    1.18    1.33
   2  10  -6    2.26    1.24
  -2 -10   5    0.41    1.20
   2  10  -5    0.56    0.93
   2  10  -4   67.20    3.70
  -2 -10   4   65.88    4.31
  -2 -10   3   96.48    5.19
   2 -10  -1    6.23    1.35
   2 -10   0   51.90    3.40
   2 -10   1   40.74    3.14
   2 -10   2    7.93    1.74
   2 -10   3    1.56    1.25
   2 -10   4    1.63    1.31
   2 -10   9    8.47    1.05
   2 -10  10   29.87    1.67
   2 -10  11   15.91    1.28
  -2 -10 -13   10.62    1.53
  -2 -10 -14   14.61    1.71
  -2 -10 -15   11.90    1.61
  -2 -10 -16   13.80    1.71
  -2 -10 -17   15.57    1.79
  -2 -10 -18    2.23    1.16
  -2 -10 -19    1.24    1.07
  -2 -10 -20    0.77    0.99
  -2 -10 -21    1.49    0.91
   2  10  21    1.60    0.96
  -2 -10 -22   -0.05    0.90
   2  10  22    0.94    0.93
  -2 -10 -23    2.04    0.81
   2  10  23    3.61    1.00
   2  10  24   21.75    1.49
   2  10  25    1.06    0.71
  -2 -10 -25    1.04    0.52
   2  10  26    0.40    0.51
  -2  11  24    0.82    0.59
  -2  11  23    2.53    0.79
  -2  11  22   13.53    1.28
  -2  11  21   35.59    1.97
  -2  11  20    9.37    1.29
  -2  11  19   41.12    2.20
  -2  11  18   25.16    1.82
  -2  11  17   40.84    2.24
   2 -11 -16    2.45    1.49
  -2  11  16   12.27    1.38
   2 -11 -15   18.99    1.59
   2 -11 -14   78.38    3.09
  -2 -11  14   72.49    6.14
   2  11 -14   76.48    6.40
   2 -11 -13  120.42    3.51
  -2 -11  13  104.43    7.16
   2  11 -13  107.45    7.19
   2 -11 -12   10.81    1.44
   2  11 -12   12.06    2.86
  -2 -11  12    9.80    2.68
   2 -11 -11   34.50    2.04
  -2 -11  11   30.93    3.88
   2  11 -11   32.06    3.76
   2 -11 -10   34.17    2.05
  -2 -11  10   31.95    3.77
   2  11 -10   30.36    3.51
  -2 -11   9   10.73    1.11
   2 -11  -9   14.64    1.44
  -2 -11   9   12.24    2.50
   2  11  -9   12.47    2.34
   2 -11  -8    8.19    1.32
  -2 -11   8    6.33    0.98
   2  11  -8    7.98    1.96
  -2 -11   8    6.92    2.12
  -2 -11   7  209.12    4.31
   2 -11  -7  201.64    4.21
  -2 -11   7  239.85    9.15
   2  11  -7  235.77    8.19
  -2 -11   6   22.59    1.57
  -2 -11   6   24.35    3.13
  -2 -11   5   39.41    1.89
  -2 -11   5   46.04    3.97
  -2 -11   4    2.17    1.40
   2 -11   0   66.61    4.04
   2 -11   1   44.96    3.68
   2 -11   2  108.71    5.51
   2 -11   3   19.35    2.65
   2 -11   4    7.22    1.87
   2 -11   5   28.45    1.61
  -2 -11  -5   26.55    1.55
   2 -11   6    6.30    0.94
   2 -11   6    9.74    2.31
  -2 -11  -6    7.18    1.06
   2 -11   7   78.80    2.60
  -2 -11  -7   78.06    2.62
   2 -11   8   24.83    1.53
  -2 -11  -8   20.58    1.52
   2 -11   8   27.55    3.45
   2 -11   9   16.74    1.32
   2 -11   9   18.76    2.97
   2 -11  10   -0.27    1.37
   2 -11  10   -0.38    0.65
   2 -11  11    4.24    1.81
   2 -11  11    4.69    0.89
  -2 -11 -12   47.62    2.70
   2 -11  12   39.63    2.00
   2 -11  12   46.27    4.77
  -2 -11 -13   54.75    2.75
   2 -11  13   46.20    4.91
  -2 -11 -14   12.74    1.63
   2 -11  14   12.24    2.74
  -2 -11 -15   13.83    1.75
  -2 -11 -16    3.42    1.38
  -2 -11 -17   18.68    1.81
  -2 -11 -18   22.16    1.87
  -2 -11 -19    1.80    1.14
   2  11  20   19.32    1.59
  -2 -11 -20   17.84    1.53
   2  11  21    1.07    0.85
  -2 -11 -21    0.04    0.92
   2  11  22   -0.67    0.81
  -2 -11 -22   -2.57    0.99
   2  11  23   -0.07    0.71
  -2 -11 -23    0.12    0.64
   2  11  24    0.52    0.64
  -2 -11 -24    0.22    0.52
   2  11  25    6.16    0.76
  -2 -11 -25    4.81    0.57
  -2  12  22   -0.44    0.60
  -2  12  21    5.90    0.91
  -2  12  20    2.19    0.80
   2 -12 -14    1.64    1.52
   2  12 -13   53.54    5.41
   2 -12 -13   69.33    2.81
   2 -12 -12   42.21    2.37
  -2 -12  12   41.17    4.91
   2 -12 -11  104.15    3.31
  -2 -12  11  100.80    7.02
   2 -12 -10   18.28    1.71
  -2 -12  10   16.81    3.11
   2 -12  -9    2.45    1.04
  -2 -12   9    2.34    1.62
  -2 -12   9    2.25    0.81
   2 -12  -8    2.29    1.06
  -2 -12   8    1.85    1.50
  -2 -12   8    1.52    0.74
   2 -12  -7    2.19    0.94
  -2 -12   7    3.14    1.55
  -2 -12   7    2.13    0.75
   2 -12  -6    2.49    0.87
  -2 -12   6    3.77    1.74
  -2 -12   6    2.15    0.79
   2 -12  -6    1.89    0.72
  -2 -12   5    1.88    0.79
   2 -12  -5    1.75    0.68
   2 -12  -5    1.98    0.73
   2 -12  -4   13.93    1.22
   2 -12  -4   12.23    1.12
  -2 -12   3   34.06    1.83
   2 -12  -3   29.14    1.68
  -2 -12   2   17.14    1.32
   2 -12  -2   16.47    1.31
  -2 -12   1    9.75    1.13
  -2 -12   1   10.02    1.13
   2 -12  -1    8.97    1.15
  -2 -12   0   19.98    1.40
   2 -12   0   21.93    1.48
  -2 -12   0   21.99    1.45
   2 -12   1    2.83    0.78
  -2 -12  -1    3.43    0.85
   2 -12   1    2.97    1.34
  -2 -12  -1    4.59    0.90
   2 -12   2    0.09    0.64
  -2 -12  -2    0.35    0.63
  -2 -12  -2    0.21    0.67
   2 -12   2    0.11    1.14
  -2 -12  -3    6.43    1.00
   2 -12   3    5.81    0.90
  -2 -12  -3    5.59    0.96
   2 -12   3    5.58    1.80
  -2 -12  -4    3.06    0.89
   2 -12   4    2.27    1.58
  -2 -12  -4    2.69    0.86
   2 -12   4    2.91    0.86
   2 -12   5   45.11    2.02
  -2 -12  -5   42.27    2.04
  -2 -12  -5   43.73    2.00
   2 -12   5   48.70    4.32
  -2 -12  -6    2.43    0.82
  -2 -12  -6    2.34    0.78
   2 -12   6    3.72    1.80
   2 -12   6    2.80    0.77
   2 -12   7   10.60    1.14
  -2 -12  -7   10.11    1.17
  -2 -12  -7    9.52    1.11
   2 -12   7   11.63    2.55
  -2 -12  -8    0.74    0.74
  -2 -12  -8    0.96    0.78
   2 -12   8    1.04    1.50
   2 -12   8    0.49    0.74
  -2 -12  -9    1.95    0.85
   2 -12   9    2.95    1.68
   2 -12   9    3.95    0.93
  -2 -12 -10    3.17    0.92
   2 -12  10    4.22    2.00
   2 -12  10    2.72    0.81
  -2 -12 -11    6.12    1.55
   2 -12  11   11.18    1.22
   2 -12  11   10.39    2.47
   2 -12  12    0.58    1.57
   2 -12  12   -0.49    0.75
  -2 -12 -13   -3.99    1.69
   2 -12  13    0.37    0.69
  -2 -12 -14    3.77    1.28
  -2 -12 -15   21.85    1.95
  -2 -12 -16    3.08    1.36
  -2 -12 -17   17.93    1.85
  -2 -12 -18    7.66    1.47
   2  12  18    3.55    0.93
  -2 -12 -19    1.72    1.17
   2  12  19    0.66    0.79
  -2 -12 -20    0.06    0.99
   2  12  20    1.06    0.78
  -2 -12 -21    5.16    0.96
  -2 -12 -21    2.70    0.92
   2  12  21    5.46    0.95
  -2 -12 -22    2.48    0.74
   2  12  22    1.94    0.73
  -2 -12 -23    1.95    0.63
   2  12  23    0.96    0.59
  -2 -12 -24   -0.35    0.46
   2 -13 -23    0.53    0.58
   2 -13 -12    5.08    1.27
   2 -13 -11   78.28    2.95
  -2 -13  10   25.25    1.91
  -2 -13  10   25.24    3.83
   2 -13 -10   27.19    2.10
  -2 -13   9  158.24    4.12
   2 -13  -9  164.35    4.13
  -2 -13   8   33.60    1.97
  -2 -13   8   31.21    3.86
   2 -13  -8   29.28    1.88
   2 -13  -7   34.63    1.95
   2 -13  -7   37.20    1.95
  -2 -13   6   20.03    1.59
   2 -13  -6   16.14    1.35
   2 -13  -6   19.51    1.49
   2 -13  -5   40.60    2.02
   2 -13  -5   38.16    1.93
   2 -13  -4   12.89    1.33
   2 -13  -4   12.75    1.30
  -2 -13   3   67.59    2.61
   2 -13  -3   62.89    2.50
  -2 -13   2   28.75    1.75
   2 -13  -2   27.89    1.73
  -2 -13   1    2.74    0.87
   2 -13  -1    3.13    0.98
  -2 -13   0   40.91    2.03
  -2 -13   0   39.68    1.96
   2 -13   0   42.56    2.05
  -2 -13  -1    3.56    0.95
  -2 -13  -1    2.36    0.85
   2 -13   1    3.00    0.91
  -2 -13  -2   16.40    1.41
   2 -13   2   18.82    1.44
  -2 -13  -2   17.40    1.40
   2 -13   2   13.58    2.34
  -2 -13  -3   40.08    2.08
   2 -13   3   40.22    2.05
  -2 -13  -3   38.46    2.05
   2 -13   3   36.70    3.90
   2 -13   4   78.99    2.72
  -2 -13  -4   81.97    2.81
   2 -13   4   70.89    5.37
  -2 -13  -4   73.98    2.61
  -2 -13  -5   22.98    1.62
   2 -13   5   22.16    1.58
   2 -13   5   17.70    2.97
  -2 -13  -5   21.52    1.57
  -2 -13  -6   24.76    1.71
   2 -13   6   23.50    3.50
   2 -13   6   24.45    1.70
  -2 -13  -6   22.73    1.70
  -2 -13  -7    8.05    1.11
   2 -13   7    7.38    2.34
  -2 -13  -7    7.69    1.13
   2 -13   7    7.79    1.10
   2 -13   8    0.45    0.76
  -2 -13  -8   -0.19    0.80
   2 -13   8    2.38    1.71
  -2 -13  -8    1.09    0.82
  -2 -13  -9   37.62    1.98
  -2 -13  -9   33.25    2.17
   2 -13   9   35.15    4.30
   2 -13   9   38.41    2.04
  -2 -13 -10   20.65    1.59
   2 -13  10   19.99    3.35
   2 -13  10   21.96    1.60
   2 -13  11    6.73    1.07
  -2 -13 -11    6.39    1.16
   2 -13  11    3.66    1.87
   2 -13  12    8.08    1.15
  -2 -13 -12    7.57    1.23
   2 -13  13   -0.05    0.69
  -2 -13 -13    0.23    0.93
  -2 -13 -14   19.04    1.85
  -2 -13 -14   20.34    1.70
  -2 -13 -15    0.40    1.35
  -2 -13 -15    1.85    1.03
  -2 -13 -16   18.54    1.87
  -2 -13 -16   19.66    1.63
  -2 -13 -17    6.12    1.16
  -2 -13 -17    7.41    1.57
  -2 -13 -18   18.77    1.53
  -2 -13 -18   21.36    1.85
  -2 -13 -19    3.09    1.17
  -2 -13 -19    1.52    0.86
  -2 -13 -20    6.43    1.17
  -2 -13 -20    8.51    1.12
  -2 -13 -21   -1.14    1.01
  -2 -13 -21    6.32    0.93
  -2 -13 -22    0.30    0.57
  -2 -13 -23   -0.25    0.50
   2 -14 -22    1.04    0.57
   2 -14 -21    5.01    0.85
   2 -14 -20    4.78    0.92
   2 -14 -12   35.45    2.05
   2 -14 -11    3.93    1.28
  -2 -14  10   23.33    1.71
   2 -14 -10   25.92    1.79
  -2 -14   9   27.21    1.97
   2 -14  -9   22.86    1.73
   2 -14  -9   28.23    1.87
  -2 -14   8   33.53    2.08
   2 -14  -8   29.73    1.91
   2 -14  -7   77.25    2.79
   2 -14  -7   74.82    2.82
   2 -14  -6   65.94    2.60
  -2 -14   6   71.35    2.87
   2 -14  -6   65.30    2.59
   2 -14  -5  110.75    3.33
   2 -14  -5  106.70    3.21
   2 -14  -4   31.64    1.87
  -2 -14   4   35.52    2.01
   2 -14  -4   33.03    1.94
   2 -14  -3    9.75    1.26
  -2 -14   3   11.84    1.38
   2 -14  -3   10.85    1.38
   2 -14  -2   30.03    1.80
  -2 -14   2   37.25    2.03
   2 -14  -2   34.43    1.97
   2 -14  -1   27.96    1.82
  -2 -14   1   28.95    1.82
   2 -14   0   41.59    2.19
  -2 -14   0   40.42    2.05
  -2 -14  -1   54.93    2.38
  -2 -14  -1   55.00    2.37
   2 -14   1   54.16    2.37
  -2 -14  -2    2.87    1.03
   2 -14   2    1.80    0.86
  -2 -14  -2    1.49    0.91
  -2 -14  -3   13.22    1.46
  -2 -14  -3    9.46    1.34
   2 -14   3   13.57    1.41
  -2 -14  -4  134.33    3.58
  -2 -14  -4  129.72    3.62
   2 -14   4  137.96    3.64
  -2 -14  -5   40.56    2.11
   2 -14   5   39.72    2.11
  -2 -14  -5   37.21    2.12
  -2 -14  -5   26.63    2.00
   2 -14   5   26.65    3.66
  -2 -14  -6   30.27    2.03
   2 -14   6   34.17    2.04
  -2 -14  -6   25.94    2.24
   2 -14   6   26.50    3.89
  -2 -14  -6   35.01    2.09
   2 -14   7   67.57    2.64
  -2 -14  -7   61.33    2.64
  -2 -14  -7   63.45    2.57
  -2 -14  -7   61.94    2.95
   2 -14   7   55.78    5.35
  -2 -14  -8    2.03    0.96
  -2 -14  -8   -0.89    0.92
   2 -14   8   -0.68    1.35
   2 -14   8   -0.17    0.81
   2 -14   9   17.11    1.53
  -2 -14  -9   17.62    1.54
   2 -14  10    8.58    1.21
  -2 -14 -10    8.33    1.26
   2 -14  11   33.18    1.97
  -2 -14 -11   33.74    1.99
   2 -14  12    8.04    1.12
  -2 -14 -12    7.44    1.21
   2 -14  13    7.40    1.12
  -2 -14 -13    7.97    1.28
  -2 -14 -14   25.23    2.06
  -2 -14 -14   20.33    1.68
  -2 -14 -15   -0.02    0.91
  -2 -14 -15    2.89    1.42
  -2 -14 -16    0.95    0.90
  -2 -14 -16    2.34    1.35
  -2 -14 -17    0.42    0.86
  -2 -14 -17    6.60    1.45
  -2 -14 -18    4.52    1.00
  -2 -14 -18    6.75    1.40
  -2 -14 -19    1.79    0.84
  -2 -14 -19   -0.38    1.07
  -2 -14 -20   20.11    1.33
  -2 -14 -20   14.93    1.27
  -2 -14 -21    3.90    0.76
  -2 -14 -22    0.72    0.52
   2 -15 -21   -0.01    0.50
   2 -15 -20    0.84    0.63
   2 -15 -19    3.46    0.84
   2 -15 -18    0.05    0.76
   2 -15 -17    0.32    0.83
   2 -15 -16    0.48    0.84
   2 -15 -15   19.82    1.58
   2 -15 -14    2.09    0.94
   2 -15 -13   -0.09    0.88
   2 -15 -12    2.03    0.95
  -2 -15  11    4.02    0.98
   2 -15 -11    5.10    1.11
  -2 -15  10    2.89    0.97
   2 -15 -10    4.00    1.03
  -2 -15   9   16.53    1.56
   2 -15  -9   19.49    1.61
  -2 -15   8   12.53    1.51
   2 -15  -8   13.01    1.38
   2 -15  -7   10.14    1.27
  -2 -15   7   11.51    1.45
   2 -15  -7   12.52    1.36
   2 -15  -6    1.13    0.85
   2 -15  -6    1.01    0.76
  -2 -15   6    1.45    0.94
  -2 -15   5    7.26    1.26
   2 -15  -5    8.31    1.20
   2 -15  -5    7.56    1.18
   2 -15  -4   31.47    1.97
  -2 -15   4   35.78    2.12
   2 -15  -4   31.22    1.93
   2 -15  -3  101.11    3.26
  -2 -15   3  104.80    3.36
   2 -15  -2   21.53    1.68
   2 -15  -2   20.43    1.58
   2 -15  -1   11.23    1.40
  -2 -15   1   13.45    1.51
   2 -15   0   35.55    2.12
  -2 -15   0   34.12    2.08
   2 -15   1   25.84    1.82
  -2 -15  -1   25.49    1.81
   2 -15   2    2.82    0.96
  -2 -15  -2    2.12    1.02
  -2 -15  -2    3.26    1.10
   2 -15   3    2.45    1.05
  -2 -15  -3    2.13    1.03
  -2 -15  -3    0.91    0.93
   2 -15   4   62.70    2.61
  -2 -15  -4   59.59    2.60
  -2 -15  -4   63.74    2.64
   2 -15   5   20.53    1.71
  -2 -15  -5   19.46    1.70
  -2 -15  -5   21.03    1.75
   2 -15   6   27.22    1.72
  -2 -15  -6   25.04    1.91
  -2 -15  -6   30.21    1.94
   2 -15   7   24.74    1.73
  -2 -15  -7   26.57    1.83
  -2 -15  -7   22.59    1.74
   2 -15   8   16.41    1.52
  -2 -15  -8   14.53    1.50
   2 -15   9   20.56    1.70
  -2 -15  -9   18.69    1.72
   2 -15  10   33.22    1.99
  -2 -15 -10   29.70    2.10
  -2 -15 -10   32.68    2.02
   2 -15  11    6.14    1.12
  -2 -15 -11    5.57    1.20
   2 -15  12    0.89    0.80
  -2 -15 -12    0.66    0.94
  -2 -15 -13   10.21    1.34
   2 -15  13    8.49    1.10
  -2 -15 -14   12.43    1.37
  -2 -15 -14   21.01    1.91
  -2 -15 -15    5.42    1.11
  -2 -15 -15   18.30    1.83
  -2 -15 -16    1.07    0.91
  -2 -15 -16    9.44    1.59
  -2 -15 -17    0.34    0.79
  -2 -15 -17    5.17    1.30
  -2 -15 -18   10.36    1.16
  -2 -15 -18    9.81    1.32
  -2 -15 -19   27.97    1.53
  -2 -15 -19   22.86    1.50
  -2 -15 -20   -2.57    0.97
  -2 -15 -20    5.72    0.82
  -2 -15 -21    0.58    0.50
   2 -16 -20    0.33    0.47
   2 -16 -19    2.01    0.65
   2 -16 -18    0.72    0.67
   2 -16 -17    0.12    0.70
   2 -16 -16    2.14    0.82
   2 -16 -15    0.87    0.82
   2 -16 -14    0.46    0.82
   2 -16 -13    0.74    0.85
   2 -16 -12   20.90    1.60
  -2 -16  11    2.08    0.87
   2 -16 -11    2.80    0.95
  -2 -16  10    0.81    0.82
   2 -16 -10    1.50    0.91
  -2 -16   9    0.82    0.90
   2 -16  -9    1.41    0.96
  -2 -16   8    4.20    1.08
   2 -16  -8    5.96    1.11
   2 -16  -7    1.91    0.79
  -2 -16   7    0.91    0.93
   2 -16  -7    2.11    0.94
   2 -16  -6   -0.84    0.90
  -2 -16   6   -1.05    1.01
   2 -16  -6    0.27    0.80
   2 -16  -5    1.00    0.83
  -2 -16   5    1.03    0.97
   2 -16  -5    1.69    0.84
   2 -16  -4    2.80    0.94
  -2 -16   4    1.90    1.01
   2 -16  -4    2.54    0.97
   2 -16  -3   16.34    1.55
  -2 -16   3   14.77    1.61
   2 -16  -3   15.24    1.44
   2 -16  -2    9.25    1.35
  -2 -16   2    9.88    1.43
   2 -16  -2    9.02    1.28
   2 -16  -1   49.05    2.45
  -2 -16   1   47.15    2.36
   2 -16   0   30.77    2.00
  -2 -16   0   33.63    2.05
  -2 -16  -1    9.67    1.41
   2 -16   1    9.71    1.41
   2 -16   2   17.11    1.60
  -2 -16  -2   14.15    1.53
   2 -16   3    2.07    1.04
  -2 -16  -3    3.34    1.20
  -2 -16  -3    1.68    0.97
   2 -16   4   19.60    1.67
  -2 -16  -4   19.15    1.70
  -2 -16  -4   20.70    1.77
   2 -16   5    9.18    1.32
  -2 -16  -5    9.32    1.35
  -2 -16  -5   10.09    1.41
   2 -16   6   15.47    1.55
  -2 -16  -6   15.93    1.55
  -2 -16  -6   13.73    1.48
  -2 -16  -7   17.91    1.75
   2 -16   7   17.10    1.61
  -2 -16  -7   15.79    1.61
   2 -16   8    8.94    1.25
  -2 -16  -8   10.68    1.52
  -2 -16  -8    7.15    1.27
   2 -16   9    2.16    0.95
  -2 -16  -9    0.48    0.95
  -2 -16 -10   -0.37    0.93
   2 -16  10    0.06    0.85
  -2 -16 -11    1.33    0.97
   2 -16  11    1.03    0.83
   2 -16  12   26.22    1.67
  -2 -16 -12   24.78    1.74
  -2 -16 -13    5.52    1.17
   2 -16  13    5.94    1.01
  -2 -16 -14    9.61    1.54
  -2 -16 -14    0.65    0.87
  -2 -16 -15   10.44    1.47
  -2 -16 -15    0.76    0.85
  -2 -16 -16    4.82    1.28
  -2 -16 -16    0.60    0.78
  -2 -16 -17    1.23    1.02
  -2 -16 -17    0.38    0.75
  -2 -16 -18    1.32    0.88
  -2 -16 -18    6.54    0.91
  -2 -16 -19    0.35    0.55
  -2 -16 -20   -0.08    0.47
   2 -17 -18    6.25    0.73
   2 -17 -17    0.94    0.61
   2 -17 -16    0.06    0.63
   2 -17 -15   -0.05    0.68
   2 -17 -14    0.66    0.73
   2 -17 -13    0.19    0.75
   2 -17 -12   -0.10    0.75
   2 -17 -11    1.74    0.85
  -2 -17  11    3.25    0.92
   2 -17 -10    1.53    0.83
  -2 -17  10    1.39    0.82
   2 -17  -9    1.52    0.86
  -2 -17   9    1.11    0.88
  -2 -17   8   17.50    1.57
   2 -17  -8   15.24    1.42
  -2 -17   7   19.27    1.71
   2 -17  -7   16.54    1.44
   2 -17  -7   19.74    1.58
   2 -17  -6    6.06    1.07
  -2 -17   6    7.79    1.25
   2 -17  -6    7.09    1.12
   2 -17  -5    3.00    0.93
  -2 -17   5    2.66    1.09
   2 -17  -5    2.63    0.90
   2 -17  -4    1.49    0.92
  -2 -17   4    0.55    1.00
   2 -17  -4    1.72    0.89
  -2 -17   3    2.27    1.09
   2 -17  -3    1.24    0.98
   2 -17  -2   79.58    3.01
  -2 -17   2   70.92    2.95
   2 -17  -1   82.80    3.10
  -2 -17   1   85.22    3.11
   2 -17   0   97.04    3.39
  -2 -17   0   87.79    3.25
   2 -17   1   58.87    2.64
  -2 -17  -1   56.59    2.66
   2 -17   2   31.29    1.99
  -2 -17  -2   29.72    2.09
   2 -17   3   17.24    1.64
  -2 -17  -3   16.29    1.63
  -2 -17  -4    2.04    1.02
   2 -17   4    0.93    1.01
   2 -17   5    0.88    1.00
  -2 -17  -5    3.26    1.04
  -2 -17  -5    0.52    0.95
  -2 -17  -6    3.41    1.10
   2 -17   6    3.29    1.06
  -2 -17  -7    2.33    1.08
   2 -17   7    0.69    0.94
  -2 -17  -8    6.81    1.20
   2 -17   8    6.69    1.12
  -2 -17  -9   -0.07    0.92
   2 -17   9    0.40    0.82
  -2 -17 -10    0.25    0.90
   2 -17  10   -0.23    0.85
  -2 -17 -11    0.76    0.92
   2 -17  11    1.23    0.79
  -2 -17 -12    2.48    0.94
   2 -17  12    2.28    0.79
   2 -17  13    9.85    1.05
  -2 -17 -13    9.31    1.18
  -2 -17 -14    4.65    1.19
  -2 -17 -14    0.44    0.77
  -2 -17 -15    2.80    1.06
  -2 -17 -15    0.45    0.73
  -2 -17 -16   -2.31    1.02
  -2 -17 -16    0.98    0.69
  -2 -17 -17    4.07    0.76
  -2 -17 -18    5.52    0.73
  -2 -17 -19    0.62    0.46
   2 -18 -16   -0.20    0.49
   2 -18 -15    1.28    0.57
   2 -18 -14    0.99    0.63
   2 -18 -13    0.67    0.65
   2 -18 -12    1.97    0.76
   2 -18 -11    1.94    0.79
   2 -18 -10    2.22    0.79
   2 -18  -9    1.02    0.75
  -2 -18   9    2.97    0.92
  -2 -18   8    7.15    1.20
   2 -18  -8    6.95    1.03
   2 -18  -7    1.19    0.73
  -2 -18   7    2.36    0.99
   2 -18  -7    2.14    0.80
   2 -18  -6    4.16    0.93
  -2 -18   6    5.20    1.15
   2 -18  -6    5.68    0.99
  -2 -18   5    2.77    1.07
   2 -18  -5    1.84    0.84
   2 -18  -4   33.22    1.95
  -2 -18   4   32.75    2.06
  -2 -18   3    4.16    1.18
   2 -18  -3    2.27    0.95
  -2 -18   2    5.62    1.22
   2 -18  -2    5.36    1.17
   2 -18  -1   13.98    1.44
  -2 -18   1   14.46    1.50
  -2 -18   0    2.54    1.13
   2 -18   0    2.75    1.06
   2 -18   1    8.75    1.26
  -2 -18  -1    8.31    1.32
  -2 -18  -2    1.17    1.03
   2 -18   2    1.63    1.02
  -2 -18  -3    4.93    1.21
   2 -18   3    4.45    1.09
   2 -18   4    0.24    0.91
   2 -18   5    0.74    0.92
   2 -18   6    3.61    1.02
  -2 -18  -7    0.51    0.91
   2 -18   7    0.49    0.87
  -2 -18  -8    0.96    0.91
   2 -18   8    1.34    0.86
  -2 -18  -9   -0.70    0.86
   2 -18   9   -0.22    0.82
  -2 -18 -10    1.90    0.88
   2 -18  10    0.48    0.74
  -2 -18 -11    3.04    0.91
   2 -18  11    3.26    0.82
  -2 -18 -12    0.30    0.75
   2 -18  12   -0.17    0.65
  -2 -18 -13    1.32    0.92
  -2 -18 -13    2.70    0.81
   2 -18  13    1.44    0.58
  -2 -18 -14    1.36    0.71
  -2 -18 -15    3.47    0.87
  -2 -18 -15   13.99    1.10
  -2 -18 -16    2.01    0.65
  -2 -18 -17    7.50    0.77
   2 -19 -13    1.27    0.52
   2 -19 -12    2.57    0.65
  -2 -19   7    3.54    0.97
  -2 -19   6    3.08    1.00
   2 -19  -6    1.78    0.78
  -2 -19   5   33.44    1.96
   2 -19  -5   32.15    1.80
   2 -19  -4    5.25    1.05
  -2 -19   4    7.62    1.30
   2 -19  -3   13.27    1.37
  -2 -19   3   12.37    1.43
   2 -19  -2    3.53    0.98
  -2 -19   2    4.39    1.12
   2 -19  -1    0.39    0.90
  -2 -19   1    1.31    0.94
   2 -19   0    5.14    1.11
  -2 -19   0    6.98    1.25
   2 -19   1    1.86    0.97
  -2 -19  -1    5.27    1.27
   2 -19   2    7.48    1.17
   2 -19   3    1.70    0.95
   2 -19   4    0.94    0.90
   2 -19   5    0.09    0.85
   2 -19   6    0.84    0.85
   2 -19   7    8.82    1.17
   2 -19   8    5.66    0.99
   2 -19   9    3.21    0.85
   2 -19  10    0.51    0.64
   2 -19  11    0.99    0.60
   2 -19  12   -0.02    0.49
   2 -20  -6   -0.11    0.52
   2 -20  -5   -0.25    0.60
   2 -20  -4   -0.18    0.69
   2 -20  -3    0.24    0.72
   2 -20  -2   15.42    1.35
   2 -20  -1    7.28    1.12
   2 -20   0   24.11    1.60
   2 -20   1    2.26    0.91
   2 -20   2    4.43    0.98
   2 -20   3    1.70    0.83
   2 -20   4    0.78    0.75
   2 -20   5    0.00    0.72
   2 -20   6    0.55    0.71
   2 -20   7    8.18    1.02
   2 -20   8    1.14    0.70
   2 -20   9    4.43    0.77
   2 -20  10    0.70    0.57
   2 -20  11    0.98    0.47
   2 -21  -5    2.31    0.57
   2 -21  -4    0.55    0.55
   2 -21  -3    5.32    0.84
   2 -21  -2    1.17    0.69
   2 -21  -1    2.75    0.77
   2 -21   0    1.07    0.71
   2 -21   1    3.34    0.83
   2 -21   2   -0.13    0.64
   2 -21   3    3.86    0.81
   2 -21   4    0.79    0.64
   2 -21   5    0.23    0.60
   2 -21   6    0.11    0.58
   2 -21   7    1.44    0.59
   2 -21   8    1.11    0.53
   2 -21   9    5.03    0.65
   2 -22  -1   10.48    0.89
   2 -22   0    6.38    0.77
   2 -22   1   10.76    0.92
   2 -22   2    4.15    0.70
   2 -22   3    7.29    0.79
   2 -22   4    1.86    0.55
   2 -22   5    1.16    0.49
  -3   0  28   -0.22    0.47
  -3   0  27    0.62    0.66
  -3   0  26    1.02    0.82
  -3   0  25    2.00    0.94
  -3   0  24    0.34    0.97
  -3   0  23    1.42    1.11
  -3   0  22   -0.60    1.14
  -3   0  21    3.08    1.27
  -3   0  20    0.27    1.09
   3   0 -19    0.17    1.28
  -3   0  19   -0.14    1.74
  -3   0  19   -0.94    1.19
   3   0 -18    0.18    1.31
  -3   0  18    0.24    1.37
  -3   0  18   -0.38    1.00
  -3   0  17   35.21    2.09
  -3   0  17   35.35    4.19
   3   0 -17   27.29    3.51
  -3   0  16    0.28    0.85
  -3   0  16   -0.61    1.43
   3   0 -16    0.44    1.32
  -3   0  15    6.87    1.14
   3   0 -15    5.75    1.81
  -3   0  15    6.19    2.02
   3   0 -14   -0.90    1.26
  -3   0  14    0.99    1.46
  -3   0  13   -0.49    1.38
  -3   0  12    0.77    1.29
  -3   0  11    1.90    1.45
  -3   0  10    0.57    1.24
  -3   0   9  229.66    6.66
  -3   0   8   -0.06    1.20
  -3   0   7   15.82    1.86
  -3   0   6   -0.29    0.97
  -3   0   5  119.63    3.93
  -3   0   4    0.16    0.88
  -3   0   3  147.83    4.11
  -3   0   2   -0.32    0.94
  -3   0   1   18.17    1.71
  -3   0   0   -0.01    0.98
  -3   0  -1   88.32    3.39
  -3   0  -2   -0.51    1.08
  -3   0  -3    9.18    1.58
   3   0  25    7.65    1.16
   3   0  26    1.48    0.85
   3   0  27   81.16    2.43
   3   0  28    0.08    0.47
  -3   1  28    0.40    0.52
  -3   1  27    1.67    0.74
  -3  -1  27    0.54    0.57
  -3   1  26    2.84    0.95
  -3  -1  26    2.43    0.82
  -3   1  25    0.33    0.97
  -3  -1  25   -0.01    0.82
  -3  -1  24    0.25    0.88
  -3   1  24    1.20    1.08
  -3   1  23   15.53    1.69
  -3  -1  23   14.25    1.59
  -3  -1  22    2.14    1.08
  -3   1  22    2.80    1.30
  -3   1  21    0.38    1.18
  -3  -1  21    1.19    1.11
   3   1 -20   -0.27    1.54
  -3  -1  20   -1.02    1.14
  -3   1  20   -1.61    1.27
   3   1 -19    0.11    1.37
  -3  -1  19    0.47    1.52
  -3   1  19    0.56    1.71
  -3  -1  19    0.76    1.01
  -3   1  19   -0.24    1.07
  -3   1  18    9.47    1.40
  -3  -1  18    9.74    1.42
  -3   1  18    9.68    2.63
  -3  -1  18    8.14    2.41
   3   1 -18    7.10    2.39
   3  -1 -18    6.14    1.90
  -3  -1  17   26.98    1.97
  -3   1  17   27.04    1.93
  -3  -1  17   23.67    3.44
  -3   1  17   25.60    3.56
   3   1 -17   24.25    3.49
   3  -1 -17   22.56    3.06
  -3  -1  16   29.49    1.94
  -3   1  16   30.16    1.94
  -3  -1  16   32.41    3.89
  -3   1  16   32.96    3.82
   3   1 -16   29.58    3.60
   3  -1 -16   28.52    3.31
  -3  -1  15   35.87    2.03
  -3   1  15   35.01    1.96
  -3  -1  15   35.98    3.91
  -3   1  15   36.09    3.84
   3   1 -15   35.83    3.72
   3  -1 -15   35.26    3.41
  -3  -1  14   32.16    3.51
   3   1 -14   29.16    3.17
   3  -1 -14   24.39    2.74
  -3  -1  13    3.64    1.71
  -3  -1  12  115.16    5.64
  -3  -1  11    4.12    1.56
  -3  -1  10   44.22    3.38
  -3   1  10   45.19    3.25
  -3  -1  10   39.04    2.23
  -3   1   9  107.39    4.58
  -3  -1   9   97.72    3.36
  -3  -1   9  114.05    4.80
  -3  -1   8  118.59    4.67
  -3   1   8  118.82    4.61
  -3  -1   7  532.74    9.12
  -3   1   7  525.61    8.90
  -3  -1   6    0.47    1.12
  -3   1   6    1.39    1.07
  -3  -1   5  125.29    4.12
  -3   1   5  126.71    4.04
  -3  -1   4   20.92    1.92
  -3   1   4   20.16    1.83
  -3  -1   3  684.11    8.83
  -3   1   3  691.79    8.61
  -3  -1   2  404.56    6.97
  -3   1   2  390.17    6.62
  -3  -1   1  227.42    4.97
  -3   1   1  239.87    5.04
  -3  -1   0    5.36    1.10
  -3   1   0    7.87    1.28
  -3   1  -1   14.05    1.63
  -3  -1  -1   13.24    1.63
  -3  -1  -2   43.56    2.55
  -3   1  -2   45.56    2.52
  -3  -1  -3    9.62    1.46
   3  -1  24    1.68    0.86
   3  -1  25   60.17    2.40
   3   1  25   65.07    2.53
   3   1  26    3.60    0.94
   3  -1  26    2.37    0.78
   3   1  27    1.47    0.76
   3  -1  27    1.34    0.60
   3   1  28    1.40    0.58
  -3   2  28    0.50    0.56
  -3   2  27   22.09    1.42
  -3  -2  26   -0.02    0.62
  -3   2  26   -0.43    0.84
  -3  -2  25   15.36    1.36
  -3   2  25   17.89    1.62
  -3   2  24    1.22    1.14
  -3  -2  24    0.83    0.85
  -3   2  23   12.86    1.68
  -3  -2  23   11.81    1.41
  -3  -2  22    2.11    1.06
  -3   2  22    1.30    1.26
  -3   2  21   35.88    2.39
  -3  -2  21   33.38    2.18
  -3  -2  20    3.14    1.11
  -3   2  20    2.59    1.20
  -3  -2  19   36.71    2.26
  -3   2  19   35.78    2.26
   3   2 -19   29.41    4.05
  -3  -2  19   26.60    3.96
  -3   2  19   26.36    3.90
   3   2 -18    0.48    1.63
  -3   2  18    2.07    1.57
  -3  -2  18    0.14    1.59
  -3   2  18    1.32    1.00
  -3  -2  18    1.04    0.96
   3  -2 -17    0.76    1.00
   3   2 -17   -0.42    1.43
  -3  -2  17    0.45    1.53
  -3   2  17   -1.05    1.62
  -3   2  17   -0.12    0.85
  -3  -2  17   -0.35    0.87
   3   2 -16   -0.39    1.53
   3  -2 -16   -1.17    1.21
  -3  -2  16    1.18    1.55
  -3   2  16   -0.91    1.38
  -3   2  16    0.56    0.80
  -3  -2  16    0.64    0.82
  -3   2  15   13.62    1.36
  -3  -2  15   10.89    1.28
  -3  -2  15   14.91    2.67
   3   2 -15   12.89    2.42
   3  -2 -15   12.03    2.11
  -3   2  14    3.47    0.85
  -3  -2  14    2.93    1.55
   3   2 -14    3.74    1.57
   3  -2 -14    2.99    1.34
  -3  -2  13  132.15    6.47
  -3  -2  12    0.96    1.34
  -3  -2  11   37.30    3.27
  -3  -2  11   32.84    2.37
  -3  -2  10   16.71    2.31
  -3  -2  10   16.43    1.69
  -3  -2   9  193.90    6.28
  -3   2   9  203.18    6.16
  -3  -2   9  186.56    5.08
  -3   2   8   46.61    2.95
  -3  -2   8   45.33    3.01
  -3  -2   8   39.50    2.32
  -3   2   7    6.49    1.45
  -3  -2   7    7.66    1.56
  -3  -2   7    6.04    1.16
  -3   2   6   10.27    1.50
  -3  -2   6   10.09    1.56
  -3   2   5   27.42    1.99
  -3  -2   5   26.89    2.06
  -3  -2   4  175.57    4.78
  -3   2   4  175.58    4.44
  -3  -2   3  600.49    8.52
  -3   2   3  598.01    7.93
  -3  -2   2   36.54    2.20
  -3   2   2   37.76    2.16
  -3  -2   1   42.37    2.25
  -3   2   1   46.29    2.28
  -3   2   0   63.24    2.75
  -3  -2   0   57.97    2.71
  -3   2  -1   56.15    2.75
  -3  -2  -1   54.87    2.80
  -3  -2  -2    3.90    1.09
  -3   2  -2    4.40    1.14
  -3  -2  -3  174.53    4.91
   3  -2  24    3.88    0.93
   3  -2  25    5.64    0.95
   3   2  25    6.94    1.13
   3   2  26    2.77    0.91
   3   2  27   17.62    1.33
   3   2  28    0.44    0.58
  -3   3  28    3.49    0.71
  -3   3  27    0.71    0.73
  -3   3  26    1.96    0.91
  -3   3  25    0.05    0.98
  -3  -3  24    7.25    1.06
  -3   3  24    9.11    1.47
  -3   3  23    6.47    1.44
  -3  -3  23    4.79    1.04
  -3   3  22   -1.38    1.26
  -3  -3  22   -0.05    0.88
  -3  -3  21   29.00    1.99
  -3   3  21   31.99    2.25
  -3  -3  20    0.67    0.91
  -3   3  20    1.11    1.16
   3   3 -19    5.72    2.26
  -3   3  19    5.14    2.13
  -3  -3  19    4.32    2.00
  -3   3  19    8.43    1.41
  -3  -3  19    7.25    1.21
  -3  -3  18   11.94    1.42
  -3   3  18   11.60    1.46
  -3   3  18    9.92    2.48
  -3  -3  18   10.72    2.74
   3   3 -18   10.44    2.72
  -3   3  17    9.57    1.35
  -3  -3  17    9.57    1.28
  -3  -3  17    9.43    2.57
  -3   3  17    9.13    2.50
   3   3 -17    9.46    2.59
  -3   3  16   64.80    2.68
  -3  -3  16   57.22    2.54
  -3  -3  16   66.82    5.43
  -3   3  16   58.44    5.04
   3   3 -16   64.45    5.39
  -3   3  15  178.59    4.12
  -3  -3  15  158.52    4.00
  -3  -3  15  202.10    8.84
   3   3 -15  190.89    8.39
   3  -3 -15  155.70    6.66
  -3   3  14   12.93    1.33
  -3  -3  14   18.83    2.90
   3   3 -14   15.44    2.63
   3  -3 -14   12.19    2.01
  -3  -3  13  150.35    6.89
  -3  -3  12   88.50    5.20
  -3  -3  12   70.69    3.80
  -3  -3  11   11.74    1.62
  -3  -3  11   11.44    2.10
  -3  -3  10   11.54    2.01
  -3  -3  10   10.54    1.55
  -3  -3   9    7.96    1.79
  -3   3   9    8.76    1.61
  -3  -3   9    9.00    1.44
  -3  -3   8  476.46    8.42
  -3   3   8  492.66    9.09
  -3   3   7    6.22    1.41
  -3  -3   7    7.11    1.64
  -3  -3   7    5.22    1.22
  -3  -3   6   34.05    2.49
  -3   3   6   28.94    2.12
  -3  -3   6   28.36    2.15
  -3  -3   5   52.44    2.86
  -3   3   5   52.21    2.58
  -3  -3   4   36.16    2.43
  -3   3   4   40.65    2.20
  -3   3   3  338.78    5.92
  -3  -3   3  339.41    6.70
  -3   3   2    9.93    1.28
  -3  -3   2   10.07    1.46
  -3  -3   1    4.20    1.21
  -3   3   1    4.74    1.04
  -3   3   0  295.85    5.52
  -3  -3   0  275.28    5.93
  -3  -3  -1   10.35    1.45
  -3   3  -1    7.47    1.11
  -3  -3  -2   33.33    2.43
  -3  -3  -3  256.25    6.04
   3   3  25   -0.27    0.92
   3   3  26   -0.50    0.84
   3   3  27    0.93    0.75
   3   3  28    1.99    0.66
  -3   4  28    0.41    0.56
  -3   4  27    0.81    0.72
  -3   4  26   37.13    1.89
  -3   4  25   13.75    1.49
  -3   4  24    7.30    1.36
  -3   4  23    1.09    1.17
  -3   4  22   15.99    1.81
  -3  -4  21    0.50    0.79
  -3   4  21   -0.36    1.18
  -3  -4  20   13.89    1.44
  -3   4  20   17.74    1.81
   3   4 -19   12.07    3.03
  -3   4  19    8.63    2.46
  -3  -4  19   10.97    1.34
  -3   4  19   11.41    1.56
   3   4 -18   -1.15    1.72
  -3  -4  18    0.97    0.83
  -3   4  18    0.79    1.00
  -3   4  18    0.41    1.24
  -3  -4  18   -0.08    1.62
   3   4 -17    0.27    1.73
  -3  -4  17    0.19    0.73
  -3   4  17   -0.51    0.96
  -3   4  17   -0.62    1.27
  -3  -4  17    1.50    1.57
   3   4 -16    8.69    2.53
  -3   4  16    8.28    2.11
  -3  -4  16    9.54    2.47
  -3  -4  16    8.05    1.12
  -3   4  16   10.14    1.33
   3   4 -15   51.35    4.68
  -3   4  15   46.26    4.18
  -3  -4  15   49.82    4.59
  -3   4  15   49.77    2.27
  -3  -4  15   36.28    1.98
  -3   4  14    1.29    0.84
   3   4 -14    0.98    1.44
  -3  -4  14    2.50    1.69
   3   4 -13   20.71    2.87
  -3  -4  13   17.57    2.31
  -3  -4  13   24.47    3.14
  -3  -4  12  214.65    7.93
  -3  -4  12  182.12    6.58
  -3  -4  11   30.39    2.67
  -3  -4  11   32.87    3.20
  -3   4  10  164.65    5.80
  -3  -4  10  155.58    5.64
  -3  -4   9    9.80    1.63
  -3   4   9   11.09    1.68
  -3  -4   9   10.58    2.00
  -3   4   8   96.65    4.09
  -3  -4   8   94.26    4.13
  -3  -4   8   97.64    4.58
  -3   4   7   56.30    2.94
  -3  -4   7   52.85    3.09
  -3  -4   7   56.34    3.32
  -3  -4   6  169.48    5.12
  -3   4   6  169.79    4.75
  -3  -4   6  181.24    5.49
  -3   4   5   29.09    1.98
  -3  -4   5   30.61    2.40
  -3   4   4    0.47    0.70
  -3  -4   4    0.68    1.09
  -3  -4   3   78.56    3.56
  -3   4   3   75.45    2.84
  -3   4   2   63.07    2.49
  -3  -4   2   58.11    2.98
  -3   4   1    9.78    1.21
  -3  -4   1   14.21    1.68
  -3  -4   0  143.73    4.51
  -3   4   0  143.28    3.63
  -3  -4  -1    4.06    1.30
  -3  -4  -2    2.22    1.22
  -3  -4  -3   17.69    1.96
  -3  -4 -17   45.14    2.50
  -3  -4 -18   24.38    1.91
   3   4  25    0.02    0.88
   3   4  26   14.56    1.33
   3   4  27    1.10    0.75
   3   4  28    0.22    0.58
  -3   5  28   12.36    0.92
  -3   5  27   15.90    1.17
  -3   5  26    8.32    1.12
  -3   5  25    0.83    0.97
  -3   5  24    8.96    1.40
  -3   5  23    0.26    1.14
  -3   5  22   38.35    2.40
  -3   5  21    2.56    1.33
  -3   5  20   21.81    1.98
  -3   5  19   -0.38    1.14
  -3   5  18   26.71    1.96
  -3   5  18   14.56    2.81
  -3  -5  18   21.11    3.56
   3   5 -18   21.69    3.71
  -3   5  17    0.51    1.22
  -3  -5  17    0.51    1.52
  -3   5  17    0.94    0.96
   3   5 -17    1.81    1.74
  -3   5  16    4.28    1.79
  -3  -5  16    4.13    1.90
  -3   5  16    3.91    1.07
   3   5 -16    4.67    2.02
   3   5 -15   10.52    2.58
  -3   5  15    8.05    2.01
  -3  -5  15    8.81    2.37
  -3   5  15    8.43    1.27
   3   5 -14  137.83    7.14
  -3   5  14  126.64    6.39
  -3  -5  14  118.15    5.95
  -3  -5  14  143.29    7.31
  -3   5  14  123.64    3.44
   3   5 -13   11.97    2.46
  -3  -5  13   10.68    1.99
  -3   5  13   11.77    2.10
  -3  -5  13   13.19    2.46
  -3   5  13   10.31    1.18
  -3   5  12   10.30    1.94
  -3  -5  12   11.03    2.05
  -3  -5  12   13.73    2.46
  -3  -5  11    3.62    1.61
  -3   5  11    3.22    1.24
  -3  -5  11    2.55    1.30
  -3  -5  10   37.08    3.09
  -3   5  10   36.18    2.82
  -3  -5  10   38.65    3.27
  -3   5   9   87.99    4.14
  -3  -5   9   81.90    4.28
  -3  -5   9   88.86    4.68
  -3   5   8  321.60    7.22
  -3  -5   8  302.22    7.73
  -3  -5   8  324.25    8.21
  -3  -5   7    8.35    1.75
  -3   5   7    8.85    1.42
  -3  -5   7    7.08    1.55
  -3  -5   6   69.62    3.70
  -3   5   6   66.73    3.00
  -3  -5   6   64.12    3.51
  -3  -5   5   53.99    3.19
  -3  -5   5   56.69    3.31
  -3   5   5   52.34    2.53
  -3   5   4   96.16    3.20
  -3  -5   4  101.01    4.23
  -3   5   3  116.56    3.35
  -3  -5   3  130.03    4.61
  -3  -5   2   52.17    2.95
  -3   5   2   54.39    2.22
  -3  -5   1   11.65    1.70
  -3   5   1    8.56    0.95
  -3  -5   0   95.85    3.84
  -3  -5  -1   27.87    2.29
  -3  -5  -2   18.12    1.92
  -3  -5  -3   11.87    1.72
  -3  -5 -17  119.56    3.94
  -3  -5 -18   17.90    1.71
  -3  -5 -19    4.91    1.14
  -3  -5 -20   -1.15    0.94
   3   5  25    1.76    0.91
   3   5  26    0.99    0.81
   3   5  27    3.35    0.81
   3   5  28    0.30    0.54
  -3   6  27    0.64    0.63
  -3   6  26   12.61    1.24
  -3   6  25   61.12    2.40
  -3   6  24    6.70    1.28
  -3   6  23   10.05    1.51
  -3   6  22    1.94    1.26
  -3   6  21    2.07    1.27
  -3   6  20   18.74    1.87
  -3   6  19   59.34    2.83
   3   6 -18   11.39    2.96
  -3   6  18   15.09    1.63
  -3  -6  18    9.90    2.52
  -3  -6  17    4.25    1.99
   3   6 -17    3.70    2.18
  -3   6  17    4.01    1.12
  -3  -6  16    3.04    1.93
   3   6 -16    4.10    2.26
  -3   6  16    3.77    1.11
   3   6 -15   82.30    6.12
  -3   6  15   76.35    2.84
  -3  -6  15   71.05    5.55
  -3   6  14    2.02    1.24
  -3  -6  14    1.16    1.45
   3   6 -14    1.04    1.56
  -3  -6  14    1.12    1.12
  -3   6  14    1.09    0.79
  -3   6  13   96.98    3.00
  -3   6  13   96.98    5.32
  -3  -6  13  100.72    5.70
  -3  -6  13  111.76    6.25
  -3   6  12    9.75    1.84
  -3  -6  12    7.32    1.90
   3   6 -12    9.32    2.13
  -3  -6  12    8.16    1.84
   3  -6 -12    8.65    1.13
  -3   6  11   83.62    4.45
  -3  -6  11   95.46    5.36
  -3  -6  11   88.47    5.03
  -3   6  10    5.74    1.33
  -3  -6  10    5.96    1.71
  -3  -6  10    5.38    1.61
  -3   6   9   65.82    3.50
  -3  -6   9   63.46    4.05
  -3  -6   9   69.76    4.30
  -3  -6   8   12.51    2.09
  -3  -6   8   15.63    2.29
  -3   6   8   11.70    1.56
  -3  -6   7   22.22    2.40
  -3   6   7   21.47    1.85
  -3  -6   7   24.54    2.48
  -3  -6   6   44.82    3.21
  -3  -6   6   41.20    3.06
  -3   6   6   39.17    2.24
  -3   6   5  141.23    3.91
  -3  -6   5  154.84    5.51
  -3  -6   4   45.84    3.01
  -3  -6   3   48.32    2.98
  -3  -6   2   15.02    1.94
  -3  -6   1   34.56    2.48
  -3  -6   0  181.78    5.52
  -3  -6  -1  504.45    9.19
  -3  -6  -2  252.77    6.48
  -3  -6 -17   29.66    2.20
  -3  -6 -18    1.09    1.03
  -3  -6 -19    0.54    0.92
  -3  -6 -20    1.18    0.88
  -3  -6 -21   -1.75    0.96
  -3  -6 -22   15.98    1.40
   3   6  25   -0.03    0.85
   3   6  26    1.31    0.77
   3   6  27    0.57    0.62
   3   6  28   -0.04    0.50
  -3   7  27    6.03    0.78
  -3   7  26    9.19    1.01
  -3   7  25    1.48    0.85
  -3   7  24    2.32    1.03
  -3   7  23    0.84    1.10
  -3   7  22   30.24    2.12
  -3   7  21   17.32    1.84
  -3   7  20   47.23    2.59
  -3   7  19   80.75    3.23
  -3   7  18   22.01    1.94
  -3   7  17   26.75    2.01
  -3  -7  17   18.28    3.16
   3   7 -17   27.11    4.36
  -3   7  16   35.27    2.15
  -3  -7  16   29.27    3.82
   3   7 -16   39.43    4.85
  -3   7  15    6.27    1.23
  -3  -7  15    5.47    2.01
  -3  -7  15    2.26    1.38
   3   7 -15    5.75    2.21
  -3   7  14    9.19    1.28
  -3  -7  14    9.13    2.28
  -3  -7  14    6.26    1.83
   3   7 -14   10.24    2.67
  -3   7  13  108.05    3.21
  -3  -7  13  112.69    6.34
  -3  -7  13  119.30    6.60
  -3   7  12    9.09    1.06
   3   7 -12    9.53    2.28
  -3  -7  12   10.44    2.11
  -3  -7  12    9.46    2.15
   3  -7 -12   10.84    1.18
   3   7 -11   23.07    3.00
  -3  -7  11   19.82    2.68
  -3  -7  11   18.43    2.59
   3  -7 -11   18.25    1.43
  -3  -7  10    3.09    1.50
  -3  -7  10    2.12    1.40
  -3  -7   9   23.08    2.75
  -3  -7   9   25.39    2.79
  -3  -7   8   26.16    2.86
  -3  -7   8   26.29    2.78
  -3  -7   7  103.92    4.93
  -3  -7   7   96.02    4.91
  -3  -7   6   34.31    3.02
  -3  -7   6   30.05    2.86
  -3  -7   5   13.67    2.06
  -3  -7   5   14.33    2.01
  -3  -7   4  139.50    5.24
  -3  -7   3  199.67    6.03
   3  -7  -2   36.96    2.06
  -3  -7   2   44.75    3.00
  -3  -7   1  127.59    4.86
  -3  -7   0   -0.27    1.24
  -3  -7  -1    1.24    1.15
  -3  -7  -2   89.56    4.06
  -3  -7 -17   19.94    1.90
  -3  -7 -18    1.68    1.17
  -3  -7 -19    0.69    1.03
  -3  -7 -20    5.76    1.16
  -3  -7 -21    4.00    1.00
  -3  -7 -22   13.86    1.33
  -3  -7 -23   -0.04    0.73
   3   7  24   -1.19    0.95
   3   7  25   -0.52    0.85
   3   7  26    8.11    1.02
   3   7  27    0.30    0.56
  -3   8  26    5.62    0.83
  -3   8  25    2.49    0.82
  -3   8  24    1.34    0.88
  -3   8  23   34.79    2.02
  -3   8  22   21.82    1.78
  -3   8  21   31.20    2.12
  -3   8  20    5.71    1.37
  -3   8  19   40.79    2.43
  -3   8  18   13.60    1.60
  -3   8  17   10.38    1.43
   3   8 -16   70.11    6.30
  -3   8  16   66.28    2.80
   3   8 -15    0.42    2.13
  -3  -8  15    0.49    1.05
  -3   8  15    0.66    0.96
  -3  -8  15   -0.74    1.31
  -3  -8  14    4.34    1.78
   3   8 -14    5.08    2.06
  -3   8  14    3.85    1.03
  -3  -8  14    3.64    1.72
  -3  -8  13    0.39    1.22
   3   8 -13    0.53    1.62
  -3   8  13    2.07    0.85
  -3  -8  13    1.55    1.30
  -3   8  12   18.51    1.45
   3  -8 -12   21.95    1.62
  -3  -8  12   20.16    3.01
  -3  -8  12   20.50    2.86
   3   8 -12   25.28    3.43
  -3   8  11   39.88    1.93
  -3  -8  11   52.56    4.24
  -3  -8  11   48.29    4.32
   3   8 -11   55.09    4.59
   3  -8 -11   53.06    2.31
  -3  -8  10    5.43    1.75
   3   8 -10    6.46    1.89
  -3  -8  10    4.74    1.68
   3  -8 -10    5.04    0.95
   3   8  -9    2.03    1.38
  -3  -8   9    0.99    1.25
  -3  -8   9    2.21    1.34
  -3  -8   8   21.83    2.80
  -3  -8   8   24.50    2.74
  -3  -8   7   46.18    3.59
  -3  -8   7   41.05    3.50
  -3  -8   6   13.68    2.12
  -3  -8   6   15.25    2.13
  -3  -8   5    7.91    1.60
  -3  -8   4   13.16    1.92
  -3  -8   3    7.54    1.57
  -3  -8   2  123.56    5.02
   3  -8  -1   21.08    1.90
  -3  -8   1   29.58    2.61
  -3  -8   0  124.72    4.99
  -3  -8  -1   -0.27    1.17
   3  -8  11   15.62    1.20
  -3  -8 -16    6.64    1.45
  -3  -8 -17   38.46    2.43
  -3  -8 -18    9.47    1.57
  -3  -8 -19   37.14    2.29
  -3  -8 -20    4.31    1.17
  -3  -8 -21   -0.31    0.93
  -3  -8 -22    2.52    0.91
  -3  -8 -23    6.88    1.02
   3   8  24   -0.81    0.90
  -3  -8 -24   -1.18    0.71
   3   8  25    1.82    0.84
   3   8  26    0.74    0.65
   3   8  27   -0.01    0.52
  -3   9  26    0.63    0.51
  -3   9  25    9.34    1.00
  -3   9  24    1.51    0.83
  -3   9  23   75.98    2.65
  -3   9  22   29.03    1.92
  -3   9  21   12.38    1.51
  -3   9  20    2.49    1.15
  -3   9  19   69.66    2.94
  -3   9  18    0.94    1.10
  -3   9  17   43.84    2.38
   3   9 -16    1.10    2.01
  -3   9  16    2.20    1.14
  -3  -9  15    0.51    1.30
   3   9 -15    2.65    2.00
  -3  -9  15    0.76    1.37
  -3   9  15    2.11    0.98
  -3   9  14   50.09    2.43
  -3  -9  14   37.84    4.18
  -3  -9  14   43.86    4.62
  -3   9  13   73.98    2.74
  -3  -9  13   73.56    5.76
  -3  -9  13   64.39    5.16
  -3   9  12    5.73    1.00
  -3  -9  12    5.72    1.80
  -3  -9  12    6.91    2.05
   3   9 -12    7.78    2.39
   3  -9 -12    5.47    1.05
  -3  -9  11    1.10    1.15
   3   9 -11    0.58    1.35
  -3  -9  11    0.48    1.50
   3  -9 -11   -0.96    1.05
  -3  -9  10    2.53    1.49
   3   9 -10    3.26    1.60
  -3  -9  10    3.65    1.73
   3  -9 -10    0.62    0.87
  -3  -9   9   66.73    4.69
  -3  -9   9   66.39    4.85
   3   9  -9   69.27    4.79
   3  -9  -9   62.46    2.46
   3   9  -8   37.25    3.47
  -3  -9   8   34.77    3.35
  -3  -9   8   33.98    3.52
   3   9  -7    9.48    1.80
  -3  -9   7    8.01    1.87
  -3  -9   7    9.51    1.88
  -3  -9   6   20.69    2.42
  -3  -9   6   18.22    2.53
  -3  -9   5   51.34    3.64
  -3  -9   4   15.87    2.23
  -3  -9   3   89.33    4.54
  -3  -9   2   24.49    2.60
  -3  -9   1   32.10    2.81
   3  -9   0  216.47    6.36
  -3  -9   0  210.36    6.56
  -3  -9  -1    3.32    1.25
   3  -9   9    3.08    0.71
   3  -9  10    9.10    1.00
   3  -9  11    0.67    0.55
   3  -9  12   13.65    1.20
  -3  -9 -16   36.02    2.45
  -3  -9 -17   10.50    1.69
  -3  -9 -18    1.00    1.13
  -3  -9 -19    9.17    1.43
  -3  -9 -20   16.49    1.58
  -3  -9 -21    1.86    0.95
  -3  -9 -22   -0.16    0.84
   3   9  23    2.76    0.95
  -3  -9 -23    3.20    0.84
   3   9  24    0.00    0.80
  -3  -9 -24    0.37    0.45
  -3  -9 -24   -1.44    0.72
   3   9  25    4.43    0.85
   3   9  26    0.11    0.55
  -3  10  25    2.94    0.62
  -3  10  24   11.61    1.07
  -3  10  23   12.22    1.19
  -3  10  22   16.88    1.42
  -3  10  21   41.57    2.14
  -3  10  20   24.33    1.81
  -3  10  19   11.58    1.42
  -3  10  18    0.13    0.97
  -3  10  17    0.17    0.91
  -3  10  16   -0.12    0.93
  -3  10  15   22.81    1.77
   3  10 -15   17.83    3.46
  -3  10  14   32.02    2.01
   3  10 -14   30.13    4.21
  -3 -10  14   23.86    3.58
   3  10 -13    4.09    2.08
  -3 -10  13    4.29    2.05
   3  10 -12   37.55    4.30
  -3 -10  12   37.79    4.23
  -3 -10  11    0.73    1.14
  -3 -10  11    1.64    1.39
   3  10 -11    1.08    1.47
   3 -10 -11   -2.57    1.43
  -3 -10  10   12.33    2.28
  -3 -10  10   13.15    2.54
   3  10 -10   13.35    2.51
   3 -10 -10   10.48    1.15
  -3 -10   9   42.95    3.84
  -3 -10   9   49.81    4.47
   3  10  -9   47.72    4.27
   3 -10  -9   42.91    2.15
  -3 -10   8    1.51    1.16
   3  10  -8    1.25    1.32
  -3 -10   8    1.20    1.37
   3 -10  -8   -1.67    1.05
  -3 -10   7    2.86    1.31
   3 -10  -7   -0.90    0.98
   3  10  -7    1.75    1.24
   3  10  -6   12.72    2.13
  -3 -10   6   14.10    2.15
   3  10  -5   32.74    2.82
  -3 -10   5   32.35    3.05
   3  10  -4   69.51    3.87
  -3 -10   4   80.20    4.56
  -3 -10   3   41.68    3.29
  -3 -10   2   -0.33    0.94
  -3 -10   1    2.32    1.03
  -3 -10   0    1.23    1.01
   3 -10   1   50.16    3.52
   3 -10   2   13.63    2.01
   3 -10   6    1.79    0.67
   3 -10   7   41.67    1.92
  -3 -10  -7   43.42    2.01
   3 -10   8    2.91    0.81
  -3 -10  -8    3.14    0.89
   3 -10   9    0.53    0.64
   3 -10  10    2.86    0.81
   3 -10  11   17.01    1.35
   3 -10  12    2.15    0.72
   3 -10  13   17.56    1.39
  -3 -10 -15    1.40    1.26
  -3 -10 -16    0.82    1.29
  -3 -10 -17    1.52    1.32
  -3 -10 -18   22.12    1.97
  -3 -10 -19    2.01    1.17
  -3 -10 -20    0.58    0.93
  -3 -10 -21   -1.45    0.97
  -3 -10 -22    3.49    0.78
  -3 -10 -22    3.58    0.93
   3  10  22    3.77    1.00
  -3 -10 -23    0.88    0.71
  -3 -10 -23    2.33    0.62
   3  10  23    2.63    0.87
  -3 -10 -24    0.25    0.41
  -3 -10 -24   -2.07    0.75
   3  10  24   -0.96    0.75
   3  10  25    0.54    0.59
  -3  11  24    2.01    0.55
  -3  11  23   32.82    1.52
  -3  11  22    2.33    0.79
  -3  11  21    1.11    0.78
  -3  11  20    1.57    0.84
  -3  11  19   10.52    1.25
  -3  11  18    2.40    0.98
  -3  11  17   37.20    2.09
  -3  11  16   58.66    2.54
   3  11 -14   53.04    5.36
   3  11 -13    4.33    1.93
  -3 -11  13    5.62    2.14
   3  11 -12   20.40    3.28
  -3 -11  12   22.40    3.59
   3  11 -11   29.40    3.78
  -3 -11  11   35.89    4.34
   3  11 -10   51.52    4.67
  -3 -11  10   55.14    5.06
   3  11  -9   14.35    2.66
   3  11  -8   58.88    4.56
  -3 -11   8   54.07    2.32
  -3 -11   7    1.41    0.75
  -3 -11   6    1.81    0.77
  -3 -11   5   55.21    2.30
   3 -11  -5   47.57    2.04
  -3 -11   4    4.20    0.90
  -3 -11   3    1.57    0.67
   3 -11  -2   15.20    1.27
  -3 -11   2   15.45    1.26
   3 -11  -1    5.93    0.95
  -3 -11   1    6.68    0.98
  -3 -11   0   10.98    1.09
   3 -11   0   11.58    1.14
  -3 -11   0   11.56    1.12
   3 -11   1    2.21    0.80
  -3 -11  -1    1.74    0.77
  -3 -11  -1    1.16    0.72
  -3 -11  -2   35.46    1.85
  -3 -11  -2   34.91    1.79
   3 -11   2   33.59    1.74
   3 -11   2   36.65    3.39
  -3 -11  -3    3.75    0.82
  -3 -11  -3    4.24    0.94
   3 -11   3    3.82    1.46
   3 -11   3    3.75    0.82
  -3 -11  -4    4.13    0.89
   3 -11   4    4.78    0.84
   3 -11   4    6.27    1.89
  -3 -11  -4    5.08    0.94
  -3 -11  -5   27.88    1.70
   3 -11   5   28.11    1.61
  -3 -11  -5   28.18    1.66
   3 -11   6   30.33    1.74
  -3 -11  -6   29.58    1.81
  -3 -11  -6   32.20    1.84
   3 -11   7   14.32    1.27
  -3 -11  -7   14.86    1.34
   3 -11   8   10.88    1.15
  -3 -11  -8   10.00    1.18
   3 -11   9    0.69    0.68
  -3 -11  -9    0.87    0.78
   3 -11  10    8.69    1.16
  -3 -11 -10    8.87    1.25
   3 -11  11   24.87    1.63
  -3 -11 -11   26.36    1.78
   3 -11  12   73.46    2.69
   3 -11  13    4.67    0.91
  -3 -11 -14   29.90    2.23
  -3 -11 -15   -2.76    1.61
  -3 -11 -16   13.03    1.72
  -3 -11 -17    4.76    1.47
  -3 -11 -18   35.98    2.27
  -3 -11 -19    6.14    1.33
  -3 -11 -20    0.77    1.00
  -3 -11 -20   -0.04    0.70
  -3 -11 -21    1.47    0.71
  -3 -11 -21   -0.56    0.94
   3  11  21    1.13    0.80
  -3 -11 -22    0.51    0.58
  -3 -11 -22   -0.39    0.81
   3  11  22   -0.35    0.74
  -3 -11 -23   -0.54    0.51
   3  11  23   -0.74    0.70
   3  11  24   -0.24    0.57
  -3 -12   9   12.60    1.36
  -3 -12   8    0.53    0.76
  -3 -12   7   51.44    2.40
   3 -12  -6   51.63    2.20
  -3 -12   6   66.90    2.62
   3 -12  -5    6.48    0.97
  -3 -12   5    7.93    1.10
  -3 -12   4   18.79    1.48
   3 -12  -4   16.82    1.37
   3 -12  -3    5.60    1.00
  -3 -12   3    6.06    1.11
   3 -12  -2   30.03    1.76
  -3 -12   2   29.42    1.74
  -3 -12   1    5.37    1.02
   3 -12  -1    4.88    0.93
   3 -12   0    3.53    0.89
  -3 -12   0    3.75    0.88
  -3 -12   0    5.42    0.94
  -3 -12  -1   29.44    1.74
   3 -12   1   28.81    1.73
  -3 -12  -1   26.59    1.64
  -3 -12  -2   14.07    1.29
   3 -12   2   13.98    1.25
  -3 -12  -2   14.06    1.27
  -3 -12  -3    1.29    0.80
   3 -12   3    1.17    0.76
  -3 -12  -3    2.41    0.91
   3 -12   3    2.04    1.46
   3 -12   4   20.17    1.44
  -3 -12  -4   21.07    1.53
   3 -12   4   20.48    2.94
  -3 -12  -4   19.72    1.54
   3 -12   5    8.78    1.17
  -3 -12  -5    7.21    1.23
   3 -12   5    8.82    2.27
  -3 -12  -5   10.01    1.26
  -3 -12  -6   52.77    2.37
   3 -12   6   47.94    2.17
   3 -12   6   51.58    4.67
  -3 -12  -6   51.20    2.28
   3 -12   7    9.21    1.15
  -3 -12  -7    7.88    1.10
   3 -12   7    6.33    2.00
  -3 -12  -8    3.55    0.93
   3 -12   8    3.10    1.77
   3 -12   8    3.18    0.85
  -3 -12  -9    0.07    0.83
   3 -12   9    0.07    1.36
   3 -12   9   -0.18    0.72
  -3 -12 -10    3.03    1.00
   3 -12  10    2.80    1.70
   3 -12  10    1.61    0.80
  -3 -12 -11    1.43    0.88
   3 -12  11    2.14    1.69
   3 -12  11    0.74    0.79
   3 -12  12    5.64    1.02
  -3 -12 -12    6.24    1.17
   3 -12  13    6.19    1.03
  -3 -12 -13    6.18    1.15
  -3 -12 -14   25.10    1.78
  -3 -12 -14   18.84    1.85
  -3 -12 -15   -0.47    0.94
  -3 -12 -16   -1.30    0.95
  -3 -12 -16   -4.08    1.67
  -3 -12 -17    0.91    0.87
  -3 -12 -17    0.54    1.28
  -3 -12 -18    1.64    0.86
  -3 -12 -18    3.22    1.30
  -3 -12 -19    2.22    0.84
   3  12  19    2.00    0.81
  -3 -12 -20    0.20    0.67
  -3 -12 -20    1.95    1.03
   3  12  20   -0.28    0.73
  -3 -12 -21   -0.61    0.63
  -3 -12 -21   -0.10    0.88
   3  12  21   -0.30    0.65
   3  12  22   -0.52    0.60
  -3 -12 -22   -0.38    0.54
   3  12  23    0.25    0.47
  -3 -12 -23    0.74    0.43
   3 -13 -22    1.21    0.62
  -3 -13   9   40.81    2.26
  -3 -13   8   29.22    2.03
   3 -13  -8   27.63    1.85
  -3 -13   7   24.79    1.80
   3 -13  -7   20.26    1.51
  -3 -13   6    0.57    0.85
   3 -13  -6    0.97    0.70
  -3 -13   5    5.19    1.12
   3 -13  -5    3.04    0.92
   3 -13  -4   96.68    3.14
  -3 -13   4  102.47    3.29
   3 -13  -3   68.12    2.67
  -3 -13   3   73.52    2.79
  -3 -13   2   64.37    2.60
   3 -13  -2   64.15    2.64
  -3 -13   1   28.48    1.81
   3 -13  -1   30.45    1.84
  -3 -13   0    4.21    1.01
   3 -13   0    4.60    1.03
  -3 -13  -1   26.89    1.73
   3 -13   1   28.80    1.77
  -3 -13  -1   26.85    1.72
  -3 -13  -2   30.33    1.90
   3 -13   2   30.76    1.85
  -3 -13  -2   27.67    1.82
  -3 -13  -3   23.80    1.68
   3 -13   3   22.96    1.58
  -3 -13  -3   23.39    1.67
  -3 -13  -4   20.96    1.69
   3 -13   4   18.53    1.51
  -3 -13  -5   50.40    2.30
   3 -13   5   47.18    2.21
  -3 -13  -5   44.06    2.24
  -3 -13  -6    6.80    1.15
   3 -13   6    4.26    1.76
   3 -13   6    6.34    1.04
  -3 -13  -7    1.20    0.92
   3 -13   7    2.23    1.63
   3 -13   7    0.93    0.77
  -3 -13  -8    5.90    1.17
   3 -13   8    6.21    2.15
   3 -13   8    3.90    0.96
   3 -13   9   30.71    1.85
  -3 -13  -9   32.84    1.93
   3 -13   9   27.41    3.86
  -3 -13 -10    2.99    1.06
   3 -13  10    1.75    1.63
   3 -13  10    2.18    0.90
   3 -13  11    9.76    1.26
  -3 -13 -11   10.34    1.31
   3 -13  12   24.21    1.77
  -3 -13 -12   24.00    1.78
   3 -13  13   25.54    1.69
  -3 -13 -13   24.32    1.73
   3 -13  14   16.99    1.43
  -3 -13 -14   19.75    1.59
  -3 -13 -15   40.26    2.44
  -3 -13 -15   44.19    2.22
  -3 -13 -16    6.50    1.41
  -3 -13 -16    9.75    1.22
  -3 -13 -17    5.70    1.45
  -3 -13 -17    3.87    0.96
  -3 -13 -18   10.06    1.16
  -3 -13 -18   13.41    1.53
  -3 -13 -19   -0.07    0.70
  -3 -13 -19    2.15    1.12
  -3 -13 -20   -0.48    0.65
  -3 -13 -20    0.09    0.92
  -3 -13 -21    0.07    0.82
  -3 -13 -21    1.79    0.62
  -3 -13 -22    0.28    0.45
   3 -14 -21    9.94    0.90
   3 -14 -20    2.17    0.71
   3 -14 -19    0.14    0.71
   3 -14 -18    1.33    0.81
   3 -14 -12    9.27    1.28
   3 -14 -11    4.73    1.06
  -3 -14  10   25.89    1.82
   3 -14 -10   24.97    1.72
  -3 -14   9    4.69    1.16
   3 -14  -9    4.53    1.07
  -3 -14   8   32.11    2.08
   3 -14  -8   27.87    1.79
  -3 -14   7    2.08    0.97
   3 -14  -6    0.02    0.69
  -3 -14   6    1.67    1.02
   3 -14  -5   34.63    2.03
  -3 -14   5   38.13    2.23
   3 -14  -4  105.57    3.36
  -3 -14   4  110.66    3.50
   3 -14  -3   61.37    2.71
  -3 -14   3   75.81    2.93
   3 -14  -2  180.92    4.37
  -3 -14   2  192.92    4.48
   3 -14  -1  227.55    4.79
  -3 -14   1  231.70    4.83
  -3 -14   0   27.78    1.94
   3 -14   0   24.31    1.72
   3 -14   1    2.48    1.00
  -3 -14  -1    2.56    0.99
  -3 -14  -2   65.37    2.60
  -3 -14  -2   63.09    2.61
   3 -14   2   65.38    2.65
  -3 -14  -3   83.74    3.03
  -3 -14  -3   80.33    2.99
   3 -14   3   83.24    2.89
  -3 -14  -4  107.96    3.49
   3 -14   4  110.53    3.41
  -3 -14  -5  124.47    3.57
  -3 -14  -5  115.12    3.49
   3 -14   5  116.89    3.42
  -3 -14  -6    9.93    1.36
   3 -14   6    8.16    1.20
   3 -14   7    0.35    0.88
  -3 -14  -7    1.29    1.00
   3 -14   7   -0.59    1.55
   3 -14   8   59.69    2.55
  -3 -14  -8   57.77    2.57
   3 -14   9   23.31    1.71
  -3 -14  -9   25.12    1.80
   3 -14  10   12.19    1.50
  -3 -14 -10   12.26    1.53
   3 -14  11   68.04    2.68
  -3 -14 -11   65.88    2.69
  -3 -14 -11   59.74    2.91
   3 -14  12    2.02    0.85
  -3 -14 -12    2.56    1.05
   3 -14  13    7.50    1.08
  -3 -14 -13    7.77    1.23
   3 -14  14    1.04    0.77
  -3 -14 -14    1.11    0.92
  -3 -14 -15   29.82    2.10
  -3 -14 -15   32.90    1.89
  -3 -14 -16    3.14    1.36
  -3 -14 -16    3.38    0.97
  -3 -14 -17   15.83    1.36
  -3 -14 -17   18.28    1.73
  -3 -14 -18    9.24    1.38
  -3 -14 -18    3.40    0.84
  -3 -14 -19    3.54    1.08
  -3 -14 -19    1.07    0.68
  -3 -14 -20   -0.47    0.87
  -3 -14 -20    0.61    0.58
  -3 -14 -21    0.36    0.48
   3 -15 -20    5.17    0.68
   3 -15 -19    1.19    0.62
   3 -15 -18    8.18    0.98
   3 -15 -17    1.05    0.74
   3 -15 -16    0.81    0.76
   3 -15 -15    6.65    1.08
   3 -15 -14    1.58    0.88
   3 -15 -13   17.42    1.47
   3 -15 -12   23.39    1.66
   3 -15 -11   15.36    1.40
  -3 -15  10    6.32    1.20
   3 -15 -10    3.69    0.99
  -3 -15   9   14.16    1.51
   3 -15  -9   12.44    1.31
  -3 -15   8   18.57    1.72
   3 -15  -8   18.96    1.52
  -3 -15   7    7.39    1.37
   3 -15  -6   43.07    2.19
  -3 -15   6   47.14    2.49
   3 -15  -5   33.66    2.01
  -3 -15   5   37.52    2.26
   3 -15  -4   57.44    2.55
  -3 -15   4   65.39    2.82
   3 -15  -3   37.41    2.33
  -3 -15   3   47.70    2.57
   3 -15  -2  284.53    5.47
  -3 -15   2  286.62    5.54
   3 -15  -1  154.70    4.12
  -3 -15   1  167.86    4.30
   3 -15   0    9.88    1.41
  -3 -15   0   17.11    1.72
   3 -15   1    1.41    0.97
  -3 -15  -1    1.76    1.02
   3 -15   2    6.73    1.19
  -3 -15  -2    5.84    1.19
  -3 -15  -3   15.59    1.61
   3 -15   3   15.21    1.56
  -3 -15  -3   14.86    1.68
  -3 -15  -4   75.60    3.02
   3 -15   4   84.00    2.99
  -3 -15  -4   85.58    3.07
   3 -15   5  103.72    3.26
  -3 -15  -5  102.72    3.29
   3 -15   6    9.20    1.33
  -3 -15  -6   10.48    1.42
   3 -15   7   10.12    1.37
  -3 -15  -7   10.06    1.41
  -3 -15  -8  126.10    4.15
   3 -15   8  120.10    3.65
  -3 -15  -8  127.01    3.61
   3 -15   9    8.58    1.38
  -3 -15  -9   10.93    1.54
  -3 -15 -10    5.86    1.19
   3 -15  10    5.02    1.09
  -3 -15 -11    1.34    0.96
   3 -15  11    1.54    0.86
  -3 -15 -12    0.72    0.99
   3 -15  12    0.82    0.78
   3 -15  13   13.40    1.29
  -3 -15 -13   10.83    1.55
  -3 -15 -13   15.07    1.48
  -3 -15 -14   45.47    2.43
   3 -15  14   37.22    1.87
  -3 -15 -14   42.02    2.14
  -3 -15 -15   13.86    1.65
  -3 -15 -15    7.74    1.15
  -3 -15 -16   18.14    1.72
  -3 -15 -16   11.96    1.22
  -3 -15 -17    7.63    1.32
  -3 -15 -17    0.46    0.71
  -3 -15 -18    3.63    1.09
  -3 -15 -18    0.13    0.66
  -3 -15 -19    3.95    0.94
  -3 -15 -19    4.74    0.75
  -3 -15 -20    1.24    0.54
   3 -16 -18    0.70    0.51
   3 -16 -17    5.90    0.81
   3 -16 -16    0.86    0.66
   3 -16 -15   10.48    1.09
   3 -16 -14    2.98    0.84
   3 -16 -13   10.79    1.20
   3 -16 -12    7.43    1.06
   3 -16 -11    1.98    0.83
   3 -16 -10    5.68    1.03
   3 -16  -9   61.30    2.45
  -3 -16   8   36.30    2.18
  -3 -16   7    4.40    1.21
   3 -16  -6   22.41    1.69
  -3 -16   6   27.81    2.03
   3 -16  -5   11.67    1.34
  -3 -16   5   12.31    1.57
   3 -16  -4   22.67    1.73
  -3 -16   4   27.34    2.00
   3 -16  -3   53.69    2.50
  -3 -16   3   55.50    2.66
  -3 -16   2    6.31    1.30
   3 -16  -2    5.48    1.18
   3 -16  -1   31.90    2.05
  -3 -16   1   31.89    2.14
   3 -16   0   25.65    1.87
  -3 -16   0   27.11    1.92
   3 -16   1   11.76    1.53
  -3 -16  -1    9.91    1.55
   3 -16   2   93.66    3.18
  -3 -16  -2   88.04    3.24
  -3 -16  -3   41.11    2.28
   3 -16   3   33.86    2.06
   3 -16   4    4.17    1.14
   3 -16   5    6.06    1.22
  -3 -16  -5    5.75    1.25
   3 -16   6    5.86    1.19
  -3 -16  -6    5.20    1.19
   3 -16   7    0.29    0.86
  -3 -16  -7   -0.19    0.96
   3 -16   8   -0.31    0.88
  -3 -16  -8   -0.56    0.99
   3 -16   9    0.28    0.87
  -3 -16  -9    0.43    0.93
   3 -16  10    4.60    1.01
  -3 -16 -10    4.42    1.14
   3 -16  11    4.79    1.01
  -3 -16 -11    5.20    1.14
  -3 -16 -11    2.91    1.28
   3 -16  12   43.54    2.10
  -3 -16 -12   47.89    2.23
  -3 -16 -13    4.11    1.05
   3 -16  13    5.44    0.93
  -3 -16 -14    4.37    0.95
   3 -16  14    3.09    0.74
  -3 -16 -15    7.85    1.38
  -3 -16 -15   -0.40    0.77
  -3 -16 -16    9.77    1.35
  -3 -16 -16   -0.64    0.74
  -3 -16 -17    7.62    1.15
  -3 -16 -17    3.87    0.79
  -3 -16 -18    3.02    0.89
  -3 -16 -18    4.37    0.74
  -3 -16 -19    1.71    0.54
  -3 -16 -19   -2.46    0.85
   3 -17 -16    0.85    0.48
   3 -17 -15    0.02    0.53
   3 -17 -14    1.35    0.62
   3 -17 -13    4.70    0.81
   3 -17 -12    8.28    0.99
   3 -17 -11   16.47    1.28
  -3 -17   6    5.28    1.32
   3 -17  -6    3.29    0.91
  -3 -17   5    2.54    1.12
   3 -17  -5    1.22    0.88
  -3 -17   4    1.85    1.22
   3 -17  -4    0.45    0.82
   3 -17  -3   10.78    1.42
  -3 -17   3   12.93    1.64
  -3 -17   2   47.29    2.49
   3 -17  -2   44.51    2.34
   3 -17  -1   26.64    1.89
  -3 -17   1   30.26    2.11
  -3 -17   0    3.54    1.25
   3 -17   0    1.10    0.94
   3 -17   1    1.16    0.96
   3 -17   2    8.30    1.33
   3 -17   3   23.63    1.74
   3 -17   4    3.21    1.09
   3 -17   5   19.01    1.64
   3 -17   6    8.05    1.22
   3 -17   7    0.58    0.91
  -3 -17  -7    1.44    0.96
   3 -17   8    0.12    0.86
  -3 -17  -8    0.17    0.89
  -3 -17  -9    0.45    0.87
   3 -17   9    1.15    0.87
  -3 -17 -10    1.37    0.91
   3 -17  10    1.21    0.81
   3 -17  11   12.94    1.30
  -3 -17 -11   14.57    1.37
   3 -17  12    7.31    1.02
  -3 -17 -12    7.23    1.08
   3 -17  13    1.88    0.70
  -3 -17 -13    1.50    0.83
   3 -17  14    0.11    0.52
  -3 -17 -14   -0.04    0.71
  -3 -17 -15   12.46    1.32
  -3 -17 -15    6.09    0.87
  -3 -17 -16    5.17    1.00
  -3 -17 -16    2.66    0.70
  -3 -17 -17   -0.76    0.76
  -3 -17 -17    0.83    0.52
  -3 -17 -18    2.24    0.53
   3 -18  -6   -0.45    0.68
   3 -18  -5    1.13    0.76
   3 -18  -4    1.86    0.86
   3 -18  -3   12.06    1.35
   3 -18  -2    2.10    0.96
   3 -18  -1    3.65    1.09
   3 -18   0   11.24    1.42
   3 -18   1    4.52    1.21
   3 -18   2   14.28    1.42
   3 -18   3    3.20    1.08
   3 -18   4   16.26    1.56
   3 -18   5   29.82    1.91
   3 -18   6    3.51    1.08
   3 -18   7    0.47    0.87
   3 -18   8    0.46    0.77
   3 -18   9    5.38    1.01
  -3 -18 -10   14.04    1.30
   3 -18  10    3.23    0.85
   3 -18  11    6.43    0.96
  -3 -18 -11    6.58    1.01
  -3 -18 -12    2.91    0.81
   3 -18  12    3.28    0.74
  -3 -18 -13    1.66    0.72
   3 -18  13    1.24    0.57
  -3 -18 -14    1.79    0.84
  -3 -18 -14    2.49    0.69
  -3 -18 -15   -1.41    0.74
   3 -19  -5    7.60    1.06
   3 -19  -4   49.07    2.14
   3 -19  -3   23.18    1.60
   3 -19  -2    5.42    1.07
   3 -19  -1    5.95    1.10
   3 -19   0    6.70    1.14
   3 -19   1    0.73    0.91
   3 -19   2    1.45    0.89
   3 -19   3    1.85    0.95
   3 -19   4    2.11    0.90
   3 -19   5    0.72    0.85
   3 -19   6    9.23    1.15
   3 -19   7    0.90    0.80
   3 -19   8   -0.30    0.71
   3 -19   9   -0.26    0.69
   3 -19  10    2.89    0.73
   3 -19  11    0.72    0.57
   3 -19  12   -0.17    0.47
   3 -20  -5    7.68    0.87
   3 -20  -4    2.62    0.75
   3 -20  -3    5.46    0.92
   3 -20  -2    0.48    0.71
   3 -20  -1    1.16    0.77
   3 -20   0    3.17    0.89
   3 -20   1    9.99    1.15
   3 -20   2    1.69    0.80
   3 -20   3   -0.45    0.78
   3 -20   4   -0.32    0.76
   3 -20   5    4.37    0.88
   3 -20   6    0.77    0.67
   3 -20   7    0.46    0.64
   3 -20   8   -0.42    0.60
   3 -20   9   -0.72    0.59
   3 -20  10    5.57    0.72
   3 -21  -3    4.64    0.71
   3 -21  -2   11.15    1.00
   3 -21  -1    7.91    0.92
   3 -21   0    4.36    0.81
   3 -21   1    2.39    0.70
   3 -21   2    0.41    0.61
   3 -21   3    0.20    0.58
   3 -21   4    1.91    0.65
   3 -21   5    1.78    0.61
   3 -21   6    2.66    0.64
   3 -21   7   -0.05    0.49
   3 -21   8   -0.14    0.45
  -4   0  27   -0.31    0.56
  -4   0  26    5.70    0.91
  -4   0  25   -0.45    0.81
  -4   0  24    3.39    1.08
  -4   0  23   -0.32    1.00
  -4   0  22   -1.15    1.17
  -4   0  21   -0.48    1.11
  -4   0  20    4.06    1.26
   4   0 -19   -1.07    1.43
  -4   0  19   -0.10    1.13
  -4   0  18    0.41    1.48
   4   0 -18    0.34    1.42
  -4   0  18   -0.02    1.06
  -4   0  17    0.42    1.48
   4   0 -17   -0.14    1.34
  -4   0  17   -0.22    1.04
  -4   0  16    9.79    1.33
   4   0 -16   12.84    2.55
  -4   0  16    9.18    2.39
  -4   0  15    0.12    0.89
  -4   0  15    0.06    1.34
  -4   0  14   -0.06    0.86
  -4   0  14    0.40    1.31
  -4   0  13   -0.05    0.78
  -4   0  13    0.67    1.36
  -4   0  12    0.90    1.37
  -4   0  11    0.12    1.30
  -4   0  10    3.54    1.49
  -4   0   9    0.76    1.29
  -4   0   8  609.09   11.03
  -4   0   7    3.24    1.54
  -4   0   6  533.86    9.48
  -4   0   5    3.24    1.45
  -4   0   4  379.50    7.74
  -4   0   3    0.35    1.10
  -4   0   2   96.55    3.94
  -4   0   1    0.71    1.16
  -4   0   0  134.05    4.77
  -4   0  -1   -0.55    1.20
  -4   0  -2    1.75    1.32
  -4   0  -3   -0.13    1.20
   4   0  25   -0.24    0.77
   4   0  26   28.81    1.57
   4   0  27    0.47    0.53
  -4  -1  27    0.53    0.48
  -4   1  27    1.00    0.62
  -4  -1  26    0.80    0.64
  -4   1  26   -0.05    0.75
  -4  -1  25    0.18    0.74
  -4   1  25   -0.86    0.89
  -4   1  24    0.06    0.96
  -4  -1  24    0.39    0.83
  -4  -1  23   -0.01    0.94
  -4   1  23   -0.08    1.04
  -4   1  22   -0.25    1.12
  -4  -1  22    1.42    1.04
  -4   1  21   -0.09    1.12
  -4  -1  21    0.96    1.08
  -4  -1  20    9.24    1.47
  -4   1  20    9.02    1.50
   4   1 -19   -0.99    1.63
  -4   1  19   -0.51    1.15
  -4  -1  19    0.44    1.02
  -4   1  18    4.00    1.94
  -4  -1  18    4.80    2.15
   4   1 -18    5.72    2.19
   4  -1 -18    3.36    1.66
  -4  -1  18    4.23    1.19
  -4   1  18    4.97    1.30
  -4  -1  17    2.28    1.78
  -4   1  17    1.24    1.46
   4   1 -17    2.11    1.66
   4  -1 -17    1.26    1.38
  -4  -1  17    0.79    0.97
  -4   1  17    3.00    1.11
  -4  -1  16   -0.89    1.64
  -4   1  16    0.46    1.45
   4   1 -16    0.04    1.35
   4  -1 -16   -0.34    1.29
  -4  -1  16    0.06    0.96
  -4   1  16   -0.50    0.98
  -4  -1  15    2.57    1.79
  -4   1  15    3.20    1.70
   4   1 -15    4.99    1.85
   4  -1 -15    3.48    1.61
  -4  -1  15    3.60    1.06
  -4   1  15    2.96    0.92
  -4  -1  14    7.23    1.11
  -4   1  14    6.13    1.04
  -4  -1  14    6.91    2.08
  -4   1  14    8.90    2.19
  -4   1  13   10.93    1.20
  -4  -1  13   12.22    1.28
  -4  -1  13   15.42    2.66
  -4   1  13   13.20    2.40
  -4  -1  12   18.40    2.65
  -4   1  12   14.90    2.44
  -4  -1  11   23.62    2.83
  -4   1  11   20.82    2.65
  -4  -1  10   33.17    3.06
  -4   1  10   32.13    3.05
  -4   1   9    4.94    1.53
  -4  -1   9    6.17    1.74
  -4  -1   8   82.70    4.25
  -4   1   8   81.97    4.16
  -4  -1   7  167.53    5.72
  -4   1   7  161.60    5.48
  -4   1   6   16.65    2.03
  -4  -1   6   14.82    2.03
  -4   1   5  299.97    6.95
  -4  -1   5  301.83    7.17
  -4   1   4   83.70    3.73
  -4  -1   4   86.35    3.94
  -4  -1   3   37.50    2.65
  -4   1   3   36.33    2.58
  -4   1   2   65.40    3.27
  -4  -1   2   64.83    3.29
  -4   1   1   63.15    3.22
  -4  -1   1   63.00    3.26
  -4   1   0   18.44    2.07
  -4  -1   0   19.42    2.13
  -4  -1  -1   55.69    3.25
  -4   1  -1   58.12    3.38
  -4   1  -2   10.70    1.72
  -4  -1  -2   10.23    1.81
  -4  -1  -3   10.12    1.84
   4  -1  25   36.83    1.83
   4   1  26    1.18    0.76
   4  -1  26    0.94    0.64
   4   1  27    4.23    0.76
  -4   2  27    0.69    0.60
  -4  -2  26    0.17    0.52
  -4   2  26    0.89    0.76
  -4  -2  25   -0.08    0.68
  -4   2  25   -0.40    0.89
  -4   2  24   10.91    1.38
  -4  -2  24   10.44    1.19
  -4  -2  23    1.48    0.88
  -4   2  23    2.00    1.12
  -4   2  22   -0.66    1.17
  -4  -2  22   -0.97    0.97
  -4  -2  21   10.92    1.43
  -4   2  21   13.17    1.63
  -4   2  20    0.61    1.19
  -4  -2  20    0.34    0.98
  -4   2  19    4.77    1.33
  -4  -2  19    4.93    1.21
  -4  -2  18    3.88    1.99
  -4   2  18    4.11    1.95
   4   2 -18    4.21    2.14
  -4  -2  18    4.03    1.12
  -4   2  18    3.21    1.22
  -4  -2  17   -1.03    1.68
  -4   2  17    0.06    1.28
   4   2 -17    0.43    1.58
  -4  -2  17   -0.34    1.01
  -4   2  17    0.12    1.04
  -4  -2  16    9.03    1.30
  -4  -2  16    4.95    1.99
  -4   2  16    5.90    2.06
   4   2 -16    7.64    2.37
   4  -2 -16    5.75    1.70
  -4   2  16    6.07    1.21
  -4  -2  15   26.26    1.89
  -4   2  15   28.97    1.88
   4   2 -15   26.21    3.43
   4  -2 -15   23.73    2.92
  -4  -2  15   27.81    3.62
  -4   2  15   22.44    3.21
  -4  -2  14   12.72    1.38
  -4   2  14   12.89    1.34
  -4   2  14   12.28    2.45
  -4  -2  14   12.86    2.58
  -4   2  13    1.92    0.78
  -4  -2  13    1.62    1.50
  -4   2  13    1.56    1.42
  -4  -2  12    2.18    1.54
  -4   2  12    3.72    1.57
  -4  -2  11  186.81    7.26
  -4   2  11  181.96    7.00
  -4  -2  10   94.56    5.05
  -4   2  10   94.30    4.88
  -4  -2   9  373.21    9.17
  -4   2   9  353.85    8.73
  -4  -2   8   16.14    2.29
  -4   2   8   14.47    2.06
  -4  -2   7   52.07    3.35
  -4   2   7   52.89    3.24
  -4  -2   6   10.07    1.73
  -4   2   6   10.80    1.64
  -4   2   5   24.34    2.25
  -4  -2   5   24.64    2.40
  -4   2   4   33.62    2.51
  -4  -2   4   33.73    2.66
  -4   2   3  483.20    8.55
  -4  -2   3  471.30    8.77
  -4  -2   2   15.32    2.00
  -4   2   2   14.05    1.85
  -4  -2   1  170.78    5.18
  -4   2   1  185.78    5.36
  -4   2   0    1.71    1.12
  -4  -2   0    2.35    1.26
  -4  -2  -1   74.94    3.74
  -4   2  -1   84.19    3.84
  -4   2  -2   -0.26    1.13
  -4  -2  -2   -0.19    1.23
  -4  -2  -3   63.54    3.65
   4  -2  24    0.15    0.67
   4   2  26    2.41    0.81
   4   2  27    3.90    0.77
  -4   3  27   -0.04    0.61
  -4   3  26   -0.56    0.77
  -4   3  25    1.24    0.90
  -4  -3  24    0.75    0.70
  -4   3  24    0.38    1.01
  -4   3  23    0.19    1.07
  -4  -3  23    0.43    0.77
  -4   3  22   -0.75    1.20
  -4  -3  22   -0.37    0.83
  -4  -3  21   33.65    2.03
  -4   3  21   39.55    2.40
  -4   3  20    2.74    1.26
  -4  -3  20    1.66    0.98
  -4   3  19    4.22    1.28
  -4  -3  19    3.82    1.02
  -4   3  18    4.98    1.97
  -4  -3  18    6.49    2.25
   4   3 -18    6.14    2.52
  -4   3  18    5.24    1.25
  -4  -3  18    4.82    1.10
  -4  -3  17   -0.71    1.62
  -4   3  17    1.73    1.53
   4   3 -17   -0.91    1.85
  -4   3  17   -0.62    0.98
  -4  -3  17    0.06    0.90
  -4  -3  16    5.43    1.96
  -4   3  16    4.17    1.91
   4   3 -16    5.87    2.18
  -4   3  16    4.90    1.17
  -4  -3  16    4.82    1.09
  -4  -3  15   37.39    2.06
  -4   3  15   38.67    2.15
   4   3 -15   43.35    4.43
  -4  -3  15   36.23    4.11
  -4   3  15   38.24    3.95
  -4   3  14   21.27    1.64
  -4  -3  14   17.60    1.47
  -4  -3  14   20.82    3.13
  -4   3  14   19.06    2.79
  -4   3  13   29.37    1.79
  -4  -3  13   21.75    1.53
  -4  -3  13   32.04    3.53
  -4   3  13   29.46    3.21
  -4  -3  12   89.19    5.45
  -4   3  12   81.10    5.00
  -4   3  11    4.49    1.56
  -4  -3  11    2.38    1.39
  -4  -3  10   40.37    3.50
  -4   3  10   37.51    3.22
  -4  -3   9   21.98    2.54
  -4   3   9   18.47    2.17
  -4  -3   8  113.83    5.08
  -4   3   8  106.43    4.63
  -4   3   7   19.37    2.17
  -4  -3   7   21.82    2.55
  -4  -3   6  496.52    9.76
  -4   3   6  502.30    9.06
  -4   3   5   71.19    3.47
  -4  -3   5   70.64    3.77
  -4   3   4    9.82    1.60
  -4  -3   4   10.99    1.86
  -4  -3   3   24.20    2.29
  -4   3   3   24.86    2.14
  -4   3   2   60.62    3.19
  -4  -3   2   59.71    3.37
  -4   3   1   12.27    1.84
  -4  -3   1   26.22    2.46
  -4   3   0  301.56    6.85
  -4  -3   0  280.86    6.82
  -4   3  -1  231.10    6.04
  -4  -3  -1  219.14    6.25
  -4  -3  -2    3.59    1.41
  -4  -3  -3   22.88    2.37
   4   3  26    0.23    0.72
   4   3  27   -0.61    0.65
   4   3  28   -0.17    0.47
  -4   4  27    2.42    0.69
  -4   4  26   -0.84    0.76
  -4   4  25   -0.89    0.91
  -4   4  24   -0.18    1.00
  -4   4  23    1.24    1.08
  -4   4  22   11.01    1.55
  -4  -4  21    4.56    1.04
  -4   4  21    6.57    1.46
  -4   4  20    0.25    1.18
  -4  -4  20    0.42    0.81
  -4   4  19    0.21    1.15
  -4  -4  19    0.69    0.85
  -4   4  18    2.12    1.30
  -4   4  18    7.40    1.40
  -4  -4  18    5.45    1.11
   4   4 -18    6.53    2.45
  -4  -4  17    3.24    1.84
  -4   4  17    3.12    1.51
  -4  -4  17    5.25    1.10
  -4   4  17    4.91    1.21
   4   4 -17    4.47    2.26
  -4   4  16    3.66    1.77
  -4  -4  16    3.82    1.86
  -4   4  16    4.08    1.16
  -4  -4  16    2.87    0.92
   4   4 -16    3.04    2.15
  -4   4  15    0.63    1.33
  -4  -4  15    0.78    1.48
  -4  -4  15    0.30    0.69
  -4   4  15    0.02    0.85
   4   4 -15   -1.01    1.66
  -4   4  14    6.51    1.14
  -4  -4  14    4.55    0.92
  -4  -4  14    7.49    2.20
  -4   4  14    6.93    1.85
  -4   4  13    2.15    0.89
  -4  -4  13    1.12    0.71
  -4  -4  13    1.82    1.45
  -4   4  13    1.83    1.29
  -4  -4  12   14.59    2.51
  -4   4  12   12.38    2.14
  -4   4  12   11.85    1.22
  -4  -4  11    2.83    1.62
  -4   4  11    2.97    1.36
  -4  -4  10  290.92    8.94
  -4   4  10  264.97    7.81
  -4   4   9    2.63    1.16
  -4  -4   9    2.27    1.46
  -4  -4   8  121.99    5.40
  -4   4   8  113.23    4.66
  -4  -4   7   84.85    4.45
  -4   4   7   84.32    3.89
  -4   4   6   77.44    3.69
  -4  -4   6   78.78    4.22
  -4  -4   5  183.77    6.11
  -4   4   5  184.86    5.45
  -4   4   4   22.85    2.09
  -4  -4   4   23.35    2.47
  -4   4   3  334.59    6.94
  -4  -4   3  311.92    7.39
  -4   4   2  651.47    9.58
  -4  -4   2  624.06   10.39
  -4  -4   1   78.44    3.84
  -4   4   1   85.07    3.58
  -4   4   0    5.25    1.12
  -4  -4   0    4.47    1.39
  -4  -4  -1   40.10    3.09
  -4  -4  -2   47.92    3.41
  -4  -4  -3  194.30    6.09
  -4  -4 -18    4.48    1.19
   4   4  26   -0.15    0.73
   4   4  27    2.54    0.72
  -4   5  27   -0.06    0.55
  -4   5  26   11.47    1.09
  -4   5  25   -0.41    0.86
  -4   5  24   29.24    1.85
  -4   5  23    0.82    1.03
  -4   5  22   18.79    1.80
  -4   5  21  108.77    3.61
  -4   5  20   26.79    2.12
  -4   5  19   28.20    2.14
  -4   5  18   13.40    1.64
  -4   5  17   15.26    1.70
   4   5 -17   12.56    3.15
  -4  -5  17   11.04    2.74
  -4   5  16   18.51    1.70
   4   5 -16   16.25    3.20
  -4  -5  16   14.62    2.94
  -4   5  15   11.70    1.42
   4   5 -15    9.50    2.62
  -4  -5  15    9.42    2.42
  -4   5  15    8.09    2.01
  -4   5  14   40.20    2.14
   4   5 -14   46.32    4.56
  -4  -5  14   36.09    4.02
  -4   5  14   34.09    3.51
  -4  -5  13   18.67    2.97
  -4   5  13   16.36    2.49
  -4   5  13   20.89    1.63
  -4  -5  12  156.47    7.36
  -4   5  12  142.10    6.31
  -4   5  12  150.83    3.71
  -4  -5  11    1.13    1.27
  -4   5  11    0.87    1.00
  -4  -5  10    4.90    1.70
  -4   5  10    4.70    1.33
  -4  -5   9   41.67    3.55
  -4   5   9   31.58    2.68
  -4  -5   8  205.73    7.21
  -4   5   8  176.91    5.75
  -4  -5   7   67.09    4.15
  -4   5   7   62.58    3.34
  -4  -5   6   72.17    4.30
  -4   5   6   66.03    3.38
  -4  -5   5  239.46    7.16
  -4   5   5  247.88    6.22
  -4   5   4    7.30    1.28
  -4  -5   4    6.75    1.70
  -4   5   3   34.96    2.28
  -4  -5   3   33.36    2.81
  -4  -5   2  102.35    4.60
  -4   5   2   87.97    3.56
  -4   5   1  191.79    4.93
  -4  -5   1  192.62    6.13
  -4  -5   0  224.93    6.79
  -4  -5  -1  182.20    6.00
  -4  -5  -2   26.56    2.51
  -4  -5  -3   31.90    2.76
  -4  -5 -18    0.78    1.08
  -4  -5 -19    2.45    1.12
  -4  -5 -20    2.15    0.96
   4   5  26   -0.33    0.72
   4   5  27   -0.46    0.61
  -4   6  27    6.69    0.74
  -4   6  26   14.58    1.13
  -4   6  25    5.03    0.96
  -4   6  24    7.77    1.18
  -4   6  23    2.81    1.05
  -4   6  22   11.59    1.49
  -4   6  21   15.94    1.73
  -4   6  20   22.59    1.98
  -4   6  19   24.49    1.99
  -4   6  18    2.25    1.19
  -4   6  17  118.12    3.78
   4   6 -17  105.73    7.94
  -4   6  16   49.29    2.53
  -4  -6  16   38.98    4.47
   4   6 -16   45.09    5.16
  -4   6  15   48.15    2.44
  -4  -6  15   43.32    4.54
   4   6 -15   49.42    5.16
  -4   6  14   16.24    1.51
  -4  -6  14   13.73    2.69
   4   6 -14   16.68    3.23
  -4  -6  13    4.76    1.81
  -4   6  13    3.30    0.94
   4   6 -13    5.49    2.16
  -4  -6  12    1.01    1.46
  -4   6  12    1.42    0.81
  -4   6  11   31.08    1.75
  -4  -6  11   35.73    3.60
  -4  -6  10   -0.52    1.31
  -4  -6   9   18.64    2.61
  -4  -6   8    2.03    1.40
  -4  -6   7   20.18    2.57
  -4  -6   6   47.92    3.67
  -4  -6   5   92.76    4.74
  -4  -6   4    7.48    1.70
  -4  -6   3   10.61    1.90
  -4  -6   2    1.54    1.36
  -4  -6   1  132.58    5.49
  -4  -6   0  933.01   13.82
  -4  -6  -1  751.08   12.38
  -4  -6  -2   14.04    2.07
  -4  -6  -3    0.29    1.42
  -4  -6 -18   15.10    1.76
  -4  -6 -19    4.86    1.29
  -4  -6 -20    4.71    1.23
  -4  -6 -21    7.04    1.14
   4   6  25   -0.86    0.81
   4   6  26    0.14    0.64
   4   6  27    2.55    0.65
  -4   7  26    1.88    0.66
  -4   7  25    3.21    0.81
  -4   7  24   10.09    1.20
  -4   7  23    2.89    1.02
  -4   7  22    9.30    1.36
  -4   7  21    0.07    1.03
  -4   7  20   -0.21    1.11
  -4   7  19    5.60    1.38
  -4   7  18   33.42    2.23
  -4   7  17   63.03    2.86
  -4  -7  16    4.77    2.06
   4   7 -16    5.08    2.37
  -4   7  16    6.64    1.31
  -4  -7  15    7.11    2.22
   4   7 -15    7.57    2.56
  -4   7  15    7.27    1.28
  -4  -7  14    4.61    1.98
   4   7 -14    4.40    2.09
  -4   7  14    5.61    1.14
  -4   7  13   26.18    1.82
  -4  -7  13   26.76    3.48
   4   7 -13   28.65    3.82
  -4  -7  12    0.77    1.39
   4   7 -12    1.81    1.70
  -4   7  12    2.13    0.89
  -4   7  11   22.91    1.54
  -4  -7  11   27.00    3.33
  -4   7  10    0.56    0.65
  -4  -7  10    1.39    1.36
  -4  -7   9    3.33    1.57
  -4  -7   8    6.65    1.86
  -4  -7   7   94.70    5.16
  -4  -7   6   33.02    3.10
  -4  -7   5   29.79    2.88
  -4  -7   4    0.74    1.14
  -4  -7   3    6.08    1.67
  -4  -7   2   73.60    4.24
  -4  -7   1    8.11    1.75
  -4  -7   0  117.92    5.27
  -4  -7  -1  167.64    6.18
  -4  -7  -2   11.63    2.03
  -4  -7  -9   15.53    1.22
  -4  -7 -10    0.99    0.67
  -4  -7 -18   -0.19    1.15
  -4  -7 -19    1.48    1.15
  -4  -7 -20   11.86    1.45
  -4  -7 -21    1.97    0.95
  -4  -7 -22    0.21    0.75
   4   7  25   -0.79    0.76
   4   7  26   -0.69    0.66
   4   7  27    0.08    0.48
  -4   8  26    4.07    0.64
  -4   8  25    4.06    0.79
  -4   8  24    9.27    1.09
  -4   8  23    2.59    0.94
  -4   8  22    6.61    1.18
  -4   8  21    2.63    1.10
  -4   8  20    0.25    1.01
  -4   8  19   50.87    2.53
  -4   8  18    1.28    1.11
  -4   8  17    3.41    1.19
  -4   8  16   18.23    1.76
  -4   8  15   18.41    1.64
   4   8 -15   19.87    3.66
  -4  -8  15   11.73    2.62
  -4   8  14   18.22    1.63
  -4  -8  14   14.30    2.78
   4   8 -14   19.89    3.60
  -4  -8  13    2.11    1.50
   4   8 -13    3.30    1.94
  -4   8  13    2.44    0.94
  -4   8  12   73.68    2.74
   4   8 -12   82.36    6.08
  -4  -8  12   74.33    5.64
  -4   8  11   29.96    1.80
  -4  -8  11   33.45    3.79
   4   8 -11   36.05    3.97
  -4   8  10    3.36    0.83
  -4  -8  10    5.06    1.84
  -4  -8   9    3.92    1.70
  -4  -8   8   64.43    4.62
  -4  -8   7   26.72    2.99
  -4  -8   6    3.07    1.46
  -4  -8   5   68.05    4.35
  -4  -8   4    3.43    1.51
  -4  -8   3  153.69    6.30
  -4  -8   2   33.35    3.10
  -4  -8   1   -1.43    1.48
  -4  -8   0    0.88    1.19
  -4  -8  -1   12.67    2.03
  -4  -8  -2    0.36    1.17
  -4  -8  -8   54.43    2.13
  -4  -8  -9    0.93    0.70
   4  -8  12   54.50    2.20
   4  -8  13   44.86    2.09
  -4  -8 -17   18.52    1.92
  -4  -8 -18   13.79    1.75
  -4  -8 -19   23.20    1.98
  -4  -8 -20   21.33    1.74
  -4  -8 -21    8.74    1.22
  -4  -8 -22    6.14    1.00
  -4  -8 -23    0.66    0.69
   4   8  24    9.99    1.14
   4   8  25    2.94    0.78
   4   8  26   11.27    0.96
  -4   9  25    0.82    0.54
  -4   9  24   12.91    1.09
  -4   9  23   -0.14    0.74
  -4   9  22   11.07    1.27
  -4   9  21   56.43    2.42
  -4   9  20    4.50    1.14
  -4   9  19   14.80    1.55
  -4   9  18   25.81    1.91
  -4   9  17    9.42    1.36
  -4   9  16   77.21    2.99
  -4   9  15    4.90    1.16
  -4   9  14   14.89    1.50
  -4  -9  14   10.31    2.48
   4   9 -14   11.97    2.89
  -4   9  13   11.82    1.32
   4   9 -13   10.24    2.76
  -4  -9  13    8.70    2.37
   4   9 -12   -0.07    1.44
  -4  -9  12    2.01    1.49
  -4   9  12    1.08    0.76
  -4   9  11   14.82    1.35
   4   9 -11   20.13    3.31
  -4  -9  11   16.93    2.85
   4   9 -10   77.26    5.52
  -4  -9  10   74.43    5.38
  -4  -9   9   47.23    4.22
  -4  -9   8    5.61    1.78
  -4  -9   7   29.59    3.23
  -4  -9   6   18.82    2.59
  -4  -9   5   12.29    2.13
  -4  -9   4    7.40    1.85
  -4  -9   3   33.05    3.22
  -4  -9   2   11.64    2.07
  -4  -9   1   73.41    4.56
  -4  -9   0   -0.16    1.20
  -4  -9  -1    6.45    1.49
  -4  -9  -6    5.16    0.93
  -4  -9  -7   16.59    1.33
  -4  -9  -8    0.57    0.65
  -4  -9  -8    0.94    0.73
   4  -9   9    0.99    0.63
  -4  -9  -9    0.70    0.67
   4  -9  10    1.14    0.71
  -4  -9 -10    0.78    0.69
   4  -9  11    7.02    0.99
  -4  -9 -11    6.58    0.99
   4  -9  12  139.37    3.53
   4  -9  13   28.88    1.73
  -4  -9 -17   12.37    1.79
  -4  -9 -18   12.82    1.71
  -4  -9 -19    7.16    1.44
  -4  -9 -19    4.65    0.87
  -4  -9 -20   15.09    1.53
  -4  -9 -21    2.14    0.92
  -4  -9 -22   -0.45    0.79
  -4  -9 -23    2.40    0.73
  -4  -9 -24   -0.96    0.58
   4   9  24   -0.35    0.70
   4   9  25   -0.64    0.63
  -4  10  24    0.60    0.51
  -4  10  23   -0.02    0.62
  -4  10  22   15.45    1.27
  -4  10  21    3.28    0.90
  -4  10  20    0.24    0.84
  -4  10  19   10.36    1.27
  -4  10  18    3.31    1.04
  -4  10  17    5.25    1.15
  -4  10  16  110.22    3.44
  -4  10  15   13.76    1.43
  -4  10  14    7.88    1.18
   4  10 -13    3.72    1.97
  -4  10  13    3.45    0.92
  -4 -10  13    2.31    1.55
   4  10 -12    0.12    1.48
  -4 -10  12   -0.33    1.20
   4  10 -11   27.05    3.75
  -4 -10  11   20.29    3.12
   4  10 -10   70.30    5.43
  -4 -10  10   60.01    4.86
   4  10  -9    3.52    1.59
  -4 -10   9    3.77    1.59
   4  10  -8    0.01    1.18
  -4 -10   8    0.91    1.20
   4  10  -7    2.72    1.23
  -4 -10   7    3.09    1.49
  -4 -10   6    5.51    1.69
  -4 -10   6    5.30    0.92
  -4 -10   5   25.14    3.01
  -4 -10   5   21.46    1.53
  -4 -10   4    4.13    1.53
  -4 -10   4    4.36    0.93
  -4 -10   3   29.88    1.76
  -4 -10   3   32.50    3.28
  -4 -10   2   21.79    1.49
  -4 -10   2   19.96    2.59
  -4 -10   1   11.30    1.20
   4 -10  -1    9.64    1.18
  -4 -10   1   11.89    2.22
   4 -10   0   65.99    2.43
  -4 -10   0   72.95    2.53
  -4 -10   0   70.47    4.50
   4 -10   1    5.17    0.91
  -4 -10  -1    6.61    1.04
  -4 -10  -2    0.01    0.66
   4 -10   2    1.00    0.69
  -4 -10  -3    0.85    0.74
  -4 -10  -3   -0.03    0.66
   4 -10   3   -0.15    0.56
  -4 -10  -4    2.93    0.85
  -4 -10  -4    3.24    0.90
   4 -10   4    3.52    0.79
  -4 -10  -5    6.35    0.96
  -4 -10  -5    6.92    1.09
   4 -10   5    7.17    0.91
  -4 -10  -6    2.20    0.83
  -4 -10  -6    3.07    0.94
   4 -10   6    1.39    0.75
   4 -10   7   29.79    1.69
  -4 -10  -7   30.52    1.76
   4 -10   8   90.39    2.87
  -4 -10  -8   97.01    3.04
   4 -10   9   10.79    1.17
  -4 -10  -9   10.59    1.26
   4 -10  10    2.28    0.86
  -4 -10 -10    1.78    0.83
   4 -10  11   23.55    1.64
  -4 -10 -11   23.28    1.63
   4 -10  12    1.42    0.83
  -4 -10 -12    0.02    0.82
   4 -10  13   46.69    2.21
  -4 -10 -13   48.93    2.31
   4 -10  14    0.21    0.66
  -4 -10 -14   -0.04    0.81
  -4 -10 -15   26.64    1.74
  -4 -10 -16    2.88    0.88
  -4 -10 -16    0.26    1.45
  -4 -10 -17   -1.03    0.80
  -4 -10 -17   -0.49    1.28
  -4 -10 -18   12.06    1.70
  -4 -10 -18    6.97    1.01
  -4 -10 -19   14.28    1.64
  -4 -10 -19    9.40    1.01
  -4 -10 -20   13.31    1.47
  -4 -10 -20    8.86    0.98
  -4 -10 -21    3.59    0.95
  -4 -10 -22   -0.33    0.76
   4  10  23    5.97    0.93
  -4 -10 -23    6.18    0.87
   4  10  24    0.11    0.61
  -4  11  23   23.66    1.15
  -4  11  22    2.13    0.66
  -4  11  21   10.57    1.06
  -4  11  20    2.03    0.79
  -4  11  19    9.16    1.15
  -4  11  18   47.01    2.15
  -4  11  17    3.38    0.94
  -4  11  16   37.17    1.99
   4  11 -12   52.52    5.30
   4  11 -11    0.75    1.34
   4  11 -10   13.52    2.66
   4  11  -9   48.64    4.56
  -4 -11   7   32.54    2.02
  -4 -11   6   24.94    1.72
  -4 -11   5    1.27    0.80
   4 -11  -5    0.44    0.60
   4 -11  -4   17.70    1.46
  -4 -11   4   23.88    1.74
   4 -11  -3   39.67    1.97
  -4 -11   3   49.29    2.26
   4 -11  -2   25.84    1.69
  -4 -11   2   29.56    1.85
  -4 -11   2   25.00    3.01
   4 -11  -1   41.59    2.05
  -4 -11   1   42.75    2.05
  -4 -11   0    9.63    1.30
   4 -11   0    5.50    1.08
  -4 -11  -1   58.74    2.39
  -4 -11  -1   64.31    2.44
   4 -11   1   59.06    2.34
  -4 -11  -2   33.31    1.91
  -4 -11  -2   36.30    2.01
   4 -11   2   34.00    1.91
  -4 -11  -3   39.04    2.09
  -4 -11  -3   45.18    2.17
   4 -11   3   42.56    1.99
  -4 -11  -4    2.70    0.97
   4 -11   4    3.22    1.67
  -4 -11  -4    3.80    0.96
   4 -11   4    3.08    0.84
   4 -11   5    7.29    1.05
  -4 -11  -5    7.93    1.16
   4 -11   6  109.51    3.15
  -4 -11  -6  116.18    3.40
   4 -11   7   18.07    1.44
  -4 -11  -7   19.01    1.54
  -4 -11  -8    6.60    1.14
   4 -11   8    6.48    1.10
  -4 -11  -9   67.96    2.68
   4 -11   9   67.48    2.55
  -4 -11 -10   23.37    1.80
   4 -11  10   20.73    1.63
  -4 -11 -11   56.00    2.48
   4 -11  11   58.32    2.43
  -4 -11 -12    8.63    1.30
   4 -11  12    9.57    1.27
  -4 -11 -13  112.94    3.38
   4 -11  13  111.45    3.33
  -4 -11 -14    3.76    0.99
   4 -11  14    4.67    0.92
  -4 -11 -15    4.87    1.63
  -4 -11 -15   10.22    1.22
  -4 -11 -16   -1.55    0.89
  -4 -11 -17   -0.97    1.47
  -4 -11 -17    0.53    0.73
  -4 -11 -18    5.39    1.42
  -4 -11 -18    3.68    0.85
  -4 -11 -19    5.16    1.30
  -4 -11 -19    1.80    0.71
  -4 -11 -20    0.24    0.55
  -4 -11 -20    2.99    1.09
  -4 -11 -21    5.34    0.99
  -4 -11 -22   10.00    1.04
   4  11  22    9.38    1.02
   4  11  23   -0.17    0.57
  -4 -11 -23   -0.77    0.68
  -4 -12   6  100.65    3.33
  -4 -12   5    8.02    1.30
   4 -12  -5    4.59    0.98
  -4 -12   4    7.40    1.17
   4 -12  -4    4.90    0.96
   4 -12  -3   28.82    1.82
  -4 -12   3   31.08    1.91
  -4 -12   2    3.84    1.03
   4 -12  -2    3.11    0.97
   4 -12  -1    9.52    1.21
  -4 -12   1   10.02    1.29
   4 -12   0   28.47    1.79
  -4 -12   0   30.00    1.82
  -4 -12  -1    6.50    1.02
  -4 -12  -1    9.59    1.26
   4 -12   1    7.24    1.12
  -4 -12  -2    1.27    0.94
   4 -12   2    0.57    0.73
  -4 -12  -3   -0.08    0.81
   4 -12   3   -0.26    0.71
  -4 -12  -4    9.62    1.31
   4 -12   4    8.19    1.13
   4 -12   5    3.22    0.93
  -4 -12  -5    3.24    0.97
   4 -12   6    2.05    1.41
   4 -12   6    4.12    0.91
  -4 -12  -6    3.52    1.01
   4 -12   7    0.65    1.47
  -4 -12  -7    1.90    0.92
   4 -12   7    0.23    0.78
  -4 -12  -8    9.46    1.27
   4 -12   8    7.36    2.16
   4 -12   8    8.93    1.18
  -4 -12  -9   24.65    1.79
   4 -12   9   21.52    3.46
   4 -12   9   20.78    1.62
  -4 -12 -10    1.31    0.96
   4 -12  10    0.24    0.84
   4 -12  10    2.89    1.81
   4 -12  11   24.20    1.75
  -4 -12 -11   25.83    1.82
   4 -12  12   13.86    1.36
  -4 -12 -12   14.74    1.44
   4 -12  13   64.28    2.64
  -4 -12 -13   67.70    2.70
   4 -12  14    3.78    1.02
  -4 -12 -14    4.26    1.10
  -4 -12 -15   37.59    2.37
  -4 -12 -15   43.39    2.11
  -4 -12 -16   14.21    1.29
  -4 -12 -16    7.78    1.50
  -4 -12 -17    2.29    0.82
  -4 -12 -17   -1.36    1.53
  -4 -12 -18   -0.14    0.66
  -4 -12 -18    1.08    1.23
  -4 -12 -19    9.20    1.39
  -4 -12 -19    4.64    0.84
  -4 -12 -20    1.39    0.60
   4  12  20    1.50    0.71
  -4 -12 -21   -0.42    0.79
   4  12  21    1.09    0.63
   4  12  22    4.29    0.68
  -4 -12 -22    5.05    0.81
   4 -13 -21    1.14    0.52
   4 -13 -20    4.31    0.76
   4 -13  -6  103.51    3.20
  -4 -13   5   74.26    3.03
   4 -13  -5   66.75    2.67
   4 -13  -4    0.75    0.80
  -4 -13   4    3.30    1.14
  -4 -13   3   11.64    1.42
   4 -13  -3    7.59    1.16
   4 -13  -2   16.74    1.58
  -4 -13   2   22.11    1.83
   4 -13  -1   89.76    3.09
  -4 -13   1   94.33    3.20
   4 -13   0   10.92    1.38
  -4 -13   0   16.52    1.66
   4 -13   1   33.89    1.94
   4 -13   2    0.68    0.84
   4 -13   3   26.18    1.81
  -4 -13  -3   30.11    1.94
   4 -13   4   26.42    1.73
  -4 -13  -4   28.51    1.90
  -4 -13  -5    5.65    1.20
   4 -13   5    4.94    1.01
  -4 -13  -6    1.17    0.98
   4 -13   6   -1.01    0.91
  -4 -13  -7    3.36    1.03
   4 -13   7    1.76    0.89
  -4 -13  -8    3.00    1.06
   4 -13   8    1.42    0.84
   4 -13   9   27.92    1.87
  -4 -13  -9   29.26    1.95
   4 -13  10   11.90    1.35
  -4 -13 -10   11.77    1.38
  -4 -13 -11    4.31    1.11
   4 -13  11    2.46    0.89
   4 -13  12   67.80    2.72
  -4 -13 -12   71.77    2.78
   4 -13  13    3.87    0.97
  -4 -13 -13    3.05    1.02
  -4 -13 -14   14.01    1.39
   4 -13  14   12.45    1.27
  -4 -13 -15    0.22    0.78
  -4 -13 -16    0.75    0.76
  -4 -13 -17    0.21    0.68
  -4 -13 -17   -1.87    1.33
  -4 -13 -18    0.17    0.63
  -4 -13 -18    1.63    1.14
  -4 -13 -19    3.17    1.07
  -4 -13 -19    0.28    0.56
  -4 -13 -20    8.46    1.13
  -4 -13 -20    4.67    0.69
  -4 -13 -21    0.96    0.71
  -4 -13 -22   -1.62    0.64
   4 -14 -19    1.17    0.56
   4 -14 -18   20.62    1.28
   4 -14 -17    4.06    0.86
   4 -14 -16   51.12    2.09
   4 -14 -15   14.75    1.32
   4 -14 -14   37.92    1.91
   4 -14  -6    0.74    0.80
   4 -14  -5   44.48    2.33
   4 -14  -4   12.99    1.41
   4 -14  -3    3.79    1.13
   4 -14  -2   74.42    2.92
   4 -14  -1    3.10    1.07
   4 -14   0   14.75    1.58
   4 -14   1   57.98    2.59
   4 -14   2  122.38    3.62
   4 -14   3   15.00    1.51
  -4 -14  -4    1.15    1.03
   4 -14   4    0.14    0.89
  -4 -14  -5    6.02    1.25
   4 -14   5    4.91    1.09
  -4 -14  -6    5.66    1.26
   4 -14   6    5.13    1.22
   4 -14   7   65.41    2.64
  -4 -14  -7   62.81    2.68
   4 -14   8   13.37    1.53
  -4 -14  -8   16.37    1.69
   4 -14   9   46.89    2.38
  -4 -14  -9   49.05    2.45
   4 -14  10   72.65    2.77
  -4 -14 -10   72.31    2.80
   4 -14  11    6.93    1.25
  -4 -14 -11    7.72    1.27
  -4 -14 -12    0.99    0.91
   4 -14  12    1.15    0.85
   4 -14  13    8.61    1.13
  -4 -14 -13    9.91    1.26
  -4 -14 -14    0.83    0.80
   4 -14  14   -0.44    0.68
  -4 -14 -15    1.18    0.81
  -4 -14 -16   10.19    1.44
  -4 -14 -16   13.94    1.23
  -4 -14 -17    1.16    1.14
  -4 -14 -17    1.37    0.71
  -4 -14 -18    3.08    0.76
  -4 -14 -18    9.27    1.28
  -4 -14 -19   43.78    1.87
  -4 -14 -19   33.96    1.44
  -4 -14 -20    1.32    0.46
  -4 -14 -20    2.23    0.77
  -4 -14 -21    0.59    0.59
   4 -15  -6    4.51    0.92
   4 -15  -5    0.27    0.78
   4 -15  -4   12.89    1.47
   4 -15  -3   96.20    3.35
   4 -15  -2    6.93    1.32
   4 -15  -1    7.58    1.33
   4 -15   0   41.16    2.28
   4 -15   1   45.03    2.34
   4 -15   2   35.85    2.30
   4 -15   3  106.91    3.38
   4 -15   4   12.93    1.47
   4 -15   5   19.07    1.71
  -4 -15  -5   18.62    1.71
   4 -15   6   14.16    1.46
  -4 -15  -6   12.65    1.44
  -4 -15  -7    2.80    1.08
   4 -15   7    2.25    1.08
   4 -15   8   29.84    1.96
  -4 -15  -8   28.64    1.98
   4 -15   9   16.88    1.53
  -4 -15  -9   16.77    1.56
   4 -15  10    9.91    1.32
  -4 -15 -10    7.78    1.24
   4 -15  11   32.65    1.90
  -4 -15 -11   32.72    1.91
  -4 -15 -12    5.64    1.06
   4 -15  12    4.77    0.95
  -4 -15 -13    3.64    0.95
   4 -15  13    3.58    0.85
   4 -15  14    4.86    0.93
  -4 -15 -14    6.38    1.06
  -4 -15 -15   15.62    1.61
  -4 -15 -15   15.21    1.28
  -4 -15 -16   21.37    1.69
  -4 -15 -16   14.07    1.20
  -4 -15 -17    2.44    0.69
  -4 -15 -17    6.73    1.20
  -4 -15 -18   13.85    1.26
  -4 -15 -18    5.74    0.76
  -4 -15 -19   11.63    1.05
  -4 -15 -19    6.66    0.67
   4 -16  -6   23.12    1.63
   4 -16  -5    1.12    0.86
   4 -16  -4    2.66    0.94
   4 -16  -3   19.05    1.63
   4 -16  -2   41.09    2.27
   4 -16  -1    3.36    1.08
   4 -16   0   21.95    1.76
   4 -16   1   27.82    2.04
   4 -16   2   36.91    2.13
   4 -16   3   11.76    1.48
   4 -16   4   17.87    1.62
   4 -16   5    4.41    1.18
   4 -16   6   37.92    2.17
  -4 -16  -6   20.44    1.83
   4 -16   7    3.62    1.06
  -4 -16  -8    0.46    0.89
   4 -16   8    0.26    0.87
  -4 -16  -9    0.24    0.86
   4 -16   9    1.48    0.92
  -4 -16 -10    3.64    0.98
   4 -16  10    4.51    1.00
  -4 -16 -11    1.07    0.89
   4 -16  11    2.15    0.92
  -4 -16 -12   32.38    2.06
   4 -16  12   34.50    1.86
  -4 -16 -12   34.27    1.86
   4 -16  13    0.19    0.62
  -4 -16 -13    0.11    1.15
  -4 -16 -13    1.57    0.82
  -4 -16 -14    0.30    0.67
   4 -16  14    0.18    0.55
  -4 -16 -15    5.29    1.19
  -4 -16 -15    0.47    0.64
  -4 -16 -16   18.90    1.44
  -4 -16 -16    5.45    0.79
  -4 -16 -17   16.72    1.25
  -4 -16 -17    5.75    0.72
  -4 -16 -18   36.75    1.54
  -4 -16 -19    0.38    0.57
   4 -17  -5    4.51    1.04
   4 -17  -4    1.34    0.86
   4 -17  -3    0.62    0.83
   4 -17  -2    0.76    0.85
   4 -17  -1    5.34    1.23
   4 -17   0   34.51    2.10
   4 -17   1   22.74    1.78
   4 -17   2    1.68    1.02
   4 -17   3    9.96    1.34
   4 -17   4    0.79    0.89
   4 -17   5    4.46    1.05
   4 -17   6    2.66    1.01
  -4 -17  -7   -2.37    1.23
   4 -17   7    6.89    1.16
  -4 -17  -8   -3.65    1.26
   4 -17   8    0.84    0.89
  -4 -17  -9   -2.11    1.15
   4 -17   9    0.36    0.83
  -4 -17 -10    0.67    1.06
   4 -17  10    1.95    0.81
   4 -17  11   18.85    1.41
  -4 -17 -11   21.42    1.64
   4 -17  12    7.06    0.96
  -4 -17 -12   11.77    1.35
   4 -17  13    0.87    0.61
  -4 -17 -13    8.94    1.20
   4 -17  14    3.14    0.64
  -4 -17 -14   14.74    1.31
  -4 -17 -15   17.54    1.31
  -4 -17 -16   25.25    1.36
  -4 -17 -17   15.46    1.05
   4 -18  -5    5.42    0.96
   4 -18  -4    1.87    0.81
   4 -18  -3    9.88    1.22
   4 -18  -2    9.68    1.21
   4 -18  -1    5.03    1.12
   4 -18   0   15.35    1.49
   4 -18   1    7.31    1.20
   4 -18   2    1.14    0.93
   4 -18   3    2.87    0.97
   4 -18   4    0.29    0.83
   4 -18   5    6.21    1.11
   4 -18   6   14.66    1.39
   4 -18   7    4.21    0.99
   4 -18   8    1.66    0.84
   4 -18   9    1.11    0.78
  -4 -18  -9    7.57    1.03
   4 -18  10    0.75    0.68
  -4 -18 -10   10.42    1.11
   4 -18  11    1.05    0.65
  -4 -18 -11   12.48    1.16
   4 -18  12    3.15    0.72
  -4 -18 -12   12.67    1.11
   4 -18  13   13.69    0.97
  -4 -18 -13   20.94    1.26
  -4 -18 -14    5.09    0.82
   4 -19  -5    0.80    0.57
   4 -19  -4    1.04    0.67
   4 -19  -3   -0.02    0.73
   4 -19  -2    1.58    0.82
   4 -19  -1   14.24    1.35
   4 -19   0    3.82    1.02
   4 -19   1    6.47    1.10
   4 -19   2    0.10    0.81
   4 -19   3    5.34    1.04
   4 -19   4    8.24    1.10
   4 -19   5    3.51    0.90
   4 -19   6    9.12    1.10
   4 -19   7    0.34    0.69
   4 -19   8    0.61    0.66
   4 -19   9    3.72    0.79
   4 -19  10    2.46    0.69
   4 -19  11    4.38    0.70
   4 -20  -4   19.22    1.16
   4 -20  -3    3.78    0.75
   4 -20  -2    4.37    0.81
   4 -20  -1    0.09    0.64
   4 -20   0    2.67    0.77
   4 -20   1    3.41    0.81
   4 -20   2    3.85    0.85
   4 -20   3    0.65    0.69
   4 -20   4   -0.56    0.69
   4 -20   5    4.00    0.81
   4 -20   6    1.28    0.66
   4 -20   7    0.54    0.59
   4 -20   8    0.88    0.55
   4 -20   9    0.67    0.52
   4 -21  -1    1.47    0.53
   4 -21   0    3.56    0.66
   4 -21   1   -0.02    0.52
   4 -21   2   -0.20    0.54
   4 -21   3   -0.53    0.55
   4 -21   4   -0.88    0.55
   4 -21   5    0.06    0.46
   4 -21   6    3.83    0.59
  -5   0  26    0.12    0.55
  -5   0  25    0.63    0.71
  -5   0  24   -0.24    0.81
  -5   0  23    4.98    1.13
  -5   0  22    0.76    0.99
  -5   0  21   29.89    2.05
  -5   0  20    0.07    1.09
  -5   0  19    5.47    1.36
  -5   0  18   -0.28    1.08
   5   0 -17    1.08    1.56
  -5   0  17    0.36    1.40
  -5   0  17    1.23    1.02
   5   0 -16    0.72    1.42
  -5   0  16   -0.36    1.02
  -5   0  16    0.94    1.46
  -5   0  15    2.37    1.05
  -5   0  15    3.07    1.79
  -5   0  14   -0.49    0.93
  -5   0  14   -0.37    1.37
  -5   0  13   55.08    4.61
  -5   0  13   55.86    2.46
  -5   0  12    0.75    0.76
  -5   0  12    1.60    1.54
  -5   0  11  129.17    6.44
  -5   0  11  119.38    3.25
  -5   0  10   -0.02    1.26
  -5   0   9    7.70    1.85
  -5   0   8   -0.24    1.16
  -5   0   7   -0.39    1.13
  -5   0   6    0.41    1.20
  -5   0   5   32.56    2.88
  -5   0   4    0.10    1.11
  -5   0   3   18.25    2.23
  -5   0   2    0.18    1.18
  -5   0   1   15.40    2.12
  -5   0   0   -0.24    1.39
  -5   0  -1  803.50   13.55
  -5   0  -2    8.12    2.46
  -5   0  -3   51.78    3.59
   5   0  26   -0.76    0.58
  -5  -1  26    0.33    0.49
  -5   1  26   -0.15    0.62
  -5  -1  25    2.10    0.70
  -5   1  25    3.39    0.86
  -5  -1  24    3.20    0.88
  -5   1  24    3.67    1.00
  -5  -1  23    4.20    1.05
  -5   1  23    2.99    1.07
  -5  -1  22    0.33    0.96
  -5   1  22    0.30    1.03
  -5  -1  21    0.49    1.05
  -5   1  21    0.21    1.11
  -5  -1  20    1.96    1.15
  -5   1  20    0.64    1.15
  -5  -1  19    2.34    1.14
  -5   1  19    1.46    1.18
  -5   1  18    1.35    1.20
  -5  -1  18    3.25    1.20
   5   1 -17    4.02    2.05
   5  -1 -17    4.13    1.79
  -5   1  17    4.79    1.86
  -5  -1  17    5.38    2.07
  -5  -1  17    6.61    1.36
  -5   1  17    6.54    1.37
  -5  -1  16   11.01    1.42
  -5   1  16   10.16    1.40
  -5  -1  16    9.37    2.52
  -5   1  16    8.67    2.38
   5   1 -16    8.95    2.51
   5  -1 -16    7.77    2.26
  -5   1  15   11.89    2.56
  -5  -1  15   14.24    2.82
  -5  -1  15   13.91    1.52
  -5   1  15   15.15    1.52
  -5  -1  14   13.08    2.73
  -5   1  14   13.50    2.67
  -5  -1  14   13.39    1.43
  -5   1  14   13.89    1.42
  -5  -1  13    2.30    0.90
  -5   1  13    2.25    0.89
  -5  -1  13    1.36    1.35
  -5   1  13    2.63    1.56
  -5  -1  12    0.46    0.75
  -5   1  12   -0.17    0.78
  -5  -1  12    0.22    1.26
  -5   1  12   -0.31    1.20
  -5  -1  11    1.44    0.82
  -5   1  11    0.59    0.70
  -5  -1  11    1.93    1.47
  -5   1  11    1.04    1.26
  -5  -1  10    2.58    1.54
  -5   1  10    2.55    1.43
  -5  -1   9   74.65    4.64
  -5   1   9   68.09    4.36
  -5  -1   8   41.84    3.44
  -5   1   8   39.55    3.33
  -5  -1   7    0.54    1.27
  -5   1   7   -0.10    1.07
  -5  -1   6    1.90    1.42
  -5   1   6    1.60    1.26
  -5   1   5  132.60    5.37
  -5  -1   5  135.60    5.53
  -5  -1   4   41.60    3.18
  -5   1   4   42.66    3.13
  -5   1   3   86.64    4.25
  -5  -1   3   88.65    4.35
  -5   1   2    3.46    1.39
  -5  -1   2    3.05    1.42
  -5   1   1   17.93    2.26
  -5  -1   1   17.29    2.20
  -5   1   0    5.90    1.61
  -5  -1   0    5.94    1.65
  -5   1  -1    1.23    1.37
  -5  -1  -1    0.02    1.43
  -5  -1  -2   13.57    2.19
  -5   1  -2   14.82    2.21
  -5  -1  -3  156.72    6.20
   5  -1  25    2.37    0.68
   5   1  26    0.61    0.60
  -5   2  27    7.10    0.72
  -5   2  26    0.29    0.63
  -5  -2  25   -0.59    0.58
  -5   2  25    0.10    0.78
  -5  -2  24   -0.34    0.72
  -5   2  24    0.33    0.88
  -5  -2  23   -0.03    0.80
  -5   2  23   -0.03    0.99
  -5  -2  22    1.12    0.91
  -5   2  22    0.55    1.05
  -5   2  21   16.99    1.72
  -5  -2  21   15.37    1.54
  -5  -2  20    6.04    1.26
  -5   2  20    5.78    1.38
  -5  -2  19    0.68    1.04
  -5   2  19   -0.05    1.18
  -5  -2  18    1.15    1.06
  -5   2  18    0.86    1.13
  -5  -2  17   23.52    1.89
  -5   2  17   23.89    1.93
   5   2 -17   18.37    3.47
  -5   2  17   16.12    2.93
   5   2 -16    4.88    2.32
   5  -2 -16    2.41    1.34
  -5  -2  16    4.92    1.24
  -5   2  16    4.99    1.24
  -5  -2  16    3.41    1.72
  -5   2  16    1.72    1.49
  -5  -2  15   43.26    4.57
  -5   2  15   38.31    4.18
  -5   2  15   41.68    2.22
  -5  -2  15   47.79    2.36
  -5  -2  14   58.31    5.03
  -5   2  14   51.41    4.61
  -5  -2  14   61.57    2.59
  -5   2  14   57.31    2.45
  -5   2  13    4.61    1.01
  -5  -2  13    4.14    1.05
  -5  -2  13    4.22    1.81
  -5   2  13    4.12    1.65
  -5  -2  12    5.71    1.90
  -5   2  12    6.49    1.78
  -5  -2  12    8.21    1.09
  -5   2  12    7.69    1.07
  -5  -2  11    2.41    1.42
  -5   2  11   -0.32    1.13
  -5  -2  11    1.35    0.76
  -5   2  11    1.76    0.82
  -5  -2  10    0.83    1.32
  -5   2  10    0.39    1.10
  -5  -2   9   16.15    2.46
  -5   2   9   15.78    2.29
  -5  -2   8  106.05    5.39
  -5   2   8  100.73    5.01
  -5  -2   7    0.71    1.40
  -5   2   7   -0.25    1.08
  -5   2   6   14.52    2.08
  -5  -2   6   14.93    2.29
  -5   2   5   59.13    3.67
  -5  -2   5   61.68    3.90
  -5   2   4  134.43    5.31
  -5  -2   4  131.24    5.47
  -5   2   3   15.20    2.27
  -5  -2   3   12.04    2.35
  -5  -2   2  187.96    6.22
  -5   2   2  205.55    6.52
  -5   2   1    1.63    1.47
  -5  -2   1    4.14    1.54
  -5   2   0  147.80    5.78
  -5  -2   0  126.16    5.37
  -5  -2  -1  564.27   11.19
  -5   2  -1  622.33   11.65
  -5   2  -2  468.70   10.31
  -5  -2  -2  437.31   10.03
  -5  -2  -3  134.01    5.98
   5   2  26    5.27    0.83
   5   2  27    0.46    0.49
  -5   3  27    1.93    0.53
  -5   3  26    4.19    0.76
  -5   3  25    1.61    0.81
  -5  -3  24   -0.24    0.58
  -5   3  24   -0.40    0.92
  -5  -3  23   10.31    1.12
  -5   3  23   12.88    1.43
  -5  -3  22   -1.44    0.89
  -5   3  22    0.04    1.06
  -5  -3  21    1.05    0.85
  -5   3  21    1.03    1.16
  -5  -3  20    3.63    1.04
  -5   3  20    4.51    1.31
  -5  -3  19   16.82    1.59
  -5   3  19   17.97    1.79
  -5  -3  18   24.55    1.86
  -5   3  18   25.64    2.03
  -5   3  17  189.61    4.57
  -5  -3  17  172.63    4.41
   5   3 -16    1.48    1.84
  -5   3  16    1.42    1.07
  -5  -3  16    0.94    0.94
  -5  -3  16    2.70    1.78
  -5   3  16    1.78    1.46
  -5  -3  15   15.81    2.91
  -5   3  15   15.11    2.63
  -5   3  15   18.49    1.66
  -5  -3  15   17.20    1.55
  -5   3  14    7.55    1.21
  -5  -3  14    7.40    2.07
  -5   3  14    6.85    1.89
  -5  -3  14    7.53    1.15
  -5  -3  13    7.60    2.03
  -5   3  13    7.28    1.87
  -5  -3  13    7.83    1.12
  -5   3  13    7.47    1.15
  -5  -3  12    0.93    0.75
  -5   3  12    0.78    0.78
  -5  -3  12    1.07    1.47
  -5   3  12    1.05    1.10
  -5   3  11   45.74    3.82
  -5  -3  11   41.50    2.04
  -5   3  11   43.87    2.05
  -5   3  10  157.05    6.51
  -5   3  10  145.98    3.46
  -5  -3   9  127.38    6.18
  -5   3   9  115.55    5.46
  -5  -3   8   27.53    3.03
  -5   3   8   27.81    2.74
  -5  -3   7   78.61    4.64
  -5   3   7   71.94    4.13
  -5   3   6  138.31    5.58
  -5  -3   6  137.75    5.88
  -5  -3   5  117.98    5.38
  -5   3   5  117.98    5.02
  -5  -3   4   11.69    2.01
  -5   3   4   10.21    1.72
  -5   3   3    8.07    1.62
  -5  -3   3    6.66    1.72
  -5  -3   2    6.89    1.99
  -5   3   2    5.44    1.75
  -5  -3   1  148.36    5.74
  -5   3   1  167.13    6.01
  -5  -3   0   68.80    4.09
  -5   3   0   78.45    4.17
  -5   3  -1   11.69    1.89
  -5  -3  -1   13.26    2.07
  -5  -3  -2  113.51    5.21
  -5  -3  -3    6.87    1.80
  -5  -3 -12    1.89    0.68
   5   3  26    5.14    0.81
   5   3  27    0.94    0.53
  -5   4  26    1.03    0.62
  -5   4  25    6.78    0.98
  -5   4  24    7.03    1.09
  -5   4  23    1.46    1.00
  -5  -4  22    0.04    0.66
  -5   4  22   -0.04    1.04
  -5  -4  21    6.37    1.01
  -5   4  21    9.69    1.44
  -5  -4  20    0.41    0.79
  -5   4  20    2.10    1.22
  -5  -4  19    9.58    1.27
  -5   4  19   11.02    1.55
  -5  -4  18    3.22    1.04
  -5   4  18    2.08    1.19
  -5  -4  17   62.08    2.71
  -5   4  17   70.63    2.95
  -5   4  16  109.83    3.55
  -5  -4  16  102.17    3.35
   5   4 -16   99.72    7.44
  -5  -4  16   90.09    6.72
   5   4 -15    1.41    1.72
  -5   4  15    0.88    1.02
  -5  -4  15    1.14    0.83
  -5  -4  15   -0.05    1.45
  -5   4  15    0.39    1.06
  -5  -4  14    9.72    2.50
  -5   4  14    6.21    1.80
  -5  -4  14    9.90    1.24
  -5   4  14   10.96    1.34
  -5  -4  13   57.89    5.01
  -5  -4  13   52.84    2.38
  -5   4  13   59.23    2.49
  -5  -4  12    1.21    0.79
  -5   4  12    1.06    0.85
  -5  -4  12    1.66    1.50
  -5   4  12    0.79    1.17
  -5  -4  11   62.28    4.75
  -5   4  11   56.72    4.11
  -5   4  11   58.27    2.33
  -5  -4  11   48.05    2.16
  -5  -4  10   24.63    3.06
  -5   4  10   23.17    2.66
  -5   4  10   20.07    1.43
  -5  -4   9    1.17    1.49
  -5   4   9    0.42    1.08
  -5  -4   8   37.18    3.51
  -5   4   8   32.77    2.89
  -5  -4   7    2.01    1.41
  -5   4   7    0.45    0.99
  -5   4   6   21.41    2.28
  -5  -4   6   22.57    2.70
  -5   4   5  203.12    6.39
  -5  -4   5  206.25    7.07
  -5   4   4   47.16    3.17
  -5  -4   4   41.78    3.42
  -5   4   3    4.78    1.35
  -5  -4   3    3.45    1.47
  -5  -4   2   12.63    2.14
  -5   4   2   16.02    2.18
  -5   4   1   52.30    3.41
  -5  -4   1   47.45    3.53
  -5  -4   0  196.12    6.83
  -5   4   0  225.17    6.65
  -5  -4  -1  498.55   10.97
  -5  -4  -2    0.64    1.62
  -5  -4  -3   60.13    3.96
  -5  -4 -11   23.71    1.52
  -5  -4 -12   -0.02    0.69
   5   4  26    0.68    0.61
   5   4  27    0.11    0.49
  -5   5  26    0.72    0.55
  -5   5  25   14.13    1.16
  -5   5  24   24.72    1.58
  -5   5  23   11.78    1.31
  -5   5  22   20.91    1.70
  -5   5  21   17.58    1.68
  -5   5  20    1.42    1.18
  -5   5  19    1.04    1.13
  -5   5  18    8.17    1.44
  -5  -5  17    1.02    0.82
  -5   5  17    1.83    1.11
   5   5 -16    2.55    1.98
  -5  -5  16    1.16    0.84
  -5   5  16    1.84    1.17
   5   5 -15    1.10    1.77
  -5   5  15    1.14    0.99
  -5  -5  15    1.55    0.84
  -5  -5  15    2.68    1.82
  -5  -5  14   19.22    3.20
  -5  -5  14   17.69    1.46
  -5   5  14   20.72    1.67
  -5  -5  13    9.32    2.41
  -5  -5  13   10.03    1.17
  -5   5  13   12.15    1.34
  -5  -5  12    7.70    2.17
  -5  -5  12    6.05    0.97
  -5   5  12    7.54    1.13
  -5  -5  11    2.60    1.62
  -5  -5  11    1.83    0.71
  -5   5  11    2.28    0.89
  -5  -5  10   -0.12    1.30
  -5   5  10    0.19    0.68
  -5  -5   9    4.62    1.81
  -5   5   9    3.46    0.81
  -5  -5   8   38.00    3.63
  -5  -5   7   80.80    4.87
  -5  -5   6   24.65    2.81
  -5  -5   5   97.27    5.08
  -5  -5   4   30.81    3.07
  -5  -5   3    8.62    1.92
  -5  -5   2    0.62    1.24
  -5  -5   1   17.42    2.44
  -5  -5   0   75.84    4.43
  -5  -5  -1   -0.30    1.54
  -5  -5  -2   12.61    2.06
  -5  -5  -3   64.61    4.21
  -5  -5  -9    0.13    0.60
  -5  -5 -10    6.57    0.97
  -5  -5 -11   46.19    2.06
  -5  -5 -12    3.88    0.88
  -5  -5 -19   13.41    1.59
   5   5  26    8.17    0.89
  -5   6  26    0.41    0.49
  -5   6  25    0.24    0.63
  -5   6  24    3.43    0.89
  -5   6  23   16.47    1.44
  -5   6  22   31.11    1.92
  -5   6  21   13.53    1.50
  -5   6  20    1.64    1.15
  -5   6  19   -0.37    1.13
  -5   6  18   -0.25    1.11
  -5   6  17   18.67    1.78
  -5   6  16   19.26    1.75
  -5   6  15   43.03    2.32
   5   6 -15   39.05    4.85
  -5  -6  15   35.47    4.47
   5   6 -14    3.41    1.91
  -5   6  14    3.15    1.03
  -5  -6  14    3.23    1.81
  -5  -6  13  104.68    6.88
  -5   6  13  106.14    3.33
  -5   6  12    2.91    1.01
  -5  -6  12    0.51    1.47
  -5   6  11    1.29    0.85
  -5  -6  11    1.22    1.55
  -5  -6  10   47.85    4.44
  -5   6  10   40.78    2.03
  -5  -6   9    0.96    1.40
  -5   6   9    0.42    0.63
  -5  -6   8    7.96    2.03
  -5  -6   7   12.13    2.24
  -5  -6   6   38.11    3.44
  -5  -6   5   29.15    3.04
  -5  -6   4   28.86    2.98
  -5  -6   3    0.27    1.26
  -5  -6   2    2.92    1.46
  -5  -6   1    3.00    1.43
  -5  -6   0   61.44    4.15
  -5  -6  -1    7.09    1.81
  -5  -6  -2   65.83    4.44
  -5  -6  -8   39.46    1.84
  -5  -6  -9   15.73    1.35
  -5  -6 -10   87.14    2.74
  -5  -6 -11    1.55    0.81
  -5  -6 -19  114.28    3.86
  -5  -6 -20    9.10    1.39
  -5  -6 -21   21.29    1.58
   5   6  26    0.48    0.56
  -5   7  25    0.46    0.57
  -5   7  24    0.88    0.71
  -5   7  23    2.73    0.89
  -5   7  22    8.17    1.19
  -5   7  21    1.63    1.02
  -5   7  20   11.51    1.43
  -5   7  19   16.34    1.66
  -5   7  18    0.66    1.05
  -5   7  17    8.38    1.39
  -5   7  16    6.65    1.27
   5   7 -15    0.10    1.71
  -5   7  15    2.03    1.04
  -5  -7  14   -0.67    1.65
   5   7 -14   -1.55    2.08
  -5   7  14   -0.40    0.93
  -5  -7  13    2.30    1.68
   5   7 -13    1.39    1.94
  -5   7  13    1.95    0.98
  -5   7  12   92.98    3.09
  -5  -7  12   94.89    6.68
  -5   7  11   15.75    1.45
  -5  -7  11   18.21    3.01
  -5   7  10   19.98    1.48
  -5  -7  10   22.22    3.16
  -5   7   9    0.73    0.67
  -5  -7   9    0.88    1.37
  -5   7   8    1.37    0.67
  -5  -7   8    2.53    1.51
  -5  -7   7   13.05    2.41
  -5  -7   6   67.91    4.67
  -5  -7   5   19.06    2.67
  -5  -7   4   27.65    3.11
  -5  -7   3    8.70    1.99
  -5  -7   2    8.25    1.98
  -5  -7   1    8.72    1.98
  -5  -7   0   20.78    2.65
  -5  -7  -1   -1.74    1.55
  -5  -7  -2    0.33    1.27
  -5  -7  -6    4.63    0.82
  -5  -7  -7   32.92    1.71
  -5  -7  -8    8.69    1.05
  -5  -7  -9   -0.32    0.71
  -5  -7 -10    0.94    0.76
  -5  -7 -11    0.71    0.78
  -5  -7 -18   -0.15    1.14
  -5  -7 -19   41.97    2.45
  -5  -7 -20   25.17    1.87
  -5  -7 -21    3.56    0.99
  -5  -7 -22   10.60    1.07
   5   7  25    3.94    0.78
   5   7  26    0.68    0.53
  -5   8  25   -0.02    0.43
  -5   8  24    6.73    0.85
  -5   8  23    0.85    0.71
  -5   8  22   19.37    1.46
  -5   8  21   -0.09    0.89
  -5   8  20    0.26    0.94
  -5   8  19    1.12    0.97
  -5   8  18   14.44    1.55
  -5   8  17    1.61    1.08
  -5   8  16    0.27    0.95
  -5   8  15   -0.57    0.95
   5   8 -14   -1.98    1.85
  -5   8  14   -0.67    0.93
   5   8 -13    0.44    1.73
  -5  -8  13   -0.35    1.54
  -5   8  13    1.40    0.89
   5   8 -12    0.49    1.72
  -5   8  12    1.10    0.84
  -5  -8  12    0.48    1.43
  -5  -8  11   36.90    4.11
  -5   8  11   35.73    1.97
  -5  -8  10    0.65    1.39
  -5   8  10    0.50    0.68
  -5  -8   9   -0.39    1.29
  -5   8   9    0.13    0.65
  -5  -8   8   17.25    2.70
  -5  -8   7    1.60    1.44
  -5  -8   6   64.26    4.80
  -5  -8   5   25.20    3.04
  -5  -8   4    2.86    1.52
  -5  -8   3    3.60    1.55
  -5  -8   2   29.86    3.25
  -5  -8   1    7.44    1.98
  -5  -8   0    7.68    1.85
  -5  -8  -1   -1.38    1.40
  -5  -8  -2   15.45    2.34
  -5  -8  -4    1.70    0.77
  -5  -8  -5   52.22    2.19
  -5  -8  -6    3.75    0.91
  -5  -8  -7   22.66    1.60
  -5  -8  -8    2.52    0.85
  -5  -8  -9   10.89    1.21
  -5  -8 -10    1.01    0.82
   5  -8  14    4.50    0.99
  -5  -8 -18   67.18    3.13
  -5  -8 -19    2.14    1.18
  -5  -8 -20    3.48    1.10
  -5  -8 -21    2.93    0.93
  -5  -8 -22    5.41    0.89
   5   8  25   -1.02    0.60
  -5   9  24    1.00    0.51
  -5   9  23   12.18    1.03
  -5   9  22    8.59    1.05
  -5   9  21    3.04    0.89
  -5   9  20    8.01    1.15
  -5   9  19    4.67    1.05
  -5   9  18    1.60    0.94
  -5   9  17   -0.05    0.91
  -5   9  16    7.48    1.27
  -5   9  15    1.81    0.97
  -5   9  14    2.50    0.96
  -5   9  13   23.60    1.73
   5   9 -13   21.30    3.66
   5   9 -12   12.89    2.87
  -5   9  12   17.31    1.48
  -5  -9  12   14.29    2.79
   5   9 -11    7.39    2.36
  -5  -9  11    6.18    1.97
  -5   9  11    6.95    1.09
  -5  -9  10   35.83    4.01
  -5  -9   9   26.36    3.46
  -5  -9   8    0.82    1.22
  -5  -9   7    0.85    1.44
  -5  -9   6    5.07    1.77
  -5  -9   5    3.67    1.67
   5  -9  -4   62.56    2.39
  -5  -9   4   81.53    5.42
  -5  -9   3    1.62    1.31
   5  -9  -3    2.43    0.76
  -5  -9   2   13.01    2.47
  -5  -9   1   85.56    5.49
  -5  -9   0    5.07    1.67
  -5  -9   0    6.44    1.00
  -5  -9  -1   11.11    2.05
  -5  -9  -1   13.39    1.26
  -5  -9  -2    1.03    0.77
  -5  -9  -3    2.12    0.68
  -5  -9  -3    2.57    0.87
  -5  -9  -4    0.15    0.57
  -5  -9  -4    0.24    0.82
  -5  -9  -5    6.90    1.11
  -5  -9  -5    6.00    0.93
  -5  -9  -6    1.22    0.64
  -5  -9  -6    0.72    0.85
  -5  -9  -7    4.67    0.84
  -5  -9  -7    4.29    0.98
  -5  -9  -8   -0.10    0.64
  -5  -9  -8   -0.41    0.82
  -5  -9  -9    1.76    0.87
   5  -9  11    3.17    0.94
   5  -9  12    7.73    1.10
   5  -9  13   15.43    1.41
   5  -9  14    1.32    0.80
  -5  -9 -18   -1.11    1.32
  -5  -9 -19   19.25    1.79
  -5  -9 -20    4.00    1.09
  -5  -9 -21    0.83    0.81
  -5  -9 -22    0.22    0.65
  -5  -9 -23    3.33    0.64
   5   9  24   -0.69    0.62
  -5  10  23    7.25    0.72
  -5  10  22    0.86    0.59
  -5  10  21    1.26    0.72
  -5  10  20   12.86    1.19
  -5  10  19    5.69    1.00
  -5  10  18    2.68    0.88
  -5  10  17   30.05    1.82
  -5  10  16    0.73    0.85
  -5  10  15    3.84    0.96
  -5  10  14    7.23    1.07
  -5  10  13   -0.88    0.82
   5  10 -12    3.85    1.88
  -5 -10  11   94.15    6.53
   5  10 -11  112.60    7.32
  -5 -10  10   11.37    2.51
   5  10 -10   12.21    2.70
  -5 -10   9    1.75    1.34
   5  10  -9   -0.39    1.30
  -5 -10   8   18.15    2.95
  -5 -10   7   13.72    2.68
  -5 -10   6    2.21    1.59
   5 -10  -5   14.04    1.25
  -5 -10   5   16.65    2.79
   5 -10  -4   35.62    1.90
  -5 -10   4   42.12    4.19
   5 -10  -3    3.79    0.84
  -5 -10   3    3.67    1.63
   5 -10  -2    0.65    0.69
  -5 -10   2   -0.08    1.18
  -5 -10   2    1.12    0.75
  -5 -10   1   18.82    1.49
  -5 -10   1   20.45    2.85
   5 -10  -1   20.59    1.59
  -5 -10   0   13.42    1.35
  -5 -10   0   12.85    2.35
   5 -10   0   15.98    1.41
   5 -10   1   43.92    2.10
  -5 -10  -1   39.55    2.04
  -5 -10  -2    8.45    1.32
  -5 -10  -3   58.42    2.40
  -5 -10  -3   66.71    2.64
  -5 -10  -4    0.88    0.84
  -5 -10  -4    0.37    0.70
  -5 -10  -5    0.02    0.82
  -5 -10  -5    1.13    0.68
  -5 -10  -6    2.53    0.95
  -5 -10  -6    3.11    0.85
  -5 -10  -7  109.15    3.35
  -5 -10  -7  101.28    3.15
   5 -10   7  105.02    3.12
  -5 -10  -8  102.34    3.21
   5 -10   8  105.01    3.24
  -5 -10  -9   30.12    1.90
   5 -10   9   34.40    2.00
  -5 -10 -10  177.74    4.15
   5 -10  10  188.42    4.23
  -5 -10 -11  122.16    3.48
   5 -10  11  119.38    3.58
  -5 -10 -12    0.50    0.73
   5 -10  12    1.34    0.84
  -5 -10 -13   39.55    2.05
   5 -10  13   42.46    2.20
   5 -10  14   15.85    1.44
   5 -10  15   17.13    1.40
  -5 -10 -17   -3.43    1.60
  -5 -10 -18   12.75    1.70
  -5 -10 -19   17.03    1.67
  -5 -10 -20   20.02    1.58
  -5 -10 -21    5.05    0.96
  -5 -10 -22   -0.30    0.64
   5  10  23    8.03    0.90
  -5 -10 -23    5.24    0.67
  -5  11  21    1.82    0.56
  -5  11  20    8.27    0.88
  -5  11  19    0.38    0.61
  -5  11  18   11.29    1.12
  -5  11  17    2.69    0.83
  -5 -11   7   16.15    2.88
  -5 -11   6    7.53    2.17
  -5 -11   5   62.83    5.18
   5 -11  -5   66.30    2.57
   5 -11  -4    0.33    0.67
  -5 -11   4    0.71    1.22
  -5 -11   3   16.63    2.69
   5 -11  -3   24.07    1.69
  -5 -11   2    8.64    2.05
   5 -11  -2   10.99    1.26
  -5 -11   1   12.98    1.33
  -5 -11   1   10.20    2.19
   5 -11  -1   12.61    1.39
   5 -11   0    9.75    1.38
  -5 -11   0   14.19    1.49
   5 -11   1   93.03    3.05
  -5 -11  -1   83.12    2.98
   5 -11   2   56.68    2.45
  -5 -11  -2   60.13    2.64
   5 -11   3    2.96    0.99
  -5 -11  -3    3.95    1.20
  -5 -11  -4    1.63    0.84
   5 -11   4    1.55    0.84
  -5 -11  -4    0.76    0.95
   5 -11   5   11.36    1.31
  -5 -11  -5   12.59    1.34
  -5 -11  -5   13.86    1.52
   5 -11   6   15.15    1.57
  -5 -11  -6   14.78    1.59
  -5 -11  -6   18.08    1.74
   5 -11   7  237.85    4.78
  -5 -11  -7  242.64    4.92
   5 -11   8  165.58    4.07
  -5 -11  -8  165.82    4.15
   5 -11   9   23.07    1.74
  -5 -11  -9   22.65    1.74
   5 -11  10   67.86    2.75
  -5 -11 -10   71.03    2.81
  -5 -11 -11    5.28    1.08
   5 -11  11    6.56    1.12
   5 -11  12   59.93    2.56
  -5 -11 -12   60.66    2.52
   5 -11  13    6.06    1.10
  -5 -11 -13    8.67    1.19
   5 -11  14   38.78    2.10
  -5 -11 -14   36.60    1.96
   5 -11  15    9.80    1.16
  -5 -11 -15    9.67    1.12
  -5 -11 -17   20.46    1.85
  -5 -11 -18   -0.17    1.22
  -5 -11 -19    1.54    1.11
  -5 -11 -20    8.23    1.15
  -5 -11 -21    3.36    0.85
  -5 -11 -22    3.48    0.70
   5  11  22    2.68    0.66
   5 -12  -5   32.33    1.90
   5 -12  -4  100.93    3.31
   5 -12  -3   12.37    1.39
   5 -12  -2    5.64    1.16
   5 -12  -1   37.75    2.14
   5 -12   0   32.58    2.04
  -5 -12   0   35.26    2.10
   5 -12   1   31.73    2.05
  -5 -12  -1   32.53    2.17
   5 -12   2  146.50    3.84
  -5 -12  -2  138.29    3.87
   5 -12   3   34.26    2.00
  -5 -12  -3   35.31    2.14
   5 -12   4   20.63    1.62
  -5 -12  -4   20.37    1.71
   5 -12   5   70.07    2.73
  -5 -12  -5   75.03    2.88
   5 -12   6  129.20    3.64
  -5 -12  -6  130.10    3.71
   5 -12   7   14.91    1.60
  -5 -12  -7   17.39    1.72
   5 -12   8   41.34    2.06
  -5 -12  -8   39.77    2.18
  -5 -12  -9    2.41    0.98
   5 -12   9    3.03    1.01
  -5 -12 -10    3.97    1.03
   5 -12  10    4.00    1.08
   5 -12  11   25.66    1.80
  -5 -12 -11   24.45    1.76
   5 -12  12   28.08    1.88
  -5 -12 -12   30.17    1.85
   5 -12  13   44.56    2.32
  -5 -12 -13   45.30    2.22
   5 -12  14   64.34    2.52
  -5 -12 -14   62.56    2.43
   5 -12  15   20.21    1.49
  -5 -12 -15   19.34    1.44
  -5 -12 -16   24.85    1.97
  -5 -12 -16   27.34    1.57
  -5 -12 -18   -1.69    1.19
  -5 -12 -19    9.56    1.27
  -5 -12 -20    2.79    0.89
  -5 -12 -21    1.37    0.66
   5  12  21    0.57    0.48
  -5 -12 -22   10.52    0.84
   5 -13  -5   26.32    1.78
   5 -13  -4    0.45    0.79
   5 -13  -3    2.33    0.95
   5 -13  -2    3.69    1.13
   5 -13  -1   51.26    2.48
   5 -13   0   80.81    3.10
   5 -13   1   31.52    2.11
   5 -13   2    9.18    1.30
   5 -13   3    5.24    1.19
   5 -13   4    4.54    1.09
   5 -13   5   11.74    1.44
   5 -13   6  110.76    3.51
  -5 -13  -6  116.49    3.61
   5 -13   7   15.42    1.58
  -5 -13  -7   17.03    1.63
   5 -13   8   12.83    1.40
  -5 -13  -8   12.80    1.42
  -5 -13  -9   -1.01    0.92
   5 -13   9    0.10    0.96
   5 -13  10   13.07    1.44
  -5 -13 -10   10.36    1.26
  -5 -13 -11    5.17    1.05
   5 -13  11    5.23    1.11
  -5 -13 -12    0.85    0.80
   5 -13  12    0.43    0.80
   5 -13  13   13.61    1.35
  -5 -13 -13   14.07    1.33
   5 -13  14   12.79    1.29
  -5 -13 -14   13.17    1.25
   5 -13  15    1.08    0.68
  -5 -13 -15    1.40    0.71
  -5 -13 -16    0.45    0.61
  -5 -13 -17   -3.86    1.38
  -5 -13 -18   31.55    1.81
  -5 -13 -19   12.64    1.22
  -5 -13 -20    3.21    0.77
  -5 -13 -21    2.50    0.65
   5 -14  -5  202.73    4.57
   5 -14  -4    9.21    1.32
   5 -14  -3    6.79    1.22
   5 -14  -2    3.45    1.04
   5 -14  -1   20.04    1.78
   5 -14   0   53.42    2.68
   5 -14   1  128.49    3.82
   5 -14   2   13.44    1.55
   5 -14   3    0.19    0.92
   5 -14   4    0.64    0.91
   5 -14   5    6.65    1.18
   5 -14   6   15.99    1.60
   5 -14   7   56.16    2.55
  -5 -14  -7   56.39    2.57
  -5 -14  -8    1.64    0.97
   5 -14   8    0.89    0.98
   5 -14   9   26.83    1.90
  -5 -14  -9   26.18    1.82
   5 -14  10   67.32    2.78
  -5 -14 -10   67.64    2.64
   5 -14  11   22.34    1.72
  -5 -14 -11   21.39    1.62
   5 -14  12   16.25    1.44
  -5 -14 -12   18.53    1.47
   5 -14  13   46.60    2.13
  -5 -14 -13   44.47    2.03
   5 -14  14    0.58    0.70
  -5 -14 -14    2.19    0.77
   5 -14  15    2.21    0.69
  -5 -14 -15    2.70    0.73
  -5 -14 -16    0.96    0.58
  -5 -14 -17    2.91    1.07
  -5 -14 -18   11.00    1.17
  -5 -14 -19    2.65    0.82
  -5 -14 -20    0.62    0.59
   5 -15  -5    0.54    0.80
   5 -15  -4    0.62    0.84
   5 -15  -3    3.54    1.05
   5 -15  -2    0.29    0.91
   5 -15  -1   12.75    1.46
   5 -15   0    4.66    1.17
   5 -15   1   21.71    1.77
   5 -15   2    8.95    1.40
   5 -15   3   30.11    1.98
   5 -15   4   12.94    1.47
   5 -15   5   19.67    1.75
   5 -15   6   22.99    1.73
   5 -15   7    0.53    0.97
   5 -15   8    8.33    1.22
   5 -15   9    1.43    0.95
   5 -15  10   49.38    2.31
  -5 -15 -10   46.82    2.20
  -5 -15 -11    5.31    1.04
   5 -15  11    5.85    1.12
   5 -15  12    8.98    1.18
  -5 -15 -12   10.12    1.14
  -5 -15 -13    2.93    0.82
   5 -15  13    1.90    0.78
   5 -15  14    5.78    0.88
  -5 -15 -14    7.10    0.93
  -5 -15 -15   -3.62    1.36
   5 -15  15    0.03    0.50
  -5 -15 -16    5.72    1.14
  -5 -15 -17   10.88    1.18
  -5 -15 -18   12.49    1.04
  -5 -15 -19    2.66    0.64
   5 -16  -5    6.13    1.01
   5 -16  -4   26.62    1.76
   5 -16  -3    6.93    1.21
   5 -16  -2   13.54    1.44
   5 -16  -1    0.58    0.90
   5 -16   0    5.46    1.19
   5 -16   1    0.10    0.91
   5 -16   2    1.26    1.02
   5 -16   3   22.00    1.79
   5 -16   4    1.29    0.99
   5 -16   5    2.95    1.09
   5 -16   6    1.61    0.99
   5 -16   7    0.91    0.93
   5 -16   8    8.56    1.19
   5 -16   9    3.10    0.96
   5 -16  10    0.69    0.77
  -5 -16 -11    0.67    1.45
   5 -16  11   18.48    1.47
   5 -16  12   14.28    1.23
  -5 -16 -12   -0.33    1.33
   5 -16  13    0.01    0.60
  -5 -16 -14    4.39    1.12
   5 -16  14    3.81    0.71
  -5 -16 -15   30.19    1.61
  -5 -16 -16    9.10    1.06
  -5 -16 -17   57.96    1.78
   5 -17  -5    2.04    0.78
   5 -17  -4    2.33    0.81
   5 -17  -3    3.42    0.97
   5 -17  -2   14.55    1.40
   5 -17  -1    9.17    1.24
   5 -17   0    2.11    1.01
   5 -17   1    3.86    1.09
   5 -17   2    0.06    0.87
   5 -17   3    4.06    1.13
   5 -17   4    5.70    1.13
   5 -17   5    1.16    0.92
   5 -17   6    3.32    1.00
   5 -17   7    1.21    0.86
   5 -17   8   10.63    1.21
  -5 -17  -8   -2.19    1.22
   5 -17   9    2.15    0.83
   5 -17  10   16.31    1.32
  -5 -17 -10    9.11    1.27
  -5 -17 -11    0.95    0.96
   5 -17  11    3.27    0.78
   5 -17  12    4.25    0.79
  -5 -17 -12    7.03    1.10
   5 -17  13    1.09    0.57
  -5 -17 -13    7.09    1.04
   5 -17  14    0.35    0.42
  -5 -17 -14    9.50    1.01
  -5 -17 -15   10.52    0.96
   5 -18  -4   15.48    1.24
   5 -18  -3    2.07    0.80
   5 -18  -2    2.07    0.82
   5 -18  -1    7.38    1.11
   5 -18   0    1.18    0.82
   5 -18   1    0.47    0.78
   5 -18   2    4.62    1.03
   5 -18   3    1.13    0.85
   5 -18   4    0.15    0.84
   5 -18   5    1.47    0.84
   5 -18   6    1.20    0.80
   5 -18   7   13.92    1.26
   5 -18   8    6.75    0.99
   5 -18   9    0.49    0.68
  -5 -18  -9    4.77    0.82
   5 -18  10    8.81    0.95
  -5 -18 -10   11.55    1.00
   5 -18  11    2.83    0.70
  -5 -18 -11    9.40    0.92
   5 -18  12    0.61    0.51
  -5 -18 -12    8.45    0.85
   5 -19  -3   -0.43    0.60
   5 -19  -2   -0.40    0.65
   5 -19  -1    1.61    0.71
   5 -19   0    0.04    0.70
   5 -19   1    0.44    0.74
   5 -19   2    0.76    0.74
   5 -19   3    0.35    0.72
   5 -19   4    2.80    0.82
   5 -19   5    8.18    1.01
   5 -19   6   22.13    1.40
   5 -19   7    5.01    0.85
   5 -19   8   11.33    1.00
   5 -19   9    5.96    0.80
   5 -19  10    1.52    0.56
   5 -20  -2    1.07    0.48
   5 -20  -1    0.67    0.53
   5 -20   0    1.01    0.59
   5 -20   1    0.11    0.57
   5 -20   2    3.13    0.73
   5 -20   3   11.20    1.02
   5 -20   4    6.83    0.83
   5 -20   5    0.86    0.57
   5 -20   6    2.15    0.62
   5 -20   7    4.13    0.66
  -6   0  25   -0.49    0.55
  -6   0  24   -1.12    0.72
  -6   0  23   -0.17    0.81
  -6   0  22    0.16    0.89
  -6   0  21   -1.11    1.07
  -6   0  20   33.63    2.10
  -6   0  19    0.65    1.13
  -6   0  18    3.75    1.22
  -6   0  17    0.61    1.08
  -6   0  16   24.42    1.92
  -6   0  15    0.25    1.03
  -6   0  15    0.97    1.37
  -6   0  14    1.18    0.98
  -6   0  14    2.38    1.72
  -6   0  13   -0.54    0.81
  -6   0  13    0.18    1.37
  -6   0  12    0.21    0.84
  -6   0  12    0.02    1.40
  -6   0  11    0.46    0.87
  -6   0  11    0.82    1.32
  -6   0  10  171.20    3.94
  -6   0  10  174.78    8.04
  -6   0   9    4.25    0.96
  -6   0   9    3.05    1.73
  -6   0   8  151.08    3.51
  -6   0   8  168.00    7.19
  -6   0   7    0.94    1.40
  -6   0   6   76.99    4.73
  -6   0   5    3.22    1.70
  -6   0   4  362.71    9.80
  -6   0   3    3.84    2.05
  -6   0   2    4.53    1.80
  -6   0   1    0.65    1.50
  -6   0   0  190.23    7.35
  -6   0  -1   -2.86    1.78
  -6   0  -2    4.89    1.71
  -6   1  25    0.42    0.57
  -6  -1  25   -0.46    0.51
  -6   1  24   -0.03    0.69
  -6  -1  24   -0.66    0.67
  -6  -1  23    4.31    0.91
  -6   1  23    3.99    1.00
  -6  -1  22    6.88    1.09
  -6   1  22    8.45    1.28
  -6  -1  21   18.63    1.59
  -6   1  21   19.92    1.71
  -6  -1  20    4.85    1.22
  -6   1  20    4.57    1.26
  -6  -1  19   21.25    1.82
  -6   1  19   20.39    1.85
  -6   1  18   24.75    1.98
  -6  -1  18   24.89    1.94
  -6  -1  17   15.34    1.67
  -6   1  17   14.88    1.71
  -6  -1  16   27.50    2.02
  -6   1  16   25.28    1.98
  -6  -1  15    6.12    1.28
  -6   1  15    5.10    1.25
  -6  -1  15    8.11    2.32
  -6   1  15    3.67    1.75
  -6  -1  14    7.14    1.26
  -6   1  14    5.83    1.19
  -6  -1  14    5.24    1.92
  -6   1  14    4.98    1.77
  -6  -1  13    6.64    1.21
  -6   1  13    5.61    1.13
  -6  -1  13    5.19    2.03
  -6   1  13    4.18    1.82
  -6  -1  12   48.70    4.70
  -6   1  12   45.75    4.36
  -6  -1  12   53.31    2.41
  -6   1  12   52.04    2.33
  -6  -1  11    7.55    2.11
  -6   1  11    5.11    1.87
  -6  -1  11    6.49    1.14
  -6   1  11    6.59    1.10
  -6  -1  10   37.35    3.88
  -6   1  10   35.05    3.74
  -6  -1  10   36.51    1.92
  -6   1  10   34.82    1.87
  -6   1   9    7.69    2.01
  -6  -1   9    8.69    2.07
  -6  -1   9    8.85    1.15
  -6   1   9    8.72    1.09
  -6   1   8   11.43    2.25
  -6  -1   8   12.63    2.33
  -6  -1   8   10.10    1.16
  -6   1   8    9.69    1.09
  -6   1   7    8.45    1.94
  -6  -1   7    9.64    2.13
  -6   1   6   14.22    2.30
  -6  -1   6   14.62    2.27
  -6   1   5   22.14    2.67
  -6  -1   5   19.84    2.64
  -6   1   4    3.95    1.47
  -6  -1   4    3.88    1.52
  -6   1   3   14.92    2.31
  -6  -1   3   14.64    2.35
  -6   1   2    3.41    1.60
  -6  -1   2    3.46    1.49
  -6   1   1   33.13    3.26
  -6  -1   1   33.87    3.28
  -6   1   0   30.33    3.23
  -6  -1   0   30.94    3.28
  -6   1  -1   -0.57    1.42
  -6  -1  -1   -1.03    1.59
  -6   1  -2    0.00    1.40
  -6  -1  -2    0.05    1.47
  -6  -1 -10   16.08    1.23
  -6   2  25   -1.14    0.64
  -6   2  24    0.13    0.70
  -6  -2  24    0.08    0.54
  -6   2  23    8.83    1.19
  -6  -2  23    9.41    1.05
  -6  -2  22    5.70    0.98
  -6   2  22    6.86    1.20
  -6  -2  21    0.18    0.82
  -6   2  21    0.02    1.03
  -6  -2  20    2.53    1.02
  -6   2  20    2.81    1.21
  -6  -2  19    2.19    1.05
  -6   2  19    2.13    1.20
  -6  -2  18    8.18    1.36
  -6   2  18    7.22    1.43
  -6  -2  17    1.96    1.11
  -6   2  17    2.49    1.22
  -6  -2  16  108.91    3.59
  -6   2  16  109.58    3.53
  -6  -2  15    4.64    1.19
  -6   2  15    3.85    1.17
  -6  -2  15    3.00    1.83
  -6   2  15    2.66    1.57
  -6  -2  14    0.86    0.98
  -6   2  14    0.03    0.96
  -6  -2  14   -0.39    1.48
  -6   2  14    0.00    1.18
  -6  -2  13   59.21    5.31
  -6   2  13   59.77    2.56
  -6  -2  13   64.92    2.71
  -6  -2  12    2.74    1.04
  -6   2  12    1.91    0.98
  -6  -2  12    2.82    1.73
  -6   2  12    1.94    1.46
  -6  -2  11   49.81    4.61
  -6   2  11   45.42    4.20
  -6   2  11   49.90    2.22
  -6  -2  11   51.33    2.32
  -6  -2  10    0.64    0.76
  -6   2  10    0.13    0.75
  -6   2  10   -0.46    1.21
  -6  -2  10    0.57    1.41
  -6   2   9    6.47    1.83
  -6  -2   9    7.67    2.02
  -6  -2   9    8.27    1.09
  -6   2   9    8.04    1.03
  -6   2   8   42.68    3.65
  -6  -2   8   42.86    3.85
  -6  -2   8   35.81    1.87
  -6   2   8   37.51    1.87
  -6   2   7  111.66    5.66
  -6  -2   7  117.80    6.02
  -6   2   7   99.61    2.84
  -6   2   6   27.71    2.98
  -6  -2   6   31.48    3.31
  -6  -2   5   22.80    2.77
  -6   2   5   21.36    2.57
  -6   2   4    0.43    1.14
  -6  -2   4    0.28    1.28
  -6  -2   3   11.42    2.15
  -6   2   3   12.37    2.09
  -6   2   2    2.23    1.25
  -6  -2   2    2.31    1.42
  -6   2   1    1.95    1.29
  -6  -2   1    0.45    1.38
  -6  -2   0   29.75    3.15
  -6   2   0   30.88    3.24
  -6   2  -1    4.38    1.66
  -6  -2  -1    2.11    1.53
  -6  -2  -2   77.41    4.86
  -6  -2  -3   -0.12    1.38
  -6  -2  -9    8.14    0.96
  -6  -2 -10   10.54    1.11
  -6  -2 -11   26.09    1.58
  -6  -2 -12    3.24    0.85
   6   2  26    4.24    0.63
  -6   3  25   -0.25    0.59
  -6   3  24   -0.16    0.75
  -6  -3  23   20.10    1.26
  -6   3  23   25.99    1.64
  -6   3  22   -0.43    1.00
  -6  -3  22   -0.28    0.70
  -6  -3  21   15.34    1.33
  -6   3  21   21.64    1.72
  -6  -3  20    1.20    0.86
  -6   3  20    2.55    1.19
  -6  -3  19    1.23    0.91
  -6   3  19    0.62    1.11
  -6  -3  18   -1.33    0.99
  -6   3  18    0.50    1.16
  -6  -3  17   -0.47    0.96
  -6   3  17    0.52    1.08
  -6  -3  16    4.75    1.12
  -6   3  16    4.99    1.28
  -6   3  15   21.63    1.77
  -6  -3  15   21.37    1.74
  -6  -3  14    1.96    0.99
  -6   3  14    0.62    0.98
  -6  -3  14    0.79    1.43
  -6   3  14    1.23    1.25
  -6  -3  13    2.36    1.02
  -6   3  13    1.70    0.98
  -6  -3  13    0.83    1.35
  -6   3  13    1.64    1.34
  -6  -3  12  103.49    6.89
  -6  -3  12  102.27    3.23
  -6   3  12  103.45    3.25
  -6  -3  11    2.26    0.95
  -6   3  11    1.83    0.86
  -6   3  11    2.16    1.44
  -6  -3  11    1.80    1.64
  -6   3  10   70.80    4.96
  -6  -3  10   76.70    5.55
  -6  -3  10   71.10    2.62
  -6   3  10   68.99    2.55
  -6  -3   9    2.07    0.87
  -6   3   9    1.77    0.81
  -6   3   9    1.99    1.25
  -6  -3   9    2.31    1.57
  -6   3   8   10.12    1.96
  -6  -3   8   10.87    2.23
  -6  -3   8    8.90    1.07
  -6   3   8    9.47    1.07
  -6   3   7    3.88    0.82
  -6   3   7    2.63    1.34
  -6  -3   7    3.02    1.48
  -6   3   6    5.32    1.61
  -6  -3   6    4.22    1.60
  -6   3   5    1.23    1.16
  -6  -3   5    1.54    1.37
  -6   3   4    4.78    1.56
  -6  -3   4    3.46    1.57
  -6  -3   3   44.41    3.74
  -6   3   3   49.65    3.74
  -6  -3   2   52.53    4.00
  -6   3   2   55.79    3.96
  -6  -3   1   13.59    2.29
  -6   3   1   19.24    2.50
  -6  -3   0   47.57    4.17
  -6   3   0   53.88    3.93
  -6   3  -1   35.29    3.30
  -6  -3  -1   32.26    3.42
  -6  -3  -2  140.66    6.46
  -6  -3  -3   23.05    2.92
  -6  -3  -8    1.12    0.68
  -6  -3  -9    4.48    0.84
  -6  -3 -10   53.80    2.17
  -6  -3 -11    0.05    0.63
  -6  -3 -12    0.09    0.72
  -6  -3 -13    3.55    0.93
   6   3  26    3.07    0.60
  -6   4  25    6.74    0.80
  -6   4  24    1.89    0.73
  -6   4  23    6.86    1.04
  -6   4  22    7.17    1.18
  -6  -4  21   10.86    1.10
  -6   4  21   12.31    1.45
  -6   4  20    0.90    1.10
  -6  -4  20    0.50    0.74
  -6  -4  19   -0.66    0.85
  -6   4  19   -1.91    1.22
  -6  -4  18    0.35    0.85
  -6   4  18    0.03    1.15
  -6  -4  17    3.79    1.01
  -6   4  17    4.04    1.27
  -6  -4  16    4.17    1.05
  -6   4  16    4.72    1.22
  -6  -4  15    6.35    1.11
  -6   4  15    6.98    1.23
  -6  -4  14   13.05    2.92
  -6   4  14   16.78    1.62
  -6  -4  14   16.59    1.51
  -6  -4  13    0.30    0.83
  -6   4  13    0.97    1.01
  -6  -4  13    1.55    1.67
  -6  -4  12    3.21    0.95
  -6   4  12    3.10    1.03
  -6  -4  12    2.85    1.63
  -6  -4  11   33.34    3.84
  -6  -4  11   32.33    1.90
  -6   4  11   32.22    1.90
  -6   4  10    1.03    0.79
  -6  -4  10    1.70    0.85
  -6  -4  10    2.56    1.67
  -6   4   9    9.48    1.92
  -6  -4   9   11.57    2.36
  -6  -4   9   11.00    1.23
  -6   4   9   11.08    1.24
  -6   4   8    1.35    1.07
  -6  -4   8    0.88    1.35
  -6   4   8    0.94    0.69
  -6  -4   8    0.50    0.71
  -6   4   7    0.77    1.04
  -6  -4   7    0.89    1.27
  -6   4   7    0.69    0.67
  -6  -4   7    0.17    0.65
  -6   4   6   19.81    2.44
  -6  -4   6   21.30    2.86
  -6   4   6   18.14    1.32
  -6   4   5    7.62    1.75
  -6  -4   5    6.26    1.95
  -6  -4   4  186.12    7.39
  -6   4   4  187.98    6.97
  -6   4   3   11.84    2.01
  -6  -4   3   13.88    2.45
  -6   4   2   15.67    2.25
  -6  -4   2   11.72    2.20
  -6   4   1    0.05    0.99
  -6  -4   1   -1.46    1.67
  -6   4   0    2.48    1.36
  -6  -4   0    3.93    1.74
  -6  -4  -1   14.40    2.40
  -6  -4  -2   65.38    4.49
  -6  -4  -3   -1.54    1.45
  -6  -4  -6    8.65    0.95
  -6  -4  -7    0.24    0.63
  -6  -4  -8    0.84    0.67
  -6  -4  -9    0.80    0.69
  -6  -4 -10   18.74    1.45
  -6  -4 -11   38.98    2.00
  -6  -4 -12   34.81    1.97
  -6  -4 -13   28.03    1.78
   6   4  26    0.85    0.48
  -6   5  25    1.65    0.57
  -6   5  24    3.41    0.76
  -6   5  23    7.99    1.07
  -6   5  22    7.03    1.14
  -6   5  21    0.03    0.98
  -6   5  20    1.50    1.04
  -6   5  19   -1.70    1.15
  -6   5  18    0.74    1.14
  -6  -5  18    0.62    0.73
  -6  -5  17    9.84    1.22
  -6   5  17   12.45    1.55
  -6  -5  16   17.54    1.49
  -6   5  16   20.55    1.81
  -6   5  15   34.60    2.17
  -6  -5  15   28.40    1.82
  -6   5  14    5.71    1.25
  -6  -5  14    5.74    1.04
  -6   5  13    3.49    1.06
  -6  -5  13    3.09    0.93
  -6  -5  13    1.37    1.63
  -6  -5  12   75.75    5.89
  -6  -5  12   67.55    2.65
  -6   5  12   74.09    2.82
  -6   5  11    5.76    1.11
  -6  -5  11    5.05    1.88
  -6  -5  11    5.55    1.04
  -6   5  10    5.64    1.05
  -6  -5  10    4.74    0.93
  -6  -5  10    5.08    1.86
  -6   5   9    5.67    0.98
  -6  -5   9    4.73    0.93
  -6  -5   9    5.54    1.81
  -6  -5   8   11.14    2.25
  -6  -5   8    9.27    1.11
  -6   5   8   10.86    1.21
  -6  -5   7    3.51    1.61
  -6   5   7    3.82    0.87
  -6  -5   7    2.50    0.75
  -6   5   6   15.23    1.25
  -6  -5   6   15.17    1.30
  -6  -5   5    3.36    1.54
  -6  -5   4   24.98    3.01
  -6  -5   3    5.63    1.73
  -6  -5   2   -1.37    1.60
  -6  -5   1    0.91    1.37
  -6  -5   0   43.61    3.85
  -6  -5  -1   55.62    4.27
  -6  -5  -2    9.31    2.15
  -6  -5  -4    0.30    0.60
  -6  -5  -5   -0.10    0.63
  -6  -5  -6    2.42    0.74
  -6  -5  -7    0.86    0.67
  -6  -5  -8    8.08    1.05
  -6  -5  -9   16.15    1.39
  -6  -5 -10   97.21    3.00
  -6  -5 -11   67.47    2.67
  -6  -5 -12    2.68    0.95
  -6   6  25   -0.53    0.46
  -6   6  24   -0.21    0.58
  -6   6  23    2.47    0.78
  -6   6  22   -0.60    0.83
  -6   6  21   11.98    1.32
  -6   6  20    4.00    1.11
  -6   6  19    5.89    1.20
  -6   6  18    6.62    1.29
  -6   6  17   17.20    1.66
  -6   6  16    0.14    1.03
  -6   6  15    0.79    1.05
  -6   6  14   -0.32    0.99
  -6   6  13    0.45    0.92
  -6  -6  13    1.60    1.63
  -6   6  12    0.74    0.95
  -6  -6  12    0.45    0.71
  -6  -6  12    1.17    1.65
  -6  -6  11   39.47    4.30
  -6  -6  11   30.19    1.77
  -6   6  11   37.59    2.07
  -6   6  10    3.96    0.98
  -6  -6  10    2.82    0.83
  -6  -6  10    3.76    1.78
  -6  -6   9   15.03    2.77
  -6   6   9   12.92    1.27
  -6  -6   9   10.40    1.16
  -6  -6   8    2.38    1.47
  -6   6   8    2.78    0.84
  -6  -6   8    2.79    0.84
  -6  -6   7    6.37    1.92
  -6   6   7    4.63    0.91
  -6  -6   7    4.16    0.88
  -6  -6   6   22.49    1.52
  -6   6   6   25.11    1.54
  -6   6   5   10.95    1.09
  -6  -6   5   11.68    1.15
  -6  -6   4    0.93    1.44
  -6  -6   3   64.67    4.87
  -6  -6   2   17.61    2.74
  -6  -6   1   22.36    2.98
  -6  -6   0   -1.41    1.83
  -6  -6  -1   21.99    2.90
  -6  -6  -2    5.33    1.77
  -6  -6  -3    1.03    0.70
  -6  -6  -4   17.86    1.30
  -6  -6  -5   20.40    1.40
  -6  -6  -6   39.15    1.88
  -6  -6  -7    1.29    0.78
  -6  -6  -8   19.50    1.56
  -6  -6  -9    8.98    1.13
  -6  -6 -10    6.04    1.05
  -6  -6 -11    5.27    1.09
  -6  -6 -12   43.40    2.13
  -6  -6 -19   10.63    1.45
  -6  -6 -20    1.92    0.95
  -6   7  24   -0.27    0.51
  -6   7  23   -0.43    0.63
  -6   7  22   -0.12    0.75
  -6   7  21    3.08    0.95
  -6   7  20    0.28    0.90
  -6   7  19    6.66    1.20
  -6   7  18    4.34    1.11
  -6   7  17   12.65    1.48
  -6   7  16   -0.05    1.00
  -6   7  15   18.38    1.65
  -6   7  14   34.02    2.09
  -6   7  13   29.72    1.94
  -6   7  12   64.94    2.66
  -6  -7  12   51.10    5.05
  -6  -7  11   -0.34    1.32
  -6   7  11    0.10    0.80
  -6  -7  10    3.38    1.82
  -6   7  10    4.02    0.96
  -6  -7   9    0.87    1.43
  -6   7   9    1.67    0.85
  -6  -7   8    3.14    1.71
  -6   7   8    3.84    0.90
  -6   7   7   25.91    1.61
  -6  -7   7   29.28    3.48
  -6   7   6    0.07    0.57
  -6  -7   6    0.08    1.37
  -6   7   5    4.27    0.85
  -6  -7   5    6.86    2.08
  -6  -7   4   23.98    3.22
  -6  -7   3   25.28    3.23
  -6  -7   2   44.13    4.08
  -6  -7   1    3.24    1.49
  -6  -7   0    3.55    1.59
  -6  -7  -1    0.10    0.74
  -6  -7  -1   -0.69    1.41
  -6  -7  -2    1.42    0.78
  -6  -7  -2   -0.72    1.48
  -6  -7  -3    9.40    1.13
  -6  -7  -4    0.64    0.73
  -6  -7  -5   38.76    1.96
  -6  -7  -6    3.27    0.90
  -6  -7  -7    4.14    1.03
  -6  -7  -8   35.15    1.89
  -6  -7  -9    1.69    0.92
  -6  -7 -10    0.24    0.84
  -6  -7 -11    5.81    1.13
  -6  -7 -19    1.87    1.05
  -6  -7 -20    5.86    1.14
  -6  -7 -21    1.59    0.76
   6   7  25    1.47    0.52
  -6   8  23    4.41    0.70
  -6   8  22   -1.02    0.70
  -6   8  21   -0.59    0.77
  -6   8  20    1.73    0.86
  -6   8  19   -0.95    0.91
  -6   8  18    6.35    1.16
  -6   8  17   18.68    1.59
  -6   8  16   -0.32    0.99
  -6   8  15    0.82    0.96
  -6   8  14    5.23    1.14
  -6   8  13   38.76    2.13
  -6   8  12    5.74    1.14
  -6   8  11   10.45    1.28
  -6  -8  11    8.22    2.30
  -6   8  10    2.07    0.84
  -6  -8  10   -0.62    1.25
  -6   8   9    4.60    0.95
  -6  -8   9    3.51    1.77
  -6   8   8   -0.04    0.67
  -6  -8   8   -0.15    1.37
  -6  -8   7    8.45    2.29
  -6  -8   6   40.64    4.22
  -6  -8   5    0.67    1.42
  -6  -8   4    0.88    1.35
  -6  -8   3    3.14    1.63
  -6  -8   2   10.37    2.42
  -6  -8   2   11.33    1.28
  -6  -8   1   49.12    2.22
  -6  -8   1   49.53    4.50
  -6  -8   0   13.82    2.45
  -6  -8   0   16.73    1.41
  -6  -8  -1    5.90    1.96
  -6  -8  -1   10.13    1.21
  -6  -8  -2   21.22    1.60
  -6  -8  -3   83.95    2.90
  -6  -8  -4    9.35    1.24
  -6  -8  -5   47.44    2.23
  -6  -8  -6   73.64    2.67
  -6  -8  -7    6.83    1.13
  -6  -8  -8   18.71    1.57
  -6  -8  -9   18.45    1.62
  -6  -8 -10    1.24    0.99
   6  -8  14   15.34    1.42
   6  -8  15   14.50    1.32
  -6  -8 -18   -0.81    1.22
  -6  -8 -19    2.13    1.11
  -6  -8 -20    4.67    1.10
  -6  -8 -21    2.67    0.80
  -6   9  22    0.10    0.51
  -6   9  21   -1.07    0.70
  -6   9  20    0.44    0.67
  -6   9  19   -0.53    0.76
  -6   9  18    7.43    1.11
  -6   9  17    5.79    1.07
  -6   9  16    0.87    0.86
  -6   9  15   53.93    2.41
  -6   9  14    8.50    1.21
  -6   9  13   10.90    1.30
  -6   9  12   15.85    1.45
  -6   9  11   59.68    2.47
  -6   9  10   10.09    1.25
  -6  -9  10    7.19    2.28
  -6  -9   9   28.99    3.86
  -6  -9   8   28.61    3.82
  -6  -9   7   34.31    4.06
  -6  -9   6   19.53    3.18
  -6  -9   5    6.74    2.17
  -6  -9   5    6.67    1.01
  -6  -9   4    1.70    1.65
  -6  -9   4    1.23    0.72
   6  -9  -4    1.31    0.78
  -6  -9   3    8.07    1.12
  -6  -9   3    6.79    2.03
  -6  -9   2    0.44    0.76
  -6  -9   2   -0.18    1.39
  -6  -9   1    3.88    1.00
  -6  -9   1    3.31    1.62
  -6  -9   0    9.83    1.23
  -6  -9   0    9.77    2.32
  -6  -9  -1   34.91    2.01
  -6  -9  -2   16.29    1.50
  -6  -9  -3   13.79    1.48
  -6  -9  -4   53.03    2.41
  -6  -9  -5   67.41    2.72
  -6  -9  -6    4.03    1.09
  -6  -9  -7   11.80    1.46
  -6  -9  -8   84.20    2.96
  -6  -9  -9   56.72    2.59
   6  -9  12   88.50    3.06
   6  -9  13   32.89    1.97
   6  -9  14   62.58    2.58
   6  -9  15    5.02    1.02
  -6  -9 -18   24.65    1.94
  -6  -9 -19    4.72    1.17
  -6  -9 -20   12.79    1.26
  -6  -9 -21    0.76    0.68
  -6  -9 -22    0.11    0.47
  -6  10  21    0.07    0.46
  -6  10  20    6.94    0.83
  -6  10  19    4.77    0.82
  -6  10  18   -0.49    0.68
  -6  10  17    0.27    0.72
  -6  10  16    2.59    0.80
  -6  10  15   -0.10    0.70
  -6  10  14   18.25    1.44
  -6  10  13   37.87    1.98
  -6 -10   8   14.53    2.85
  -6 -10   7   37.63    4.32
  -6 -10   6   34.38    4.08
  -6 -10   5    2.19    1.58
   6 -10  -4   14.00    1.39
  -6 -10   4   15.75    1.40
  -6 -10   4   14.12    2.77
  -6 -10   3   10.02    1.29
  -6 -10   3    5.28    1.95
   6 -10  -3    7.63    1.26
  -6 -10   2   14.49    1.48
   6 -10  -2   12.35    1.45
  -6 -10   2    9.71    2.50
  -6 -10   1   70.43    2.78
   6 -10  -1   76.53    2.87
  -6 -10   0   18.82    1.62
  -6 -10  -1   56.15    2.55
  -6 -10  -2   21.78    1.79
  -6 -10  -3   54.28    2.53
  -6 -10  -4   79.79    3.10
  -6 -10  -5   69.96    2.90
  -6 -10  -6  152.65    4.06
  -6 -10  -7   75.87    2.95
  -6 -10  -8   18.60    1.76
   6 -10   9   10.69    1.38
   6 -10  10    1.52    1.01
   6 -10  11    3.29    1.00
   6 -10  12   18.11    1.55
   6 -10  13    8.11    1.17
   6 -10  14   -0.89    0.85
   6 -10  15    1.28    0.74
  -6 -10 -17   -1.44    1.53
  -6 -10 -18   -0.45    1.19
  -6 -10 -19    1.32    1.01
  -6 -10 -20    2.46    0.88
  -6 -10 -21    5.98    0.84
  -6 -10 -22   -0.25    0.45
  -6 -11   6    3.10    1.56
   6 -11  -5    0.31    0.70
  -6 -11   5   -0.43    1.26
  -6 -11   4    8.69    2.36
   6 -11  -4   13.75    1.40
  -6 -11   3    2.12    1.52
   6 -11  -3    2.35    0.97
  -6 -11   2   13.46    1.43
  -6 -11   2    7.04    2.18
   6 -11  -2    9.95    1.41
   6 -11  -1   68.92    2.81
  -6 -11   1   64.65    2.68
   6 -11   0   85.26    3.13
  -6 -11   0   87.49    3.16
   6 -11   1   59.67    2.69
  -6 -11  -1   60.30    2.71
   6 -11   2    2.27    1.03
  -6 -11  -2    3.60    1.24
   6 -11   3    1.16    0.93
  -6 -11  -3    0.86    0.99
   6 -11   4    6.98    1.22
  -6 -11  -4    7.08    1.35
   6 -11   5   12.10    1.41
  -6 -11  -5   12.01    1.52
   6 -11   6   42.85    2.25
  -6 -11  -6   45.63    2.41
   6 -11   7   23.87    1.75
  -6 -11  -7   23.09    1.90
   6 -11   8    7.37    1.27
   6 -11   9   58.90    2.56
   6 -11  10    2.19    0.99
   6 -11  11    2.68    0.98
   6 -11  12   -0.29    0.91
   6 -11  13    2.20    0.94
   6 -11  14   16.10    1.42
   6 -11  15   11.11    1.19
  -6 -11 -18    0.15    1.08
  -6 -11 -19   15.48    1.38
  -6 -11 -20   13.31    1.16
  -6 -11 -21    8.73    0.84
   6 -12  -5    3.39    0.94
   6 -12  -4   30.08    1.92
   6 -12  -3   35.10    2.15
   6 -12  -2   87.20    3.18
   6 -12  -1    4.71    1.23
  -6 -12   1    8.87    1.34
   6 -12   0   31.14    2.03
  -6 -12   0   29.32    1.98
   6 -12   1    3.40    1.12
  -6 -12  -1    4.62    1.19
   6 -12   2   57.82    2.61
  -6 -12  -2   59.65    2.72
   6 -12   3    5.13    1.22
  -6 -12  -3    6.48    1.38
   6 -12   4   27.74    1.87
  -6 -12  -4   25.21    1.94
   6 -12   5   32.36    1.98
   6 -12   6    3.04    1.10
   6 -12   7   17.41    1.60
   6 -12   8    2.34    1.11
   6 -12   9   32.24    2.03
   6 -12  10   33.90    2.09
   6 -12  11   12.18    1.40
   6 -12  12   18.12    1.54
   6 -12  13    8.65    1.17
   6 -12  14    4.19    0.97
   6 -12  15   29.56    1.72
  -6 -12 -16   -4.09    1.77
  -6 -12 -18    1.66    0.98
  -6 -12 -19    3.18    0.88
  -6 -12 -20    4.12    0.77
   6 -13  -5    0.32    0.74
   6 -13  -4    5.21    1.09
   6 -13  -3   37.51    2.18
   6 -13  -2   16.27    1.61
   6 -13  -1   47.00    2.45
   6 -13   0    6.04    1.21
  -6 -13   0    4.39    1.07
   6 -13   1    1.44    1.09
  -6 -13  -1    1.54    1.02
   6 -13   2   30.53    2.03
   6 -13   3    7.87    1.27
   6 -13   4    3.74    1.10
   6 -13   5   28.69    1.92
   6 -13   6    2.53    1.11
   6 -13   7   24.31    1.83
   6 -13   8   27.80    1.93
   6 -13   9   16.06    1.61
   6 -13  10   17.49    1.60
   6 -13  11    0.60    0.83
   6 -13  12    4.84    1.03
   6 -13  13    1.27    0.78
   6 -13  14   -0.66    0.76
   6 -13  15    0.19    0.65
  -6 -13 -17   -3.60    1.25
  -6 -13 -18    7.32    1.07
  -6 -13 -19   22.32    1.26
  -6 -13 -20    2.04    0.56
   6 -14  -5    6.16    1.05
   6 -14  -4   21.31    1.66
   6 -14  -3    1.84    0.94
   6 -14  -2    0.78    0.88
   6 -14  -1    3.37    1.14
   6 -14   0    7.09    1.28
   6 -14   1   30.89    2.08
   6 -14   2   10.51    1.43
   6 -14   3    6.93    1.27
   6 -14   4    7.68    1.31
   6 -14   5    3.78    1.22
   6 -14   6   56.76    2.53
   6 -14   7   10.78    1.45
   6 -14   8   43.38    2.23
   6 -14   9   22.06    1.67
   6 -14  10    1.75    0.97
   6 -14  11   32.59    1.90
   6 -14  12   16.06    1.45
   6 -14  13    8.18    1.03
   6 -14  14    0.97    0.69
   6 -14  15    0.13    0.51
  -6 -14 -17    7.43    1.02
  -6 -14 -18    4.12    0.80
  -6 -14 -19    2.74    0.61
   6 -15  -4    3.82    0.98
   6 -15  -3   45.31    2.21
   6 -15  -2    7.39    1.20
   6 -15  -1   23.98    1.80
   6 -15   0    1.08    0.95
   6 -15   1   11.13    1.39
   6 -15   2    6.12    1.33
   6 -15   3   49.93    2.43
   6 -15   4    2.77    1.14
   6 -15   5    5.79    1.20
   6 -15   6   -0.22    0.94
   6 -15   7    2.56    1.04
   6 -15   8    8.00    1.18
   6 -15   9    3.08    0.93
   6 -15  10    1.22    0.86
   6 -15  11    4.20    0.91
   6 -15  12    0.27    0.69
   6 -15  13    0.31    0.61
   6 -15  14    1.00    0.57
   6 -15  15   -1.17    0.51
  -6 -15 -16    2.26    0.85
  -6 -15 -17    7.70    0.87
   6 -16  -4   -0.04    0.71
   6 -16  -3   -0.02    0.73
   6 -16  -2    0.04    0.76
   6 -16  -1    1.47    0.93
   6 -16   0    5.85    1.13
   6 -16   1    3.42    1.05
   6 -16   2   10.51    1.37
   6 -16   3    3.38    1.04
   6 -16   4   19.33    1.58
   6 -16   5    1.28    0.97
   6 -16   6    1.71    0.88
   6 -16   7    0.37    0.85
   6 -16   8    3.84    0.94
   6 -16   9    3.78    0.90
   6 -16  10    5.09    0.95
   6 -16  11    1.10    0.71
   6 -16  12    0.28    0.61
  -6 -16 -13   -1.94    0.95
   6 -16  13    0.67    0.55
  -6 -16 -14    3.20    0.87
   6 -16  14    0.40    0.45
  -6 -16 -15    5.61    0.85
  -6 -16 -16    8.10    0.79
   6 -17  -4   10.28    1.06
   6 -17  -3    3.00    0.84
   6 -17  -2   24.01    1.58
   6 -17  -1    3.68    0.89
   6 -17   0    1.41    0.89
   6 -17   1   -0.26    0.82
   6 -17   2    0.13    0.84
   6 -17   3    0.36    0.80
   6 -17   4    3.08    0.92
   6 -17   5    1.19    0.82
   6 -17   6    4.04    0.93
   6 -17   7    0.00    0.80
   6 -17   8    0.06    0.73
   6 -17   9    1.30    0.75
  -6 -17 -10   -0.57    0.88
   6 -17  10    5.46    0.85
  -6 -17 -11    0.20    0.76
   6 -17  11   -0.09    0.57
   6 -17  12    0.91    0.54
  -6 -17 -12    4.45    0.83
  -6 -17 -13    6.96    0.81
   6 -18  -3    0.75    0.55
   6 -18  -2    2.20    0.71
   6 -18  -1    0.99    0.70
   6 -18   0    2.27    0.80
   6 -18   1    1.23    0.74
   6 -18   2    1.54    0.82
   6 -18   3    8.12    1.05
   6 -18   4    6.03    0.98
   6 -18   5    1.27    0.76
   6 -18   6   12.22    1.15
   6 -18   7    6.03    0.90
   6 -18   8    9.20    0.95
   6 -18   9    3.01    0.70
   6 -18  10    0.67    0.54
   6 -19  -2   -0.12    0.45
   6 -19  -1    2.80    0.65
   6 -19   0    3.18    0.70
   6 -19   1   -0.03    0.58
   6 -19   2    1.24    0.63
   6 -19   3    2.65    0.70
   6 -19   4    3.95    0.78
   6 -19   5    7.74    0.87
   6 -19   6    0.93    0.56
   6 -19   7    4.16    0.68
   6 -19   8    4.58    0.68
  -7   0  24    1.05    0.54
  -7   0  23    7.31    0.91
  -7   0  22   -0.09    0.75
  -7   0  21    1.88    0.91
  -7   0  20    0.53    0.92
  -7   0  19   20.82    1.69
  -7   0  18    1.37    1.09
  -7   0  17   76.94    2.98
  -7   0  16    0.72    1.14
  -7   0  15   60.72    2.71
  -7   0  14    1.28    1.08
  -7   0  13   62.27    2.64
  -7   0  13   39.18    4.42
  -7   0  12    2.79    1.12
  -7   0  12    1.44    1.53
  -7   0  11  114.29    3.38
  -7   0  11  100.84    6.55
  -7   0  10    4.52    1.18
  -7   0  10    2.92    1.79
  -7   0   9   82.55    2.79
  -7   0   9   83.45    5.73
  -7   0   8    0.40    1.25
  -7   0   8    1.19    0.86
  -7   0   7    4.29    1.61
  -7   0   7    5.04    0.96
  -7   0   6    1.17    1.43
  -7   0   6    0.22    0.70
  -7   0   5   80.60    2.68
  -7   0   5   92.00    5.71
  -7   0   4    9.54    1.17
  -7   0   4    8.77    2.55
  -7   0   3  170.31    3.70
  -7   0   3  195.65    8.21
  -7   0   2   -0.91    1.36
  -7   0   2    1.78    0.80
  -7   0   1    3.33    1.59
  -7   0   1    3.15    0.76
  -7   0   0   -1.19    1.72
  -7   0   0    0.19    0.66
  -7   0  -1   15.54    1.27
  -7   0  -1   18.80    2.74
  -7   0  -2   -0.13    0.65
  -7   0  -3   21.34    1.46
  -7   0  -4    0.11    0.67
  -7   0  -7   -0.07    0.60
  -7   0  -8    0.01    0.55
  -7   0  -9   14.38    1.25
  -7   1  24   11.07    0.92
  -7  -1  24    8.40    0.76
  -7  -1  23    1.82    0.66
  -7   1  23    1.53    0.73
  -7  -1  22    7.32    0.98
  -7   1  22    8.43    1.08
  -7   1  21   -0.25    0.88
  -7  -1  21    0.19    0.78
  -7   1  20    1.14    0.97
  -7  -1  20    3.20    1.00
  -7  -1  19    1.17    0.96
  -7   1  19   -0.97    1.07
  -7  -1  18   29.12    1.92
  -7   1  18   30.35    1.99
  -7  -1  17   -0.45    1.02
  -7   1  17   -0.27    1.13
  -7  -1  16   21.79    1.81
  -7   1  16   19.88    1.78
  -7  -1  15    1.59    1.10
  -7   1  15    1.56    1.11
  -7  -1  14   16.84    1.65
  -7   1  14   16.95    1.66
  -7  -1  13   15.30    1.58
  -7   1  13   15.07    1.53
  -7  -1  12   48.46    2.34
  -7   1  12   47.74    2.31
  -7  -1  11    3.11    1.03
  -7   1  11    2.78    0.99
  -7   1  11    2.58    1.46
  -7  -1  11    2.47    1.61
  -7   1  10    3.81    1.01
  -7  -1  10    4.10    1.01
  -7   1  10    4.85    1.81
  -7  -1  10    4.76    1.88
  -7   1   9   54.18    4.65
  -7  -1   9   55.31    4.77
  -7  -1   9   60.65    2.48
  -7   1   9   58.44    2.40
  -7   1   8    4.40    1.90
  -7  -1   8    4.97    1.91
  -7  -1   8    5.72    1.12
  -7   1   8    6.30    1.19
  -7  -1   7   66.87    2.52
  -7   1   7   66.36    2.45
  -7  -1   7   68.26    5.07
  -7   1   7   67.60    4.99
  -7   1   6    3.52    1.58
  -7  -1   6    5.67    1.93
  -7  -1   6    3.53    0.85
  -7   1   6    4.11    0.88
  -7   1   5    9.18    2.10
  -7   1   5   10.70    1.18
  -7  -1   5   10.14    1.10
  -7  -1   5   11.48    2.37
  -7   1   4   -0.23    1.26
  -7  -1   4    0.08    1.37
  -7  -1   4    0.46    0.76
  -7   1   4    0.11    0.63
  -7  -1   3   64.57    2.35
  -7   1   3   63.06    2.38
  -7   1   3   76.96    5.22
  -7  -1   3   75.58    5.28
  -7   1   2    1.27    1.39
  -7  -1   2    1.86    1.60
  -7  -1   2    2.15    0.75
  -7   1   2    2.37    0.82
  -7  -1   1   21.40    1.44
  -7   1   1   20.29    1.40
  -7  -1   1   22.20    3.12
  -7   1   1   22.08    3.05
  -7   1   0    2.31    0.89
  -7  -1   0    3.07    0.94
  -7   1   0    0.41    1.27
  -7  -1   0    0.40    1.56
  -7  -1  -1   19.89    1.35
  -7   1  -1   20.35    1.41
  -7   1  -1   23.42    3.03
  -7  -1  -1   25.29    3.15
  -7  -1  -2   10.69    2.33
  -7   1  -2   11.26    1.22
  -7  -1  -2   10.66    1.19
  -7  -1  -3   19.26    1.39
  -7   1  -3   20.99    1.53
  -7  -1  -4    5.05    0.88
  -7   1  -4    4.46    0.95
  -7  -1  -7   15.01    1.24
  -7  -1  -8    8.78    1.05
  -7  -1  -9    3.02    0.84
  -7  -1 -10   17.00    1.38
  -7  -1 -11   12.17    1.26
  -7   2  24    1.63    0.61
  -7   2  23    9.32    1.01
  -7  -2  23    7.44    0.81
  -7  -2  22    0.97    0.68
  -7   2  22    1.40    0.84
  -7  -2  21   29.85    1.68
  -7   2  21   32.29    1.82
  -7   2  20   -0.13    0.96
  -7  -2  20    1.90    0.91
  -7  -2  19   17.52    1.53
  -7   2  19   17.87    1.65
  -7   2  18    0.31    1.08
  -7  -2  18    0.44    0.91
  -7  -2  17    0.75    0.98
  -7   2  17   -1.88    1.28
  -7  -2  16    7.76    1.31
  -7   2  16    5.94    1.27
  -7  -2  15    0.01    0.98
  -7   2  15   -0.31    1.10
  -7  -2  14    0.78    0.99
  -7   2  14   -0.17    1.07
  -7  -2  13    8.58    1.29
  -7   2  13   10.07    1.37
  -7   2  12   -0.96    0.97
  -7  -2  12    0.11    0.94
  -7   2  12    0.51    1.14
  -7  -2  12    0.95    1.38
  -7   2  11    0.15    0.87
  -7  -2  11    0.35    0.85
  -7   2  11   -0.25    0.99
  -7  -2  11    1.54    1.44
  -7   2  10   15.86    2.64
  -7  -2  10   16.24    2.82
  -7  -2  10   19.73    1.58
  -7   2  10   17.39    1.50
  -7  -2   9   16.57    2.82
  -7  -2   9   15.70    1.46
  -7   2   9   13.85    1.37
  -7   2   9   12.55    2.37
  -7  -2   8   38.07    1.99
  -7   2   8   41.23    2.03
  -7  -2   8   36.06    3.93
  -7   2   8   34.28    3.67
  -7   2   7   26.59    1.68
  -7  -2   7   25.89    1.69
  -7  -2   7   24.15    3.21
  -7   2   7   25.90    3.13
  -7   2   6    0.10    1.05
  -7  -2   6   -0.19    1.22
  -7  -2   6    0.05    0.76
  -7   2   6    0.39    0.70
  -7   2   5   12.08    1.19
  -7  -2   5   11.04    1.16
  -7   2   5   11.76    2.23
  -7  -2   5   15.17    2.67
  -7   2   4    4.68    1.74
  -7  -2   4    5.10    1.86
  -7  -2   4    5.37    0.96
  -7   2   4    4.42    0.92
  -7   2   3    2.86    1.52
  -7  -2   3    1.88    1.44
  -7  -2   3    2.20    0.76
  -7   2   3    2.62    0.82
  -7   2   2    0.71    1.28
  -7  -2   2    0.02    1.33
  -7  -2   2    0.38    0.62
  -7   2   2    0.31    0.68
  -7   2   1    0.19    1.16
  -7  -2   1   -0.85    1.52
  -7  -2   1    0.59    0.67
  -7   2   1    0.60    0.73
  -7   2   0    2.28    1.49
  -7  -2   0    3.13    1.74
  -7  -2   0    1.89    0.78
  -7   2   0    2.31    0.78
  -7  -2  -1   33.66    1.81
  -7   2  -1   35.02    1.87
  -7  -2  -1   38.12    3.90
  -7   2  -2    3.05    0.84
  -7  -2  -2    2.11    0.72
  -7   2  -3    0.29    0.69
  -7  -2  -3    0.79    0.70
  -7   2  -4    7.61    1.08
  -7  -2  -4    8.28    1.05
  -7  -2  -6    0.85    0.74
  -7  -2  -7   34.69    1.76
  -7  -2  -8    7.36    1.00
  -7  -2  -9    8.50    1.09
  -7  -2 -10    3.74    0.95
  -7  -2 -11    1.24    0.84
  -7  -2 -12   11.23    1.25
  -7  -2 -13    1.52    0.86
  -7   3  24    2.31    0.60
  -7   3  23   -0.66    0.67
  -7   3  22    9.15    1.07
  -7  -3  22    7.62    0.85
  -7   3  21    6.32    1.13
  -7  -3  21    4.86    0.89
  -7  -3  20   25.53    1.60
  -7   3  20   31.03    1.85
  -7   3  19    2.10    1.07
  -7  -3  19    2.05    0.90
  -7   3  18    1.93    1.11
  -7  -3  18    1.60    0.88
  -7  -3  17   10.96    1.35
  -7   3  17   13.79    1.54
  -7  -3  16   30.17    1.96
  -7   3  16   35.76    2.16
  -7   3  15    0.58    1.09
  -7  -3  15    1.21    1.02
  -7   3  14    5.02    1.20
  -7  -3  14    5.88    1.16
  -7   3  13    2.31    1.08
  -7  -3  13    2.57    1.05
  -7  -3  12   78.63    2.97
  -7   3  12   84.64    2.99
  -7   3  11    4.45    1.10
  -7  -3  11    4.33    1.07
  -7  -3  11    5.07    1.95
  -7  -3  10   12.33    1.39
  -7   3  10   11.14    1.34
  -7  -3  10   10.81    2.46
  -7   3   9    0.82    1.09
  -7  -3   9    2.11    1.54
  -7   3   9    1.36    0.85
  -7  -3   9    1.18    0.84
  -7  -3   8   33.68    1.94
  -7   3   8   31.95    1.86
  -7   3   8   24.88    3.03
  -7  -3   8   29.25    3.62
  -7  -3   7   29.14    1.80
  -7   3   7   28.06    1.74
  -7   3   7   25.18    3.07
  -7  -3   7   26.29    3.36
  -7  -3   6    4.05    0.94
  -7   3   6    3.56    0.93
  -7   3   6    2.66    1.45
  -7  -3   6    3.53    1.66
  -7   3   5    6.68    1.86
  -7  -3   5    6.71    2.01
  -7   3   5    6.19    1.07
  -7  -3   5    7.88    1.18
  -7   3   4   65.54    2.43
  -7  -3   4   67.78    2.56
  -7  -3   4   75.71    5.34
  -7   3   4   68.44    4.83
  -7   3   3    4.07    1.67
  -7  -3   3    7.40    2.25
  -7  -3   3    7.20    1.16
  -7   3   3    5.87    0.97
  -7  -3   2   50.49    2.18
  -7   3   2   47.76    2.10
  -7  -3   2   56.01    4.70
  -7   3   2   55.35    4.37
  -7  -3   1   23.66    1.56
  -7   3   1   23.32    1.59
  -7  -3   1   24.36    3.17
  -7   3   1   24.10    2.98
  -7  -3   0   16.68    1.37
  -7   3   0   14.27    1.24
  -7  -3   0   16.40    2.65
  -7   3  -1    0.99    0.75
  -7  -3  -1   -0.69    1.69
  -7  -3  -1    0.64    0.73
  -7  -3  -2    6.12    1.81
  -7  -3  -2    6.19    0.95
  -7   3  -2    6.35    1.03
  -7  -3  -3    7.43    1.02
  -7   3  -3    6.13    0.99
  -7   3  -4   28.84    1.82
  -7  -3  -6   19.40    1.38
  -7  -3  -7    5.06    0.97
  -7  -3  -8   10.60    1.17
  -7  -3  -9    4.04    0.90
  -7  -3 -10    2.49    0.86
  -7  -3 -11   37.35    2.01
  -7  -3 -12   79.72    2.85
  -7  -3 -13    3.30    1.05
  -7   4  24    2.42    0.59
  -7   4  23    2.28    0.72
  -7   4  22    0.65    0.72
  -7   4  21    1.19    0.88
  -7  -4  21    0.44    0.57
  -7   4  20    0.03    0.91
  -7  -4  20    0.31    0.66
  -7  -4  19   33.83    1.80
  -7   4  19   42.40    2.18
  -7  -4  18   23.58    1.61
  -7   4  18   30.85    2.00
  -7   4  17    1.65    1.08
  -7  -4  17    1.26    0.87
  -7   4  16    7.29    1.40
  -7  -4  16    6.20    1.14
  -7  -4  15   25.02    1.78
  -7   4  15   28.30    2.01
  -7   4  14   26.51    1.96
  -7  -4  14   26.65    1.83
  -7   4  13    0.02    0.99
  -7  -4  13    0.46    0.89
  -7   4  12    0.99    0.95
  -7  -4  12    1.09    0.95
  -7   4  11    6.81    1.18
  -7  -4  11    6.92    1.18
  -7  -4  11    6.00    1.99
  -7  -4  10   10.18    2.42
  -7   4  10   10.77    1.29
  -7  -4  10   11.90    1.38
  -7   4   9   27.89    1.79
  -7  -4   9   31.52    1.92
  -7  -4   9   26.87    3.56
  -7   4   8    8.90    1.19
  -7  -4   8   10.23    1.25
  -7  -4   8    7.30    2.08
  -7  -4   7    0.10    0.74
  -7   4   7    0.61    0.80
  -7  -4   7    0.30    1.30
  -7  -4   6    3.05    0.89
  -7   4   6    3.59    0.93
  -7  -4   6    4.16    1.83
  -7  -4   5    2.56    0.88
  -7   4   5    2.45    0.85
  -7  -4   5    2.33    1.63
  -7  -4   4    6.57    1.10
  -7   4   4    6.71    1.05
  -7  -4   4    7.06    1.98
  -7  -4   3   17.27    1.41
  -7   4   3   15.78    1.37
  -7  -4   3   18.85    2.94
  -7   4   2    7.08    1.05
  -7  -4   2    7.14    1.03
  -7  -4   2    6.28    1.94
  -7  -4   1    9.19    1.13
  -7   4   1    8.49    1.10
  -7  -4   1    8.20    2.22
  -7   4   0    9.25    1.17
  -7  -4   0   11.15    1.22
  -7  -4   0   10.84    2.47
  -7  -4  -1   38.27    1.90
  -7   4  -1   35.94    1.93
  -7  -4  -2   28.16    1.72
  -7   4  -2   27.69    1.73
  -7  -4  -2   32.19    3.69
  -7   4  -3   12.20    1.29
  -7  -4  -3   13.50    1.30
  -7   4  -4    0.70    0.76
  -7  -4  -5   17.24    1.38
  -7  -4  -6   28.91    1.74
  -7  -4  -7   24.28    1.58
  -7  -4  -8    0.08    0.78
  -7  -4  -9   12.68    1.28
  -7  -4 -10   13.73    1.38
  -7  -4 -11    0.43    0.89
  -7  -4 -12   27.86    1.88
  -7  -4 -13    6.73    1.20
  -7   5  23   10.74    0.95
  -7   5  22    0.28    0.68
  -7   5  21    0.39    0.78
  -7   5  20    9.76    1.21
  -7   5  19    4.97    1.13
  -7   5  18   14.11    1.51
  -7  -5  18   11.79    1.18
  -7  -5  17   18.04    1.42
  -7   5  17   21.89    1.77
  -7   5  16    0.05    1.04
  -7  -5  16    0.54    0.81
  -7   5  15    1.98    1.07
  -7  -5  15    2.76    0.97
  -7   5  14    0.57    0.99
  -7  -5  14    1.53    0.90
  -7   5  13   -0.04    0.97
  -7  -5  13    0.57    0.85
  -7   5  12   22.87    1.76
  -7  -5  12   21.44    1.65
  -7   5  11    8.62    1.24
  -7  -5  11    9.08    1.23
  -7  -5  11    6.47    2.18
  -7  -5  10    0.04    1.32
  -7   5  10   -0.54    0.88
  -7  -5  10    0.35    0.81
  -7  -5   9    6.05    2.09
  -7   5   9    3.77    1.02
  -7  -5   9    4.35    1.02
  -7   5   8   20.48    1.56
  -7  -5   8   22.35    1.70
  -7  -5   8   21.54    3.23
  -7  -5   7    2.01    1.59
  -7  -5   7    0.53    0.83
  -7   5   7    1.50    0.82
  -7   5   6   27.73    1.73
  -7  -5   6   29.28    1.82
  -7  -5   6   30.90    3.75
  -7  -5   5    2.60    0.93
  -7   5   5    2.04    0.86
  -7  -5   5    2.14    1.61
  -7  -5   4    0.27    0.76
  -7   5   4    0.75    0.71
  -7  -5   4    0.82    1.30
  -7  -5   3    0.62    0.76
  -7   5   3    0.28    0.69
  -7  -5   3    1.56    1.56
  -7  -5   2    8.43    1.10
  -7   5   2    8.35    1.14
  -7  -5   2    9.85    2.32
  -7   5   1    5.78    0.95
  -7  -5   1    7.47    1.09
  -7  -5   1    6.58    2.04
  -7   5   0    0.17    0.69
  -7  -5   0    0.22    0.72
  -7  -5   0   -1.44    1.54
  -7   5  -1    1.35    0.79
  -7  -5  -1    1.84    1.59
  -7  -5  -1    1.57    0.78
  -7  -5  -2   10.62    1.19
  -7   5  -2    9.36    1.18
  -7   5  -3    9.94    1.18
  -7  -5  -4    7.25    1.08
  -7  -5  -5   23.76    1.61
  -7  -5  -6    1.70    0.86
  -7  -5  -7    6.45    1.06
  -7  -5  -8    3.21    0.91
  -7  -5  -9   18.73    1.55
  -7  -5 -10   35.39    2.05
  -7  -5 -11    9.29    1.33
  -7  -5 -12    4.21    1.04
  -7   6  23    1.12    0.55
  -7   6  22    4.39    0.78
  -7   6  21    1.83    0.80
  -7   6  20   23.20    1.55
  -7   6  19    5.33    1.10
  -7   6  18    2.44    1.08
  -7   6  17   48.94    2.36
  -7   6  16   55.94    2.50
  -7   6  15    6.54    1.27
  -7  -6  15    4.49    0.94
  -7   6  14    0.59    0.95
  -7  -6  14    0.83    0.77
  -7   6  13    1.50    0.97
  -7  -6  13    1.80    0.88
  -7   6  12   15.12    1.52
  -7  -6  12   13.04    1.38
  -7   6  11    4.60    1.09
  -7  -6  11    3.15    0.95
  -7   6  10    3.28    0.99
  -7  -6  10    3.18    0.90
  -7  -6  10    4.14    1.85
  -7   6   9    2.40    0.92
  -7  -6   9    1.98    0.87
  -7  -6   9    3.33    1.78
  -7  -6   8   11.16    2.63
  -7   6   8   11.63    1.30
  -7  -6   8   12.80    1.35
  -7   6   7   14.77    1.35
  -7  -6   7   14.79    1.41
  -7  -6   7   16.01    2.90
  -7  -6   6    1.84    1.48
  -7  -6   6   -0.03    0.70
  -7   6   6    0.47    0.72
  -7  -6   5    1.11    1.35
  -7  -6   5    1.88    0.82
  -7   6   5    1.76    0.83
  -7  -6   4   26.76    1.77
  -7   6   4   25.16    1.64
  -7  -6   4   27.33    3.56
  -7   6   3    1.36    0.74
  -7  -6   3    1.71    0.80
  -7  -6   3    1.82    1.65
  -7   6   2    3.07    0.88
  -7  -6   2    4.54    1.04
  -7  -6   2    2.83    1.77
  -7  -6   1   27.31    1.81
  -7   6   1   23.77    1.65
  -7  -6   1   28.08    3.60
  -7  -6   0   39.58    2.06
  -7  -6   0   41.88    4.19
  -7  -6  -1   23.91    1.65
  -7  -6  -1   22.45    3.12
  -7  -6  -2   -0.15    0.79
  -7  -6  -3    9.62    1.16
  -7  -6  -4    7.49    1.08
  -7  -6  -5    6.64    1.06
  -7  -6  -6   -0.06    0.84
  -7  -6  -7   15.93    1.52
  -7  -6  -8  164.28    3.94
  -7  -6  -9    5.71    1.23
  -7  -6 -10   86.77    3.05
  -7  -6 -11  116.65    3.52
  -7  -6 -12    2.22    0.99
  -7  -6 -19   -2.45    1.05
  -7   7  22    3.32    0.68
  -7   7  21   10.42    1.02
  -7   7  20   21.95    1.45
  -7   7  19   18.55    1.45
  -7   7  18    3.65    1.02
  -7   7  17    3.53    1.03
  -7   7  16    4.65    1.15
  -7   7  15   24.72    1.78
  -7   7  14    2.08    1.00
  -7   7  13   35.32    2.04
  -7   7  12    5.94    1.18
  -7   7  11   35.80    2.08
  -7   7  10    1.80    0.94
  -7  -7   9    0.82    0.74
  -7   7   9    2.01    0.89
  -7  -7   9    2.22    1.63
  -7  -7   8    0.68    0.77
  -7   7   8    1.22    0.86
  -7  -7   8    1.66    1.64
  -7  -7   7   12.23    2.68
  -7   7   7   12.33    1.28
  -7  -7   7   10.20    1.22
  -7  -7   6   12.97    2.76
  -7   7   6   12.70    1.27
  -7  -7   6   11.92    1.27
  -7  -7   5   16.77    1.46
  -7   7   5   17.49    1.43
  -7  -7   5   17.10    3.07
  -7   7   4    0.34    0.70
  -7  -7   4    0.58    0.77
  -7  -7   4    0.60    1.39
  -7  -7   3   10.44    1.22
  -7  -7   3   11.25    2.50
  -7  -7   2   13.25    2.72
  -7  -7   2   14.06    1.38
  -7  -7   1   21.14    3.18
  -7  -7   1   20.94    1.62
  -7  -7   0   23.12    3.27
  -7  -7   0   24.21    1.67
  -7  -7  -1    0.67    1.48
  -7  -7  -1    0.67    0.89
  -7  -7  -2    0.33    0.84
  -7  -7  -3   17.22    1.45
  -7  -7  -4    0.40    0.89
  -7  -7  -5   26.03    1.69
  -7  -7  -6   11.33    1.33
  -7  -7  -7    3.00    1.10
  -7  -7  -8  111.93    3.38
  -7  -7  -9   94.50    3.18
  -7  -7 -10   22.46    1.62
  -7  -7 -11   15.86    1.56
   7  -7  16    5.02    0.91
  -7  -7 -19   -1.65    1.01
  -7  -7 -20    1.88    0.76
  -7   8  21    2.97    0.68
  -7   8  20    4.13    0.79
  -7   8  19    1.04    0.71
  -7   8  18   20.59    1.48
  -7   8  17    5.97    1.04
  -7   8  16    3.65    0.99
  -7   8  15    1.56    0.87
  -7   8  14    3.13    0.99
  -7   8  13    4.61    1.05
  -7   8  12   27.92    1.81
  -7   8  11    5.67    1.12
  -7   8  10    8.04    1.16
  -7   8   9    0.24    0.76
  -7   8   8    6.53    1.07
  -7   8   7    2.76    0.86
  -7  -8   7    3.12    1.77
  -7  -8   6   15.63    2.96
  -7  -8   5    9.87    2.50
  -7  -8   4    0.84    1.50
  -7  -8   3    2.28    0.97
  -7  -8   3    2.11    1.64
  -7  -8   3    1.99    0.79
  -7  -8   2   16.42    1.49
  -7  -8   2   17.67    3.00
  -7  -8   2   13.85    1.35
  -7  -8   1    0.57    1.36
  -7  -8   1    0.51    0.84
  -7  -8   0    2.58    1.46
  -7  -8   0    3.31    0.95
  -7  -8  -1   -0.38    0.91
  -7  -8  -2    8.13    1.21
  -7  -8  -3    1.35    0.90
  -7  -8  -4   34.67    2.01
  -7  -8  -5    2.04    1.01
  -7  -8  -6    0.15    0.88
  -7  -8  -7   55.24    2.52
  -7  -8  -8   11.85    1.50
  -7  -8  -9   19.68    1.70
  -7  -8 -10    0.98    0.98
   7  -8  14   -1.03    0.86
   7  -8  15    0.08    0.72
   7  -8  16   -0.49    0.70
  -7  -8 -18   11.10    1.37
  -7  -8 -19   -0.13    0.88
  -7  -8 -20    0.95    0.69
  -7   9  20    0.75    0.54
  -7   9  19    4.62    0.80
  -7   9  18    2.19    0.74
  -7   9  17   15.20    1.26
  -7   9  16    1.36    0.79
  -7   9  15    0.59    0.78
  -7   9  14   10.55    1.18
  -7   9  13    1.04    0.78
  -7   9  12    5.03    0.96
  -7   9  11   13.03    1.29
  -7   9  10    3.77    0.93
  -7  -9   6   13.27    1.29
  -7  -9   5    3.86    1.89
  -7  -9   5    5.81    1.11
   7  -9  -4   29.62    1.87
  -7  -9   4   27.80    1.85
  -7  -9   4   24.77    3.67
  -7  -9   3   54.13    2.47
  -7  -9   3   46.49    4.73
  -7  -9   2    2.37    1.76
  -7  -9   2    1.58    0.98
  -7  -9   1    3.39    1.83
  -7  -9   1    4.28    1.08
  -7  -9   0   27.05    1.86
  -7  -9  -1   12.46    1.42
  -7  -9  -2    0.85    0.96
  -7  -9  -3    7.46    1.26
  -7  -9  -4    2.07    1.06
  -7  -9  -5    2.34    1.14
  -7  -9  -6   10.51    1.40
  -7  -9  -7   10.14    1.43
  -7  -9  -8    6.28    1.29
  -7  -9  -9   49.51    2.47
   7  -9  12    4.41    1.14
   7  -9  13   80.09    2.90
   7  -9  14    0.02    0.78
   7  -9  15   13.67    1.33
   7  -9  16    0.36    0.63
  -7  -9 -18   -1.65    1.16
  -7  -9 -19   12.81    1.27
  -7  -9 -20    1.78    0.72
  -7  10  19    2.70    0.56
  -7  10  18    0.75    0.53
  -7  10  17    0.25    0.55
  -7  10  16    3.27    0.76
  -7  10  15   28.03    1.54
  -7  10  14    6.75    0.94
  -7 -10   5   20.97    1.58
   7 -10  -4   28.41    1.86
  -7 -10   4   25.96    1.72
   7 -10  -3   13.63    1.43
  -7 -10   3   11.13    1.34
  -7 -10   2    1.75    1.55
   7 -10  -2    1.70    0.92
  -7 -10   2    1.90    0.99
   7 -10  -1   13.83    1.52
  -7 -10   1   12.75    1.46
  -7 -10   0   61.28    2.70
  -7 -10  -1   17.65    1.72
  -7 -10  -2   19.50    1.87
  -7 -10  -3   15.21    1.76
  -7 -10  -4   85.08    3.17
  -7 -10  -5   35.74    2.23
  -7 -10  -6    3.89    1.21
  -7 -10  -7    0.39    1.06
  -7 -10  -8    1.62    1.13
   7 -10   9   75.83    2.90
   7 -10  10    3.00    1.13
   7 -10  11    8.31    1.21
   7 -10  12    2.29    0.96
   7 -10  13    7.33    1.14
   7 -10  14   -0.10    0.73
   7 -10  15    1.41    0.72
   7 -10  16    3.24    0.79
  -7 -10 -17   -1.23    1.41
  -7 -10 -18    2.25    0.96
  -7 -10 -19    3.00    0.87
  -7 -10 -20   15.09    1.04
   7 -11  -4    3.47    1.04
  -7 -11   4    6.38    1.12
   7 -11  -3   22.40    1.75
  -7 -11   3   22.27    1.76
   7 -11  -2  121.72    3.71
  -7 -11   2  115.68    3.50
   7 -11  -1   29.59    2.04
  -7 -11   1   33.82    2.09
   7 -11   0   40.60    2.36
  -7 -11   0   43.19    2.36
   7 -11   1    9.67    1.48
  -7 -11  -1   11.06    1.52
   7 -11   2   20.77    1.98
  -7 -11  -2   28.40    2.22
   7 -11   3  198.91    4.74
  -7 -11  -3  198.42    4.72
   7 -11   4  234.85    5.07
  -7 -11  -4  235.97    5.26
   7 -11   5   15.64    1.71
  -7 -11  -5   17.95    1.92
   7 -11   6   53.74    2.55
  -7 -11  -6   54.88    2.64
   7 -11   7    9.60    1.37
  -7 -11  -7   11.64    1.56
   7 -11   8   59.22    2.67
   7 -11   9   80.45    3.01
   7 -11  10   14.39    1.50
   7 -11  11    0.12    0.90
   7 -11  12    0.82    0.86
   7 -11  13    2.59    0.94
   7 -11  14   49.09    2.20
   7 -11  15   23.05    1.50
   7 -11  16    1.48    0.63
  -7 -11 -18   -1.00    0.85
  -7 -11 -19    3.86    0.84
  -7 -11 -20   11.12    0.83
   7 -12  -4   77.33    2.89
   7 -12  -3    2.88    1.01
   7 -12  -2    4.84    1.15
  -7 -12   2    5.38    1.11
   7 -12  -1    4.26    1.17
  -7 -12   1    4.46    1.08
   7 -12   0    8.01    1.31
  -7 -12   0    8.20    1.31
   7 -12   1   22.41    1.96
  -7 -12  -1   23.70    1.98
   7 -12   2  113.47    3.64
  -7 -12  -2  107.34    3.48
   7 -12   3   30.85    2.07
  -7 -12  -3   32.11    2.15
   7 -12   4    7.08    1.29
  -7 -12  -4    7.27    1.37
   7 -12   5    1.28    1.02
  -7 -12  -5    2.52    1.15
   7 -12   6    0.98    0.98
   7 -12   7    0.59    1.00
   7 -12   8   22.46    1.80
   7 -12   9    1.74    1.01
   7 -12  10    0.28    0.89
   7 -12  11    7.01    1.15
   7 -12  12   14.55    1.39
   7 -12  13    4.03    0.93
   7 -12  14    5.76    0.96
   7 -12  15    5.96    0.88
  -7 -12 -17   -1.42    1.06
  -7 -12 -18    1.85    0.80
  -7 -12 -19    2.24    0.64
   7 -13  -4   13.47    1.35
   7 -13  -3    5.72    1.08
   7 -13  -2   19.94    1.64
   7 -13  -1    1.09    1.00
  -7 -13   1    0.46    0.78
   7 -13   0    4.08    1.15
  -7 -13   0    3.86    1.04
   7 -13   1   19.41    1.77
  -7 -13  -1   18.01    1.60
   7 -13   2   22.47    1.82
   7 -13   3    0.21    0.99
   7 -13   4    0.33    0.97
   7 -13   5   -0.06    0.97
   7 -13   6   -0.36    0.99
   7 -13   7   -0.13    0.98
   7 -13   8    8.19    1.30
   7 -13   9    4.25    1.11
   7 -13  10    0.60    0.90
   7 -13  11   -0.03    0.79
   7 -13  12    0.49    0.75
   7 -13  13    0.02    0.68
   7 -13  14    7.20    0.96
   7 -13  15    3.31    0.68
  -7 -13 -16   19.07    1.39
  -7 -13 -17   -0.10    0.73
  -7 -13 -18    9.36    0.87
   7 -14  -4    1.04    0.75
   7 -14  -3   28.03    1.79
   7 -14  -2   23.73    1.75
   7 -14  -1    7.68    1.28
   7 -14   0   29.18    1.94
   7 -14   1    3.83    1.09
   7 -14   2   -0.06    0.94
   7 -14   3    2.36    1.01
   7 -14   4    3.62    1.09
   7 -14   5    1.51    0.96
   7 -14   6    2.00    0.97
   7 -14   7    9.37    1.35
   7 -14   8    8.45    1.23
   7 -14   9    2.61    0.94
   7 -14  10    1.13    0.88
   7 -14  11   -0.27    0.75
   7 -14  12   -0.06    0.68
   7 -14  13   -0.29    0.66
   7 -14  14    0.82    0.58
   7 -14  15   -0.21    0.42
  -7 -14 -16    0.91    0.72
  -7 -14 -17    2.69    0.66
   7 -15  -4    0.91    0.65
   7 -15  -3    0.90    0.71
   7 -15  -2    2.04    0.86
   7 -15  -1    4.50    0.99
   7 -15   0    0.92    0.91
   7 -15   1    1.64    0.96
   7 -15   2    0.99    0.90
   7 -15   3    2.50    1.01
   7 -15   4    7.05    1.14
   7 -15   5    1.93    0.93
   7 -15   6    3.69    0.99
   7 -15   7   -0.06    0.87
   7 -15   8   -0.27    0.87
   7 -15   9    2.28    0.85
   7 -15  10    2.28    0.82
   7 -15  11    4.10    0.86
   7 -15  12    0.42    0.61
   7 -15  13    2.35    0.63
  -7 -15 -14   -1.93    0.85
   7 -15  14    1.37    0.49
  -7 -15 -15    1.92    0.70
   7 -16  -3    1.90    0.70
   7 -16  -2    6.36    0.97
   7 -16  -1   -0.05    0.73
   7 -16   0    0.02    0.75
   7 -16   1    0.66    0.77
   7 -16   2    2.58    0.93
   7 -16   3   20.95    1.58
   7 -16   4    5.47    1.04
   7 -16   5    5.00    1.00
   7 -16   6   -0.32    0.79
   7 -16   7    0.35    0.70
   7 -16   8    1.28    0.78
   7 -16   9   -0.13    0.67
   7 -16  10    0.48    0.63
   7 -16  11   -0.84    0.60
  -7 -16 -12   -1.28    0.78
   7 -16  12    2.76    0.61
  -7 -16 -13    1.17    0.65
   7 -17  -2   13.04    1.08
   7 -17  -1   -0.19    0.63
   7 -17   0    0.04    0.63
   7 -17   1    5.48    0.93
   7 -17   2    0.56    0.71
   7 -17   3    1.91    0.75
   7 -17   4   -0.13    0.67
   7 -17   5    0.75    0.69
   7 -17   6   -0.20    0.65
   7 -17   7    0.97    0.65
   7 -17   8    0.77    0.59
  -7 -17  -9   -1.27    0.63
   7 -17   9    2.16    0.62
   7 -17  10    0.89    0.52
   7 -18  -1    5.70    0.72
   7 -18   0    0.45    0.52
   7 -18   1    6.16    0.81
   7 -18   2    2.78    0.69
   7 -18   3    0.27    0.57
   7 -18   4    0.40    0.57
   7 -18   5    3.07    0.68
   7 -18   6    1.01    0.57
   7 -18   7    3.51    0.64
   7 -18   8    3.84    0.60
  -8   0  22    0.32    0.57
  -8   0  21   -0.23    0.65
  -8   0  20    0.25    0.75
  -8   0  19    0.09    0.84
  -8   0  18    2.89    1.04
  -8   0  17   -0.62    0.98
  -8   0  16    5.90    1.25
  -8   0  15   -1.47    1.13
  -8   0  14   18.47    1.63
  -8   0  13   -0.62    1.06
  -8   0  12   -0.87    1.07
  -8   0  11    0.31    0.97
  -8   0  10   46.64    2.31
  -8   0   9    2.36    1.11
  -8   0   9    0.11    1.21
  -8   0   8    2.98    1.01
  -8   0   8    1.67    1.62
  -8   0   7    0.77    0.91
  -8   0   7    0.80    1.54
  -8   0   6    9.03    1.21
  -8   0   6    8.72    2.24
  -8   0   5    1.04    1.30
  -8   0   5    0.00    0.87
  -8   0   4   17.44    1.51
  -8   0   4   16.55    2.90
  -8   0   3    2.76    1.96
  -8   0   3    5.74    1.16
  -8   0   2  178.35    4.01
  -8   0   2  176.23    8.51
  -8   0   1    8.00    1.31
  -8   0   1    4.70    2.09
  -8   0   0    2.31    0.90
  -8   0   0    3.46    1.71
  -8   0  -1    0.19    0.82
  -8   0  -2   20.93    1.55
  -8   0  -3   -0.62    0.90
  -8   0  -7    0.00    0.72
  -8   0  -8   13.26    1.32
  -8   0  -9   -0.72    0.75
  -8  -1  22    6.74    0.77
  -8   1  22    8.00    0.86
  -8   1  21   10.10    1.06
  -8  -1  21    8.49    0.96
  -8   1  20   13.18    1.24
  -8  -1  20   12.77    1.20
  -8  -1  19   22.34    1.54
  -8   1  19   20.89    1.54
  -8  -1  18    0.76    0.91
  -8   1  18   -0.10    0.95
  -8  -1  17   38.27    2.08
  -8   1  17   42.38    2.16
  -8  -1  16    2.22    1.08
  -8   1  16    2.71    1.17
  -8  -1  15   53.22    2.50
  -8   1  15   53.83    2.50
  -8  -1  14   12.32    1.50
  -8   1  14   11.69    1.49
  -8  -1  13   21.53    1.77
  -8   1  13   19.61    1.71
  -8  -1  12    0.56    1.04
  -8   1  12    0.21    1.02
  -8  -1  11   12.84    1.47
  -8   1  11   11.16    1.41
  -8  -1  10   15.49    1.56
  -8   1  10   14.57    1.58
  -8   1   9   58.45    2.54
  -8  -1   9   55.19    2.49
  -8   1   9   32.51    3.90
  -8  -1   9   41.54    4.52
  -8   1   8  117.19    3.37
  -8  -1   8  117.21    3.44
  -8  -1   7   53.24    2.39
  -8   1   7   56.75    2.41
  -8  -1   7   48.24    4.76
  -8  -1   6   18.15    1.57
  -8   1   6   18.83    1.63
  -8   1   6   13.56    2.63
  -8  -1   6   16.67    2.96
  -8   1   5    3.73    1.75
  -8  -1   5    2.76    1.79
  -8  -1   5    3.79    1.03
  -8   1   5    3.93    1.04
  -8  -1   4   14.35    1.42
  -8   1   4   17.15    1.53
  -8   1   4   12.46    2.62
  -8  -1   4   14.42    2.82
  -8  -1   3   34.12    1.97
  -8   1   3   36.23    2.06
  -8  -1   3   32.23    3.97
  -8   1   3   31.90    3.84
  -8  -1   2   49.73    2.23
  -8   1   2   55.63    2.38
  -8   1   2   47.10    4.50
  -8  -1   2   52.08    4.87
  -8  -1   1   87.82    2.94
  -8   1   1   93.01    3.00
  -8   1   1   85.16    5.96
  -8  -1   1   94.71    6.40
  -8  -1   0   39.44    2.04
  -8   1   0   41.69    2.17
  -8  -1   0   40.42    4.29
  -8  -1  -1   49.18    2.22
  -8   1  -1   49.36    2.26
  -8  -1  -2   41.86    2.13
  -8   1  -2   38.82    2.04
  -8  -1  -3   34.63    1.94
  -8   1  -3   33.76    2.03
  -8   1  -4    7.80    1.23
  -8  -1  -6    0.98    0.75
  -8  -1  -7   -0.57    0.76
  -8   1  -7    0.86    0.71
  -8  -1  -8    9.91    1.21
  -8  -1  -9   19.90    1.58
  -8  -1 -10    1.18    0.81
  -8  -1 -11    5.27    1.03
  -8  -2  22    6.69    0.70
  -8   2  22    9.07    0.90
  -8   2  21    5.88    0.89
  -8  -2  21    4.59    0.78
  -8   2  20   37.24    1.80
  -8  -2  20   36.19    1.71
  -8  -2  19    1.44    0.84
  -8   2  19    0.23    0.85
  -8  -2  18    5.44    1.06
  -8   2  18    6.25    1.16
  -8  -2  17   -1.07    0.94
  -8   2  17   -0.68    1.04
  -8  -2  16    8.92    1.28
  -8   2  16    8.36    1.32
  -8  -2  15    7.05    1.30
  -8   2  15    4.26    1.24
  -8  -2  14   23.43    1.80
  -8   2  14   22.58    1.81
  -8  -2  13   12.95    1.48
  -8   2  13   12.44    1.46
  -8  -2  12   19.09    1.68
  -8   2  12   16.98    1.60
  -8   2  11    7.68    1.35
  -8  -2  11    8.04    1.32
  -8   2  10    7.93    1.31
  -8  -2  10    9.65    1.37
  -8   2   9   63.54    2.61
  -8  -2   9   66.14    2.69
  -8   2   8    6.31    1.27
  -8  -2   8    6.85    1.26
  -8  -2   8    3.63    1.75
  -8  -2   7    0.07    0.88
  -8   2   7    0.47    0.86
  -8   2   7    2.24    1.28
  -8  -2   7    0.39    1.28
  -8   2   6    6.65    1.91
  -8  -2   6    7.08    2.21
  -8  -2   6    7.22    1.21
  -8   2   6    8.12    1.18
  -8   2   5   10.51    2.28
  -8  -2   5   13.16    1.39
  -8   2   5   12.59    1.33
  -8  -2   5   14.10    2.75
  -8   2   4    1.33    1.32
  -8  -2   4    1.95    1.61
  -8  -2   4    0.02    0.85
  -8   2   4    1.49    0.90
  -8   2   3    1.46    1.47
  -8  -2   3    1.91    1.85
  -8  -2   3    2.28    0.94
  -8   2   3    2.94    1.04
  -8  -2   2  127.87    3.49
  -8   2   2  131.71    3.59
  -8   2   2  116.94    6.82
  -8  -2   2  131.05    7.53
  -8  -2   1   37.75    2.01
  -8   2   1   41.51    2.14
  -8   2   1   38.00    4.11
  -8  -2   1   41.45    4.47
  -8  -2   0   13.03    1.33
  -8   2   0   13.80    1.39
  -8  -2   0   13.57    2.71
  -8   2  -1    5.54    1.16
  -8  -2  -1    5.32    1.02
  -8  -2  -2   56.30    2.38
  -8   2  -2   64.36    2.60
  -8  -2  -3   20.74    1.69
  -8   2  -3   22.63    1.87
  -8   2  -4  314.87    5.56
  -8  -2  -6   65.96    2.47
  -8  -2  -7   12.35    1.32
  -8  -2  -8   27.01    1.70
  -8  -2  -9    3.19    0.95
  -8  -2 -10   46.48    2.23
  -8  -2 -11    2.37    0.88
  -8  -2 -12    9.13    1.27
  -8  -2 -13    2.56    0.91
  -8   3  22    6.51    0.80
  -8  -3  21    2.11    0.57
  -8   3  21    3.13    0.80
  -8  -3  20    1.78    0.67
  -8   3  20    1.70    0.82
  -8  -3  19   -0.44    0.72
  -8   3  19    0.34    0.82
  -8  -3  18   -0.43    0.78
  -8   3  18    1.11    0.95
  -8  -3  17   -0.68    0.84
  -8   3  17   -0.72    0.98
  -8  -3  16    2.48    0.99
  -8   3  16    1.91    1.07
  -8  -3  15    1.52    0.98
  -8   3  15    0.22    1.02
  -8   3  14   38.86    2.18
  -8  -3  14   37.83    2.10
  -8   3  13   14.30    1.60
  -8  -3  13   14.20    1.53
  -8  -3  12    1.16    1.02
  -8   3  12   -0.18    1.02
  -8  -3  11    0.78    0.99
  -8   3  11   -0.46    1.06
  -8   3  10   14.05    1.48
  -8  -3  10   15.20    1.51
  -8   3   9   16.58    1.55
  -8  -3   9   17.07    1.58
  -8  -3   8    2.37    1.66
  -8  -3   8    5.44    1.23
  -8   3   8    5.09    1.19
  -8  -3   7   31.81    2.01
  -8   3   7   31.18    1.92
  -8  -3   7   30.84    3.96
  -8  -3   6  135.06    3.74
  -8   3   6  132.22    3.61
  -8  -3   6  126.89    7.60
  -8  -3   5    4.04    1.20
  -8  -3   5    3.73    1.89
  -8   3   5    5.58    1.18
  -8  -3   4   17.46    1.54
  -8   3   4   18.18    1.58
  -8  -3   4   18.97    3.18
  -8  -3   3    4.16    1.10
  -8   3   3    5.53    1.26
  -8  -3   3    4.63    2.11
  -8  -3   2   34.13    1.97
  -8   3   2   31.69    1.90
  -8  -3   2   30.84    3.82
  -8  -3   1   20.63    1.57
  -8   3   1   20.43    1.59
  -8  -3   1   21.50    3.26
  -8   3   0   25.11    1.78
  -8  -3   0   25.84    1.72
  -8  -3   0   25.56    3.52
  -8  -3  -1   52.53    2.33
  -8   3  -1   52.53    2.39
  -8  -3  -2   43.67    2.15
  -8   3  -2   45.67    2.24
  -8   3  -3   16.21    1.54
  -8  -3  -5   12.40    1.41
  -8  -3  -6  126.15    3.41
  -8  -3  -7   21.89    1.67
  -8  -3  -8   12.16    1.32
  -8  -3  -9   10.82    1.38
  -8  -3 -10  157.12    3.96
  -8  -3 -11    4.66    1.14
  -8  -3 -12   27.46    1.84
  -8  -3 -13   20.84    1.62
  -8   4  22    5.67    0.73
  -8   4  21    5.34    0.81
  -8  -4  20    3.13    0.64
  -8   4  20    4.55    0.90
  -8   4  19   20.09    1.47
  -8  -4  19   16.19    1.20
  -8   4  18   14.09    1.39
  -8  -4  18   12.67    1.19
  -8  -4  17    7.31    1.07
  -8   4  17    7.26    1.22
  -8  -4  16    0.95    0.85
  -8   4  16    0.88    1.02
  -8  -4  15    1.72    0.92
  -8   4  15    2.24    1.11
  -8  -4  14    5.26    1.17
  -8   4  14    7.45    1.33
  -8   4  13   51.59    2.45
  -8  -4  13   49.83    2.35
  -8  -4  12    4.91    1.14
  -8   4  12    4.49    1.15
  -8  -4  11    8.12    1.25
  -8   4  11    7.53    1.28
  -8   4  10    9.71    1.33
  -8  -4  10    9.76    1.34
  -8   4   9   34.75    2.03
  -8  -4   9   35.35    2.11
  -8  -4   8    3.05    1.10
  -8   4   8    2.39    1.13
  -8  -4   7    3.85    1.12
  -8   4   7    1.79    0.94
  -8  -4   7    1.61    1.69
  -8  -4   6    4.43    1.17
  -8   4   6    5.30    1.15
  -8  -4   6    3.49    1.80
  -8  -4   5   61.23    2.59
  -8   4   5   61.87    2.56
  -8  -4   5   58.76    5.27
  -8  -4   4   64.67    2.64
  -8   4   4   67.28    2.72
  -8  -4   4   66.44    5.58
  -8  -4   3   77.61    2.92
  -8   4   3   71.76    2.78
  -8  -4   3   69.35    5.69
  -8  -4   2   79.27    2.94
  -8   4   2   72.18    2.80
  -8  -4   2   75.88    5.95
  -8  -4   1   31.50    2.16
  -8   4   1   25.18    1.88
  -8  -4   1   23.17    3.76
  -8  -4   0  168.03    4.00
  -8   4   0  170.61    4.11
  -8  -4   0  177.37    8.68
  -8  -4  -1   28.52    1.81
  -8   4  -1   30.41    1.95
  -8  -4  -2   25.47    1.72
  -8   4  -2   26.15    1.77
  -8   4  -3   70.46    2.87
  -8  -4  -4   27.91    1.85
  -8  -4  -5   46.64    2.27
  -8  -4  -6  268.30    4.98
  -8  -4  -7   69.55    2.70
  -8  -4  -8    8.47    1.24
  -8  -4  -9   15.44    1.48
  -8  -4 -10   29.78    1.93
  -8  -4 -11   15.41    1.59
  -8  -4 -12    6.20    1.15
  -8   5  22    0.57    0.49
  -8   5  21   11.73    0.99
  -8   5  20    2.64    0.78
  -8   5  19    2.24    0.88
  -8   5  18   35.25    1.84
  -8  -5  18   25.84    1.42
  -8   5  17   19.18    1.56
  -8  -5  17   17.32    1.31
  -8   5  16   46.24    2.22
  -8  -5  16   39.94    1.93
  -8   5  15   15.72    1.57
  -8  -5  15   15.09    1.39
  -8  -5  14    4.32    0.98
  -8   5  14    4.85    1.17
  -8   5  13   16.00    1.58
  -8  -5  13   14.83    1.48
  -8   5  12   49.65    2.40
  -8  -5  12   48.84    2.35
  -8  -5  11    1.06    0.97
  -8   5  11    0.42    0.97
  -8   5  10   22.90    1.73
  -8  -5  10   22.38    1.72
  -8  -5   9    2.19    0.99
  -8   5   9    1.20    0.98
  -8  -5   8    1.48    0.92
  -8   5   8    0.67    0.86
  -8  -5   7    1.72    1.01
  -8   5   7    0.96    0.89
  -8  -5   6    8.67    1.26
  -8   5   6    7.10    1.18
  -8  -5   6    6.51    2.12
  -8  -5   5   13.61    1.40
  -8   5   5   13.80    1.41
  -8  -5   5   12.09    2.63
  -8  -5   4    3.86    2.01
  -8  -5   4    3.54    1.07
  -8   5   4    3.43    1.04
  -8  -5   3   72.83    2.84
  -8   5   3   68.74    2.69
  -8  -5   3   64.69    5.53
  -8  -5   2   41.57    2.27
  -8   5   2   41.40    2.17
  -8  -5   2   42.04    4.45
  -8   5   1    0.12    0.83
  -8  -5   1    0.38    0.86
  -8  -5   1   -0.66    1.34
  -8   5   0   26.85    1.88
  -8  -5   0   27.17    1.82
  -8  -5   0   27.92    3.73
  -8  -5  -1    4.58    1.20
  -8   5  -1    6.29    1.22
  -8   5  -2   11.48    1.41
  -8   5  -3   73.47    2.88
  -8  -5  -3   74.67    2.69
  -8  -5  -4   56.58    2.41
  -8  -5  -5   13.81    1.46
  -8  -5  -6   64.84    2.62
  -8  -5  -7   15.16    1.53
  -8  -5  -8   11.14    1.36
  -8  -5  -9   39.51    2.21
  -8  -5 -10   13.23    1.46
  -8  -5 -11    4.80    1.14
  -8  -5 -12   12.78    1.39
  -8   6  21    2.29    0.61
  -8   6  20   11.20    1.00
  -8   6  19    2.28    0.81
  -8   6  18    2.55    0.88
  -8   6  17    2.45    0.96
  -8   6  16   10.66    1.26
  -8  -6  15    0.29    0.65
  -8   6  15    0.97    0.90
  -8  -6  14    0.05    0.68
  -8   6  14   -0.02    0.92
  -8  -6  13    0.29    0.74
  -8   6  13    0.48    0.91
  -8  -6  12    1.85    0.92
  -8   6  12    1.00    0.98
  -8   6  11   67.97    2.70
  -8  -6  11   65.87    2.61
  -8   6  10    7.92    1.24
  -8  -6  10    8.64    1.26
  -8  -6   9    0.22    0.84
  -8   6   9    0.91    0.90
  -8  -6   8    0.39    0.83
  -8   6   8   -0.55    0.92
  -8  -6   7    2.80    0.99
  -8   6   7    2.46    0.96
  -8  -6   6    7.39    1.23
  -8   6   6    8.30    1.19
  -8  -6   5   16.62    1.57
  -8   6   5   15.51    1.46
  -8  -6   5   14.36    2.89
  -8   6   4    6.01    1.01
  -8  -6   4    7.97    1.26
  -8  -6   4    7.17    2.30
  -8   6   3    1.81    0.91
  -8  -6   3    1.00    0.93
  -8  -6   3    2.03    1.62
  -8   6   2    1.01    0.82
  -8  -6   2    0.85    0.83
  -8  -6   2   -1.34    1.54
  -8   6   1    5.45    1.10
  -8  -6   1    6.46    2.14
  -8  -6   1    5.38    1.10
  -8  -6   0   -0.40    1.47
  -8  -6   0    1.87    0.94
  -8   6   0    2.74    0.93
  -8  -6  -1   13.70    1.37
  -8   6  -1   12.27    1.39
  -8  -6  -2   50.22    2.31
  -8  -6  -3   31.61    1.96
  -8  -6  -4    3.82    1.10
  -8  -6  -5   57.00    2.45
  -8  -6  -6   11.29    1.36
  -8  -6  -7   10.38    1.38
  -8  -6  -8    7.25    1.28
  -8  -6  -9    3.61    1.13
  -8  -6 -10    4.09    1.15
  -8  -6 -11    1.58    1.00
  -8  -6 -12    8.79    1.28
  -8  -6 -18   -1.86    0.98
  -8   7  20    4.24    0.71
  -8   7  19    9.25    0.97
  -8   7  18   10.77    1.10
  -8   7  17    6.04    1.00
  -8   7  16    0.77    0.82
  -8   7  15   -0.51    0.84
  -8   7  14    7.86    1.15
  -8   7  13    0.20    0.84
  -8   7  12    3.78    1.01
  -8   7  11   15.79    1.46
  -8  -7  11   12.76    1.29
  -8  -7  10    3.81    0.91
  -8   7  10    4.14    1.03
  -8  -7   9    3.07    0.94
  -8   7   9    2.08    0.97
  -8  -7   8   44.30    2.19
  -8   7   8   45.29    2.21
  -8  -7   7    2.17    0.96
  -8   7   7    0.71    0.88
  -8  -7   6    5.52    1.07
  -8   7   6    4.77    1.05
  -8  -7   5   23.28    1.73
  -8   7   5   22.12    1.66
  -8  -7   4    0.56    0.87
  -8   7   4    1.16    0.87
  -8  -7   3    0.93    0.90
  -8   7   3    1.42    0.88
  -8  -7   2    9.36    1.29
  -8  -7   2    9.21    2.50
  -8  -7   1    1.69    1.56
  -8  -7   1    2.61    1.01
  -8  -7   0    2.89    1.04
  -8  -7  -1   29.18    1.92
  -8  -7  -2   15.75    1.58
  -8  -7  -3   39.20    2.11
  -8  -7  -4    5.00    1.17
  -8  -7  -5   40.39    2.26
  -8  -7  -6   13.13    1.52
  -8  -7  -7    5.89    1.30
  -8  -7  -8   49.80    2.50
  -8  -7  -9    9.67    1.44
  -8  -7 -10    5.31    1.22
  -8  -7 -11    2.22    1.03
   8  -7  15   -0.16    0.68
   8  -7  16   -0.36    0.68
  -8  -7 -18    3.06    0.89
  -8  -7 -19    0.23    0.58
  -8   8  19    0.10    0.51
  -8   8  18    6.17    0.83
  -8   8  17    4.00    0.80
  -8   8  16    1.39    0.73
  -8   8  15    5.86    0.95
  -8   8  14    0.35    0.75
  -8   8  13    4.49    0.94
  -8   8  12    1.03    0.81
  -8   8  11    0.08    0.75
  -8   8  10    2.08    0.87
  -8   8   9    3.76    0.93
  -8   8   8    9.02    1.16
  -8   8   7    7.08    1.11
  -8  -8   6   10.06    1.23
  -8   8   6   10.04    1.19
  -8  -8   6   10.97    1.26
  -8  -8   5   16.05    1.46
  -8  -8   5   17.72    1.51
  -8  -8   4    0.32    0.79
  -8  -8   4   -0.17    0.94
  -8  -8   3   16.47    1.52
  -8  -8   2    5.74    1.23
  -8  -8   1   52.01    2.42
  -8  -8   0    5.23    1.15
  -8  -8  -1   -1.05    1.03
  -8  -8  -2    0.21    0.98
  -8  -8  -3    1.15    1.08
  -8  -8  -4   28.97    1.98
  -8  -8  -5   22.07    1.83
  -8  -8  -6   44.04    2.32
  -8  -8  -7   16.03    1.65
  -8  -8  -8    2.29    1.18
  -8  -8  -9   12.61    1.52
  -8  -8 -10    2.48    1.09
   8  -8  14    0.44    0.79
   8  -8  15    2.42    0.83
   8  -8  16    3.29    0.78
  -8  -8 -18    1.92    0.79
  -8  -8 -19    1.40    0.64
  -8   9  18    0.47    0.49
  -8   9  17   13.50    1.02
  -8   9  16    3.39    0.74
  -8   9  15   25.28    1.45
  -8   9  14    7.42    0.98
  -8   9  13   17.33    1.30
  -8   9  12    5.42    0.93
  -8   9  11    3.27    0.84
  -8   9  10   -1.11    0.76
  -8  -9   7   23.03    1.57
  -8  -9   6    0.48    0.81
  -8  -9   5   17.49    1.47
   8  -9  -4    0.47    0.77
  -8  -9   4   -0.06    0.84
  -8  -9   3   29.90    1.92
   8  -9  -3   26.84    1.87
  -8  -9   2    7.71    1.36
  -8  -9   1   58.85    2.56
  -8  -9   0    3.40    1.25
  -8  -9  -1   52.20    2.51
  -8  -9  -2   30.90    2.11
  -8  -9  -3  101.96    3.32
  -8  -9  -4    1.53    1.16
  -8  -9  -5   22.56    1.85
  -8  -9  -6   13.27    1.63
  -8  -9  -7   24.81    1.91
  -8  -9  -8    1.04    1.07
  -8  -9  -9   -0.08    1.04
   8  -9  12   11.91    1.37
   8  -9  13   -0.04    0.81
   8  -9  14   -0.83    0.75
   8  -9  15   -0.51    0.71
   8  -9  16   -0.11    0.58
  -8  -9 -18    1.88    0.77
  -8  -9 -19    1.35    0.59
  -8 -10   6    2.17    0.83
  -8 -10   5    0.98    0.83
   8 -10  -4    6.38    1.05
  -8 -10   4    8.90    1.21
  -8 -10   3   33.69    1.99
   8 -10  -3   34.05    2.03
   8 -10  -2    1.23    0.97
  -8 -10   2    3.50    1.13
  -8 -10   1   29.57    1.95
   8 -10  -1   32.33    2.04
   8 -10   0    1.26    1.00
  -8 -10   0    1.16    0.97
   8 -10   1    1.39    0.97
  -8 -10  -1    2.75    1.17
  -8 -10  -2   27.10    1.92
  -8 -10  -3    9.25    1.44
  -8 -10  -4   17.77    1.72
  -8 -10  -5    1.61    1.20
  -8 -10  -6   28.44    2.06
  -8 -10  -7   28.65    2.00
   8 -10   8    1.00    1.00
  -8 -10  -8    2.02    1.14
   8 -10   9    0.46    0.95
   8 -10  10    3.69    1.08
   8 -10  11    5.94    1.12
   8 -10  12    3.22    0.96
   8 -10  13    1.75    0.82
   8 -10  14    7.35    1.06
   8 -10  15    2.80    0.77
   8 -10  16    3.48    0.67
  -8 -10 -18   -0.39    0.68
   8 -11  -4   -0.01    0.71
  -8 -11   4    0.76    0.76
   8 -11  -3    2.54    0.90
  -8 -11   3    4.25    1.03
   8 -11  -2    3.29    1.03
  -8 -11   2    2.53    0.96
   8 -11  -1    6.74    1.17
  -8 -11   1    6.98    1.19
   8 -11   0    0.53    0.94
  -8 -11   0    0.86    0.95
   8 -11   1    3.40    1.12
  -8 -11  -1    4.43    1.14
  -8 -11  -2   15.50    1.63
   8 -11   2   14.28    1.54
   8 -11   3    0.93    1.10
  -8 -11  -3    2.01    1.09
   8 -11   4    2.31    1.11
  -8 -11  -4    2.91    1.16
   8 -11   5    6.02    1.35
  -8 -11  -5    6.58    1.38
   8 -11   6    4.13    1.23
  -8 -11  -6    4.17    1.28
   8 -11   7    4.63    1.24
   8 -11   8   47.23    2.30
   8 -11   9    5.62    1.13
   8 -11  10    2.88    0.99
   8 -11  11    0.48    0.84
   8 -11  12    0.42    0.81
   8 -11  13    7.27    1.08
   8 -11  14   14.30    1.25
   8 -11  15    0.28    0.58
   8 -11  16    2.91    0.57
  -8 -11 -17   -2.41    0.90
  -8 -11 -18    3.47    0.68
   8 -12  -3    3.87    0.97
  -8 -12   3    5.63    0.97
  -8 -12   2   15.03    1.38
   8 -12  -2   16.84    1.48
   8 -12  -1    4.01    1.04
  -8 -12   1    6.24    1.10
  -8 -12   0   25.28    1.74
   8 -12   0   24.48    1.81
  -8 -12  -1   48.19    2.29
   8 -12   1   50.05    2.45
   8 -12   2    1.71    1.01
  -8 -12  -2    0.80    0.99
   8 -12   3    0.89    1.02
  -8 -12  -3    0.65    0.94
   8 -12   4    1.27    1.01
  -8 -12  -4    0.14    0.93
   8 -12   5    7.31    1.30
   8 -12   6    6.21    1.40
   8 -12   7  100.91    3.18
   8 -12   8    9.65    1.40
   8 -12   9    3.31    1.04
   8 -12  10    2.20    0.88
   8 -12  11    0.70    0.84
   8 -12  12    5.16    0.98
   8 -12  13    1.94    0.75
   8 -12  14    1.20    0.66
   8 -12  15    2.32    0.58
  -8 -12 -16   -2.56    0.90
  -8 -12 -17    0.28    0.59
   8 -13  -3    2.33    0.80
   8 -13  -2   15.55    1.38
   8 -13  -1    1.62    0.87
  -8 -13   1    2.48    0.82
  -8 -13   0    9.80    1.19
   8 -13   0   10.79    1.35
   8 -13   1   10.54    1.35
   8 -13   2    5.98    1.17
   8 -13   3    7.72    1.30
   8 -13   4    2.66    1.05
   8 -13   5   12.64    1.44
   8 -13   6   39.24    2.15
   8 -13   7    3.33    1.02
   8 -13   8    0.72    0.90
   8 -13   9   -0.32    0.81
   8 -13  10    0.30    0.74
   8 -13  11    1.06    0.77
   8 -13  12    1.65    0.74
   8 -13  13    3.89    0.76
   8 -13  14    2.34    0.60
  -8 -13 -16    0.81    0.59
   8 -14  -3   44.47    1.93
   8 -14  -2   19.67    1.49
   8 -14  -1    8.71    1.14
   8 -14   0    1.98    0.84
   8 -14   1    1.85    0.89
   8 -14   2   13.95    1.39
   8 -14   3   25.82    1.76
   8 -14   4   20.96    1.59
   8 -14   5    3.86    1.02
   8 -14   6    0.38    0.83
   8 -14   7    1.11    0.80
   8 -14   8    1.84    0.84
   8 -14   9    0.71    0.75
   8 -14  10    2.28    0.76
   8 -14  11   -0.52    0.64
   8 -14  12    0.56    0.58
   8 -14  13    2.25    0.58
   8 -15  -2    1.41    0.66
   8 -15  -1    1.10    0.71
   8 -15   0   13.41    1.24
   8 -15   1    5.15    0.97
   8 -15   2    2.77    0.90
   8 -15   3    0.29    0.75
   8 -15   4    0.63    0.77
   8 -15   5    0.42    0.76
   8 -15   6    0.05    0.70
   8 -15   7    1.82    0.77
   8 -15   8   -0.51    0.69
   8 -15   9   -0.13    0.63
   8 -15  10    1.52    0.63
   8 -15  11    0.02    0.52
   8 -15  12    2.96    0.57
   8 -16  -2   -0.01    0.44
   8 -16  -1    0.66    0.57
   8 -16   0    3.60    0.74
   8 -16   1    0.00    0.64
   8 -16   2   -0.39    0.67
   8 -16   3    1.27    0.71
   8 -16   4    7.10    0.94
   8 -16   5    0.26    0.62
   8 -16   6    3.53    0.75
   8 -16   7    2.61    0.70
   8 -16   8    1.27    0.58
   8 -16   9    1.63    0.57
   8 -16  10   -0.18    0.44
   8 -17   0    0.04    0.41
   8 -17   1    0.79    0.48
   8 -17   2    1.46    0.56
   8 -17   3    0.48    0.53
   8 -17   4    1.22    0.56
   8 -17   5    0.40    0.51
   8 -17   6    3.39    0.62
   8 -17   7    1.05    0.50
  -9   0  20    0.37    0.55
  -9   0  19   16.98    1.21
  -9   0  18    1.29    0.80
  -9   0  17   53.66    2.19
  -9   0  16    5.84    1.24
  -9   0  15  164.77    3.88
  -9   0  14    8.52    1.50
  -9   0  13  109.08    3.32
  -9   0  12    1.83    1.20
  -9   0  11   20.11    1.78
  -9   0  10    3.44    1.30
  -9   0   9   98.57    3.26
  -9   0   8   10.59    1.69
  -9   0   7  164.30    4.09
  -9   0   6    5.31    1.43
  -9   0   5    1.28    1.01
  -9   0   4    0.59    1.07
  -9   0   3   96.75    3.17
  -9   0   2   15.56    1.81
  -9   0   2    4.82    1.99
  -9   0   1  113.67    3.41
  -9   0   0    9.78    1.54
  -9   0  -1   74.95    2.84
  -9   0  -2    3.57    1.24
  -9   0  -6    2.32    1.00
  -9   0  -7   75.62    2.67
  -9   0  -8    1.18    0.81
  -9   0  -9   -0.14    0.71
  -9  -1  20    0.97    0.53
  -9   1  20    0.99    0.58
  -9  -1  19    0.80    0.64
  -9   1  19   -1.23    0.72
  -9  -1  18    0.18    0.74
  -9   1  18    0.45    0.77
  -9  -1  17    6.37    1.05
  -9   1  17    4.90    1.01
  -9  -1  16    2.70    0.99
  -9   1  16    1.86    0.98
  -9  -1  15    1.44    1.01
  -9   1  15    1.86    1.05
  -9  -1  14    3.51    1.10
  -9   1  14    4.94    1.18
  -9  -1  13    0.66    1.00
  -9   1  13    1.23    1.08
  -9  -1  12    4.49    1.29
  -9   1  12    6.20    1.35
  -9  -1  11  124.42    3.67
  -9   1  11  124.24    3.60
  -9  -1  10    8.66    1.50
  -9   1  10    8.76    1.53
  -9  -1   9    1.66    1.18
  -9   1   9    1.83    1.20
  -9  -1   8    8.30    1.42
  -9   1   8    6.48    1.37
  -9  -1   7   32.35    2.02
  -9   1   7   32.45    2.04
  -9  -1   6    8.65    1.46
  -9   1   6    8.08    1.49
  -9  -1   5  135.50    3.70
  -9   1   5  136.54    3.75
  -9  -1   4   44.74    2.31
  -9   1   4   44.24    2.38
  -9  -1   3   20.58    1.77
  -9   1   3   21.81    1.83
  -9  -1   2   18.75    1.61
  -9   1   2   26.31    1.87
  -9  -1   1    5.91    1.26
  -9   1   1   10.87    1.60
  -9   1   0   24.79    1.94
  -9  -1   0   27.13    1.93
  -9  -1  -1   68.21    2.79
  -9   1  -1   65.69    2.79
  -9   1  -2  143.14    3.87
  -9  -1  -2  137.04    3.74
  -9  -1  -5   18.08    1.57
  -9  -1  -6   14.03    1.35
  -9   1  -6   14.15    1.37
  -9  -1  -7    1.51    0.84
  -9   1  -7    1.40    0.82
  -9  -1  -8    2.59    0.88
  -9  -1  -9    0.41    0.81
  -9  -1 -10    7.52    1.13
  -9  -1 -11    6.81    1.08
  -9  -2  20    1.13    0.49
  -9   2  20    1.70    0.64
  -9  -2  19    0.04    0.56
  -9   2  19   -0.53    0.69
  -9  -2  18    0.39    0.67
  -9   2  18   -0.54    0.76
  -9  -2  17    0.05    0.75
  -9   2  17   -0.44    0.82
  -9  -2  16    4.22    1.00
  -9   2  16    5.65    1.08
  -9  -2  15    0.02    0.87
  -9   2  15    0.23    0.91
  -9  -2  14    9.67    1.29
  -9   2  14   11.10    1.38
  -9  -2  13    0.89    0.99
  -9   2  13    1.09    1.02
  -9  -2  12   -1.18    1.04
  -9   2  12    0.93    1.06
  -9  -2  11   11.10    1.42
  -9   2  11   12.96    1.49
  -9  -2  10    1.90    1.11
  -9   2  10    1.14    1.09
  -9  -2   9   17.70    1.66
  -9   2   9   16.14    1.60
  -9  -2   8   25.64    1.94
  -9   2   8   25.97    1.91
  -9  -2   7    8.71    1.41
  -9   2   7    8.09    1.47
  -9  -2   6   58.75    2.61
  -9   2   6   57.84    2.58
  -9  -2   5   93.18    3.13
  -9   2   5   92.78    3.13
  -9   2   4    4.05    1.19
  -9  -2   4    2.56    1.17
  -9  -2   3    2.50    1.09
  -9   2   3    1.24    1.13
  -9  -2   2   49.74    2.39
  -9   2   2   49.74    2.43
  -9  -2   1   14.03    1.75
  -9   2   1   11.99    1.71
  -9  -2   0  102.11    3.30
  -9   2   0  105.28    3.38
  -9  -2  -1  109.04    3.29
  -9   2  -1  112.88    3.46
  -9   2  -2   24.31    1.85
  -9  -2  -4    1.55    1.00
  -9  -2  -5   10.71    1.30
  -9  -2  -6   22.98    1.67
  -9   2  -6   20.68    1.51
  -9  -2  -7    7.61    1.17
  -9  -2  -8    9.53    1.23
  -9  -2  -9   26.74    1.79
  -9  -2 -10    5.99    1.10
  -9  -2 -11    9.55    1.20
  -9  -2 -12    0.86    0.78
  -9   3  20   -0.31    0.54
  -9  -3  19    4.16    0.67
  -9   3  19    4.81    0.81
  -9  -3  18    2.11    0.70
  -9   3  18    1.58    0.76
  -9  -3  17    0.55    0.68
  -9   3  17   -0.47    0.80
  -9  -3  16    9.55    1.12
  -9   3  16    8.46    1.16
  -9  -3  15    2.69    0.95
  -9   3  15    1.97    1.01
  -9  -3  14   29.14    1.81
  -9   3  14   29.62    1.88
  -9  -3  13   14.53    1.43
  -9   3  13   12.59    1.41
  -9  -3  12    0.97    0.93
  -9   3  12    0.23    1.00
  -9  -3  11   21.94    1.73
  -9   3  11   24.06    1.80
  -9  -3  10    9.48    1.36
  -9   3  10    8.72    1.36
  -9  -3   9    9.14    1.40
  -9   3   9    8.89    1.37
  -9  -3   8   29.13    2.02
  -9   3   8   26.35    1.92
  -9  -3   7   38.91    2.19
  -9   3   7   35.97    2.16
  -9  -3   6   24.55    1.84
  -9   3   6   25.53    1.85
  -9  -3   5   39.69    2.19
  -9   3   5   41.28    2.22
  -9  -3   4   10.16    1.46
  -9   3   4    9.28    1.41
  -9   3   3    5.64    1.31
  -9  -3   3    4.68    1.23
  -9  -3   2   19.69    1.64
  -9   3   2   21.84    1.74
  -9  -3   1   12.31    1.49
  -9   3   1   11.53    1.46
  -9  -3   0   31.30    1.96
  -9   3   0   30.02    1.98
  -9  -3  -1    8.60    1.26
  -9   3  -1    9.91    1.33
  -9   3  -2    4.51    1.15
  -9  -3  -4    4.10    1.13
  -9  -3  -5    1.88    1.06
  -9  -3  -6    4.30    1.10
  -9  -3  -7    4.33    1.10
  -9  -3  -8   56.28    2.45
  -9  -3  -9   40.10    2.19
  -9  -3 -10   31.82    1.93
  -9  -3 -11   34.39    1.97
  -9  -3 -12   23.23    1.63
  -9   4  20    2.38    0.58
  -9   4  19    0.50    0.60
  -9  -4  18    2.12    0.59
  -9   4  18    1.78    0.76
  -9  -4  17    0.45    0.60
  -9   4  17   -0.61    0.82
  -9  -4  16    1.42    0.72
  -9   4  16    0.74    0.82
  -9  -4  15    3.65    0.89
  -9   4  15    3.12    0.94
  -9  -4  14    0.81    0.83
  -9   4  14    0.12    0.90
  -9  -4  13    0.91    0.83
  -9   4  13    0.21    0.94
  -9  -4  12    7.97    1.20
  -9   4  12    6.19    1.19
  -9  -4  11    9.76    1.30
  -9   4  11    8.57    1.28
  -9  -4  10    4.68    1.11
  -9   4  10    4.70    1.16
  -9  -4   9    1.22    0.97
  -9   4   9   -0.11    0.96
  -9  -4   8    6.41    1.20
  -9   4   8    6.40    1.22
  -9  -4   7    4.48    1.13
  -9   4   7    4.72    1.18
  -9  -4   6   16.26    1.56
  -9   4   6   17.86    1.60
  -9  -4   5   28.35    1.96
  -9   4   5   27.63    1.95
  -9  -4   4  101.63    3.31
  -9   4   4  100.43    3.30
  -9  -4   3   12.82    1.61
  -9   4   3   13.89    1.63
  -9  -4   2   19.06    1.68
  -9   4   2   20.01    1.70
  -9  -4   1   20.26    1.86
  -9   4   1   18.74    1.75
  -9  -4   0   86.90    3.02
  -9   4   0   86.89    3.09
  -9   4  -1   30.47    2.10
  -9   4  -2  120.37    3.62
  -9  -4  -2  116.57    3.38
  -9  -4  -3   21.00    1.84
  -9  -4  -4   12.30    1.51
  -9  -4  -5   26.62    1.86
  -9  -4  -6   48.83    2.32
  -9  -4  -7   17.21    1.61
  -9  -4  -8  175.82    4.17
  -9  -4  -9   37.87    2.15
  -9  -4 -10   40.15    2.18
  -9  -4 -11    0.23    0.87
  -9  -4 -12    2.54    0.90
  -9   5  19    1.33    0.59
  -9   5  18    1.76    0.68
  -9  -5  17    0.68    0.50
  -9   5  17   -0.10    0.71
  -9  -5  16    3.99    0.75
  -9   5  16    2.74    0.86
  -9  -5  15    0.34    0.64
  -9   5  15   -0.28    0.86
  -9  -5  14    2.53    0.82
  -9   5  14    2.21    0.91
  -9  -5  13   13.49    1.27
  -9   5  13   15.03    1.41
  -9  -5  12    0.84    0.84
  -9   5  12    0.35    0.91
  -9  -5  11    8.11    1.17
  -9   5  11    7.53    1.22
  -9  -5  10    3.02    0.97
  -9   5  10    2.55    1.01
  -9  -5   9    9.96    1.30
  -9   5   9    8.43    1.26
  -9  -5   8   32.68    1.97
  -9   5   8   32.20    1.97
  -9  -5   7    6.31    1.24
  -9   5   7    7.42    1.25
  -9  -5   6   -0.13    0.91
  -9   5   6    0.41    0.97
  -9  -5   5    4.50    1.16
  -9   5   5    4.41    1.15
  -9  -5   4   32.44    1.99
  -9   5   4   28.24    1.92
  -9  -5   3    1.72    1.06
  -9   5   3    2.10    0.99
  -9  -5   2    8.14    1.33
  -9   5   2    5.74    1.23
  -9  -5   1   35.36    2.06
  -9   5   1   34.57    2.06
  -9   5   0    5.79    1.20
  -9   5  -1   17.09    1.59
  -9  -5  -1   15.92    1.52
  -9  -5  -2    2.81    1.05
  -9  -5  -3    0.52    0.99
  -9  -5  -4    4.94    1.17
  -9  -5  -5   10.14    1.39
  -9  -5  -6   48.85    2.36
  -9  -5  -7   25.90    1.84
  -9  -5  -8    7.50    1.27
  -9  -5  -9   32.27    2.01
  -9  -5 -10    1.56    1.05
  -9  -5 -11    6.22    1.13
  -9   6  19    0.29    0.46
  -9   6  18   -0.86    0.61
  -9   6  17   -0.46    0.67
  -9   6  16   -0.26    0.72
  -9   6  15    1.76    0.80
  -9  -6  14    2.59    0.72
  -9   6  14    1.26    0.81
  -9  -6  13   -0.33    0.65
  -9   6  13    0.37    0.82
  -9  -6  12    3.44    0.87
  -9   6  12    2.73    0.95
  -9  -6  11    2.09    0.84
  -9   6  11    1.73    0.94
  -9  -6  10    6.11    1.07
  -9   6  10    5.78    1.09
  -9  -6   9   14.50    1.39
  -9   6   9   15.18    1.41
  -9  -6   8    6.49    1.14
  -9   6   8    5.29    1.11
  -9  -6   7   21.37    1.69
  -9   6   7   22.03    1.69
  -9  -6   6    4.73    1.15
  -9   6   6    4.14    1.12
  -9  -6   5   45.84    2.31
  -9   6   5   43.78    2.20
  -9  -6   4   14.19    1.50
  -9   6   4   13.61    1.43
  -9  -6   3   13.05    1.57
  -9   6   3    8.40    1.41
  -9  -6   2  155.58    3.98
  -9   6   2  145.79    3.88
  -9   6   1   37.28    2.28
  -9  -6   1   37.71    2.23
  -9   6   0  102.00    3.27
  -9  -6   0  105.34    3.31
  -9   6  -1   22.20    1.68
  -9  -6  -1   25.63    1.87
  -9  -6  -2    4.09    1.17
  -9  -6  -3    1.54    1.08
  -9  -6  -4   18.22    1.62
  -9  -6  -5   10.06    1.35
  -9  -6  -6    0.97    1.04
  -9  -6  -7   -0.38    1.00
  -9  -6  -8   11.20    1.45
  -9  -6  -9   21.20    1.73
  -9  -6 -10    4.84    1.16
  -9  -6 -11   10.48    1.31
   9  -6  16    7.71    0.92
  -9   7  18    0.25    0.47
  -9   7  17    8.58    0.89
  -9   7  16   26.25    1.41
  -9   7  15    4.33    0.87
  -9   7  14    1.08    0.76
  -9   7  13   -0.12    0.72
  -9   7  12    0.76    0.78
  -9  -7  11    7.41    0.94
  -9  -7  11    5.56    0.90
  -9   7  11    8.07    1.11
  -9  -7  10   19.25    1.41
  -9   7  10   21.41    1.54
  -9   7   9    0.02    0.80
  -9  -7   9    0.35    0.73
  -9   7   8    0.12    0.78
  -9  -7   8    0.49    0.75
  -9  -7   7   18.65    1.52
  -9   7   7   18.99    1.51
  -9   7   6    2.00    0.93
  -9  -7   6    2.40    0.96
  -9  -7   5   17.69    1.54
  -9  -7   5   15.14    1.42
  -9   7   5   15.45    1.42
  -9  -7   4    1.30    0.95
  -9  -7   4    0.90    0.85
  -9   7   4    1.48    0.86
  -9  -7   3    2.28    0.99
  -9   7   3    1.85    0.84
  -9  -7   2    4.94    1.14
  -9   7   2    4.41    0.99
  -9  -7   1    2.02    1.06
  -9  -7   0   13.34    1.52
  -9  -7  -1   21.62    1.76
  -9  -7  -2    9.35    1.34
  -9  -7  -3    1.48    1.06
  -9  -7  -4   30.50    1.97
  -9  -7  -5   25.87    1.90
  -9  -7  -6    8.44    1.32
  -9  -7  -7   13.75    1.54
  -9  -7  -8    0.09    0.99
  -9  -7  -9    1.89    1.04
  -9  -7 -10    2.08    0.95
   9  -7  14    2.86    0.81
   9  -7  15    0.85    0.65
   9  -7  16    2.92    0.66
  -9   8  17   -0.18    0.41
  -9   8  16    2.00    0.58
  -9   8  15   14.76    1.09
  -9   8  14    0.00    0.59
  -9   8  13    5.16    0.86
  -9   8  12   15.18    1.23
  -9   8  11    2.34    0.76
  -9   8  10    1.03    0.73
  -9   8   9    1.07    0.76
  -9  -8   9    1.41    0.73
  -9  -8   8    7.75    1.01
  -9   8   8    6.63    1.00
  -9   8   7    0.84    0.79
  -9  -8   7    1.77    0.82
  -9   8   6   26.57    1.65
  -9  -8   6   31.22    1.81
  -9  -8   5    4.14    1.03
  -9  -8   4    7.80    1.20
  -9  -8   3    2.87    1.00
  -9  -8   2   10.56    1.37
  -9  -8   1   12.88    1.47
  -9  -8   0   13.30    1.50
  -9  -8  -1   15.54    1.54
  -9  -8  -2    0.62    1.04
  -9  -8  -3    0.38    1.04
  -9  -8  -4    3.34    1.20
  -9  -8  -5   21.55    1.79
  -9  -8  -6    6.43    1.27
  -9  -8  -7   13.28    1.50
  -9  -8  -8    0.32    0.96
  -9  -8  -9    0.93    1.01
   9  -8  13    4.84    0.96
   9  -8  14    1.35    0.76
   9  -8  15    1.26    0.65
   9  -8  16   -0.15    0.48
  -9  -8 -17    2.87    0.71
  -9   9  14    0.68    0.47
  -9   9  13    5.57    0.74
  -9  -9   8    1.65    0.67
  -9  -9   7    0.60    0.69
  -9  -9   6    2.45    0.83
  -9  -9   5    0.74    0.77
  -9  -9   4    7.57    1.13
  -9  -9   3   10.79    1.32
   9  -9  -3    8.21    1.16
  -9  -9   2   22.63    1.66
   9  -9  -2   22.41    1.67
   9  -9  -1    4.78    1.04
  -9  -9   1    5.07    1.11
  -9  -9   0   10.04    1.35
  -9  -9  -1    3.73    1.14
  -9  -9  -2   11.84    1.50
  -9  -9  -3   27.65    1.89
  -9  -9  -4    2.77    1.10
  -9  -9  -5   17.23    1.62
  -9  -9  -6    7.92    1.35
  -9  -9  -7    3.50    1.11
  -9  -9  -8   -1.06    1.01
   9  -9  10    1.40    0.93
   9  -9  11    1.47    0.88
   9  -9  12    2.91    0.87
   9  -9  13    0.11    0.69
   9  -9  14   13.13    1.14
   9  -9  15    1.75    0.63
   9  -9  16    1.66    0.49
  -9 -10   6    0.60    0.64
  -9 -10   5    3.03    0.84
  -9 -10   4   11.29    1.22
   9 -10  -3    1.63    0.79
  -9 -10   3    2.22    0.89
   9 -10  -2    2.49    0.86
  -9 -10   2    3.67    0.97
   9 -10  -1    3.73    0.96
  -9 -10   1    4.99    1.14
  -9 -10   0   24.24    1.73
   9 -10   0   23.52    1.74
   9 -10   1    3.90    1.10
  -9 -10  -1    5.78    1.19
  -9 -10  -2   14.63    1.50
   9 -10   2   16.92    1.58
  -9 -10  -3    9.36    1.34
   9 -10   3   10.57    1.39
   9 -10   4    1.26    0.97
  -9 -10  -4    0.21    0.94
   9 -10   5    6.48    1.21
  -9 -10  -5    7.31    1.25
   9 -10   6    1.30    0.99
  -9 -10  -6   -0.12    0.93
   9 -10   7    2.82    0.97
  -9 -10  -7    2.87    1.04
   9 -10   8    1.19    0.92
   9 -10   9    0.15    0.85
   9 -10  10    0.11    0.77
   9 -10  11    0.70    0.81
   9 -10  12    0.88    0.76
   9 -10  13    8.02    0.97
   9 -10  14   -0.31    0.61
   9 -10  15    0.97    0.52
  -9 -10 -16   -1.25    0.79
  -9 -11   5   -0.39    0.64
  -9 -11   4    2.29    0.76
   9 -11  -3    4.54    0.86
  -9 -11   3    4.73    0.93
   9 -11  -2    0.79    0.74
  -9 -11   2    0.67    0.75
   9 -11  -1    2.25    0.89
  -9 -11   1    3.32    1.04
  -9 -11   0   48.95    2.29
   9 -11   0   49.82    2.32
  -9 -11  -1   32.71    1.93
   9 -11   1   30.59    1.96
  -9 -11  -2   24.94    1.73
   9 -11   2   25.74    1.82
   9 -11   3    4.24    1.07
  -9 -11  -3    4.38    1.11
   9 -11   4    3.24    1.00
  -9 -11  -4    3.36    1.01
   9 -11   5    4.80    1.06
  -9 -11  -5    4.68    1.08
   9 -11   6    0.04    0.86
   9 -11   7    0.55    0.85
   9 -11   8    0.96    0.88
   9 -11   9    2.26    0.92
   9 -11  10    3.85    0.94
   9 -11  11    6.39    1.01
   9 -11  12    1.49    0.71
   9 -11  13    5.19    0.80
   9 -11  14    1.10    0.54
  -9 -12   3    7.83    0.97
   9 -12  -2    1.19    0.70
  -9 -12   2    2.70    0.77
  -9 -12   1    5.57    0.94
   9 -12  -1    6.71    1.01
   9 -12   0    0.70    0.78
  -9 -12   0   -0.43    0.70
   9 -12   1    1.48    0.91
  -9 -12  -1    1.61    0.86
  -9 -12  -2   13.44    1.27
   9 -12   2   17.17    1.47
   9 -12   3    2.60    0.93
   9 -12   4    2.04    0.91
   9 -12   5    0.93    0.84
   9 -12   6    0.64    0.79
   9 -12   7    0.71    0.82
   9 -12   8    0.80    0.83
   9 -12   9    0.52    0.77
   9 -12  10    8.71    1.03
   9 -12  11    0.24    0.64
   9 -12  12    0.78    0.60
   9 -12  13   -0.53    0.55
   9 -13  -2    1.05    0.63
   9 -13  -1   19.86    1.37
   9 -13   0    1.21    0.73
   9 -13   1    3.14    0.86
   9 -13   2    0.09    0.71
   9 -13   3    0.87    0.81
   9 -13   4    4.85    0.98
   9 -13   5    3.68    0.94
   9 -13   6   14.15    1.28
   9 -13   7    0.95    0.77
   9 -13   8    1.49    0.77
   9 -13   9    0.34    0.64
   9 -13  10    1.15    0.65
   9 -13  11    6.69    0.82
   9 -13  12    1.55    0.55
  -9 -13 -13   -1.44    0.76
   9 -14  -1    3.93    0.70
   9 -14   0    2.81    0.71
   9 -14   1    0.62    0.65
   9 -14   2    7.98    1.01
   9 -14   3    0.30    0.64
   9 -14   4    0.24    0.67
   9 -14   5   -0.33    0.66
   9 -14   6    1.20    0.71
   9 -14   7   11.73    1.05
   9 -14   8    3.10    0.72
   9 -14   9    3.85    0.71
   9 -14  10    0.39    0.51
   9 -15   0    9.59    0.84
   9 -15   1    2.46    0.63
   9 -15   2    3.70    0.71
   9 -15   3   21.88    1.25
   9 -15   4    1.19    0.61
   9 -15   5   -0.41    0.55
   9 -15   6    1.38    0.57
   9 -15   7    0.36    0.50
   9 -15   8    0.43    0.47
 -10   0  18    1.59    0.56
 -10   0  17    0.25    0.58
 -10   0  16    1.61    0.74
 -10   0  15    2.04    0.82
 -10   0  14   40.89    1.95
 -10   0  13    1.51    0.96
 -10   0  12   18.53    1.55
 -10   0  11    6.32    1.27
 -10   0  10   73.58    2.70
 -10   0   9    3.65    1.21
 -10   0   8    2.51    1.09
 -10   0   7    0.47    1.02
 -10   0   6    9.22    1.43
 -10   0   5   11.95    1.81
 -10   0   4  167.47    4.07
 -10   0   3    8.09    1.53
 -10   0   2    1.01    1.00
 -10   0   1    1.27    1.11
 -10   0   0   21.85    1.69
 -10   0  -4    4.08    1.01
 -10   0  -5    1.41    0.90
 -10   0  -6   37.55    1.94
 -10   0  -7    1.41    0.78
 -10   0  -8   12.05    1.18
 -10  -1  18    0.52    0.48
 -10   1  18    5.52    0.72
 -10  -1  17    3.26    0.71
 -10   1  17    2.88    0.69
 -10  -1  16    9.67    1.01
 -10   1  16   10.46    1.02
 -10  -1  15    1.10    0.77
 -10   1  15    1.70    0.79
 -10  -1  14    3.03    0.93
 -10   1  14    3.77    0.97
 -10  -1  13   10.22    1.21
 -10   1  13   10.18    1.25
 -10  -1  12   12.60    1.35
 -10   1  12   13.12    1.35
 -10  -1  11   30.17    1.85
 -10   1  11   30.33    1.85
 -10  -1  10   50.42    2.30
 -10   1  10   49.40    2.28
 -10  -1   9    7.77    1.33
 -10   1   9    7.05    1.31
 -10  -1   8    4.84    1.17
 -10   1   8    4.53    1.15
 -10  -1   7   10.86    1.38
 -10   1   7    9.64    1.33
 -10   1   6    3.96    1.18
 -10  -1   6    3.78    1.17
 -10  -1   5    6.57    1.25
 -10   1   5    6.75    1.25
 -10  -1   4    0.77    0.99
 -10   1   4    0.90    1.06
 -10  -1   3   -0.44    1.06
 -10   1   3    1.15    1.03
 -10   1   2    2.65    1.06
 -10  -1   2    1.35    1.01
 -10  -1   1   -2.07    1.12
 -10   1   1    0.23    0.98
 -10  -1   0    0.15    1.04
 -10   1   0    1.25    1.01
 -10  -1  -3    1.68    0.90
 -10  -1  -4   -0.55    0.94
 -10   1  -4   -0.44    0.81
 -10  -1  -5    0.87    0.86
 -10   1  -5    1.63    0.86
 -10  -1  -6   -0.12    0.82
 -10   1  -6    0.39    0.71
 -10  -1  -7    4.30    0.95
 -10   1  -7    4.53    0.89
 -10  -1  -8    4.06    0.96
 -10  -1  -9   -0.38    0.75
 -10  -1 -10    0.33    0.69
 -10   2  18    1.94    0.55
 -10   2  17    0.20    0.57
 -10  -2  17    0.39    0.52
 -10  -2  16    0.87    0.64
 -10   2  16    0.94    0.71
 -10  -2  15   10.43    1.07
 -10   2  15    8.88    1.07
 -10  -2  14    9.03    1.09
 -10   2  14   10.31    1.19
 -10  -2  13    2.91    0.93
 -10   2  13    2.93    0.95
 -10  -2  12    1.22    0.92
 -10   2  12    1.63    0.95
 -10  -2  11    9.22    1.26
 -10   2  11    9.64    1.27
 -10  -2  10    3.83    1.11
 -10   2  10    3.91    1.11
 -10  -2   9    0.99    1.01
 -10   2   9    0.17    0.94
 -10  -2   8   13.20    1.46
 -10   2   8   13.93    1.48
 -10  -2   7   17.51    1.57
 -10   2   7   16.25    1.56
 -10   2   6    4.45    1.17
 -10  -2   6    4.31    1.14
 -10  -2   5    0.61    0.97
 -10   2   5    1.39    1.03
 -10   2   4    2.93    1.19
 -10  -2   4    2.51    1.12
 -10  -2   3   17.40    1.64
 -10   2   3   19.49    1.67
 -10   2   2    0.84    1.00
 -10  -2   2    0.64    1.03
 -10  -2   1    0.14    0.97
 -10   2   1    0.82    0.97
 -10   2   0   11.65    1.48
 -10  -2  -2   49.37    2.31
 -10  -2  -3   60.56    2.50
 -10  -2  -4    9.89    1.32
 -10   2  -4    9.19    1.20
 -10  -2  -5    7.57    1.15
 -10   2  -5    8.58    1.06
 -10  -2  -6   10.74    1.27
 -10   2  -6   10.13    1.13
 -10  -2  -7    1.24    0.87
 -10  -2  -8    1.53    0.85
 -10  -2  -9   -0.19    0.75
 -10  -2 -10   -0.22    0.71
 -10  -2 -11    1.18    0.75
 -10   3  18    0.69    0.47
 -10  -3  17    9.56    0.78
 -10   3  17   13.34    1.00
 -10   3  16    3.93    0.78
 -10  -3  16    2.53    0.63
 -10   3  15    1.10    0.72
 -10  -3  15    0.80    0.64
 -10  -3  14    0.95    0.72
 -10   3  14    0.62    0.77
 -10  -3  13    1.70    0.83
 -10   3  13    1.47    0.87
 -10  -3  12   39.92    1.94
 -10   3  12   41.55    2.00
 -10  -3  11    7.81    1.18
 -10   3  11    8.67    1.23
 -10  -3  10    2.32    1.03
 -10   3  10    3.14    1.04
 -10  -3   9   14.00    1.44
 -10   3   9   14.05    1.45
 -10  -3   8   10.89    1.35
 -10   3   8   11.65    1.36
 -10   3   7    0.79    0.94
 -10  -3   7   -0.53    0.96
 -10   3   6    0.20    0.93
 -10  -3   6   -0.61    0.97
 -10   3   5    1.01    0.99
 -10  -3   5    0.45    0.94
 -10  -3   4   10.25    1.37
 -10   3   4   11.10    1.42
 -10  -3   3    4.61    1.23
 -10   3   3    3.67    1.21
 -10  -3   2   20.86    1.75
 -10   3   2   21.22    1.73
 -10   3   1   35.39    2.10
 -10   3   0    8.92    1.48
 -10  -3  -1   38.95    2.15
 -10  -3  -2   66.26    2.66
 -10  -3  -3   21.44    1.70
 -10   3  -4    4.04    0.89
 -10  -3  -4    3.41    1.02
 -10  -3  -5    4.58    1.10
 -10  -3  -6    8.76    1.26
 -10  -3  -7   16.94    1.45
 -10  -3  -8   12.40    1.30
 -10  -3  -9    9.47    1.21
 -10  -3 -10    0.25    0.74
 -10  -3 -11    4.14    0.90
 -10   4  17    0.56    0.52
 -10   4  16   -0.20    0.56
 -10  -4  16   -0.30    0.44
 -10   4  15    1.59    0.72
 -10  -4  15    0.45    0.54
 -10   4  14    2.27    0.80
 -10  -4  14    1.89    0.70
 -10  -4  13    8.94    1.03
 -10   4  13    9.56    1.12
 -10   4  12    0.95    0.83
 -10  -4  12    0.46    0.75
 -10   4  11    0.63    0.84
 -10  -4  11    0.36    0.77
 -10  -4  10   17.46    1.45
 -10   4  10   18.49    1.49
 -10  -4   9    8.42    1.22
 -10   4   9    9.66    1.24
 -10   4   8    4.40    1.05
 -10  -4   8    2.90    0.98
 -10   4   7    3.35    1.04
 -10  -4   7    1.96    0.96
 -10   4   6    0.93    0.94
 -10  -4   6    0.17    0.90
 -10  -4   5   16.08    1.57
 -10   4   5   17.53    1.57
 -10  -4   4   38.09    2.14
 -10   4   4   36.42    2.04
 -10  -4   3    3.25    1.20
 -10   4   3    3.30    1.12
 -10   4   2    2.62    1.04
 -10   4   1    0.23    0.92
 -10  -4   0    4.40    1.14
 -10   4   0    2.55    1.07
 -10  -4  -1   29.20    1.95
 -10  -4  -2   85.27    2.93
 -10  -4  -3   32.83    1.96
 -10  -4  -4    3.77    1.08
 -10  -4  -5    5.54    1.12
 -10  -4  -6    1.80    0.94
 -10  -4  -7    5.97    1.12
 -10  -4  -8   10.32    1.28
 -10  -4  -9    0.15    0.80
 -10  -4 -10    0.73    0.82
 -10  -4 -11    0.31    0.74
  10  -4  16    1.29    0.51
 -10   5  17    0.18    0.43
 -10   5  16    6.93    0.80
 -10   5  15    1.69    0.66
 -10  -5  15    1.02    0.47
 -10   5  14    0.83    0.66
 -10  -5  14    0.82    0.53
 -10   5  13    1.20    0.75
 -10  -5  13    1.30    0.64
 -10  -5  12    5.50    0.88
 -10   5  12    6.51    0.99
 -10   5  11    3.02    0.88
 -10  -5  11    1.86    0.75
 -10   5  10    0.71    0.80
 -10  -5  10   -0.21    0.74
 -10   5   9    6.40    1.07
 -10  -5   9    5.17    0.99
 -10   5   8    1.26    0.88
 -10  -5   8    1.39    0.91
 -10   5   7    0.89    0.85
 -10  -5   7    0.36    0.82
 -10   5   6    1.94    0.96
 -10  -5   6    2.41    1.01
 -10  -5   5   52.34    2.34
 -10   5   5   52.56    2.32
 -10  -5   4    5.31    1.19
 -10   5   4    5.41    1.17
 -10   5   3    2.89    1.07
 -10   5   2   39.52    2.08
 -10  -5   2   43.69    2.16
 -10   5   1    6.47    1.20
 -10  -5   1    7.24    1.35
 -10  -5   0   11.44    1.43
 -10  -5  -1   33.00    1.93
 -10  -5  -2   13.85    1.44
 -10  -5  -3    3.76    1.10
 -10  -5  -4    2.50    1.01
 -10  -5  -5    6.50    1.16
 -10  -5  -6    1.76    0.96
 -10  -5  -7   19.41    1.56
 -10  -5  -8   10.91    1.29
 -10  -5  -9    4.64    1.01
 -10  -5 -10   16.86    1.41
  10  -5  15    3.15    0.68
  10  -5  16    6.47    0.70
 -10   6  16   -0.14    0.44
 -10   6  15    0.96    0.55
 -10   6  14    0.90    0.60
 -10   6  13    1.03    0.67
 -10  -6  13    0.77    0.48
 -10  -6  12    1.35    0.55
 -10   6  12    1.13    0.68
 -10  -6  12    0.59    0.55
 -10  -6  11    2.07    0.64
 -10   6  11    2.94    0.82
 -10  -6  11    3.23    0.74
 -10  -6  10    1.79    0.70
 -10   6  10    2.75    0.83
 -10  -6  10    2.44    0.77
 -10  -6   9   13.94    1.21
 -10  -6   9   13.62    1.23
 -10   6   9   16.14    1.34
 -10  -6   8    2.88    0.88
 -10   6   8    3.51    0.94
 -10  -6   8    2.92    0.89
 -10  -6   7    1.86    0.88
 -10  -6   7    1.43    0.82
 -10   6   7    1.89    0.85
 -10  -6   6    1.65    0.93
 -10   6   6    1.80    0.90
 -10  -6   6    2.78    0.95
 -10  -6   5   25.64    1.69
 -10   6   5   24.84    1.62
 -10  -6   4    2.31    0.97
 -10   6   4    3.36    0.95
 -10  -6   3   20.26    1.58
 -10   6   3   17.98    1.47
 -10  -6   2    2.04    1.06
 -10   6   2    0.77    0.87
 -10  -6   1    5.81    1.13
 -10  -6   0    0.76    0.94
 -10  -6  -1    4.82    1.15
 -10  -6  -2    2.28    1.09
 -10  -6  -3   18.86    1.58
 -10  -6  -4   15.80    1.47
 -10  -6  -5    0.07    0.91
 -10  -6  -6   -0.22    0.91
 -10  -6  -7    2.47    1.00
 -10  -6  -8   11.82    1.33
 -10  -6  -9    7.76    1.15
 -10  -6 -10    6.23    1.04
  10  -6  14    2.89    0.74
  10  -6  15    1.87    0.59
 -10   7  14    1.13    0.50
 -10   7  13    0.09    0.53
 -10   7  12   -0.50    0.59
 -10   7  11    0.53    0.62
 -10   7  10    7.74    0.95
 -10  -7  10    6.79    0.83
 -10   7   9    8.49    1.01
 -10  -7   9    7.86    0.95
 -10   7   8    2.28    0.79
 -10  -7   8    0.83    0.67
 -10   7   7   10.36    1.13
 -10  -7   7   10.80    1.12
 -10   7   6   39.41    1.87
 -10  -7   6   40.75    1.93
 -10   7   5    3.06    0.90
 -10  -7   5    1.94    0.93
 -10   7   4    0.46    0.69
 -10  -7   4   -0.17    0.79
 -10   7   3    1.93    0.75
 -10  -7   3    1.74    0.88
 -10  -7   2    0.15    0.86
 -10  -7   1    2.29    1.00
 -10  -7   0    3.93    1.09
 -10  -7  -1    7.57    1.21
 -10  -7  -2    2.91    1.09
 -10  -7  -3   22.43    1.67
 -10  -7  -4    1.54    1.00
 -10  -7  -5    5.13    1.13
 -10  -7  -6    2.17    1.00
 -10  -7  -7    0.66    0.88
 -10  -7  -8    0.05    0.85
 -10  -7  -9    0.50    0.83
  10  -7  13    0.49    0.65
  10  -7  14   -0.15    0.56
  10  -7  15    0.26    0.46
 -10   8  12    6.42    0.70
 -10   8  11    0.89    0.49
 -10   8  10    5.93    0.76
 -10   8   9    0.94    0.58
 -10  -8   9    0.75    0.53
 -10  -8   8    1.75    0.68
 -10  -8   7   34.44    1.66
 -10  -8   6    2.46    0.86
 -10  -8   5   27.47    1.59
 -10  -8   4    3.06    0.97
 -10  -8   3   13.81    1.32
  10  -8  -2    1.34    0.76
 -10  -8   2    3.23    1.02
 -10  -8   1   13.60    1.34
 -10  -8   0    1.28    0.94
 -10  -8  -1    3.90    1.04
 -10  -8  -2    2.67    1.04
 -10  -8  -3    9.03    1.27
 -10  -8  -4    1.22    0.96
 -10  -8  -5    4.96    1.10
 -10  -8  -6    0.30    0.90
 -10  -8  -7    1.10    0.88
 -10  -8  -8    1.76    0.91
  10  -8  10    0.16    0.71
  10  -8  11    3.02    0.84
  10  -8  12    0.85    0.68
  10  -8  13   -0.02    0.59
  10  -8  14   11.37    0.93
 -10  -9   7    2.88    0.70
 -10  -9   6   10.04    1.01
 -10  -9   5   26.41    1.49
 -10  -9   4    8.47    1.10
 -10  -9   3   52.78    2.13
  10  -9  -2    2.13    0.81
 -10  -9   2    5.30    1.10
  10  -9  -1   27.13    1.65
 -10  -9   1   27.37    1.69
  10  -9   0    1.82    0.82
 -10  -9   0    2.05    0.96
  10  -9   1    1.75    0.82
 -10  -9  -1    1.44    0.89
  10  -9   2    1.75    0.84
 -10  -9  -2    0.79    0.89
  10  -9   3    1.12    0.86
 -10  -9  -3    1.09    0.87
  10  -9   4    2.76    0.95
 -10  -9  -4    2.85    0.97
  10  -9   5    0.72    0.87
 -10  -9  -5    1.06    0.91
  10  -9   6    9.04    1.19
 -10  -9  -6    7.22    1.09
  10  -9   7    0.43    0.78
 -10  -9  -7    0.16    0.80
  10  -9   8    2.45    0.84
  10  -9   9    2.01    0.82
  10  -9  10   -0.32    0.73
  10  -9  11    1.74    0.75
  10  -9  12    8.92    0.94
  10  -9  13    0.52    0.55
 -10 -10   6    2.31    0.60
 -10 -10   5    2.36    0.69
 -10 -10   4    8.09    0.97
 -10 -10   3    5.78    0.91
  10 -10  -2    2.34    0.71
 -10 -10   2    4.10    0.92
  10 -10  -1   21.52    1.42
 -10 -10   1   21.80    1.44
  10 -10   0    3.63    0.84
 -10 -10   0    4.83    0.97
  10 -10   1    5.43    0.99
 -10 -10  -1    6.15    1.06
  10 -10   2   19.03    1.43
 -10 -10  -2   15.85    1.38
  10 -10   3    0.07    0.79
 -10 -10  -3    1.71    0.88
  10 -10   4    5.40    0.99
 -10 -10  -4    5.00    1.00
  10 -10   5    3.19    0.88
 -10 -10  -5    2.69    0.89
  10 -10   6   -0.03    0.76
  10 -10   7    0.11    0.70
  10 -10   8    1.30    0.75
  10 -10   9    0.61    0.67
  10 -10  10    0.89    0.70
  10 -10  11   16.22    1.14
  10 -10  12   11.03    0.96
  10 -10  13    1.30    0.50
 -10 -11   4    2.49    0.65
 -10 -11   3    6.32    0.83
 -10 -11   2    3.07    0.77
  10 -11  -1    0.99    0.61
 -10 -11   1    0.90    0.67
  10 -11   0    3.38    0.78
 -10 -11   0    3.51    0.81
  10 -11   1   -0.04    0.65
 -10 -11  -1   -0.16    0.66
  10 -11   2    0.98    0.70
 -10 -11  -2    0.79    0.71
  10 -11   3    1.10    0.73
 -10 -11  -3    0.85    0.72
  10 -11   4    0.78    0.71
  10 -11   5    0.89    0.72
  10 -11   6    0.02    0.68
  10 -11   7    0.81    0.69
  10 -11   8    0.43    0.65
  10 -11   9    0.35    0.60
  10 -11  10    1.08    0.59
  10 -11  11    0.91    0.55
  10 -12  -1    4.28    0.66
  10 -12   0    0.89    0.57
  10 -12   1    8.04    0.91
  10 -12   2    1.40    0.70
  10 -12   3   19.49    1.31
  10 -12   4    2.29    0.77
  10 -12   5   21.85    1.35
  10 -12   6    3.00    0.76
  10 -12   7    1.16    0.62
  10 -12   8    2.66    0.65
  10 -12   9    1.82    0.60
  10 -12  10    1.67    0.54
  10 -13   0    1.30    0.48
  10 -13   1   11.92    0.92
  10 -13   2    6.46    0.80
  10 -13   3   20.55    1.20
  10 -13   4    7.39    0.82
  10 -13   5    2.19    0.63
  10 -13   6    1.42    0.57
  10 -13   7    0.96    0.53
  10 -13   8    5.99    0.69
 -11   0  15   10.47    0.84
 -11   0  14    0.13    0.52
 -11   0  13   -0.34    0.63
 -11   0  12   -0.05    0.64
 -11   0  11    0.22    0.70
 -11   0  10   -0.42    0.78
 -11   0   9   -0.78    0.80
 -11   0   8   -1.05    0.85
 -11   0   7    5.12    0.99
 -11   0   6   -0.58    0.87
 -11   0   5    0.26    0.85
 -11   0   4    0.93    0.94
 -11   0   3   17.68    1.49
 -11   0  -1    0.61    0.77
 -11   0  -2   -0.58    0.82
 -11   0  -3   -0.23    0.72
 -11   0  -4   -0.24    0.69
 -11   0  -5    0.38    0.67
 -11   0  -6   -0.16    0.65
 -11   0  -7    4.48    0.78
 -11   1  15   -0.17    0.46
 -11   1  14    2.69    0.67
 -11  -1  14    1.61    0.60
 -11  -1  13   11.07    0.97
 -11   1  13   11.07    0.97
 -11   1  12    3.24    0.79
 -11  -1  12    1.99    0.72
 -11  -1  11   14.85    1.20
 -11   1  11   15.42    1.22
 -11   1  10    1.26    0.76
 -11  -1  10   -0.31    0.75
 -11  -1   9    0.07    0.79
 -11   1   9    1.42    0.82
 -11  -1   8   -0.91    0.84
 -11   1   8    0.16    0.78
 -11   1   7    2.47    0.88
 -11  -1   7    1.82    0.87
 -11  -1   6    5.73    1.04
 -11   1   6    5.32    1.05
 -11  -1   5   -0.39    0.88
 -11   1   5   -0.03    0.85
 -11  -1   4   -0.32    0.88
 -11   1   4    0.58    0.88
 -11   1   3    1.47    0.93
 -11  -1   0   12.72    1.31
 -11  -1  -1    5.57    1.05
 -11  -1  -2    2.71    0.89
 -11   1  -2    2.18    0.83
 -11  -1  -3    7.82    1.09
 -11   1  -3    7.29    0.97
 -11  -1  -4    6.49    1.00
 -11   1  -4    5.80    0.90
 -11  -1  -5   15.36    1.27
 -11   1  -5   13.45    1.17
 -11  -1  -6    6.50    0.94
 -11   1  -6    5.98    0.84
 -11  -1  -7    1.78    0.74
 -11  -1  -8    0.74    0.62
 -11  -2  14   13.73    0.95
 -11   2  14   15.30    1.00
 -11   2  13    1.61    0.66
 -11  -2  13    0.91    0.58
 -11   2  12    0.24    0.63
 -11  -2  12   -0.23    0.62
 -11  -2  11    0.12    0.65
 -11   2  11    1.17    0.72
 -11   2  10    2.19    0.80
 -11  -2  10    1.40    0.77
 -11   2   9    0.33    0.74
 -11  -2   9    0.27    0.73
 -11   2   8    0.13    0.77
 -11  -2   8   -0.45    0.79
 -11   2   7    2.14    0.88
 -11  -2   7    1.60    0.85
 -11   2   6    2.58    0.92
 -11  -2   6    2.38    0.92
 -11  -2   5    7.43    1.13
 -11   2   5    9.02    1.19
 -11   2   4    3.42    1.07
 -11   2   3   32.64    1.82
 -11  -2   1   10.75    1.27
 -11  -2   0    8.54    1.17
 -11  -2  -1    1.38    0.86
 -11  -2  -2    0.26    0.82
 -11   2  -2    0.99    0.74
 -11  -2  -3   -0.15    0.79
 -11   2  -3    0.33    0.65
 -11  -2  -4    1.92    0.84
 -11   2  -4    2.06    0.70
 -11  -2  -5    2.36    0.84
 -11   2  -5    1.83    0.67
 -11  -2  -6    3.43    0.83
 -11  -2  -7    0.91    0.73
 -11  -2  -8    0.30    0.62
 -11  -2  -9    0.27    0.59
 -11   3  14    1.64    0.57
 -11   3  13    3.12    0.65
 -11  -3  13    1.26    0.53
 -11  -3  13    2.65    0.55
 -11   3  12    2.91    0.73
 -11  -3  12    1.52    0.62
 -11   3  11    0.89    0.69
 -11  -3  11   -0.33    0.62
 -11  -3  10   19.89    1.33
 -11   3  10   20.92    1.37
 -11  -3   9    3.14    0.85
 -11   3   9    3.55    0.89
 -11  -3   8    5.43    0.95
 -11   3   8    6.11    0.97
 -11   3   7    1.32    0.81
 -11  -3   7    0.83    0.77
 -11  -3   6    0.01    0.79
 -11   3   6    0.92    0.79
 -11   3   5    2.71    0.90
 -11   3   4    7.04    1.09
 -11   3   3   12.15    1.26
 -11  -3   2    0.74    0.89
 -11  -3   1    1.00    0.86
 -11  -3   0    0.07    0.83
 -11  -3  -1    0.63    0.82
 -11  -3  -2    1.21    0.87
 -11   3  -2    1.13    0.69
 -11  -3  -3    2.62    0.89
 -11   3  -3    1.31    0.65
 -11  -3  -4    3.51    0.91
 -11  -3  -5    5.99    1.03
 -11  -3  -6   14.77    1.29
 -11  -3  -7   17.12    1.31
 -11  -3  -8    1.51    0.73
 -11  -3  -9    1.13    0.69
 -11   4  13    1.06    0.53
 -11   4  12    1.10    0.60
 -11  -4  12    0.48    0.46
 -11  -4  11    0.17    0.55
 -11   4  11    0.28    0.63
 -11  -4  11    0.38    0.55
 -11  -4  10    1.06    0.63
 -11   4  10    1.86    0.68
 -11  -4  10    1.46    0.66
 -11  -4   9    5.16    0.86
 -11   4   9    6.55    0.92
 -11  -4   9    5.25    0.84
 -11   4   8    5.56    0.91
 -11   4   7    0.13    0.70
 -11   4   6    0.67    0.75
 -11  -4   6   -0.30    0.78
 -11   4   5    1.42    0.77
 -11  -4   5    1.68    0.83
 -11   4   4    0.11    0.73
 -11  -4   4   -0.53    0.78
 -11  -4   3    2.72    0.89
 -11  -4   2    0.86    0.83
 -11  -4   1    1.87    0.91
 -11  -4   0    2.43    0.89
 -11  -4  -1   10.98    1.22
 -11  -4  -2    7.48    1.10
 -11   4  -2    5.21    0.79
 -11  -4  -3    1.43    0.82
 -11  -4  -4   13.29    1.25
 -11  -4  -5    5.92    1.03
 -11  -4  -6   29.80    1.65
 -11  -4  -7   15.44    1.29
 -11  -4  -8    2.21    0.79
 -11  -4  -9    1.31    0.67
  11  -4  14    1.84    0.51
 -11   5  12   11.30    0.87
 -11   5  11    0.73    0.57
 -11  -5  11   -0.05    0.45
 -11   5  10    1.09    0.61
 -11  -5  10    1.39    0.58
 -11   5   9    2.09    0.69
 -11  -5   9    1.51    0.62
 -11   5   8    0.14    0.62
 -11  -5   8   -0.25    0.65
 -11   5   7    0.67    0.68
 -11  -5   7    0.19    0.68
 -11   5   6    6.50    0.93
 -11  -5   6    6.45    0.95
 -11   5   5    3.75    0.84
 -11  -5   5    3.95    0.93
 -11  -5   4    0.12    0.74
 -11  -5   3    2.25    0.87
 -11  -5   2    1.08    0.82
 -11  -5   1    0.06    0.81
 -11  -5   0    0.79    0.77
 -11  -5  -1    0.37    0.82
 -11  -5  -2    0.38    0.80
 -11  -5  -3    5.29    1.04
 -11  -5  -4    4.12    0.95
 -11  -5  -5    3.26    0.89
 -11  -5  -6    2.33    0.90
 -11  -5  -7   18.02    1.34
 -11  -5  -8    0.84    0.71
 -11  -5  -9    4.03    0.80
  11  -5  13    0.13    0.48
 -11   6  11    1.53    0.50
 -11   6  10    1.97    0.59
 -11  -6  10    0.41    0.45
 -11   6   9   13.32    0.97
 -11  -6   9   12.49    0.96
 -11   6   8    0.56    0.55
 -11  -6   8    1.21    0.62
 -11   6   7    1.90    0.64
 -11  -6   7    2.38    0.72
 -11   6   6   10.33    0.97
 -11  -6   6   12.93    1.13
 -11  -6   5    9.28    1.04
 -11  -6   4    3.28    0.91
 -11  -6   3   16.11    1.32
 -11  -6   2    3.01    0.94
 -11  -6   1    1.01    0.82
 -11  -6   0    1.65    0.83
 -11  -6  -1    3.47    0.95
 -11  -6  -2   13.13    1.24
 -11  -6  -3    1.44    0.84
 -11  -6  -4    0.97    0.82
 -11  -6  -5    0.31    0.79
 -11  -6  -6    0.33    0.73
 -11  -6  -7    1.25    0.75
 -11  -6  -8    1.75    0.72
  11  -6  12    0.69    0.53
  11  -6  13    0.26    0.44
 -11  -7   9    4.91    0.62
 -11  -7   8    0.23    0.49
 -11  -7   7    2.52    0.65
 -11  -7   6    0.07    0.57
 -11  -7   5   -0.15    0.62
 -11  -7   4    2.22    0.77
 -11  -7   3    1.23    0.73
 -11  -7   2    0.65    0.73
  11  -7  -1    9.07    0.94
 -11  -7   1   11.07    1.11
 -11  -7   0    0.71    0.79
  11  -7   0    0.26    0.59
 -11  -7  -1    3.75    0.90
 -11  -7  -2    0.48    0.79
 -11  -7  -3    3.56    0.88
 -11  -7  -4    1.25    0.76
 -11  -7  -5    0.47    0.76
 -11  -7  -6    2.15    0.77
 -11  -7  -7    0.97    0.72
  11  -7   9    2.57    0.72
  11  -7  10    2.69    0.68
  11  -7  11    0.08    0.51
  11  -7  12    0.11    0.45
 -11  -8   8    0.07    0.39
 -11  -8   7    8.54    0.80
 -11  -8   6    6.69    0.77
 -11  -8   5   -0.23    0.58
 -11  -8   4    0.97    0.62
 -11  -8   3    3.18    0.78
 -11  -8   2    9.63    1.01
 -11  -8   1    1.10    0.71
  11  -8  -1    0.57    0.50
 -11  -8   0    0.08    0.69
  11  -8   0   -0.53    0.60
 -11  -8  -1    0.45    0.73
  11  -8   1    0.39    0.59
 -11  -8  -2    3.24    0.82
  11  -8   2    2.85    0.76
 -11  -8  -3    2.12    0.77
  11  -8   3    2.21    0.72
 -11  -8  -4    0.04    0.70
  11  -8   4    0.34    0.67
 -11  -8  -5   -0.27    0.67
  11  -8   5   -0.09    0.65
 -11  -8  -6    0.72    0.63
  11  -8   6    0.29    0.63
  11  -8   7    0.43    0.63
  11  -8   8    0.21    0.58
  11  -8   9    1.00    0.58
  11  -8  10    0.52    0.53
  11  -8  11    0.06    0.46
 -11  -9   6    4.03    0.57
 -11  -9   5    3.86    0.63
 -11  -9   4    0.38    0.54
 -11  -9   3    1.51    0.65
 -11  -9   2   17.55    1.17
 -11  -9   1    2.51    0.75
  11  -9  -1    0.69    0.44
 -11  -9   0    0.99    0.68
  11  -9   0    0.13    0.49
  11  -9   1    7.68    0.85
 -11  -9  -1    8.79    0.99
 -11  -9  -2    1.93    0.67
  11  -9   2    0.53    0.61
 -11  -9  -3    3.19    0.78
  11  -9   3    3.86    0.76
 -11  -9  -4   -0.13    0.62
  11  -9   4    0.09    0.60
  11  -9   5   -0.40    0.64
  11  -9   6   -0.31    0.59
  11  -9   7   -0.25    0.56
  11  -9   8    1.49    0.59
  11  -9   9    3.27    0.64
  11  -9  10    0.47    0.46
 -11 -10   4    1.51    0.47
 -11 -10   3    5.16    0.66
 -11 -10   2    1.12    0.54
 -11 -10   1    0.04    0.54
 -11 -10   0    3.54    0.69
  11 -10   0    2.47    0.53
 -11 -10  -1    2.77    0.69
  11 -10   1    1.30    0.53
  11 -10   2    5.98    0.75
 -11 -10  -2    7.21    0.82
  11 -10   3    0.23    0.51
  11 -10   4    0.70    0.54
  11 -10   5    1.10    0.56
  11 -10   6    2.03    0.59
  11 -10   7    4.14    0.66
  11 -10   8    0.75    0.48
  11 -11   3   -0.55    0.43
  11 -11   4    2.96    0.56
  11 -11   5   10.43    0.80
 -12   0   5    0.86    0.64
 -12   0   4   12.67    1.05
 -12   0   3    4.04    0.87
 -12   0   2   35.58    1.57
 -12   0   1    0.71    0.67
 -12   0   0    0.61    0.63
 -12   0  -1   -1.03    0.67
 -12   0  -2   -0.33    0.58
 -12   0  -3   -0.88    0.61
 -12   0  -4    1.28    0.55
 -12   0  -5   -0.45    0.49
 -12  -1  10    0.75    0.45
 -12  -1   9    1.33    0.53
 -12  -1   8   -0.09    0.49
 -12  -1   7   -0.16    0.53
 -12  -1   6    2.84    0.70
 -12  -1   5   -0.38    0.59
 -12  -1   4    2.01    0.67
 -12  -1   3    0.56    0.61
 -12   1   3    1.31    0.66
 -12  -1   2    4.09    0.83
 -12   1   2    3.37    0.75
 -12  -1   1   13.34    1.07
 -12   1   1   13.26    1.06
 -12  -1   0    5.39    0.84
 -12   1   0    4.88    0.78
 -12  -1  -1    0.85    0.62
 -12   1  -1    1.91    0.62
 -12  -1  -2   -0.09    0.58
 -12   1  -2   -0.11    0.55
 -12  -1  -3    1.27    0.61
 -12   1  -3    1.53    0.54
 -12  -1  -4    2.55    0.63
 -12   1  -4    1.50    0.50
 -12  -1  -5   -0.19    0.52
 -12  -1  -6    0.96    0.48
 -12  -2   9    7.82    0.75
 -12  -2   8    0.01    0.52
 -12  -2   7    0.46    0.54
 -12  -2   6    1.42    0.64
 -12  -2   5    5.47    0.80
 -12  -2   4    2.36    0.70
 -12  -2   3    7.69    0.90
 -12   2   3    7.83    0.88
 -12  -2   2   14.90    1.11
 -12   2   2   13.36    1.02
 -12  -2   1    0.93    0.69
 -12   2   1    0.95    0.58
 -12  -2   0    4.68    0.79
 -12   2   0    4.45    0.69
 -12  -2  -1    0.09    0.64
 -12   2  -1    0.73    0.54
 -12  -2  -2   -0.43    0.64
 -12   2  -2   -0.51    0.50
 -12  -2  -3    3.28    0.70
 -12   2  -3    1.02    0.45
 -12  -2  -4    5.81    0.81
 -12  -2  -5    5.13    0.75
 -12  -2  -6    7.46    0.78
 -12  -2  -7    0.25    0.41
 -12  -3   9    1.17    0.47
 -12  -3   8    0.48    0.50
 -12  -3   7    4.16    0.67
 -12  -3   6    9.99    0.90
 -12  -3   5    5.14    0.78
 -12  -3   4   -0.02    0.59
 -12   3   3    2.66    0.65
 -12  -3   3    3.18    0.75
 -12  -3   2   12.54    1.06
 -12   3   2   12.61    0.96
 -12  -3   1    9.32    0.96
 -12   3   1    8.41    0.81
 -12  -3   0    4.07    0.82
 -12   3   0    3.71    0.65
 -12   3  -1   13.20    0.89
 -12  -3  -1   18.43    1.18
 -12  -3  -2    2.04    0.68
 -12  -3  -3    1.24    0.64
 -12  -3  -4    6.88    0.81
 -12  -3  -5    1.22    0.61
 -12  -3  -6    1.29    0.56
 -12  -3  -7    0.96    0.48
 -12  -4   8   -0.17    0.43
 -12  -4   7   -1.17    0.54
 -12  -4   6    0.32    0.54
 -12  -4   5    0.31    0.56
 -12  -4   4   -0.07    0.56
 -12   4   3    0.20    0.48
 -12  -4   3   -0.09    0.55
 -12  -4   2    0.65    0.60
 -12   4   2    0.85    0.49
 -12   4   1    9.74    0.77
 -12  -4   1   13.15    1.03
 -12  -4   0    0.93    0.64
 -12  -4  -1    3.68    0.76
 -12  -4  -2    2.22    0.70
 -12  -4  -3    3.97    0.75
 -12  -4  -4    1.82    0.61
 -12  -4  -5    3.04    0.67
 -12  -4  -6    1.80    0.58
 -12  -4  -7    0.58    0.47
 -12  -5   7   -0.19    0.43
 -12  -5   6   -0.79    0.49
 -12  -5   5   -0.70    0.54
 -12  -5   4   -0.42    0.57
 -12  -5   3    0.22    0.54
 -12   5   3    0.48    0.41
 -12  -5   2   -0.12    0.54
 -12  -5   1   -0.12    0.57
 -12  -5   0    0.12    0.58
  12  -5   0    0.23    0.41
 -12  -5  -1    5.55    0.78
 -12  -5  -2    2.33    0.66
 -12  -5  -3    2.03    0.62
 -12  -5  -4    1.60    0.62
 -12  -5  -5    5.96    0.73
 -12  -5  -6    1.10    0.54
  12  -5   9    2.47    0.53
 -12  -6   5    2.28    0.55
 -12  -6   4    3.37    0.63
 -12  -6   3    9.94    0.86
 -12  -6   2    7.01    0.80
 -12  -6   1    1.81    0.64
 -12  -6   0    2.21    0.63
  12  -6   1    3.77    0.57
 -12  -6  -1    5.99    0.78
 -12  -6  -2    3.36    0.66
  12  -6   2    2.04    0.53
  12  -6   3    9.01    0.82
 -12  -6  -3   10.47    0.89
  12  -6   4    5.47    0.69
 -12  -6  -4    5.24    0.70
  12  -6   5    4.94    0.68
 -12  -6  -5    4.06    0.65
  12  -6   6    1.39    0.52
  12  -6   7    3.54    0.57
  12  -6   8    2.87    0.53
 -12  -7   3    0.41    0.45
 -12  -7   2   -0.11    0.49
 -12  -7   1    0.24    0.50
 -12  -7   0    1.37    0.57
 -12  -7  -1    0.13    0.51
 -12  -7  -2    1.86    0.61
  12  -7   3   12.52    0.85
 -12  -7  -3   14.33    0.92
 -12  -7  -4    1.27    0.53
  12  -7   4    1.36    0.48
  12  -7   5    1.39    0.47
 -12  -8   0    0.50    0.44
 -12  -8  -1    1.03    0.46
 -12  -8  -2    3.92    0.58
   0   0   0    0.00    0.00


TITL 24Kat_SG03 in P2(1)/n
REM P2(1)/n (#14 in standard setting)
CELL 1.54184  10.481233  18.391693  24.364650  90.0000  89.0697  90.0000
ZERR    4.00   0.000310   0.000509   0.000870   0.0000   0.0035   0.0000
LATT  1
SYMM -x+1/2, y+1/2,-z+1/2
SFAC C H
UNIT 240.00 192.00
REM  CrysAlisPro recorded range (K): Min=151.9; max=157.5; aver:154.7
TEMP -118
SIZE 0.05 0.10 0.30
TREF
HKLF 4
END
_computing_structure_solution     'SHELXT 2018/2 (Sheldrick, 2018)'
;
_shelx_hkl_checksum                8521
_shelx_fab_file
;
-12 0 -10 0.0273 0.0063
-12 0 -8 -0.9198 0.0034
-12 0 -6 -1.4663 -0.0070
-12 0 -4 -1.3725 -0.0129
-12 0 -2 -0.8613 -0.0011
-12 0 0 -0.3016 0.0142
-12 0 2 -0.2741 0.0095
-12 0 4 -0.4341 -0.0029
-12 0 6 0.0330 -0.0013
-12 0 8 0.4689 0.0009
-12 0 10 0.0882 -0.0081
-12 1 -11 -0.2418 -0.0035
-12 1 -10 0.1253 0.0049
-12 1 -9 0.4830 -0.0037
-12 1 -8 0.1505 0.0003
-12 1 -7 1.1508 0.0007
-12 1 -6 0.2063 0.0042
-12 1 -5 1.1861 0.0091
-12 1 -4 0.2262 0.0090
-12 1 -3 0.8531 0.0075
-12 1 -2 0.2158 0.0033
-12 1 -1 0.4135 -0.0072
-12 1 0 0.2631 -0.0030
-12 1 1 0.1893 -0.0129
-12 1 2 0.3561 0.0013
-12 1 3 0.3472 -0.0019
-12 1 4 0.3293 0.0025
-12 1 5 0.2251 0.0023
-12 1 6 0.2256 -0.0048
-12 1 7 -0.2754 -0.0023
-12 1 8 0.2628 -0.0027
-12 1 9 -0.2589 0.0055
-12 1 10 0.2546 0.0081
-12 2 -11 -0.0456 -0.0099
-12 2 -10 -0.2476 0.0026
-12 2 -9 0.0385 -0.0026
-12 2 -8 -0.8530 0.0012
-12 2 -7 -0.0107 -0.0001
-12 2 -6 -0.8471 -0.0035
-12 2 -5 -0.2452 -0.0063
-12 2 -4 -0.3900 -0.0068
-12 2 -3 -0.4954 -0.0060
-12 2 -2 -0.1094 -0.0002
-12 2 -1 -0.5609 0.0017
-12 2 0 -0.0492 0.0082
-12 2 1 -0.5330 0.0003
-12 2 2 -0.1608 0.0044
-12 2 3 -0.5547 -0.0053
-12 2 4 -0.2191 -0.0018
-12 2 5 -0.5113 0.0005
-12 2 6 0.0400 0.0018
-12 2 7 -0.4712 0.0043
-12 2 8 0.1517 0.0005
-12 2 9 -0.4746 -0.0058
-12 2 10 -0.0812 -0.0106
-12 3 -10 -0.2585 0.0085
-12 3 -9 0.6754 -0.0019
-12 3 -8 -0.4289 0.0004
-12 3 -7 0.9413 -0.0000
-12 3 -6 -0.2678 0.0003
-12 3 -5 0.3913 0.0026
-12 3 -4 0.3266 0.0042
-12 3 -3 -0.2324 0.0019
-12 3 -2 0.8262 0.0009
-12 3 -1 -0.3803 -0.0024
-12 3 0 0.7230 -0.0019
-12 3 1 -0.1567 -0.0025
-12 3 2 0.4857 0.0032
-12 3 3 0.1213 0.0018
-12 3 4 0.5583 0.0032
-12 3 5 0.0737 0.0006
-12 3 6 0.6755 -0.0023
-12 3 7 -0.0584 -0.0023
-12 3 8 0.6543 0.0023
-12 3 9 0.1327 0.0021
-12 4 -10 -0.3292 0.0017
-12 4 -9 0.4321 -0.0052
-12 4 -8 -0.9562 0.0025
-12 4 -7 0.6324 0.0019
-12 4 -6 -0.9217 0.0023
-12 4 -5 0.3897 0.0015
-12 4 -4 -0.1945 0.0007
-12 4 -3 -0.3996 -0.0006
-12 4 -2 0.5286 0.0002
-12 4 -1 -0.7674 0.0009
-12 4 0 0.6846 0.0004
-12 4 1 -0.4094 0.0001
-12 4 2 0.1766 -0.0019
-12 4 3 -0.2595 -0.0022
[truncated: 206,953 more chars]
