# Supplementary material for: o‐Terphenyl‐Based Family of Conjugated Macrocycles: Selective Recognition of Phenylalanine in Water and Interaction With Insulin
Source: Angew Chem Int Ed Engl. 2026 Mar 18;65(24):e25972. doi: 10.1002/anie.202525972 (PMC13245601; doi:10.1002/anie.202525972)
Supplement: Supplementary file 2 — Supporting File 2: anie71719‐sup‐0002‐Data.zip. [file ANIE-65-e25972-s002.zip › 24kat_SG05_.cif]

data_24kat_sg05
_audit_creation_date               2024-12-03
_audit_creation_method
;
Olex2 1.5
(compiled 2024.02.16 svn.r378c4104 for OlexSys, GUI svn.r6928)
;
_shelx_SHELXL_version_number       '2018/3'
loop_
  _audit_author_name
  _audit_author_email
  _audit_author_address
 'Ghule, S.' swapnil.ghule@fau.de
;
OC2-Kataev
DCP
;
 'F.H., P.G.' ? ?

_audit_contact_author_address      ?
_audit_contact_author_email        ?
_audit_contact_author_name         ''
_audit_contact_author_phone        ?
_publ_contact_author_id_orcid      ?
_publ_section_references
;
Dolomanov, O.V., Bourhis, L.J., Gildea, R.J, Howard, J.A.K. & Puschmann, H.
 (2009), J. Appl. Cryst. 42, 339-341.

Sheldrick, G.M. (2015). Acta Cryst. A71, 3-8.

Sheldrick, G.M. (2015). Acta Cryst. C71, 3-8.
;
_chemical_name_common              ?
_chemical_name_systematic          ?
_chemical_formula_moiety           'C H4 O, C48 H40 O8'
_chemical_formula_sum              'C49 H44 O9'
_chemical_formula_weight           776.84
_chemical_melting_point            ?
_chemical_oxdiff_formula           C48H40O8
_chemical_oxdiff_usercomment       SVGEMC2
loop_
  _atom_type_symbol
  _atom_type_description
  _atom_type_scat_dispersion_real
  _atom_type_scat_dispersion_imag
  _atom_type_scat_source
 'C' 'C' 0.0181 0.0091 'International Tables Vol C Tables 4.2.6.8 and 6.1.1.4'
 'H' 'H' 0.0000 0.0000 'International Tables Vol C Tables 4.2.6.8 and 6.1.1.4'
 'O' 'O' 0.0492 0.0322 'International Tables Vol C Tables 4.2.6.8 and 6.1.1.4'

_shelx_space_group_comment
;
The symmetry employed for this shelxl refinement is uniquely defined
by the following loop, which should always be used as a source of
symmetry information in preference to the above space-group names.
They are only intended as comments.
;
_space_group_crystal_system        'triclinic'
_space_group_IT_number             2
_space_group_name_H-M_alt          'P -1'
_space_group_name_Hall             '-P 1'
loop_
  _space_group_symop_operation_xyz
 'x, y, z'
 '-x, -y, -z'

_cell_length_a                     8.8406(5)
_cell_length_b                     13.4188(10)
_cell_length_c                     17.8956(10)
_cell_angle_alpha                  83.230(5)
_cell_angle_beta                   78.672(5)
_cell_angle_gamma                  75.828(6)
_cell_volume                       2012.8(2)
_cell_formula_units_Z              2
_cell_measurement_reflns_used      7512
_cell_measurement_temperature      153.1(6)
_cell_measurement_theta_max        71.4070
_cell_measurement_theta_min        3.3640
_shelx_estimated_absorpt_T_max     ?
_shelx_estimated_absorpt_T_min     ?
_exptl_absorpt_coefficient_mu      0.712
_exptl_absorpt_correction_T_max    1.000
_exptl_absorpt_correction_T_min    0.837
_exptl_absorpt_correction_type     gaussian
_exptl_absorpt_process_details
;
CrysAlisPro 1.171.42.49 (Rigaku Oxford Diffraction, 2022)
Numerical absorption correction based on gaussian integration over
a multifaceted crystal model
Empirical absorption correction using spherical harmonics,
implemented in SCALE3 ABSPACK scaling algorithm.
;
_exptl_absorpt_special_details     ?
_exptl_crystal_colour              'clear light colourless'
_exptl_crystal_colour_lustre       clear
_exptl_crystal_colour_modifier     light
_exptl_crystal_colour_primary      colourless
_exptl_crystal_density_diffrn      1.282
_exptl_crystal_density_meas        ?
_exptl_crystal_density_method      ?
_exptl_crystal_description         block
_exptl_crystal_F_000               820
loop_
  _exptl_crystal_face_index_h
  _exptl_crystal_face_index_k
  _exptl_crystal_face_index_l
  _exptl_crystal_face_perp_dist
 -4 2 7 0.0708
 0 -8 2 0.0377
 4 -2 -6 0.0698
 2 8 -4 0.0482
 -4 1 7 0.0689
 6 1 4 0.0177
 0 -2 -11 0.0939
 2 -5 7 0.0526
 -2 5 -7 0.0526
 -5 -6 -3 0.0814

_exptl_crystal_recrystallization_method 
 'The material was recrystallised from a mixture of MeOH and diethylether  by solvent layering'
_exptl_crystal_size_max            0.212
_exptl_crystal_size_mid            0.13
_exptl_crystal_size_min            0.105
loop_
  _exptl_oxdiff_crystal_face_indexfrac_h
  _exptl_oxdiff_crystal_face_indexfrac_k
  _exptl_oxdiff_crystal_face_indexfrac_l
  _exptl_oxdiff_crystal_face_x
  _exptl_oxdiff_crystal_face_y
  _exptl_oxdiff_crystal_face_z
 -3.6466 1.5993 6.6616 -0.0460 0.0699 0.9965
 -0.3482 -8.3134 1.7688 0.5662 -0.8226 -0.0525
 3.5754 -2.1862 -6.4490 0.0867 -0.1290 -0.9878
 1.6206 7.6318 -4.0766 -0.5418 0.7861 -0.2974
 -3.5689 0.9759 7.1476 0.0280 0.0173 0.9995
 5.6104 0.8699 3.8514 0.7270 0.3943 -0.5622
 -0.2314 -1.8224 -11.3710 -0.6029 -0.3295 -0.7266
 2.3717 -5.2454 6.5881 0.9405 -0.3323 -0.0714
 -2.3717 5.2454 -6.5881 -0.9405 0.3323 0.0714
 -5.0598 -5.8621 -2.5936 -0.3013 -0.8505 0.4311

_exptl_transmission_factor_max     ?
_exptl_transmission_factor_min     ?
_diffrn_reflns_av_R_equivalents    0.0439
_diffrn_reflns_av_unetI/netI       0.0480
_diffrn_reflns_Laue_measured_fraction_full  0.997
_diffrn_reflns_Laue_measured_fraction_max  0.968
_diffrn_reflns_limit_h_max         9
_diffrn_reflns_limit_h_min         -10
_diffrn_reflns_limit_k_max         16
_diffrn_reflns_limit_k_min         -15
_diffrn_reflns_limit_l_max         21
_diffrn_reflns_limit_l_min         -21
_diffrn_reflns_number              14210
_diffrn_reflns_point_group_measured_fraction_full  0.997
_diffrn_reflns_point_group_measured_fraction_max  0.968
_diffrn_reflns_theta_full          67.684
_diffrn_reflns_theta_max           71.581
_diffrn_reflns_theta_min           2.525
_diffrn_ambient_environment        N~2~
_diffrn_ambient_temperature        153.1(6)
_diffrn_detector                   'CCD plate'
_diffrn_detector_area_resol_mean   10.6144
_diffrn_detector_type              Atlas
_diffrn_measured_fraction_theta_full  0.997
_diffrn_measured_fraction_theta_max  0.968
_diffrn_measurement_details
;
List of Runs (angles in degrees, time in seconds):

  # Type    Start    End  Width  t~exp~   \w     \q     \k     \f   Frames
--------------------------------------------------------------------------
  1  \w   -113.00 -20.00   1.00    1.00    --  -42.18 -57.00 120.00   93
  2  \w    -87.00 -56.00   1.00    1.00    --  -42.18 125.00 -30.00   31
  3  \w    -63.00  28.00   1.00    1.00    --  -42.18  38.00  60.00   91
  4  \w    -59.00  31.00   1.00    1.00    --  -42.18  59.00 -99.00   90
  5  \w     69.00 113.00   1.00    2.75    --  102.55-125.00   0.00   44
  6  \w     26.00 124.00   1.00    2.75    --  102.55 -30.00-120.00   98
  7  \w     27.00 155.00   1.00    2.75    --  102.55 -15.00  60.00  128
  8  \w     47.00 130.00   1.00    2.75    --  102.55 -61.00  90.00   83
  9  \w     75.00 103.00   1.00    2.75    --  102.55  61.00  30.00   28
 10  \w     74.00 100.00   1.00    2.75    --  102.55-125.00  90.00   26
 11  \w    104.00 142.00   1.00    2.75    --  102.55  77.00-120.00   38
 12  \w     21.00  55.00   1.00    2.75    --  102.55 -94.00 120.00   34
 13  \w     70.00 106.00   1.00    2.75    --  102.55 -94.00 120.00   36
 14  \w     31.00  57.00   1.00    2.75    --  102.55-125.00  90.00   26
 15  \w     60.00 133.00   1.00    2.75    --  102.55 -77.00-120.00   73
 16  \w     48.00 111.00   1.00    2.75    --  102.55-125.00 -90.00   63
 17  \w    112.00 175.00   1.00    2.75    --  102.55  77.00  30.00   63
 18  \w     44.00 109.00   1.00    2.75    --  102.55-113.00  91.65   65
;
_diffrn_measurement_device         'four-circle diffractometer'
_diffrn_measurement_device_type    'SuperNova, Dual, Cu at home/near, Atlas'
_diffrn_measurement_method         '\w scans'
_diffrn_orient_matrix_type        
 'CrysAlisPro convention (1999,Acta A55,543-557)'
_diffrn_orient_matrix_UB_11        0.0972040000
_diffrn_orient_matrix_UB_12        -0.0592967000
_diffrn_orient_matrix_UB_13        0.0605465000
_diffrn_orient_matrix_UB_21        0.0465560000
_diffrn_orient_matrix_UB_22        0.0995663000
_diffrn_orient_matrix_UB_23        0.0120696000
_diffrn_orient_matrix_UB_31        -0.1472943000
_diffrn_orient_matrix_UB_32        0.0258335000
_diffrn_orient_matrix_UB_33        0.0627569000
_diffrn_radiation_monochromator    mirror
_diffrn_radiation_probe            x-ray
_diffrn_radiation_type             'Cu K\a'
_diffrn_radiation_wavelength       1.54184
_diffrn_source                     'micro-focus sealed X-ray tube'
_diffrn_source_type                'SuperNova (Cu) X-ray Source'
_diffrn_special_details            'Unit cell contains one molecule of MeOH'
_reflns_Friedel_coverage           0.000
_reflns_Friedel_fraction_full      .
_reflns_Friedel_fraction_max       .
_reflns_number_gt                  6171
_reflns_number_total               7588
_reflns_special_details
;
 Reflections were merged by SHELXL according to the crystal
 class for the calculation of statistics and refinement.
 
 _reflns_Friedel_fraction is defined as the number of unique
 Friedel pairs measured divided by the number that would be
 possible theoretically, ignoring centric projections and
 systematic absences.
;
_reflns_threshold_expression       'I > 2\s(I)'
_computing_cell_refinement         'CrysAlisPro 1.171.42.49 (Rigaku OD, 2022)'
_computing_data_collection         'CrysAlisPro 1.171.42.49 (Rigaku OD, 2022)'
_computing_data_reduction          'CrysAlisPro 1.171.42.49 (Rigaku OD, 2022)'
_computing_molecular_graphics      'Olex2 1.5 (Dolomanov et al., 2009)'
_computing_publication_material    'Olex2 1.5 (Dolomanov et al., 2009)'
_computing_structure_refinement    'SHELXL 2018/3 (Sheldrick, 2015)'
_computing_structure_solution      'SHELXT 2018/2 (Sheldrick, 2018)'
_refine_diff_density_max           0.251
_refine_diff_density_min           -0.309
_refine_diff_density_rms           0.054
_refine_ls_extinction_coef         .
_refine_ls_extinction_method       none
_refine_ls_goodness_of_fit_ref     1.035
_refine_ls_hydrogen_treatment      constr
_refine_ls_matrix_type             full
_refine_ls_number_parameters       537
_refine_ls_number_reflns           7588
_refine_ls_number_restraints       2
_refine_ls_R_factor_all            0.0608
_refine_ls_R_factor_gt             0.0485
_refine_ls_restrained_S_all        1.037
_refine_ls_shift/su_max            0.000
_refine_ls_shift/su_mean           0.000
_refine_ls_structure_factor_coef   Fsqd
_refine_ls_weighting_details      
 'w=1/[\s^2^(Fo^2^)+(0.0626P)^2^+0.7158P] where P=(Fo^2^+2Fc^2^)/3'
_refine_ls_weighting_scheme        calc
_refine_ls_wR_factor_gt            0.1225
_refine_ls_wR_factor_ref           0.1338
_refine_special_details           
 'Ethylgroup of one ester shows disorder: C111/C112 : C113/C114 got refined to a ratio of 55 : 45%ratio.'
_olex2_refinement_description
;
1. Fixed Uiso
 At 1.2 times of:
  All C(H) groups, All C(H,H) groups
 At 1.5 times of:
  All C(H,H,H) groups, All O(H) groups
2. Restrained distances
 O108-C113 \\sim O108-C111
 with sigma of 0.02
 C112-C111 \\sim C114-C113
 with sigma of 0.02
3. Uiso/Uaniso restraints and constraints
Uanis(C112) = Uanis(C114)
Uanis(C111) = Uanis(C113)
4. Others
 Sof(C113)=Sof(H11F)=Sof(H11G)=Sof(C114)=Sof(H11H)=Sof(H11I)=Sof(H11J)=1-FVAR(1)
 Sof(C111)=Sof(H11A)=Sof(H11B)=Sof(C112)=Sof(H11C)=Sof(H11D)=Sof(H11E)=FVAR(1)
5.a Secondary CH2 refined with riding coordinates:
 C102(H10A,H10B), C105(H10F,H10G), C108(H10K,H10L), C111(H11A,H11B), C113(H11F,
 H11G)
5.b Aromatic/amide H refined with riding coordinates:
 C13(H13), C16(H16), C22(H22), C23(H23), C24(H24), C26(H26), C32(H32),
 C33(H33), C34(H34), C36(H36), C42(H42), C45(H45), C52(H52), C53(H53), C54(H54),
  C56(H56), C62(H62), C63(H63), C64(H64), C66(H66)
5.c Idealised Me refined as rotating group:
 C500(H50A,H50B,H50C), C103(H10C,H10D,H10E), C106(H10H,H10I,H10J), C109(H10M,
 H10N,H10O), C112(H11C,H11D,H11E), C114(H11H,H11I,H11J)
5.d Idealised tetrahedral OH refined as rotating group:
 O500(H500)
;
_atom_sites_solution_hydrogens     geom
_atom_sites_solution_primary       dual
_atom_sites_solution_secondary     ?
loop_
  _atom_site_label
  _atom_site_type_symbol
  _atom_site_fract_x
  _atom_site_fract_y
  _atom_site_fract_z
  _atom_site_U_iso_or_equiv
  _atom_site_adp_type
  _atom_site_occupancy
  _atom_site_site_symmetry_order
  _atom_site_calc_flag
  _atom_site_refinement_flags_posn
  _atom_site_refinement_flags_adp
  _atom_site_refinement_flags_occupancy
  _atom_site_disorder_assembly
  _atom_site_disorder_group
 O500 O 0.5849(3) 0.58089(14) 0.32703(12) 0.0652(5) Uani 1 1 d . . . . .
 H500 H 0.626862 0.522638 0.310492 0.098 Uiso 1 1 calc R U . . .
 C500 C 0.4790(5) 0.5703(3) 0.3936(2) 0.0904(13) Uani 1 1 d . . . . .
 H50A H 0.392491 0.543701 0.382527 0.136 Uiso 1 1 calc R U . . .
 H50B H 0.435731 0.637551 0.414851 0.136 Uiso 1 1 calc R U . . .
 H50C H 0.533386 0.522142 0.430598 0.136 Uiso 1 1 calc R U . . .
 O101 O 0.45372(16) 0.63458(11) 0.96220(8) 0.0334(3) Uani 1 1 d . . . . .
 O102 O 0.21174(16) 0.73915(10) 0.98662(7) 0.0290(3) Uani 1 1 d . . . . .
 O103 O -0.07239(14) 0.79879(10) 0.85694(7) 0.0276(3) Uani 1 1 d . . . . .
 O104 O 0.18675(14) 0.79864(9) 0.83079(7) 0.0257(3) Uani 1 1 d . . . . .
 O105 O 0.66860(18) 0.36266(12) 0.31493(8) 0.0394(3) Uani 1 1 d . . . . .
 O106 O 0.46746(16) 0.28971(12) 0.31245(7) 0.0348(3) Uani 1 1 d . . . . .
 O107 O 0.96110(19) 0.21311(13) 0.35017(10) 0.0496(4) Uani 1 1 d . . . . .
 O108 O 0.9103(2) 0.33115(16) 0.43432(11) 0.0640(6) Uani 1 1 d D . . . .
 C11 C 0.23883(19) 0.59706(13) 0.91717(9) 0.0199(3) Uani 1 1 d . . . . .
 C12 C 0.11608(19) 0.64134(13) 0.87641(9) 0.0194(3) Uani 1 1 d . . . . .
 C13 C 0.04204(19) 0.57732(13) 0.84877(9) 0.0209(3) Uani 1 1 d . . . . .
 H13 H -0.044811 0.607600 0.823349 0.025 Uiso 1 1 calc R U . . .
 C14 C 0.08981(19) 0.46985(13) 0.85674(9) 0.0200(3) Uani 1 1 d . . . . .
 C15 C 0.21982(19) 0.42561(13) 0.89368(9) 0.0199(3) Uani 1 1 d . . . . .
 C16 C 0.28926(19) 0.49014(13) 0.92464(9) 0.0208(3) Uani 1 1 d . . . . .
 H16 H 0.373709 0.460262 0.951715 0.025 Uiso 1 1 calc R U . . .
 C21 C 0.28506(19) 0.31152(13) 0.90300(9) 0.0207(3) Uani 1 1 d . . . . .
 C22 C 0.2431(2) 0.25516(14) 0.97091(10) 0.0275(4) Uani 1 1 d . . . . .
 H22 H 0.171319 0.288637 1.012099 0.033 Uiso 1 1 calc R U . . .
 C23 C 0.3063(2) 0.14990(15) 0.97841(10) 0.0306(4) Uani 1 1 d . . . . .
 H23 H 0.278290 0.111678 1.025106 0.037 Uiso 1 1 calc R U . . .
 C24 C 0.4100(2) 0.09975(14) 0.91835(10) 0.0251(4) Uani 1 1 d . . . . .
 H24 H 0.451181 0.027448 0.924055 0.030 Uiso 1 1 calc R U . . .
 C25 C 0.45433(19) 0.15504(13) 0.84948(9) 0.0202(3) Uani 1 1 d . . . . .
 C26 C 0.39275(19) 0.26156(13) 0.84402(9) 0.0195(3) Uani 1 1 d . . . . .
 H26 H 0.425512 0.300871 0.798664 0.023 Uiso 1 1 calc R U . . .
 C31 C 0.55411(19) 0.10209(13) 0.78226(9) 0.0195(3) Uani 1 1 d . . . . .
 C32 C 0.66025(19) 0.00707(13) 0.78918(10) 0.0220(3) Uani 1 1 d . . . . .
 H32 H 0.675807 -0.023646 0.838516 0.026 Uiso 1 1 calc R U . . .
 C33 C 0.7436(2) -0.04331(13) 0.72482(10) 0.0233(4) Uani 1 1 d . . . . .
 H33 H 0.815196 -0.108140 0.730548 0.028 Uiso 1 1 calc R U . . .
 C34 C 0.7229(2) 0.00059(13) 0.65217(10) 0.0232(4) Uani 1 1 d . . . . .
 H34 H 0.779222 -0.034541 0.608399 0.028 Uiso 1 1 calc R U . . .
 C35 C 0.61947(19) 0.09615(14) 0.64364(10) 0.0214(3) Uani 1 1 d . . . . .
 C36 C 0.53718(19) 0.14589(13) 0.70838(10) 0.0208(3) Uani 1 1 d . . . . .
 H36 H 0.467471 0.211409 0.702431 0.025 Uiso 1 1 calc R U . . .
 C41 C 0.6040(2) 0.14740(13) 0.56576(9) 0.0217(3) Uani 1 1 d . . . . .
 C42 C 0.7382(2) 0.17420(14) 0.52025(10) 0.0234(4) Uani 1 1 d . . . . .
 H42 H 0.835372 0.156940 0.539049 0.028 Uiso 1 1 calc R U . . .
 C43 C 0.7329(2) 0.22528(14) 0.44847(10) 0.0237(4) Uani 1 1 d . . . . .
 C44 C 0.5930(2) 0.24617(14) 0.41880(10) 0.0241(4) Uani 1 1 d . . . . .
 C45 C 0.4599(2) 0.21790(14) 0.46324(10) 0.0241(4) Uani 1 1 d . . . . .
 H45 H 0.365281 0.230504 0.442577 0.029 Uiso 1 1 calc R U . . .
 C46 C 0.4614(2) 0.17164(13) 0.53717(9) 0.0211(3) Uani 1 1 d . . . . .
 C51 C 0.30905(19) 0.15332(13) 0.58367(9) 0.0209(3) Uani 1 1 d . . . . .
 C52 C 0.2550(2) 0.06546(14) 0.57823(10) 0.0257(4) Uani 1 1 d . . . . .
 H52 H 0.316460 0.014300 0.545210 0.031 Uiso 1 1 calc R U . . .
 C53 C 0.1113(2) 0.05320(14) 0.62123(10) 0.0265(4) Uani 1 1 d . . . . .
 H53 H 0.073635 -0.005881 0.616525 0.032 Uiso 1 1 calc R U . . .
 C54 C 0.0218(2) 0.12588(14) 0.67097(10) 0.0234(4) Uani 1 1 d . . . . .
 H54 H -0.075733 0.115759 0.700451 0.028 Uiso 1 1 calc R U . . .
 C55 C 0.07406(19) 0.21394(13) 0.67810(9) 0.0208(3) Uani 1 1 d . . . . .
 C56 C 0.2162(2) 0.22734(13) 0.63224(9) 0.0214(3) Uani 1 1 d . . . . .
 H56 H 0.250442 0.288640 0.634269 0.026 Uiso 1 1 calc R U . . .
 C61 C -0.01252(19) 0.28895(13) 0.73549(10) 0.0213(3) Uani 1 1 d . . . . .
 C62 C -0.1771(2) 0.30858(14) 0.75833(10) 0.0251(4) Uani 1 1 d . . . . .
 H62 H -0.237895 0.274703 0.735986 0.030 Uiso 1 1 calc R U . . .
 C63 C -0.2516(2) 0.37736(15) 0.81348(11) 0.0278(4) Uani 1 1 d . . . . .
 H63 H -0.363412 0.390097 0.828643 0.033 Uiso 1 1 calc R U . . .
 C64 C -0.1656(2) 0.42776(14) 0.84679(10) 0.0249(4) Uani 1 1 d . . . . .
 H64 H -0.218390 0.474686 0.884513 0.030 Uiso 1 1 calc R U . . .
 C65 C -0.0008(2) 0.40956(13) 0.82486(10) 0.0218(3) Uani 1 1 d . . . . .
 C66 C 0.07244(19) 0.34039(13) 0.76958(10) 0.0217(3) Uani 1 1 d . . . . .
 H66 H 0.184242 0.327673 0.754479 0.026 Uiso 1 1 calc R U . . .
 C101 C 0.3158(2) 0.65805(13) 0.95648(9) 0.0222(3) Uani 1 1 d . . . . .
 C102 C 0.2758(3) 0.80602(17) 1.02375(12) 0.0386(5) Uani 1 1 d . . . . .
 H10A H 0.340365 0.845017 0.985319 0.046 Uiso 1 1 calc R U . . .
 H10B H 0.343498 0.764955 1.059607 0.046 Uiso 1 1 calc R U . . .
 C103 C 0.1370(4) 0.8783(2) 1.06606(16) 0.0586(7) Uani 1 1 d . . . . .
 H10C H 0.073393 0.920257 1.029663 0.088 Uiso 1 1 calc R U . . .
 H10D H 0.175058 0.923343 1.093790 0.088 Uiso 1 1 calc R U . . .
 H10E H 0.071930 0.838547 1.102413 0.088 Uiso 1 1 calc R U . . .
 C104 C 0.0648(2) 0.75426(13) 0.85528(9) 0.0204(3) Uani 1 1 d . . . . .
 C105 C 0.1436(2) 0.90837(15) 0.80762(13) 0.0366(5) Uani 1 1 d . . . . .
 H10F H 0.073753 0.946193 0.850500 0.044 Uiso 1 1 calc R U . . .
 H10G H 0.086080 0.919432 0.764061 0.044 Uiso 1 1 calc R U . . .
 C106 C 0.2917(3) 0.94657(17) 0.78502(15) 0.0460(6) Uani 1 1 d . . . . .
 H10H H 0.356120 0.912792 0.739924 0.069 Uiso 1 1 calc R U . . .
 H10I H 0.351604 0.930802 0.827233 0.069 Uiso 1 1 calc R U . . .
 H10J H 0.264969 1.021289 0.773018 0.069 Uiso 1 1 calc R U . . .
 C107 C 0.5825(2) 0.30581(14) 0.34333(10) 0.0260(4) Uani 1 1 d . . . . .
 C108 C 0.4450(3) 0.34494(18) 0.23850(11) 0.0366(5) Uani 1 1 d . . . . .
 H10K H 0.548803 0.345941 0.205658 0.044 Uiso 1 1 calc R U . . .
 H10L H 0.385543 0.416954 0.245591 0.044 Uiso 1 1 calc R U . . .
 C109 C 0.3542(3) 0.28939(19) 0.20262(12) 0.0406(5) Uani 1 1 d . . . . .
 H10M H 0.335957 0.324655 0.152925 0.061 Uiso 1 1 calc R U . . .
 H10N H 0.252151 0.288486 0.235851 0.061 Uiso 1 1 calc R U . . .
 H10O H 0.414723 0.218486 0.195473 0.061 Uiso 1 1 calc R U . . .
 C110 C 0.8803(2) 0.25477(15) 0.40387(11) 0.0279(4) Uani 1 1 d . . . . .
 C111 C 1.0626(5) 0.3573(4) 0.4079(3) 0.0425(9) Uani 0.550(4) 1 d D . P A 1
 H11A H 1.137990 0.303406 0.377424 0.051 Uiso 0.550(4) 1 calc R U P A 1
 H11B H 1.109740 0.369328 0.450959 0.051 Uiso 0.550(4) 1 calc R U P A 1
 C112 C 1.0147(7) 0.4537(5) 0.3602(3) 0.0622(10) Uani 0.550(4) 1 d D . P A 1
 H11C H 0.966141 0.439333 0.319153 0.093 Uiso 0.550(4) 1 calc R U P A 1
 H11D H 1.108176 0.481077 0.338063 0.093 Uiso 0.550(4) 1 calc R U P A 1
 H11E H 0.938059 0.504580 0.391956 0.093 Uiso 0.550(4) 1 calc R U P A 1
 C113 C 1.0264(7) 0.3854(5) 0.3772(4) 0.0425(9) Uani 0.450(4) 1 d D . P A 2
 H11F H 1.131473 0.337814 0.365429 0.051 Uiso 0.450(4) 1 calc R U P A 2
 H11G H 0.985194 0.408839 0.328954 0.051 Uiso 0.450(4) 1 calc R U P A 2
 C114 C 1.0389(8) 0.4763(5) 0.4160(4) 0.0622(10) Uani 0.450(4) 1 d D . P A 2
 H11H H 1.120427 0.508842 0.384794 0.093 Uiso 0.450(4) 1 calc R U P A 2
 H11I H 1.067518 0.452762 0.466363 0.093 Uiso 0.450(4) 1 calc R U P A 2
 H11J H 0.936717 0.526425 0.421981 0.093 Uiso 0.450(4) 1 calc R U P A 2

loop_
  _atom_site_aniso_label
  _atom_site_aniso_U_11
  _atom_site_aniso_U_22
  _atom_site_aniso_U_33
  _atom_site_aniso_U_23
  _atom_site_aniso_U_13
  _atom_site_aniso_U_12
 O500 0.0795(14) 0.0386(10) 0.0696(12) 0.0033(9) 0.0107(10) -0.0205(9)
 C500 0.132(3) 0.0519(18) 0.076(2) -0.0144(16) 0.033(2) -0.035(2)
 O101 0.0290(7) 0.0335(7) 0.0424(8) -0.0023(6) -0.0177(6) -0.0072(6)
 O102 0.0338(7) 0.0262(7) 0.0303(7) -0.0099(5) -0.0112(5) -0.0049(5)
 O103 0.0232(6) 0.0252(6) 0.0315(7) 0.0018(5) -0.0059(5) -0.0011(5)
 O104 0.0237(6) 0.0194(6) 0.0344(7) 0.0022(5) -0.0081(5) -0.0053(5)
 O105 0.0483(9) 0.0387(8) 0.0339(7) 0.0072(6) -0.0053(6) -0.0212(7)
 O106 0.0311(7) 0.0470(9) 0.0258(7) 0.0123(6) -0.0079(5) -0.0128(6)
 O107 0.0412(9) 0.0459(9) 0.0548(10) -0.0211(8) 0.0236(7) -0.0139(7)
 O108 0.0454(9) 0.0808(13) 0.0748(12) -0.0495(11) 0.0280(9) -0.0416(9)
 C11 0.0215(8) 0.0210(8) 0.0174(7) -0.0019(6) -0.0030(6) -0.0050(6)
 C12 0.0190(8) 0.0195(8) 0.0183(7) -0.0026(6) -0.0016(6) -0.0026(6)
 C13 0.0195(8) 0.0233(8) 0.0196(8) -0.0023(6) -0.0047(6) -0.0028(6)
 C14 0.0190(8) 0.0226(8) 0.0173(7) -0.0032(6) -0.0005(6) -0.0040(6)
 C15 0.0201(8) 0.0206(8) 0.0171(7) -0.0026(6) -0.0008(6) -0.0026(6)
 C16 0.0202(8) 0.0221(8) 0.0189(8) -0.0006(6) -0.0044(6) -0.0023(6)
 C21 0.0211(8) 0.0202(8) 0.0214(8) -0.0022(6) -0.0058(6) -0.0041(6)
 C22 0.0298(9) 0.0257(9) 0.0220(8) -0.0027(7) 0.0020(7) -0.0019(7)
 C23 0.0407(11) 0.0256(9) 0.0217(9) 0.0046(7) -0.0011(8) -0.0067(8)
 C24 0.0297(9) 0.0201(8) 0.0232(8) 0.0003(7) -0.0048(7) -0.0021(7)
 C25 0.0199(8) 0.0199(8) 0.0211(8) -0.0010(6) -0.0060(6) -0.0034(6)
 C26 0.0203(8) 0.0206(8) 0.0183(8) -0.0004(6) -0.0048(6) -0.0051(6)
 C31 0.0194(8) 0.0187(8) 0.0213(8) -0.0019(6) -0.0036(6) -0.0060(6)
 C32 0.0218(8) 0.0202(8) 0.0241(8) -0.0001(6) -0.0052(6) -0.0049(6)
 C33 0.0198(8) 0.0183(8) 0.0301(9) -0.0020(7) -0.0038(7) -0.0015(6)
 C34 0.0210(8) 0.0224(9) 0.0255(8) -0.0058(7) -0.0016(7) -0.0034(7)
 C35 0.0183(8) 0.0240(8) 0.0227(8) -0.0021(7) -0.0037(6) -0.0059(6)
 C36 0.0201(8) 0.0182(8) 0.0234(8) -0.0023(6) -0.0044(6) -0.0020(6)
 C41 0.0223(8) 0.0210(8) 0.0208(8) -0.0065(6) -0.0020(6) -0.0022(6)
 C42 0.0212(8) 0.0251(9) 0.0229(8) -0.0060(7) -0.0033(6) -0.0020(7)
 C43 0.0210(8) 0.0230(8) 0.0253(8) -0.0065(7) 0.0010(7) -0.0033(7)
 C44 0.0267(9) 0.0235(9) 0.0209(8) -0.0022(7) -0.0020(7) -0.0046(7)
 C45 0.0219(8) 0.0264(9) 0.0232(8) -0.0028(7) -0.0043(7) -0.0032(7)
 C46 0.0228(8) 0.0200(8) 0.0200(8) -0.0050(6) -0.0017(6) -0.0039(6)
 C51 0.0209(8) 0.0232(8) 0.0187(8) -0.0002(6) -0.0059(6) -0.0041(6)
 C52 0.0283(9) 0.0239(9) 0.0253(8) -0.0072(7) -0.0042(7) -0.0045(7)
 C53 0.0280(9) 0.0237(9) 0.0309(9) -0.0054(7) -0.0048(7) -0.0103(7)
 C54 0.0216(8) 0.0254(9) 0.0248(8) -0.0022(7) -0.0036(6) -0.0084(7)
 C55 0.0194(8) 0.0226(8) 0.0213(8) -0.0018(6) -0.0063(6) -0.0043(6)
 C56 0.0222(8) 0.0205(8) 0.0230(8) -0.0015(6) -0.0056(6) -0.0062(6)
 C61 0.0206(8) 0.0196(8) 0.0238(8) -0.0017(6) -0.0038(6) -0.0050(6)
 C62 0.0210(8) 0.0260(9) 0.0306(9) -0.0048(7) -0.0042(7) -0.0085(7)
 C63 0.0171(8) 0.0298(9) 0.0352(10) -0.0049(8) -0.0002(7) -0.0053(7)
 C64 0.0219(8) 0.0231(9) 0.0277(9) -0.0062(7) -0.0006(7) -0.0027(7)
 C65 0.0220(8) 0.0202(8) 0.0232(8) -0.0005(6) -0.0057(6) -0.0039(6)
 C66 0.0176(8) 0.0232(8) 0.0241(8) -0.0033(7) -0.0036(6) -0.0038(6)
 C101 0.0269(9) 0.0212(8) 0.0198(8) 0.0012(6) -0.0080(7) -0.0064(7)
 C102 0.0557(13) 0.0334(11) 0.0361(11) -0.0081(9) -0.0192(9) -0.0161(10)
 C103 0.0765(18) 0.0394(13) 0.0657(16) -0.0288(12) -0.0326(14) 0.0036(12)
 C104 0.0234(8) 0.0214(8) 0.0168(7) -0.0020(6) -0.0047(6) -0.0044(7)
 C105 0.0335(10) 0.0208(9) 0.0550(13) 0.0073(9) -0.0133(9) -0.0054(8)
 C106 0.0441(12) 0.0299(11) 0.0690(16) 0.0117(10) -0.0211(11) -0.0161(9)
 C107 0.0262(9) 0.0241(9) 0.0234(8) -0.0022(7) 0.0010(7) -0.0018(7)
 C108 0.0370(11) 0.0422(12) 0.0269(10) 0.0123(8) -0.0074(8) -0.0074(9)
 C109 0.0356(11) 0.0495(13) 0.0348(11) 0.0091(9) -0.0136(9) -0.0056(9)
 C110 0.0227(9) 0.0276(9) 0.0294(9) -0.0041(7) 0.0018(7) -0.0026(7)
 C111 0.031(2) 0.059(3) 0.044(3) -0.002(2) -0.0052(16) -0.025(2)
 C112 0.067(2) 0.062(3) 0.064(2) -0.002(2) 0.001(2) -0.038(2)
 C113 0.031(2) 0.059(3) 0.044(3) -0.002(2) -0.0052(16) -0.025(2)
 C114 0.067(2) 0.062(3) 0.064(2) -0.002(2) 0.001(2) -0.038(2)

_geom_special_details
;
 All esds (except the esd in the dihedral angle between two l.s. planes)
 are estimated using the full covariance matrix.  The cell esds are taken
 into account individually in the estimation of esds in distances, angles
 and torsion angles; correlations between esds in cell parameters are only
 used when they are defined by crystal symmetry.  An approximate (isotropic)
 treatment of cell esds is used for estimating esds involving l.s. planes.
;
loop_
  _geom_bond_atom_site_label_1
  _geom_bond_atom_site_label_2
  _geom_bond_distance
  _geom_bond_site_symmetry_2
  _geom_bond_publ_flag
 O500 H500 0.8400 . ?
 O500 C500 1.379(4) . ?
 C500 H50A 0.9800 . ?
 C500 H50B 0.9800 . ?
 C500 H50C 0.9800 . ?
 O101 C101 1.204(2) . ?
 O102 C101 1.332(2) . ?
 O102 C102 1.450(2) . ?
 O103 C104 1.210(2) . ?
 O104 C104 1.333(2) . ?
 O104 C105 1.459(2) . ?
 O105 C107 1.209(2) . ?
 O106 C107 1.320(2) . ?
 O106 C108 1.463(2) . ?
 O107 C110 1.187(2) . ?
 O108 C110 1.319(3) . ?
 O108 C111 1.450(4) . ?
 O108 C113 1.552(6) . ?
 C11 C12 1.399(2) . ?
 C11 C16 1.393(2) . ?
 C11 C101 1.491(2) . ?
 C12 C13 1.383(2) . ?
 C12 C104 1.497(2) . ?
 C13 H13 0.9500 . ?
 C13 C14 1.398(2) . ?
 C14 C15 1.408(2) . ?
 C14 C65 1.492(2) . ?
 C15 C16 1.393(2) . ?
 C15 C21 1.500(2) . ?
 C16 H16 0.9500 . ?
 C21 C22 1.389(3) . ?
 C21 C26 1.389(2) . ?
 C22 H22 0.9500 . ?
 C22 C23 1.387(3) . ?
 C23 H23 0.9500 . ?
 C23 C24 1.389(3) . ?
 C24 H24 0.9500 . ?
 C24 C25 1.400(2) . ?
 C25 C26 1.399(2) . ?
 C25 C31 1.486(2) . ?
 C26 H26 0.9500 . ?
 C31 C32 1.394(2) . ?
 C31 C36 1.403(2) . ?
 C32 H32 0.9500 . ?
 C32 C33 1.390(2) . ?
 C33 H33 0.9500 . ?
 C33 C34 1.390(3) . ?
 C34 H34 0.9500 . ?
 C34 C35 1.392(2) . ?
 C35 C36 1.389(2) . ?
 C35 C41 1.496(2) . ?
 C36 H36 0.9500 . ?
 C41 C42 1.400(3) . ?
 C41 C46 1.404(2) . ?
 C42 H42 0.9500 . ?
 C42 C43 1.387(3) . ?
 C43 C44 1.395(3) . ?
 C43 C110 1.503(2) . ?
 C44 C45 1.393(3) . ?
 C44 C107 1.494(2) . ?
 C45 H45 0.9500 . ?
 C45 C46 1.395(2) . ?
 C46 C51 1.497(2) . ?
 C51 C52 1.396(2) . ?
 C51 C56 1.393(2) . ?
 C52 H52 0.9500 . ?
 C52 C53 1.386(3) . ?
 C53 H53 0.9500 . ?
 C53 C54 1.386(3) . ?
 C54 H54 0.9500 . ?
 C54 C55 1.397(2) . ?
 C55 C56 1.399(2) . ?
 C55 C61 1.487(2) . ?
 C56 H56 0.9500 . ?
 C61 C62 1.399(2) . ?
 C61 C66 1.395(2) . ?
 C62 H62 0.9500 . ?
 C62 C63 1.386(3) . ?
 C63 H63 0.9500 . ?
 C63 C64 1.384(3) . ?
 C64 H64 0.9500 . ?
 C64 C65 1.400(2) . ?
 C65 C66 1.389(2) . ?
 C66 H66 0.9500 . ?
 C102 H10A 0.9900 . ?
 C102 H10B 0.9900 . ?
 C102 C103 1.498(3) . ?
 C103 H10C 0.9800 . ?
 C103 H10D 0.9800 . ?
 C103 H10E 0.9800 . ?
 C105 H10F 0.9900 . ?
 C105 H10G 0.9900 . ?
 C105 C106 1.487(3) . ?
 C106 H10H 0.9800 . ?
 C106 H10I 0.9800 . ?
 C106 H10J 0.9800 . ?
 C108 H10K 0.9900 . ?
 C108 H10L 0.9900 . ?
 C108 C109 1.490(3) . ?
 C109 H10M 0.9800 . ?
 C109 H10N 0.9800 . ?
 C109 H10O 0.9800 . ?
 C111 H11A 0.9900 . ?
 C111 H11B 0.9900 . ?
 C111 C112 1.482(7) . ?
 C112 H11C 0.9800 . ?
 C112 H11D 0.9800 . ?
 C112 H11E 0.9800 . ?
 C113 H11F 0.9900 . ?
 C113 H11G 0.9900 . ?
 C113 C114 1.509(8) . ?
 C114 H11H 0.9800 . ?
 C114 H11I 0.9800 . ?
 C114 H11J 0.9800 . ?

loop_
  _geom_angle_atom_site_label_1
  _geom_angle_atom_site_label_2
  _geom_angle_atom_site_label_3
  _geom_angle
  _geom_angle_site_symmetry_1
  _geom_angle_site_symmetry_3
  _geom_angle_publ_flag
 C500 O500 H500 109.5 . . ?
 O500 C500 H50A 109.5 . . ?
 O500 C500 H50B 109.5 . . ?
 O500 C500 H50C 109.5 . . ?
 H50A C500 H50B 109.5 . . ?
 H50A C500 H50C 109.5 . . ?
 H50B C500 H50C 109.5 . . ?
 C101 O102 C102 115.92(15) . . ?
 C104 O104 C105 114.96(14) . . ?
 C107 O106 C108 116.79(15) . . ?
 C110 O108 C111 118.3(3) . . ?
 C110 O108 C113 111.4(3) . . ?
 C12 C11 C101 123.55(15) . . ?
 C16 C11 C12 119.10(15) . . ?
 C16 C11 C101 117.30(15) . . ?
 C11 C12 C104 124.60(15) . . ?
 C13 C12 C11 118.80(15) . . ?
 C13 C12 C104 116.45(14) . . ?
 C12 C13 H13 118.7 . . ?
 C12 C13 C14 122.68(15) . . ?
 C14 C13 H13 118.7 . . ?
 C13 C14 C15 118.30(15) . . ?
 C13 C14 C65 117.38(14) . . ?
 C15 C14 C65 124.32(15) . . ?
 C14 C15 C21 122.96(15) . . ?
 C16 C15 C14 118.83(15) . . ?
 C16 C15 C21 118.19(14) . . ?
 C11 C16 H16 118.9 . . ?
 C15 C16 C11 122.10(15) . . ?
 C15 C16 H16 118.9 . . ?
 C22 C21 C15 120.90(15) . . ?
 C26 C21 C15 119.85(15) . . ?
 C26 C21 C22 119.22(16) . . ?
 C21 C22 H22 120.1 . . ?
 C23 C22 C21 119.82(16) . . ?
 C23 C22 H22 120.1 . . ?
 C22 C23 H23 119.6 . . ?
 C22 C23 C24 120.71(17) . . ?
 C24 C23 H23 119.6 . . ?
 C23 C24 H24 119.8 . . ?
 C23 C24 C25 120.45(16) . . ?
 C25 C24 H24 119.8 . . ?
 C24 C25 C31 121.44(15) . . ?
 C26 C25 C24 117.83(15) . . ?
 C26 C25 C31 120.59(15) . . ?
 C21 C26 C25 121.90(15) . . ?
 C21 C26 H26 119.1 . . ?
 C25 C26 H26 119.1 . . ?
 C32 C31 C25 122.60(15) . . ?
 C32 C31 C36 117.79(15) . . ?
 C36 C31 C25 119.54(15) . . ?
 C31 C32 H32 119.6 . . ?
 C33 C32 C31 120.87(16) . . ?
 C33 C32 H32 119.6 . . ?
 C32 C33 H33 119.8 . . ?
 C34 C33 C32 120.40(16) . . ?
 C34 C33 H33 119.8 . . ?
 C33 C34 H34 120.1 . . ?
 C33 C34 C35 119.87(15) . . ?
 C35 C34 H34 120.1 . . ?
 C34 C35 C41 120.40(15) . . ?
 C36 C35 C34 119.19(16) . . ?
 C36 C35 C41 120.31(15) . . ?
 C31 C36 H36 119.1 . . ?
 C35 C36 C31 121.86(15) . . ?
 C35 C36 H36 119.1 . . ?
 C42 C41 C35 117.91(15) . . ?
 C42 C41 C46 118.87(16) . . ?
 C46 C41 C35 123.21(15) . . ?
 C41 C42 H42 119.1 . . ?
 C43 C42 C41 121.71(16) . . ?
 C43 C42 H42 119.1 . . ?
 C42 C43 C44 119.51(16) . . ?
 C42 C43 C110 118.81(16) . . ?
 C44 C43 C110 121.67(16) . . ?
 C43 C44 C107 120.28(16) . . ?
 C45 C44 C43 118.97(16) . . ?
 C45 C44 C107 120.55(16) . . ?
 C44 C45 H45 119.0 . . ?
 C44 C45 C46 121.97(16) . . ?
 C46 C45 H45 119.0 . . ?
 C41 C46 C51 122.76(15) . . ?
 C45 C46 C41 118.82(16) . . ?
 C45 C46 C51 118.39(15) . . ?
 C52 C51 C46 121.91(15) . . ?
 C56 C51 C46 119.12(15) . . ?
 C56 C51 C52 118.95(16) . . ?
 C51 C52 H52 120.1 . . ?
 C53 C52 C51 119.70(16) . . ?
 C53 C52 H52 120.1 . . ?
 C52 C53 H53 119.5 . . ?
 C54 C53 C52 120.93(16) . . ?
 C54 C53 H53 119.5 . . ?
 C53 C54 H54 119.8 . . ?
 C53 C54 C55 120.48(16) . . ?
 C55 C54 H54 119.8 . . ?
 C54 C55 C56 118.00(15) . . ?
 C54 C55 C61 121.69(15) . . ?
 C56 C55 C61 120.21(15) . . ?
 C51 C56 C55 121.83(16) . . ?
 C51 C56 H56 119.1 . . ?
 C55 C56 H56 119.1 . . ?
 C62 C61 C55 122.44(15) . . ?
 C66 C61 C55 119.38(15) . . ?
 C66 C61 C62 118.16(16) . . ?
 C61 C62 H62 119.9 . . ?
 C63 C62 C61 120.15(16) . . ?
 C63 C62 H62 119.9 . . ?
 C62 C63 H63 119.5 . . ?
 C64 C63 C62 121.00(16) . . ?
 C64 C63 H63 119.5 . . ?
 C63 C64 H64 120.0 . . ?
 C63 C64 C65 119.97(16) . . ?
 C65 C64 H64 120.0 . . ?
 C64 C65 C14 119.66(15) . . ?
 C66 C65 C14 121.73(15) . . ?
 C66 C65 C64 118.46(16) . . ?
 C61 C66 H66 118.9 . . ?
 C65 C66 C61 122.27(15) . . ?
 C65 C66 H66 118.9 . . ?
 O101 C101 O102 124.55(16) . . ?
 O101 C101 C11 123.92(16) . . ?
 O102 C101 C11 111.49(14) . . ?
 O102 C102 H10A 110.4 . . ?
 O102 C102 H10B 110.4 . . ?
 O102 C102 C103 106.70(19) . . ?
 H10A C102 H10B 108.6 . . ?
 C103 C102 H10A 110.4 . . ?
 C103 C102 H10B 110.4 . . ?
 C102 C103 H10C 109.5 . . ?
 C102 C103 H10D 109.5 . . ?
 C102 C103 H10E 109.5 . . ?
 H10C C103 H10D 109.5 . . ?
 H10C C103 H10E 109.5 . . ?
 H10D C103 H10E 109.5 . . ?
 O103 C104 O104 124.00(16) . . ?
 O103 C104 C12 123.31(16) . . ?
 O104 C104 C12 112.60(14) . . ?
 O104 C105 H10F 110.1 . . ?
 O104 C105 H10G 110.1 . . ?
 O104 C105 C106 108.15(16) . . ?
 H10F C105 H10G 108.4 . . ?
 C106 C105 H10F 110.1 . . ?
 C106 C105 H10G 110.1 . . ?
 C105 C106 H10H 109.5 . . ?
 C105 C106 H10I 109.5 . . ?
 C105 C106 H10J 109.5 . . ?
 H10H C106 H10I 109.5 . . ?
 H10H C106 H10J 109.5 . . ?
 H10I C106 H10J 109.5 . . ?
 O105 C107 O106 124.61(17) . . ?
 O105 C107 C44 123.50(18) . . ?
 O106 C107 C44 111.89(15) . . ?
 O106 C108 H10K 110.3 . . ?
 O106 C108 H10L 110.3 . . ?
 O106 C108 C109 107.10(17) . . ?
 H10K C108 H10L 108.5 . . ?
 C109 C108 H10K 110.3 . . ?
 C109 C108 H10L 110.3 . . ?
 C108 C109 H10M 109.5 . . ?
 C108 C109 H10N 109.5 . . ?
 C108 C109 H10O 109.5 . . ?
 H10M C109 H10N 109.5 . . ?
 H10M C109 H10O 109.5 . . ?
 H10N C109 H10O 109.5 . . ?
 O107 C110 O108 124.66(18) . . ?
 O107 C110 C43 124.77(18) . . ?
 O108 C110 C43 110.53(15) . . ?
 O108 C111 H11A 111.7 . . ?
 O108 C111 H11B 111.7 . . ?
 O108 C111 C112 100.3(4) . . ?
 H11A C111 H11B 109.5 . . ?
 C112 C111 H11A 111.7 . . ?
 C112 C111 H11B 111.7 . . ?
 C111 C112 H11C 109.5 . . ?
 C111 C112 H11D 109.5 . . ?
 C111 C112 H11E 109.5 . . ?
 H11C C112 H11D 109.5 . . ?
 H11C C112 H11E 109.5 . . ?
 H11D C112 H11E 109.5 . . ?
 O108 C113 H11F 110.5 . . ?
 O108 C113 H11G 110.5 . . ?
 H11F C113 H11G 108.7 . . ?
 C114 C113 O108 106.1(4) . . ?
 C114 C113 H11F 110.5 . . ?
 C114 C113 H11G 110.5 . . ?
 C113 C114 H11H 109.5 . . ?
 C113 C114 H11I 109.5 . . ?
 C113 C114 H11J 109.5 . . ?
 H11H C114 H11I 109.5 . . ?
 H11H C114 H11J 109.5 . . ?
 H11I C114 H11J 109.5 . . ?

loop_
  _geom_torsion_atom_site_label_1
  _geom_torsion_atom_site_label_2
  _geom_torsion_atom_site_label_3
  _geom_torsion_atom_site_label_4
  _geom_torsion
  _geom_torsion_site_symmetry_1
  _geom_torsion_site_symmetry_2
  _geom_torsion_site_symmetry_3
  _geom_torsion_site_symmetry_4
  _geom_torsion_publ_flag
 C11 C12 C13 C14 -3.1(2) . . . . ?
 C11 C12 C104 O103 -141.00(17) . . . . ?
 C11 C12 C104 O104 42.3(2) . . . . ?
 C12 C11 C16 C15 -0.9(2) . . . . ?
 C12 C11 C101 O101 -146.13(18) . . . . ?
 C12 C11 C101 O102 36.1(2) . . . . ?
 C12 C13 C14 C15 -0.7(2) . . . . ?
 C12 C13 C14 C65 179.56(15) . . . . ?
 C13 C12 C104 O103 43.4(2) . . . . ?
 C13 C12 C104 O104 -133.35(15) . . . . ?
 C13 C14 C15 C16 3.8(2) . . . . ?
 C13 C14 C15 C21 -177.76(15) . . . . ?
 C13 C14 C65 C64 -54.0(2) . . . . ?
 C13 C14 C65 C66 121.44(18) . . . . ?
 C14 C15 C16 C11 -3.0(2) . . . . ?
 C14 C15 C21 C22 -98.3(2) . . . . ?
 C14 C15 C21 C26 83.7(2) . . . . ?
 C14 C65 C66 C61 -175.43(16) . . . . ?
 C15 C14 C65 C64 126.36(18) . . . . ?
 C15 C14 C65 C66 -58.2(2) . . . . ?
 C15 C21 C22 C23 -179.35(17) . . . . ?
 C15 C21 C26 C25 -178.69(15) . . . . ?
 C16 C11 C12 C13 3.9(2) . . . . ?
 C16 C11 C12 C104 -171.61(15) . . . . ?
 C16 C11 C101 O101 36.5(2) . . . . ?
 C16 C11 C101 O102 -141.25(15) . . . . ?
 C16 C15 C21 C22 80.2(2) . . . . ?
 C16 C15 C21 C26 -97.77(19) . . . . ?
 C21 C15 C16 C11 178.46(15) . . . . ?
 C21 C22 C23 C24 -0.7(3) . . . . ?
 C22 C21 C26 C25 3.3(3) . . . . ?
 C22 C23 C24 C25 0.9(3) . . . . ?
 C23 C24 C25 C26 0.9(3) . . . . ?
 C23 C24 C25 C31 -174.75(17) . . . . ?
 C24 C25 C26 C21 -3.1(2) . . . . ?
 C24 C25 C31 C32 -26.7(2) . . . . ?
 C24 C25 C31 C36 150.18(16) . . . . ?
 C25 C31 C32 C33 175.59(16) . . . . ?
 C25 C31 C36 C35 -175.47(15) . . . . ?
 C26 C21 C22 C23 -1.3(3) . . . . ?
 C26 C25 C31 C32 157.67(16) . . . . ?
 C26 C25 C31 C36 -25.4(2) . . . . ?
 C31 C25 C26 C21 172.67(15) . . . . ?
 C31 C32 C33 C34 0.2(3) . . . . ?
 C32 C31 C36 C35 1.6(2) . . . . ?
 C32 C33 C34 C35 0.8(3) . . . . ?
 C33 C34 C35 C36 -0.6(2) . . . . ?
 C33 C34 C35 C41 175.99(16) . . . . ?
 C34 C35 C36 C31 -0.6(2) . . . . ?
 C34 C35 C41 C42 -62.4(2) . . . . ?
 C34 C35 C41 C46 119.02(19) . . . . ?
 C35 C41 C42 C43 -177.61(15) . . . . ?
 C35 C41 C46 C45 -178.93(16) . . . . ?
 C35 C41 C46 C51 3.3(3) . . . . ?
 C36 C31 C32 C33 -1.4(2) . . . . ?
 C36 C35 C41 C42 114.09(18) . . . . ?
 C36 C35 C41 C46 -64.5(2) . . . . ?
 C41 C35 C36 C31 -177.19(15) . . . . ?
 C41 C42 C43 C44 -3.3(3) . . . . ?
 C41 C42 C43 C110 177.98(16) . . . . ?
 C41 C46 C51 C52 -97.1(2) . . . . ?
 C41 C46 C51 C56 84.7(2) . . . . ?
 C42 C41 C46 C45 2.5(2) . . . . ?
 C42 C41 C46 C51 -175.28(15) . . . . ?
 C42 C43 C44 C45 2.0(3) . . . . ?
 C42 C43 C44 C107 176.88(16) . . . . ?
 C42 C43 C110 O107 106.1(2) . . . . ?
 C42 C43 C110 O108 -71.8(2) . . . . ?
 C43 C44 C45 C46 1.6(3) . . . . ?
 C43 C44 C107 O105 -21.9(3) . . . . ?
 C43 C44 C107 O106 158.92(16) . . . . ?
 C44 C43 C110 O107 -72.6(3) . . . . ?
 C44 C43 C110 O108 109.5(2) . . . . ?
 C44 C45 C46 C41 -3.9(3) . . . . ?
 C44 C45 C46 C51 174.03(16) . . . . ?
 C45 C44 C107 O105 152.94(19) . . . . ?
 C45 C44 C107 O106 -26.3(2) . . . . ?
 C45 C46 C51 C52 85.1(2) . . . . ?
 C45 C46 C51 C56 -93.1(2) . . . . ?
 C46 C41 C42 C43 1.0(3) . . . . ?
 C46 C51 C52 C53 -178.51(16) . . . . ?
 C46 C51 C56 C55 -178.91(15) . . . . ?
 C51 C52 C53 C54 -1.5(3) . . . . ?
 C52 C51 C56 C55 2.9(2) . . . . ?
 C52 C53 C54 C55 0.8(3) . . . . ?
 C53 C54 C55 C56 1.7(3) . . . . ?
 C53 C54 C55 C61 -174.92(16) . . . . ?
 C54 C55 C56 C51 -3.5(2) . . . . ?
 C54 C55 C61 C62 -32.1(3) . . . . ?
 C54 C55 C61 C66 146.34(17) . . . . ?
 C55 C61 C62 C63 178.37(16) . . . . ?
 C55 C61 C66 C65 -178.47(16) . . . . ?
 C56 C51 C52 C53 -0.3(3) . . . . ?
 C56 C55 C61 C62 151.39(17) . . . . ?
 C56 C55 C61 C66 -30.2(2) . . . . ?
 C61 C55 C56 C51 173.13(15) . . . . ?
 C61 C62 C63 C64 0.1(3) . . . . ?
 C62 C61 C66 C65 0.0(3) . . . . ?
 C62 C63 C64 C65 0.0(3) . . . . ?
 C63 C64 C65 C14 175.51(16) . . . . ?
 C63 C64 C65 C66 -0.1(3) . . . . ?
 C64 C65 C66 C61 0.0(3) . . . . ?
 C65 C14 C15 C16 -176.58(15) . . . . ?
 C65 C14 C15 C21 1.9(2) . . . . ?
 C66 C61 C62 C63 -0.1(3) . . . . ?
 C101 O102 C102 C103 -169.13(18) . . . . ?
 C101 C11 C12 C13 -173.43(15) . . . . ?
 C101 C11 C12 C104 11.0(3) . . . . ?
 C101 C11 C16 C15 176.60(15) . . . . ?
 C102 O102 C101 O101 4.6(3) . . . . ?
 C102 O102 C101 C11 -177.72(15) . . . . ?
 C104 O104 C105 C106 177.78(17) . . . . ?
 C104 C12 C13 C14 172.76(15) . . . . ?
 C105 O104 C104 O103 1.9(2) . . . . ?
 C105 O104 C104 C12 178.58(15) . . . . ?
 C107 O106 C108 C109 160.26(17) . . . . ?
 C107 C44 C45 C46 -173.28(16) . . . . ?
 C108 O106 C107 O105 0.3(3) . . . . ?
 C108 O106 C107 C44 179.49(16) . . . . ?
 C110 O108 C111 C112 105.5(4) . . . . ?
 C110 O108 C113 C114 174.9(4) . . . . ?
 C110 C43 C44 C45 -179.33(16) . . . . ?
 C110 C43 C44 C107 -4.4(3) . . . . ?
 C111 O108 C110 O107 -9.1(4) . . . . ?
 C111 O108 C110 C43 168.7(3) . . . . ?
 C113 O108 C110 O107 20.0(4) . . . . ?
 C113 O108 C110 C43 -162.1(3) . . . . ?

_shelx_res_file
;
TITL 24kat_sg05_a.res in P-1
    24kat_sg05.res
    created by SHELXL-2018/3 at 16:53:14 on 03-Dec-2024
REM Old TITL 24kat_SG05 in P-1
REM SHELXT solution in P-1: R1 0.156, Rweak 0.011, Alpha 0.041
REM <I/s> 0.000 for 0 systematic absences, Orientation as input
REM Formula found by SHELXT: C51 O7
CELL 1.54184 8.8406 13.4188 17.8956 83.23 78.672 75.828
ZERR 2 0.0005 0.001 0.001 0.005 0.005 0.006
LATT 1
SFAC C H O
UNIT 98 88 18
SADI O108 C113 O108 C111
SADI C112 C111 C114 C113
EADP C112 C114
EADP C111 C113

L.S. 10
PLAN  10
TEMP -120
CONF
list 4
MORE -1
BOND $H
fmap 2
ACTA
OMIT -9 -2 8
OMIT -9 -1 8
OMIT -9 0 7
OMIT -9 1 7
OMIT -8 -1 9
OMIT -8 0 9
OMIT -8 1 9
OMIT -7 1 11
REM <olex2.extras>
REM <HklSrc "%.\\24kat_SG05.hkl">
REM </olex2.extras>

WGHT    0.062600    0.715800
FVAR       0.65982   0.55044
O500  3    0.584888    0.580886    0.327031    11.00000    0.07953    0.03856 =
         0.06955    0.00330    0.01065   -0.02048
AFIX 147
H500  2    0.626862    0.522638    0.310492    11.00000   -1.50000
AFIX   0
C500  1    0.478960    0.570305    0.393566    11.00000    0.13184    0.05188 =
         0.07604   -0.01442    0.03291   -0.03522
AFIX 137
H50A  2    0.392491    0.543701    0.382527    11.00000   -1.50000
H50B  2    0.435731    0.637551    0.414851    11.00000   -1.50000
H50C  2    0.533386    0.522142    0.430598    11.00000   -1.50000
AFIX   0

O101  3    0.453719    0.634577    0.962203    11.00000    0.02899    0.03349 =
         0.04244   -0.00228   -0.01767   -0.00722
O102  3    0.211740    0.739155    0.986623    11.00000    0.03376    0.02624 =
         0.03032   -0.00988   -0.01118   -0.00486
O103  3   -0.072385    0.798791    0.856944    11.00000    0.02324    0.02519 =
         0.03145    0.00176   -0.00585   -0.00105
O104  3    0.186746    0.798643    0.830794    11.00000    0.02373    0.01937 =
         0.03437    0.00221   -0.00810   -0.00532
O105  3    0.668604    0.362665    0.314927    11.00000    0.04832    0.03873 =
         0.03386    0.00721   -0.00534   -0.02116
O106  3    0.467455    0.289710    0.312449    11.00000    0.03110    0.04704 =
         0.02581    0.01229   -0.00794   -0.01278
O107  3    0.961100    0.213111    0.350169    11.00000    0.04120    0.04590 =
         0.05476   -0.02112    0.02363   -0.01393
O108  3    0.910255    0.331153    0.434321    11.00000    0.04541    0.08083 =
         0.07484   -0.04947    0.02797   -0.04163
C11   1    0.238834    0.597062    0.917170    11.00000    0.02152    0.02102 =
         0.01737   -0.00190   -0.00302   -0.00502
C12   1    0.116083    0.641341    0.876406    11.00000    0.01900    0.01948 =
         0.01831   -0.00263   -0.00160   -0.00265
C13   1    0.042037    0.577317    0.848773    11.00000    0.01951    0.02332 =
         0.01958   -0.00233   -0.00473   -0.00276
AFIX  43
H13   2   -0.044811    0.607600    0.823349    11.00000   -1.20000
AFIX   0
C14   1    0.089811    0.469850    0.856739    11.00000    0.01903    0.02259 =
         0.01726   -0.00319   -0.00053   -0.00403
C15   1    0.219820    0.425606    0.893683    11.00000    0.02010    0.02062 =
         0.01708   -0.00258   -0.00078   -0.00259
C16   1    0.289264    0.490135    0.924642    11.00000    0.02016    0.02205 =
         0.01893   -0.00065   -0.00445   -0.00226
AFIX  43
H16   2    0.373709    0.460262    0.951715    11.00000   -1.20000
AFIX   0
C21   1    0.285063    0.311519    0.902998    11.00000    0.02105    0.02022 =
         0.02145   -0.00216   -0.00576   -0.00407
C22   1    0.243093    0.255162    0.970909    11.00000    0.02983    0.02574 =
         0.02196   -0.00272    0.00203   -0.00185
AFIX  43
H22   2    0.171319    0.288637    1.012099    11.00000   -1.20000
AFIX   0
C23   1    0.306265    0.149899    0.978406    11.00000    0.04067    0.02558 =
         0.02170    0.00456   -0.00110   -0.00674
AFIX  43
H23   2    0.278290    0.111678    1.025106    11.00000   -1.20000
AFIX   0
C24   1    0.410024    0.099750    0.918348    11.00000    0.02974    0.02005 =
         0.02317    0.00031   -0.00484   -0.00212
AFIX  43
H24   2    0.451181    0.027448    0.924055    11.00000   -1.20000
AFIX   0
C25   1    0.454334    0.155037    0.849482    11.00000    0.01986    0.01995 =
         0.02107   -0.00099   -0.00600   -0.00340
C26   1    0.392750    0.261556    0.844019    11.00000    0.02031    0.02059 =
         0.01834   -0.00038   -0.00485   -0.00509
AFIX  43
H26   2    0.425512    0.300871    0.798664    11.00000   -1.20000
AFIX   0
C31   1    0.554107    0.102091    0.782260    11.00000    0.01943    0.01872 =
         0.02134   -0.00189   -0.00355   -0.00601
C32   1    0.660255    0.007070    0.789178    11.00000    0.02175    0.02019 =
         0.02414   -0.00008   -0.00521   -0.00493
AFIX  43
H32   2    0.675807   -0.023646    0.838516    11.00000   -1.20000
AFIX   0
C33   1    0.743629   -0.043312    0.724822    11.00000    0.01984    0.01827 =
         0.03010   -0.00197   -0.00377   -0.00148
AFIX  43
H33   2    0.815196   -0.108140    0.730548    11.00000   -1.20000
AFIX   0
C34   1    0.722911    0.000588    0.652168    11.00000    0.02098    0.02237 =
         0.02548   -0.00580   -0.00165   -0.00344
AFIX  43
H34   2    0.779222   -0.034541    0.608399    11.00000   -1.20000
AFIX   0
C35   1    0.619471    0.096151    0.643645    11.00000    0.01829    0.02400 =
         0.02270   -0.00212   -0.00366   -0.00590
C36   1    0.537177    0.145888    0.708375    11.00000    0.02006    0.01819 =
         0.02338   -0.00230   -0.00439   -0.00203
AFIX  43
H36   2    0.467471    0.211409    0.702431    11.00000   -1.20000
AFIX   0
C41   1    0.604021    0.147397    0.565758    11.00000    0.02234    0.02102 =
         0.02082   -0.00647   -0.00200   -0.00215
C42   1    0.738196    0.174200    0.520255    11.00000    0.02120    0.02511 =
         0.02285   -0.00595   -0.00327   -0.00202
AFIX  43
H42   2    0.835372    0.156940    0.539049    11.00000   -1.20000
AFIX   0
C43   1    0.732944    0.225282    0.448473    11.00000    0.02100    0.02296 =
         0.02528   -0.00650    0.00101   -0.00327
C44   1    0.592977    0.246168    0.418801    11.00000    0.02671    0.02351 =
         0.02090   -0.00220   -0.00199   -0.00464
C45   1    0.459892    0.217896    0.463244    11.00000    0.02191    0.02636 =
         0.02320   -0.00278   -0.00430   -0.00325
AFIX  43
H45   2    0.365281    0.230504    0.442577    11.00000   -1.20000
AFIX   0
C46   1    0.461394    0.171641    0.537167    11.00000    0.02279    0.02003 =
         0.02000   -0.00499   -0.00170   -0.00386
C51   1    0.309052    0.153324    0.583674    11.00000    0.02087    0.02321 =
         0.01872   -0.00021   -0.00591   -0.00408
C52   1    0.255020    0.065459    0.578232    11.00000    0.02833    0.02387 =
         0.02529   -0.00720   -0.00415   -0.00449
AFIX  43
H52   2    0.316460    0.014300    0.545210    11.00000   -1.20000
AFIX   0
C53   1    0.111306    0.053196    0.621232    11.00000    0.02796    0.02368 =
         0.03095   -0.00535   -0.00483   -0.01034
AFIX  43
H53   2    0.073635   -0.005881    0.616525    11.00000   -1.20000
AFIX   0
C54   1    0.021840    0.125881    0.670974    11.00000    0.02161    0.02542 =
         0.02481   -0.00222   -0.00356   -0.00843
AFIX  43
H54   2   -0.075733    0.115759    0.700451    11.00000   -1.20000
AFIX   0
C55   1    0.074060    0.213942    0.678100    11.00000    0.01945    0.02257 =
         0.02130   -0.00177   -0.00630   -0.00428
C56   1    0.216241    0.227342    0.632235    11.00000    0.02224    0.02047 =
         0.02297   -0.00146   -0.00563   -0.00624
AFIX  43
H56   2    0.250442    0.288640    0.634269    11.00000   -1.20000
AFIX   0
C61   1   -0.012525    0.288953    0.735490    11.00000    0.02063    0.01961 =
         0.02384   -0.00169   -0.00376   -0.00497
C62   1   -0.177085    0.308584    0.758326    11.00000    0.02102    0.02603 =
         0.03056   -0.00477   -0.00421   -0.00847
AFIX  43
H62   2   -0.237895    0.274703    0.735986    11.00000   -1.20000
AFIX   0
C63   1   -0.251618    0.377364    0.813480    11.00000    0.01707    0.02983 =
         0.03517   -0.00486   -0.00016   -0.00534
AFIX  43
H63   2   -0.363412    0.390097    0.828643    11.00000   -1.20000
AFIX   0
C64   1   -0.165616    0.427764    0.846789    11.00000    0.02194    0.02315 =
         0.02773   -0.00619   -0.00063   -0.00271
AFIX  43
H64   2   -0.218390    0.474686    0.884513    11.00000   -1.20000
AFIX   0
C65   1   -0.000803    0.409563    0.824861    11.00000    0.02201    0.02015 =
         0.02321   -0.00050   -0.00574   -0.00388
C66   1    0.072436    0.340388    0.769583    11.00000    0.01761    0.02322 =
         0.02407   -0.00327   -0.00361   -0.00377
AFIX  43
H66   2    0.184242    0.327673    0.754479    11.00000   -1.20000
AFIX   0
C101  1    0.315838    0.658046    0.956478    11.00000    0.02693    0.02125 =
         0.01979    0.00118   -0.00803   -0.00638
C102  1    0.275764    0.806023    1.023747    11.00000    0.05570    0.03338 =
         0.03605   -0.00805   -0.01920   -0.01614
AFIX  23
H10A  2    0.340365    0.845017    0.985319    11.00000   -1.20000
H10B  2    0.343498    0.764955    1.059607    11.00000   -1.20000
AFIX   0
C103  1    0.137046    0.878289    1.066061    11.00000    0.07652    0.03937 =
         0.06570   -0.02876   -0.03258    0.00362
AFIX 137
H10C  2    0.073393    0.920257    1.029663    11.00000   -1.50000
H10D  2    0.175058    0.923343    1.093790    11.00000   -1.50000
H10E  2    0.071930    0.838547    1.102413    11.00000   -1.50000
AFIX   0
C104  1    0.064755    0.754255    0.855276    11.00000    0.02345    0.02141 =
         0.01678   -0.00198   -0.00475   -0.00442
C105  1    0.143632    0.908374    0.807620    11.00000    0.03346    0.02076 =
         0.05502    0.00727   -0.01331   -0.00538
AFIX  23
H10F  2    0.073753    0.946193    0.850500    11.00000   -1.20000
H10G  2    0.086080    0.919432    0.764061    11.00000   -1.20000
AFIX   0
C106  1    0.291705    0.946571    0.785022    11.00000    0.04406    0.02987 =
         0.06901    0.01168   -0.02110   -0.01606
AFIX 137
H10H  2    0.356120    0.912792    0.739924    11.00000   -1.50000
H10I  2    0.351604    0.930802    0.827233    11.00000   -1.50000
H10J  2    0.264969    1.021289    0.773018    11.00000   -1.50000
AFIX   0
C107  1    0.582513    0.305808    0.343327    11.00000    0.02622    0.02411 =
         0.02338   -0.00220    0.00104   -0.00184
C108  1    0.444998    0.344943    0.238503    11.00000    0.03697    0.04223 =
         0.02686    0.01234   -0.00742   -0.00739
AFIX  23
H10K  2    0.548803    0.345941    0.205658    11.00000   -1.20000
H10L  2    0.385543    0.416954    0.245591    11.00000   -1.20000
AFIX   0
C109  1    0.354182    0.289386    0.202615    11.00000    0.03558    0.04945 =
         0.03479    0.00909   -0.01361   -0.00561
AFIX 137
H10M  2    0.335957    0.324655    0.152925    11.00000   -1.50000
H10N  2    0.252151    0.288486    0.235851    11.00000   -1.50000
H10O  2    0.414723    0.218486    0.195473    11.00000   -1.50000
AFIX   0
C110  1    0.880286    0.254770    0.403874    11.00000    0.02275    0.02762 =
         0.02943   -0.00411    0.00176   -0.00263
PART 1
C111  1    1.062609    0.357330    0.407946    21.00000    0.03087    0.05903 =
         0.04438   -0.00179   -0.00524   -0.02504
AFIX  23
H11A  2    1.137990    0.303406    0.377424    21.00000   -1.20000
H11B  2    1.109740    0.369328    0.450959    21.00000   -1.20000
AFIX   0
C112  1    1.014690    0.453741    0.360242    21.00000    0.06745    0.06181 =
         0.06372   -0.00185    0.00061   -0.03751
AFIX 137
H11C  2    0.966141    0.439333    0.319153    21.00000   -1.50000
H11D  2    1.108176    0.481077    0.338063    21.00000   -1.50000
H11E  2    0.938059    0.504580    0.391956    21.00000   -1.50000
AFIX   0

PART 2
C113  1    1.026384    0.385444    0.377196   -21.00000    0.03087    0.05903 =
         0.04438   -0.00179   -0.00524   -0.02504
AFIX  23
H11F  2    1.131473    0.337814    0.365429   -21.00000   -1.20000
H11G  2    0.985194    0.408839    0.328954   -21.00000   -1.20000
AFIX   0

C114  1    1.038854    0.476333    0.415983   -21.00000    0.06745    0.06181 =
         0.06372   -0.00185    0.00061   -0.03751
AFIX 137
H11H  2    1.120427    0.508842    0.384794   -21.00000   -1.50000
H11I  2    1.067518    0.452762    0.466363   -21.00000   -1.50000
H11J  2    0.936717    0.526425    0.421981   -21.00000   -1.50000
AFIX   0
HKLF 4


REM  24kat_sg05_a.res in P-1
REM wR2 = 0.1338, GooF = S = 1.035, Restrained GooF = 1.037 for all data
REM R1 = 0.0485 for 6171 Fo > 4sig(Fo) and 0.0608 for all 7588 data
REM 537 parameters refined using 2 restraints

END

WGHT      0.0626      0.7158

REM Highest difference peak  0.251,  deepest hole -0.309,  1-sigma level  0.054
Q1    1   0.1971  0.9602  0.8376  11.00000  0.05    0.25
Q2    1   0.0262  0.9402  0.8185  11.00000  0.05    0.21
Q3    1   0.4091  0.2872  0.7670  11.00000  0.05    0.20
Q4    1   0.6633 -0.0329  0.7587  11.00000  0.05    0.19
Q5    1   1.0042  0.1926  0.3899  11.00000  0.05    0.19
Q6    1   0.2129  0.6239  0.8747  11.00000  0.05    0.18
Q7    1   0.3303  0.2859  0.8679  11.00000  0.05    0.18
Q8    1   0.9188  0.3219  0.4556  11.00000  0.05    0.18
Q9    1   0.3424  0.2938  0.8817  11.00000  0.05    0.18
Q10   1   0.8386  0.3600  0.4216  11.00000  0.05    0.18
;
_shelx_res_checksum                77738
_shelx_hkl_file
;
   0   0   1   76.01    2.53
   0   0   2  474.54    8.76
   0   0   3   36.53    3.09
   0   0   4 1896.97   24.91
   0   0   5 1417.56   24.37
   0   0   6  651.87   18.08
   0   0   7  292.65   13.37
   0   0   8  458.51   18.04
   0   0   9  239.90   14.25
   0   0  10  498.13   22.16
   0   0  11  151.19   13.15
   0   0  12  100.40    6.89
   0   0  12  125.48   13.10
   0   0  12  115.28    8.45
   0   0  13   73.60    6.19
   0   0  13   64.69    6.36
   0   0  13   82.75    7.59
   0   0  13   88.71   11.71
   0   0  14   22.76    3.69
   0   0  14   17.98    3.61
   0   0  14   18.86    3.80
   0   0  14   29.92    7.35
   0   0  15   24.28    3.80
   0   0  15   26.82    4.80
   0   0  15   13.90    5.44
   0   0  15   16.76    3.51
   0   0  16  254.68   14.25
   0   0  17  113.77    9.57
   0   0  18  167.84   11.08
   0   0  19   14.48    3.55
   0   0 -20    9.76    2.48
   0   0 -21    0.09    0.95
   0   1 -21    0.63    1.09
   0  -1  20   17.33    3.24
   0  -1  19   19.78    3.90
   0  -1  18   45.72    5.85
   0  -1  17   -0.30    2.03
   0  -1  17   -2.16    1.44
   0  -1  16    4.09    2.33
   0  -1  16    3.78    2.38
   0  -1  15   -0.14    1.24
   0  -1  15    1.82    3.44
   0  -1  15   -2.11    2.51
   0  -1  14   50.57    5.13
   0  -1  14   58.86    6.50
   0  -1  14   70.13   11.32
   0  -1  14   57.32    6.48
   0  -1  13  182.83    9.43
   0  -1  13  193.51   11.25
   0  -1  13  206.01   11.84
   0  -1  12  184.87   16.13
   0  -1  12  169.87   10.30
   0  -1  12  151.69    9.63
   0  -1  11   94.23   10.75
   0  -1  10  297.86   17.57
   0  -1   9    3.00    2.19
   0  -1   8   98.97    8.77
   0  -1   7   27.00    4.31
   0  -1   6   16.98    3.12
   0  -1   5    2.27    0.44
   0  -1   5    2.74    1.50
   0  -1   4   49.80    2.38
   0  -1   4   49.92    4.34
   0  -1   3  365.58    6.74
   0  -1   3  358.35   10.05
   0  -1   2   42.55    2.36
   0  -1   2   44.64    3.07
   0  -1   1  868.07   11.33
   0  -1   1  938.08   10.81
   0  -1   0   42.20    2.29
   0  -1  -1 1114.59   11.77
   0  -1  -2   34.24    2.09
   0  -1  -3   34.61    2.10
   0   1   3   28.71    2.82
   0  -1  -4 2443.19   16.83
   0   1   4 2451.33   28.59
   0   1   5 1087.98   21.14
   0   1   6   23.64    3.59
   0   1   7  826.12   22.16
   0   1   8  117.33    9.13
   0   1   9   51.78    6.67
   0   1  10  146.53   11.94
   0   1  11  248.63   16.66
   0   1  12   36.10    4.26
   0   1  12   45.49    7.64
   0   1  12   31.87    4.63
   0   1  13    6.69    3.54
   0   1  13    9.94    2.51
   0   1  13    6.55    2.11
   0   1  14  421.73   15.32
   0   1  14  446.43   17.99
   0   1  14  417.00   15.42
   0   1  14  427.33   26.85
   0   1  15   66.05    6.28
   0   1  15   67.59    7.23
   0   1  15   62.90   11.39
   0   1  15   70.99    6.52
   0   1  16  124.21    9.96
   0   1  17    2.16    1.97
   0   1  18   27.39    4.55
   0   1  19   84.08    7.31
   0   1  20   12.63    2.29
   0  -1 -20   13.16    2.73
   0  -1 -21   10.19    2.02
   0   2 -21   10.27    2.03
   0  -2  20   10.41    2.59
   0  -2  19    0.48    1.60
   0  -2  18  113.13    8.98
   0  -2  18   91.56    7.25
   0  -2  17   76.85    7.79
   0  -2  17   73.96    7.07
   0  -2  16    1.37    1.72
   0  -2  16    0.71    1.50
   0  -2  15   16.71    3.79
   0  -2  15   17.65    3.96
   0  -2  14   51.97    9.89
   0  -2  14   52.64    6.40
   0  -2  14   53.69    6.39
   0  -2  13    8.55    4.11
   0  -2  13    7.07    2.36
   0  -2  13   10.41    3.02
   0  -2  12   40.62    7.98
   0  -2  12   28.64    4.35
   0  -2  12   29.83    4.52
   0  -2  11    4.44    2.07
   0  -2  11    2.94    2.97
   0  -2  10   80.98    9.74
   0  -2   9  103.46   10.04
   0  -2   8    0.74    1.96
   0  -2   7 3047.00   46.56
   0  -2   6  641.86   11.93
   0  -2   6  740.13   21.20
   0  -2   5 1598.31   19.75
   0  -2   5 1526.10   28.20
   0  -2   4 4438.97   33.80
   0  -2   4 4394.42   43.86
   0  -2   3 4847.62   41.69
   0  -2   3 4732.78   34.58
   0  -2   2  448.81   11.56
   0  -2   2  476.61   10.84
   0  -2   1  330.65    9.10
   0  -2   1  391.41    9.76
   0  -2   0 5056.08   34.88
   0  -2  -1 1212.61   17.35
   0  -2  -2 4857.96   34.77
   0  -2  -3 2610.23   26.01
   0  -2  -4  171.84    6.78
   0  -2  -5  669.34   13.35
   0   2   5  719.66   17.96
   0  -2  -6  469.53   10.68
   0   2   6  531.17   16.82
   0   2   7  164.81   10.18
   0   2   8    0.49    1.34
   0   2   9  205.40   13.18
   0   2  10 1339.03   35.84
   0   2  11   56.79    8.04
   0   2  12   92.06    7.50
   0   2  12  100.08   11.43
   0   2  12   96.47    6.89
   0   2  13   76.23    7.14
   0   2  13   71.67   10.38
   0   2  13   80.77    6.62
   0   2  14  170.16    9.83
   0   2  14  184.77   10.61
   0   2  14  196.33   11.81
   0   2  15  205.43   11.09
   0   2  15  210.64   12.62
   0   2  15  204.73   11.30
   0   2  16    3.91    2.03
   0   2  16   -0.60    1.19
   0   2  17   88.24    8.19
   0   2  17   85.01    7.19
   0   2  18    2.47    1.76
   0   2  18    7.68    2.14
   0  -2 -19    2.87    1.70
   0  -2 -20    1.62    1.23
   0   2  20    1.97    1.30
   0  -3  20    2.62    1.54
   0  -3  19   -0.55    1.30
   0  -3  19    0.85    0.99
   0  -3  18    2.65    2.07
   0  -3  18    1.80    1.44
   0  -3  17    3.51    2.29
   0  -3  17    0.64    1.26
   0  -3  16   23.91    4.57
   0  -3  16   23.20    4.27
   0  -3  15  136.70   10.49
   0  -3  15  127.47    9.90
   0  -3  14   94.20   13.67
   0  -3  14  100.73    8.88
   0  -3  14  102.53    8.82
   0  -3  13  113.37   13.95
   0  -3  13  122.09    9.43
   0  -3  13  129.81    9.73
   0  -3  12    3.30    2.62
   0  -3  12    1.42    1.44
   0  -3  12    5.58    2.01
   0  -3  11    2.57    2.52
   0  -3  11    0.85    1.31
   0  -3  11    2.70    1.63
   0  -3  10    1.10    1.97
   0  -3   9  676.19   26.64
   0  -3   8   84.36    9.10
   0  -3   7 1480.11   34.29
   0  -3   6  308.69   11.01
   0  -3   6  308.41   14.78
   0  -3   5 1287.98   27.93
   0  -3   5 1339.68   23.15
   0  -3   4 2660.26   37.52
   0  -3   4 2518.82   31.71
   0  -3   3  759.13   17.20
   0  -3   3  738.93   18.47
   0  -3   2  819.49   18.15
   0  -3   2  854.76   18.07
   0  -3   1  848.89   17.75
   0  -3   1  888.43   18.09
   0  -3   0   25.44    3.26
   0   3   1 2611.10   16.52
   0  -3  -1 2773.73   31.88
   0  -3  -2 5432.30   45.06
   0  -3  -3 4028.56   39.51
   0  -3  -4   19.78    2.91
   0  -3  -5   33.75    3.74
   0   3   6 1065.91   24.90
   0  -3  -6 1005.65   20.16
   0   3   7   97.47    8.15
   0  -3  -7   88.14    5.79
   0   3   8    0.91    1.46
   0   3   9   -0.07    1.40
   0   3  10  372.35   19.26
   0   3  11  216.41    9.88
   0   3  11  265.66   17.37
   0   3  12   30.50    4.09
   0   3  12   34.28    6.56
   0   3  12   20.90    3.66
   0   3  13  129.74   13.78
   0   3  13  135.65    8.53
   0   3  13  114.94    8.85
   0   3  14   74.86   10.92
   0   3  14   86.60    7.87
   0   3  14   85.64    7.12
   0   3  15   -0.66    1.41
   0   3  15    1.84    1.63
   0   3  15    0.71    1.51
   0   3  16   53.92    6.43
   0   3  16   62.82    6.50
   0   3  17    3.57    1.97
   0   3  17    1.58    1.55
   0  -3 -18  198.41   10.95
   0   3  18  192.64   10.38
   0  -3 -19    0.95    1.15
   0   3  19    1.68    1.34
   0   3  20   36.90    4.06
   0   3  21   14.25    2.15
   0  -4  19   47.10    5.13
   0  -4  19   38.82    4.09
   0  -4  18    6.98    2.64
   0  -4  18    7.17    2.17
   0  -4  17   19.79    4.12
   0  -4  17   15.87    3.52
   0  -4  16    8.78    3.06
   0  -4  16    5.60    2.71
   0  -4  15   13.03    3.55
   0  -4  15   10.28    3.24
   0  -4  14    4.04    2.39
   0  -4  14    6.10    2.59
   0  -4  13   84.07   12.69
   0  -4  13   86.44    8.02
   0  -4  13   93.16    8.43
   0  -4  12    0.56    2.27
   0  -4  12    1.81    1.58
   0  -4  12    4.49    2.30
   0  -4  11  532.68   27.77
   0  -4  11  486.77   17.51
   0  -4  11  532.35   18.58
   0  -4  10  122.53   12.76
   0  -4  10  107.79    7.87
   0  -4  10  117.28    8.34
   0  -4   9   89.14   10.19
   0  -4   8  728.67   27.28
   0  -4   7 1442.60   28.13
   0  -4   7 1597.61   38.15
   0  -4   6    8.07    2.92
   0  -4   6   12.63    2.82
   0  -4   5  258.76   11.96
   0  -4   5  269.45   13.98
   0  -4   4   -0.44    1.14
   0  -4   4   -0.60    1.87
   0  -4   3   18.36    3.42
   0  -4   3   20.65    3.48
   0  -4   2  116.92    7.89
   0  -4   2  112.34    7.89
   0  -4   1   63.07    5.75
   0  -4   0  116.90    7.72
   0  -4  -1 1485.18   27.43
   0   4   2  319.15    7.63
   0  -4  -2  373.51   13.95
   0  -4  -3   -0.29    1.26
   0   4   3    1.27    0.77
   0  -4  -4  366.99   14.19
   0  -4  -5   86.83    6.95
   0  -4  -6  415.42   15.32
   0  -4  -7  521.88   16.97
   0   4   7  536.19   19.90
   0   4   8   54.74    6.81
   0   4   9   50.28    6.99
   0   4  10  616.75   25.27
   0   4  11   78.15    6.09
   0   4  11   74.74    9.56
   0   4  12    0.65    1.20
   0   4  12    0.89    1.15
   0   4  13    0.88    1.35
   0   4  14  293.15   13.75
   0   4  14  266.35   12.42
   0   4  15  185.33   11.16
   0   4  15  179.88   10.49
   0  -4 -16   44.55    5.40
   0   4  16   52.32    6.02
   0  -4 -17   35.50    4.70
   0   4  17   35.48    4.81
   0   4  18   -1.05    1.56
   0   4  19   -1.59    1.24
   0   4  20   27.29    3.47
   0   4  20   22.65    2.87
   0   4  21   50.38    3.89
   0  -5  19    0.97    1.20
   0  -5  19    2.03    1.15
   0  -5  18   94.08    7.34
   0  -5  18   96.40    7.06
   0  -5  17    2.01    1.61
   0  -5  17    1.16    1.58
   0  -5  16    1.39    1.78
   0  -5  16    1.10    1.50
   0  -5  15  195.57   12.35
   0  -5  15  184.38   11.92
   0  -5  14   61.70    7.05
   0  -5  14   64.71    7.32
   0  -5  13   14.55    3.73
   0  -5  13   15.06    3.67
   0  -5  13   12.18    5.17
   0  -5  12    0.23    1.60
   0  -5  12    0.28    1.37
   0  -5  11   12.50    3.21
   0  -5  11   13.15    3.15
   0  -5  11   14.30    5.36
   0  -5  10  156.28   10.01
   0  -5  10  138.95    9.23
   0  -5   9  189.24   15.74
   0  -5   9  162.83    9.67
   0  -5   8   12.11    3.99
   0  -5   7  354.15   19.25
   0  -5   7  305.58   15.00
   0  -5   6  536.81   19.89
   0  -5   6  486.84   21.51
   0  -5   5  330.84   16.88
   0  -5   5  315.58   15.02
   0  -5   4 2616.72   42.97
   0  -5   4 2624.62   45.39
   0  -5   3 1001.47   27.24
   0  -5   3  934.33   25.49
   0  -5   2   12.69    3.18
   0  -5   1    5.27    2.28
   0  -5   0  319.82   14.47
   0  -5  -1  258.59   13.13
   0  -5  -2  262.05   13.29
   0  -5  -3   79.37    7.57
   0   5   3   71.52    4.34
   0  -5  -4   21.01    4.00
   0   5   4   17.51    2.65
   0  -5  -5  288.13   14.23
   0   5   5  251.91   10.92
   0  -5  -6 3028.11   46.51
   0   5   7   19.85    4.16
   0  -5  -7   20.45    4.03
   0   5   8   18.23    4.34
   0   5   9   14.52    3.90
   0   5  10   39.29    4.31
   0   5  10   48.27    7.24
   0   5  11   10.33    3.78
   0   5  11   18.05    3.12
   0   5  12   62.84    5.83
   0   5  13   -4.28    3.41
   0   5  13    2.46    1.55
   0   5  14  102.14    8.28
   0   5  14   92.89    7.52
   0   5  15  316.90   14.67
   0   5  16  140.27    9.71
   0   5  17    0.63    1.57
   0   5  18   80.88    6.78
   0   5  19    1.57    1.21
   0   5  20    3.58    1.67
   0   5  20    4.98    1.51
   0  -6  18   -0.08    1.01
   0  -6  18    1.83    1.19
   0  -6  17   -0.10    1.20
   0  -6  17    1.15    1.55
   0  -6  16    7.98    2.56
   0  -6  16    9.32    2.81
   0  -6  15   28.70    4.74
   0  -6  15   28.27    4.76
   0  -6  14    1.23    1.70
   0  -6  14    1.71    2.14
   0  -6  13   20.63    3.99
   0  -6  13   22.49    4.58
   0  -6  12  101.66   14.21
   0  -6  12  103.13    8.70
   0  -6  12  112.35    9.27
   0  -6  11  430.33   27.84
   0  -6  11  422.84   16.92
   0  -6  11  389.26   16.67
   0  -6  10   32.17    7.43
   0  -6  10   29.59    4.39
   0  -6  10   34.64    4.84
   0  -6   9  365.08   23.38
   0  -6   9  349.40   14.63
   0  -6   8   65.87    6.22
   0  -6   8   64.46    9.44
   0  -6   7   33.48    5.55
   0  -6   7   45.25    7.61
   0  -6   6  905.25   32.23
   0  -6   6  828.04   27.88
   0  -6   5   16.23    4.59
   0  -6   5   11.33    3.45
   0  -6   4  722.10   25.28
   0  -6   3  253.16   14.75
   0  -6   2  984.03   28.73
   0  -6   1 1086.15   29.89
   0  -6   0   83.32    8.31
   0  -6  -1 2666.13   46.71
   0  -6  -2  361.92   17.26
   0  -6  -3  472.19   19.98
   0  -6  -4  354.85   17.48
   0  -6  -5  424.22   19.35
   0  -6  -6   21.45    4.48
   0   6   7   -1.17    1.13
   0  -6  -7    2.39    1.96
   0  -6  -8  107.30   10.03
   0   6   8  104.57    9.48
   0   6   8  108.05   10.52
   0   6   9   -2.53    2.05
   0   6   9    0.19    1.53
   0   6   9    2.55    1.31
   0   6  10   48.69    7.44
   0   6  10   38.94    4.44
   0   6  10   37.61    4.57
   0   6  11   16.60    4.79
   0   6  11   22.65    3.58
   0   6  11   20.95    3.42
   0   6  12    6.75    2.04
   0   6  13   -0.33    1.46
   0   6  13    0.41    1.54
   0   6  14    5.02    2.46
   0   6  14    7.82    2.74
   0   6  15   58.14    6.40
   0   6  16    0.76    1.53
   0   6  17  205.67   11.23
   0   6  18    0.06    1.43
   0   6  19    3.29    1.46
   0   6  20    1.03    0.78
   0   6  20    0.48    1.00
   0  -7  18    1.80    1.12
   0  -7  17  108.57    7.11
   0  -7  17  135.97    8.34
   0  -7  16  148.01    9.14
   0  -7  16  145.28    9.49
   0  -7  15    1.01    1.40
   0  -7  15    2.59    1.95
   0  -7  14    2.54    1.65
   0  -7  14   -1.33    1.83
   0  -7  13   34.79    5.05
   0  -7  13   32.34    5.32
   0  -7  12  227.23   12.61
   0  -7  12  210.57   12.74
   0  -7  11   16.00    3.38
   0  -7  11   16.04    3.70
   0  -7  10   12.23    3.31
   0  -7  10   10.41    4.57
   0  -7   9   -3.25    1.81
   0  -7   9    2.95    3.05
   0  -7   8    3.09    1.90
   0   7  -8    1.97    1.18
   0  -7   7  293.32   13.16
   0   7  -7  249.29   11.48
   0  -7   6  184.48   10.06
   0  -7   6  207.23   15.40
   0  -7   5  641.53   26.80
   0  -7   4  134.32   12.21
   0  -7   3  102.36   10.60
   0  -7   2   62.65    8.09
   0  -7   1   63.30    8.15
   0  -7   0    3.63    2.55
   0  -7  -1   11.44    4.07
   0  -7  -2   77.46    9.03
   0  -7  -3  413.24   20.73
   0  -7  -4   46.96    7.27
   0  -7  -5   91.26   10.08
   0  -7  -6   26.12    5.42
   0  -7  -7   10.12    3.38
   0  -7  -8   30.24    5.99
   0   7   8   27.48    3.73
   0   7   9   25.85    3.56
   0   7   9   25.89    3.73
   0   7  10  157.18    9.72
   0   7  10  137.59    8.46
   0   7  10  160.17    8.98
   0   7  11  184.15   10.53
   0   7  11  175.28    9.71
   0   7  12    6.35    2.37
   0   7  12    7.73    2.35
   0   7  12    9.02    2.47
   0   7  13   83.42    7.48
   0   7  14   46.62    5.76
   0   7  15   51.19    6.04
   0   7  16    5.74    2.23
   0   7  17    1.30    1.70
   0   7  18   20.46    3.42
   0   7  19    2.40    1.30
   0   7  19    2.85    1.46
   0   7  20   52.15    3.93
   0  -8  17   16.00    2.68
   0  -8  16   77.16    6.42
   0  -8  15   99.62    7.95
   0  -8  14   91.68    8.04
   0  -8  13   46.26    6.04
   0  -8  12   43.11    5.89
   0  -8  11   13.77    3.66
   0  -8  10    0.76    1.57
   0  -8   9   95.91    8.40
   0   8  -9   86.94    7.30
   0  -8   8  466.39   17.89
   0   8  -8  419.94   15.88
   0  -8   7  179.15   10.77
   0   8  -7  159.34    9.73
   0   8  -6   87.51    7.05
   0  -8   6   97.69    7.77
   0  -8   6   94.60   11.52
   0  -8   5    1.25    1.18
   0   8  -5    2.83    1.49
   0  -8   5   -0.94    2.54
   0  -8   4  461.98   15.77
   0  -8   4  612.14   28.61
   0  -8   3    5.63    3.46
   0  -8   2  213.77   16.42
   0  -8   1   33.94    6.76
   0  -8   0    3.23    2.71
   0  -8  -1  654.14   28.04
   0  -8  -2   86.84   10.32
   0  -8  -3 1015.22   35.56
   0  -8  -4  400.12   22.68
   0  -8  -5  145.46   13.82
   0   8   5  131.14    7.86
   0  -8  -6  235.50   17.76
   0   8   6  205.51   10.04
   0  -8  -7  242.21   18.15
   0   8   7  198.62   10.15
   0   8   8    2.73    1.40
   0   8   9   69.79    6.33
   0   8  10   44.63    5.31
   0   8  10   41.62    5.28
   0   8  11   84.93    7.38
   0   8  11   88.13    7.62
   0   8  12   30.29    4.78
   0   8  12   27.19    4.35
   0   8  13    0.42    1.57
   0   8  13    1.31    1.30
   0   8  14    4.74    2.22
   0   8  15    5.68    2.46
   0   8  16   16.88    3.40
   0   8  17   22.89    3.62
   0   8  18    8.98    2.12
   0   8  18   12.28    2.56
   0   8  19   44.09    3.77
   0   8  19   50.05    4.14
   0  -9  16   59.12    5.03
   0  -9  15   81.54    6.56
   0  -9  14   15.90    3.36
   0  -9  13   81.89    7.60
   0  -9  12    1.13    1.81
   0  -9  11    6.66    2.73
   0  -9  10   25.43    4.69
   0   9  -9  165.55   10.26
   0  -9   9  164.02   11.16
   0   9  -8    1.40    1.50
   0  -9   8    2.12    1.83
   0   9  -7  728.12   21.38
   0  -9   7  638.40   21.02
   0  -9   6    8.30    3.73
   0  -9   6    2.07    1.61
   0   9  -6    7.53    2.39
   0   9  -5  101.53    7.93
   0  -9   5   96.94   12.68
   0  -9   5   99.21    7.92
   0   9  -4    1.52    1.59
   0  -9   4    2.57    1.51
   0  -9   3   45.26    8.46
   0  -9   3   39.54    4.74
   0   9  -2  190.71    9.44
   0  -9   2  206.48   10.48
   0   9  -1    4.08    1.61
   0  -9   1    4.24    3.01
   0  -9   0   64.00    9.78
   0   9   0   51.89    5.10
   0   9   1   10.01    2.42
   0  -9  -1   13.75    4.80
   0   9   2    7.07    2.03
   0  -9  -2   12.52    4.56
   0   9   3    9.77    2.46
   0  -9  -3    3.28    3.20
   0  -9  -4  417.36   25.14
   0   9   4  375.77   13.83
   0  -9  -5  212.90   18.18
   0   9   5  181.00    9.79
   0  -9  -6   -1.20    2.48
   0   9   6   -0.62    1.37
   0  -9  -7    6.28    3.50
   0   9   7    9.67    2.62
   0   9   8   -1.46    1.29
   0   9   8    0.17    1.55
   0   9   9  181.00   10.34
   0   9   9  175.33   10.67
   0   9   9  170.45   10.07
   0   9  10  595.38   19.23
   0   9  10  542.42   18.97
   0   9  11  219.82   11.87
   0   9  11  203.76   11.67
   0   9  12   27.46    4.51
   0   9  12   36.04    4.96
   0   9  13  148.55    9.84
   0   9  13  138.39    9.23
   0   9  14   40.52    5.19
   0   9  14   39.50    4.79
   0   9  15    6.02    2.31
   0   9  16   12.85    2.67
   0   9  16   15.35    3.15
   0   9  17    9.79    2.21
   0   9  17   10.43    2.47
   0   9  18   24.64    2.83
   0   9  18   26.54    3.16
   0 -10  15  171.85    8.35
   0 -10  14    8.89    2.30
   0 -10  13    4.53    2.02
   0 -10  12   48.68    5.87
   0 -10  11   56.10    6.54
   0 -10  10   93.22    8.28
   0  10 -10   77.37    6.78
   0 -10   9  275.50   14.32
   0  10  -9  272.40   13.08
   0  10  -8    5.18    2.12
   0 -10   8    3.45    1.79
   0 -10   7  467.90   18.32
   0  10  -7  484.23   17.89
   0 -10   6    1.01    1.45
   0  10  -6    0.80    1.44
   0 -10   5   10.39    2.78
   0  10  -5    5.89    2.23
   0 -10   5    6.00    3.60
   0 -10   4  432.21   16.55
   0 -10   4  408.22   27.66
   0 -10   3    2.03    1.40
   0 -10   3    7.28    4.67
   0 -10   2  178.03   10.19
   0  10  -2  188.50    9.81
   0 -10   1    5.28    3.56
   0  10  -1    0.99    1.14
   0 -10   0    2.26    2.52
   0  10   0    1.22    1.25
   0 -10  -1  162.61   16.69
   0  10   1  151.54    9.13
   0 -10  -2  277.28   21.95
   0  10   2  266.28   12.02
   0 -10  -3  125.18   14.96
   0  10   3  125.76    8.41
   0 -10  -4  169.61   17.44
   0  10   4  158.62    9.45
   0 -10  -5  352.47   25.28
   0  10   5  328.86   13.72
   0 -10  -6  402.89   27.13
   0  10   6  442.34   16.06
   0 -10  -7  812.92   38.76
   0  10   7 1082.99   25.48
   0  10   8  134.79    9.41
   0  10   8  128.40    8.99
   0  10   9   34.04    4.55
   0  10   9   35.66    4.97
   0  10  10   67.91    6.53
   0  10  10   67.21    6.75
   0  10  11  637.40   19.77
   0  10  11  637.81   20.49
   0  10  12   19.16    3.55
   0  10  12   20.06    3.80
   0  10  13   66.06    6.37
   0  10  13   61.98    6.11
   0  10  14   -0.26    1.44
   0  10  14    1.90    1.03
   0  10  15    3.05    1.35
   0  10  15    7.05    2.17
   0  10  16    4.31    1.38
   0  10  16    6.31    1.93
   0  10  17    0.08    0.90
   0 -11  14   21.94    2.98
   0 -11  13    4.27    1.64
   0 -11  12    8.36    2.31
   0 -11  11   19.15    3.56
   0 -11  10    0.09    1.60
   0  11  -9    5.47    1.88
   0 -11   9    3.86    2.07
   0  11  -8   39.00    5.06
   0 -11   8   31.10    4.90
   0  11  -7   19.82    3.81
   0 -11   7   19.64    3.96
   0 -11   6    3.92    1.91
   0  11  -6    2.07    1.82
   0  11  -5    5.62    2.21
   0 -11   5    6.47    2.43
   0  11  -4   -0.16    1.83
   0 -11   4   -0.15    0.87
   0  11  -3    9.96    2.90
   0 -11   3    9.87    2.65
   0  11  -2   13.93    2.90
   0  11  -2   15.92    3.65
   0 -11   2   18.36    6.61
   0  11  -1  129.55    8.59
   0 -11   1  127.60   16.07
   0  11   0    6.98    2.14
   0 -11   0   12.10    4.96
   0  11   1   23.52    3.84
   0 -11  -1   18.43    6.22
   0  11   2   58.66    6.02
   0 -11  -2   53.44   10.34
   0  11   3   46.18    5.35
   0 -11  -3   58.46   10.68
   0  11   4  191.81   10.83
   0 -11  -4  175.89   18.86
   0  11   5  271.06   12.90
   0 -11  -5  215.14   21.09
   0  11   6  274.42   13.03
   0  11   6  306.42   14.14
   0  11   7   70.76    6.73
   0  11   7   75.90    7.17
   0  11   8   15.32    3.63
   0  11   9   17.14    3.70
   0  11  10   56.95    6.15
   0  11  11   74.55    6.34
   0  11  11   85.01    7.36
   0  11  12   72.34    6.18
   0  11  12   75.58    6.67
   0  11  13   36.06    4.30
   0  11  13   37.58    4.53
   0  11  14   44.48    4.50
   0  11  14   37.09    4.15
   0  11  15    5.11    1.63
   0  11  16   11.57    1.99
   0 -12  12   22.55    3.07
   0 -12  11    0.44    1.11
   0 -12  10   20.08    3.34
   0  12  -9    2.34    1.26
   0 -12   9    1.66    1.47
   0  12  -8  255.99   11.95
   0 -12   8  263.94   12.74
   0  12  -7    0.14    1.42
   0 -12   7    1.11    1.26
   0  12  -6   36.74    4.94
   0 -12   6   34.13    4.75
   0  12  -5   33.70    4.79
   0 -12   5   27.13    4.31
   0  12  -4    0.61    1.55
   0 -12   4   -1.24    1.31
   0  12  -3   27.17    4.43
   0  12  -2  119.51    9.02
   0  12  -1   63.64    6.59
   0  12   0   33.27    4.40
   0  12   1   18.44    3.49
   0  12   2  112.96    8.39
   0  12   2   98.29    7.84
   0  12   3  153.47    9.90
   0  12   3  134.33    9.21
   0  12   4    5.63    2.22
   0  12   5  157.54   10.08
   0  12   6    7.35    2.56
   0  12   7   10.45    2.99
   0  12   8  214.98   11.65
   0  12   9   25.21    4.33
   0  12  10   18.70    3.62
   0  12  11   13.24    3.06
   0  12  12   18.09    3.23
   0  12  13    0.27    1.02
   0  12  14   18.08    2.57
   0 -13  10   -0.28    0.79
   0  13  -9    1.58    0.96
   0 -13   9   -0.05    0.81
   0  13  -8   39.54    4.25
   0 -13   8   38.48    4.23
   0  13  -7   93.08    6.86
   0 -13   7   90.99    6.77
   0 -13   6    1.68    1.29
   0  13  -6    2.52    1.59
   0  13  -5   12.89    3.12
   0 -13   5    8.60    2.26
   0  13  -4    0.83    1.60
   0  13  -3    4.30    2.23
   0  13  -2   40.57    5.24
   0  13  -1  363.03   15.15
   0  13   0   12.65    3.31
   0  13   1   54.84    5.57
   0  13   1   55.66    5.99
   0  13   2   88.70    7.22
   0  13   2   80.20    7.20
   0  13   3    2.61    2.05
   0  13   4    4.55    2.06
   0  13   5    0.37    1.66
   0  13   6   10.45    2.94
   0  13   7   54.27    5.78
   0  13   8  205.17   10.75
   0  13   8  175.48    9.20
   0  13   9  282.65   12.27
   0  13  10   10.04    2.61
   0  13  11   85.82    6.23
   0  13  12   26.93    3.36
   0  13  13   67.99    4.68
   0  14  -7  109.42    6.24
   0  14  -6   14.65    2.64
   0  14  -5   40.44    4.41
   0  14  -4   -0.13    1.16
   0  14  -3   17.24    3.24
   0  14  -2  120.41    8.02
   0  14  -1   31.23    4.29
   0  14   0  119.67    8.11
   0  14   1    1.78    1.57
   0  14   2    1.49    1.27
   0  14   2    2.37    1.69
   0  14   3    8.19    2.12
   0  14   3   10.71    2.67
   0  14   4   84.79    6.66
   0  14   4   79.88    6.54
   0  14   5    0.77    1.45
   0  14   5   -0.59    1.18
   0  14   6   11.01    2.59
   0  14   6   10.96    2.40
   0  14   7    1.13    1.34
   0  14   7    1.85    1.15
   0  14   8    9.14    2.31
   0  14   9   29.53    3.68
   0  14  10   32.20    3.57
   0  14  11    3.16    1.26
   0  15  -5   57.21    4.24
   0  15  -4   -1.17    1.04
   0  15  -3    4.50    1.53
   0  15  -2   19.52    2.93
   0  15  -1    0.30    0.96
   0  15   0    8.27    2.18
   0  15   1   85.26    6.06
   0  15   2   11.20    2.37
   0  15   3    1.22    0.97
   0  15   3   -2.74    1.27
   0  15   4    0.43    0.92
   0  15   4    1.12    1.04
   0  15   5   18.63    2.72
   0  15   5   19.05    2.67
   0  15   6    2.37    1.24
   0  15   6    2.09    1.13
   0  15   7   -0.47    1.08
   0  15   8   19.19    2.61
  -1  15   6   -0.55    0.80
  -1  15   5    5.33    1.47
  -1  15   4   -2.16    1.09
  -1  15   4    0.81    0.60
  -1  15   3   -0.65    0.77
  -1  15   3    4.24    1.31
  -1  15   2    2.53    1.06
  -1  15   2    8.09    1.84
  -1  15   1    8.99    1.86
  -1  15   0  132.23    6.91
  -1  15  -1    1.78    1.30
  -1  15  -2    0.60    0.88
  -1  15  -3    8.06    1.74
  -1  15  -4   17.44    2.40
  -1  14  10    3.76    1.18
  -1  14   9    1.89    1.27
  -1  14   8   73.60    5.38
  -1  14   7    0.70    1.23
  -1  14   6   -0.31    1.01
  -1  14   5   12.76    2.55
  -1  14   5   12.04    2.37
  -1  14   4   10.18    2.30
  -1  14   4   10.84    2.34
  -1  14   3    3.20    1.51
  -1  14   3    5.88    2.05
  -1  14   2   27.07    3.41
  -1  14   2   44.25    4.74
  -1  14   1    4.00    1.58
  -1  14   1    3.74    1.80
  -1  14   0    3.81    1.54
  -1  14   0   10.80    2.53
  -1  14  -1  123.71    7.83
  -1  14  -2   17.15    3.09
  -1  14  -3    0.86    1.31
  -1  14  -4    7.58    2.15
  -1  14  -5    6.98    1.99
  -1  14  -6    1.78    1.14
  -1  14  -7   11.21    2.11
  -1  13  11   -0.40    0.94
  -1  13  10    0.86    1.45
  -1  13   9    5.38    2.02
  -1  13   8   -0.94    1.59
  -1  13   7   58.07    5.64
  -1  13   6    5.10    2.12
  -1  13   6    5.66    1.93
  -1  13   5   97.23    7.43
  -1  13   5   79.14    6.48
  -1  13   4   -0.24    1.34
  -1  13   4    0.37    1.25
  -1  13   3    7.97    2.45
  -1  13   3    8.80    2.45
  -1  13   2   14.35    2.98
  -1  13   2   16.75    3.32
  -1  13   1    2.15    1.54
  -1  13   1    1.03    1.74
  -1  13   0  128.36    8.78
  -1  13  -1  116.57    8.39
  -1  13  -1   68.75    5.96
  -1  13  -2  100.97    7.76
  -1  13  -3   27.37    4.26
  -1  13  -4   41.04    4.98
  -1  13  -5   -0.96    1.39
  -1  13  -6   11.44    2.64
  -1  13  -7    2.10    1.45
  -1  13  -8    8.50    2.15
  -1  13  -9   -2.16    1.09
  -1  12  13    1.05    0.73
  -1  12  12    3.86    1.73
  -1  12  11    0.36    1.42
  -1  12  10    2.00    1.77
  -1  12   9   13.63    2.99
  -1  12   8   80.65    7.10
  -1  12   7   15.57    3.52
  -1  12   6   89.05    7.07
  -1  12   6  102.58    8.11
  -1  12   5   31.99    4.36
  -1  12   5   32.23    4.67
  -1  12   4  150.42    9.66
  -1  12   4  160.13   10.17
  -1  12   3  354.30   14.98
  -1  12   3  322.46   14.29
  -1  12   2   88.65    7.64
  -1  12   2   85.29    7.25
  -1  12   1   45.80    5.71
  -1  12   1   46.79    5.39
  -1  12   0  304.57   14.18
  -1  12  -1  117.74    8.81
  -1  12  -2   13.34    3.24
  -1  12  -3    1.27    1.67
  -1  12  -4   18.49    3.78
  -1  12  -5    2.73    2.04
  -1  12  -6    1.42    1.73
  -1  12  -7    5.44    2.30
   1 -12   7    2.78    1.37
  -1  12  -8    8.53    2.42
   1 -12   8    6.39    2.06
   1 -12   9    0.24    1.23
  -1  12  -9   -1.54    1.38
   1 -12  10    2.36    1.26
  -1  12 -10   -0.18    0.76
   1 -12  11    8.82    1.95
  -1  11  15  127.09    6.13
  -1  11  14   21.64    2.93
  -1  11  13    1.36    1.11
  -1  11  13    1.26    1.18
  -1  11  12    7.06    2.28
  -1  11  12    7.71    2.03
  -1  11  11   20.71    3.73
  -1  11  11   20.46    3.22
  -1  11  10   17.65    3.49
  -1  11   9    0.37    1.82
  -1  11   8    8.34    2.80
  -1  11   7  349.08   15.22
  -1  11   6   90.57    7.88
  -1  11   5  159.99   10.38
  -1  11   4    0.85    1.64
  -1  11   3   65.74    6.51
  -1  11   2   34.57    4.71
  -1  11   1   61.60    6.54
  -1  11   1   54.42    5.77
  -1  11   0   72.32    7.08
  -1  11   0   66.68    6.27
  -1  11  -1  178.39   10.99
  -1  11  -2  252.52   12.97
  -1  11  -3  164.10   10.51
  -1  11  -4    8.60    2.81
  -1  11  -5   -0.14    1.75
   1 -11   6    1.55    0.96
  -1  11  -6    3.20    2.05
  -1  11  -7    7.25    2.56
   1 -11   7    5.72    2.30
  -1  11  -8   70.83    6.87
   1 -11   8   64.49    6.53
   1 -11   9    0.99    1.32
  -1  11  -9    3.30    2.02
  -1  11 -10    5.62    2.02
   1 -11  10    5.30    2.08
  -1  11 -11    3.01    1.42
   1 -11  11    0.51    1.11
   1 -11  12   16.41    2.90
   1 -11  13    7.65    1.90
  -1  10  16    0.21    0.80
  -1  10  15   11.49    2.34
  -1  10  14  153.82    8.76
  -1  10  13    9.64    2.48
  -1  10  13    8.58    2.43
  -1  10  12    0.77    1.41
  -1  10  12    2.11    1.75
  -1  10  11  154.81    9.61
  -1  10  11  144.26    9.64
  -1  10  10  423.35   15.88
  -1  10  10  423.26   16.79
  -1  10   9   57.78    5.95
  -1  10   9   57.37    6.40
  -1  10   8   32.90    4.86
  -1  10   7  191.28   11.26
   1 -10  -6  288.94   23.57
  -1  10   6  375.51   15.67
   1 -10  -5   -0.18    1.52
  -1  10   5    2.13    1.50
   1 -10  -4   12.58    5.18
  -1  10   4   11.55    2.99
   1 -10  -3   55.74   10.62
  -1  10   3   52.88    5.79
   1 -10  -2   68.29   11.31
  -1  10   2   62.31    6.15
   1 -10  -1  149.84   16.56
  -1  10   1  129.10    8.65
   1 -10   0   58.11   10.42
  -1  10   0   51.18    5.49
   1 -10   1   14.97    5.75
  -1  10  -1   18.85    3.57
   1 -10   2   -2.25    3.20
  -1  10  -2    2.53    1.91
  -1  10  -3   22.42    3.99
   1 -10   3   18.68    6.37
  -1  10  -4  276.68   13.58
   1 -10   4  244.25   22.07
  -1  10  -5   50.34    5.83
   1 -10   5   37.79    8.79
   1 -10   5   49.57    5.72
   1 -10   6   13.45    3.17
  -1  10  -6   11.10    3.27
   1 -10   7    6.94    2.55
  -1  10  -7    6.38    2.53
  -1  10  -8   -0.85    1.65
   1 -10   8   -1.35    1.93
   1 -10   9  311.38   14.85
  -1  10  -9  319.52   14.58
   1 -10  10  151.59   10.41
  -1  10 -10  142.42    9.44
   1 -10  11    6.30    2.50
  -1  10 -11    6.20    2.04
   1 -10  12   18.39    3.64
   1 -10  13   51.31    5.49
   1 -10  14   63.76    5.53
   1 -10  15   72.73    5.33
  -1   9  17   -0.92    0.82
  -1   9  17    0.15    1.02
  -1   9  16    0.43    0.90
  -1   9  16    0.38    1.15
  -1   9  15   40.49    4.43
  -1   9  15   40.10    4.75
  -1   9  14   66.13    5.88
  -1   9  14   64.10    5.81
  -1   9  14   79.76    6.87
  -1   9  13   19.31    3.48
  -1   9  13   20.37    3.69
  -1   9  13   22.62    3.92
  -1   9  12    0.57    1.30
  -1   9  12    0.63    1.42
  -1   9  12    1.48    1.72
  -1   9  11   49.44    5.35
  -1   9  11   58.70    6.29
  -1   9  11   47.84    5.74
  -1   9  10  127.90    9.08
  -1   9  10  129.71    9.39
  -1   9   9    9.91    2.77
  -1   9   9    4.00    2.16
  -1   9   8   24.04    3.94
  -1   9   8   27.35    4.43
  -1   9   7   31.12    4.48
   1  -9  -7   17.57    5.54
  -1   9   6 1030.60   24.88
   1  -9  -6  935.92   39.77
  -1   9   5    0.57    1.59
  -1   9   5    1.23    1.25
  -1   9   4   32.20    4.35
  -1   9   4   26.35    3.83
   1  -9  -4   30.95    7.31
  -1   9   3    8.22    2.50
   1  -9  -3    4.91    3.14
  -1   9   2   13.19    2.74
   1  -9  -2   12.06    4.36
  -1   9   1    8.99    2.45
   1  -9  -1    3.58    3.20
  -1   9   0  112.21    7.64
   1  -9   0  112.28   13.29
  -1   9  -1    0.60    0.78
   1  -9   1   -1.32    2.05
  -1   9  -2  102.37    7.78
   1  -9   2  113.01   13.62
  -1   9  -3  107.91    8.07
   1  -9   3  110.00   13.68
  -1   9  -4   29.41    4.33
   1  -9   4   33.88    7.83
   1  -9   4   28.22    4.14
   1  -9   5    1.27    2.28
   1  -9   5    3.35    1.63
  -1   9  -5    5.92    2.35
   1  -9   6    6.53    3.37
   1  -9   6    2.20    1.49
  -1   9  -6    1.86    1.73
   1  -9   7   23.97    4.21
  -1   9  -7   26.76    4.37
   1  -9   8    6.64    2.55
  -1   9  -8    5.08    2.35
   1  -9   9  123.77    9.56
  -1   9  -9  129.57    9.48
   1  -9  10  482.15   19.05
  -1   9 -10  486.40   17.92
  -1   9 -11    2.86    1.92
   1  -9  11    4.26    2.17
   1  -9  12  178.80   11.28
   1  -9  13   40.85    5.34
   1  -9  14    0.04    1.37
   1  -9  15  163.32    9.07
   1  -9  16   88.32    6.02
  -1   8  18   15.01    2.33
  -1   8  18   15.70    2.49
  -1   8  17    0.12    0.92
  -1   8  17    2.36    1.56
  -1   8  16   83.09    6.52
  -1   8  16   87.06    6.86
  -1   8  15    5.84    1.98
  -1   8  15    5.63    2.22
  -1   8  14  502.53   17.76
  -1   8  14  437.33   15.61
  -1   8  13  297.39   14.03
  -1   8  13  270.74   12.94
  -1   8  12  145.95    9.95
  -1   8  12  131.42    9.29
  -1   8  11   59.40    6.35
  -1   8  11   55.13    6.12
  -1   8  10   19.29    3.78
  -1   8  10   18.51    3.76
  -1   8   9  194.18   10.90
  -1   8   9  178.51   10.71
  -1   8   8  554.57   17.86
  -1   8   8  600.70   19.14
   1  -8  -7   77.93   10.76
  -1   8   7   81.10    6.70
  -1   8   7   95.69    7.51
   1  -8  -6  267.53   19.72
  -1   8   6  273.09   12.27
  -1   8   6  268.48   11.95
  -1   8   5  289.32   12.14
   1  -8  -5  347.59   22.27
  -1   8   4   60.88    5.45
   1  -8  -4   72.09   10.02
  -1   8   3   31.93    3.93
   1  -8  -3   36.56    7.25
  -1   8   2    4.37    1.56
   1  -8  -2    2.94    2.59
  -1   8   1    1.72    1.36
   1  -8  -1    5.01    2.77
   1  -8   0   -1.04    1.68
   1  -8   1  170.69   15.44
   1  -8   2   -0.53    1.74
  -1   8  -3  267.29   11.98
   1  -8   3  302.25   20.66
  -1   8  -4   14.81    2.93
   1  -8   4    8.44    2.23
  -1   8  -5  314.42   13.38
   1  -8   5  309.15   21.39
   1  -8   6   14.10    4.67
   1  -8   6   13.55    3.06
  -1   8  -6   14.48    3.11
   1  -8   7   97.31    7.98
  -1   8  -7   99.97    7.95
   1  -8   8  165.26   10.68
  -1   8  -8  167.30   10.36
   1  -8   9  545.52   19.88
  -1   8  -9  523.60   18.57
   1  -8  10  260.69   14.05
  -1   8 -10  279.94   13.62
  -1   8 -11    1.52    1.52
   1  -8  11    0.48    1.67
   1  -8  12  464.35   18.83
   1  -8  13   51.54    6.34
   1  -8  14    3.26    2.00
   1  -8  15   96.72    7.76
   1  -8  16   39.09    4.62
   1  -8  17   35.81    3.89
  -1   7  19    0.87    0.84
  -1   7  19    0.69    0.85
  -1   7  18   28.33    3.59
  -1   7  18   27.86    3.54
  -1   7  17    1.59    1.54
  -1   7  17    4.95    2.12
  -1   7  16    0.03    1.55
  -1   7  15   51.75    5.85
  -1   7  14    1.61    1.86
  -1   7  13   83.95    7.60
  -1   7  13   65.74    6.43
  -1   7  12   46.31    5.74
  -1   7  12   39.96    5.11
  -1   7  11    6.70    2.57
  -1   7  11    4.76    2.34
  -1   7  10    6.71    2.39
  -1   7  10    5.18    2.06
  -1   7   9   39.47    4.93
  -1   7   9   44.74    5.27
  -1   7   8   87.06    6.92
  -1   7   8   86.88    7.10
   1  -7  -7    9.36    3.62
  -1   7   7    7.34    2.04
  -1   7   7    9.89    2.37
   1  -7  -6   16.82    4.71
  -1   7   6   15.15    2.85
   1  -7  -5   64.40    9.03
   1  -7  -4   45.06    7.19
   1  -7  -3  262.67   17.35
   1  -7  -2  108.28   11.18
   1  -7  -1 2442.95   52.34
   1  -7   0    6.58    3.60
   1  -7   1  223.22   15.92
   1  -7   2   76.83    9.47
   1  -7   3  129.88   12.56
   1  -7   4  200.76   15.66
   1  -7   5   53.06    8.26
  -1   7  -5   39.69    4.58
   1  -7   6  981.52   35.31
  -1   7  -6  873.59   21.70
  -1   7  -7    3.57    1.68
   1  -7   7    4.03    1.66
   1  -7   7    5.80    2.75
   1  -7   8   85.65    7.44
   1  -7   8   92.27   12.18
  -1   7  -8   88.44    7.27
   1  -7   9   18.52    3.80
  -1   7  -9   18.56    3.50
   1  -7   9   13.14    5.10
  -1   7 -10    1.50    1.26
   1  -7  10   -0.52    1.36
   1  -7  11  265.52   14.16
  -1   7 -11  244.00   12.55
   1  -7  12  315.06   15.68
   1  -7  13  187.72   12.03
   1  -7  14    0.76    1.20
   1  -7  14    5.28    2.61
   1  -7  15   23.87    3.80
   1  -7  15   25.30    4.36
   1  -7  16    3.61    2.18
   1  -7  17    0.84    1.34
   1  -7  18    5.73    1.65
  -1   6  19   12.82    2.36
  -1   6  19   13.50    2.36
  -1   6  18    1.21    1.54
  -1   6  18    3.65    1.70
  -1   6  17   38.96    4.84
  -1   6  16    8.34    2.73
  -1   6  15   39.91    5.37
  -1   6  14  351.49   15.39
  -1   6  13   28.17    4.60
  -1   6  12   55.08    6.01
  -1   6  12   48.01    5.36
  -1   6  11  106.59    8.12
  -1   6  11   96.87    7.66
  -1   6  10    0.92    1.18
  -1   6  10    2.01    1.59
  -1   6  10   -2.34    2.00
  -1   6   9    2.70    1.59
  -1   6   9    1.32    1.28
  -1   6   9    0.61    1.65
  -1   6   8   91.05    6.86
  -1   6   8   95.76    9.96
  -1   6   8   97.64    7.08
   1  -6  -7    0.29    1.37
  -1   6   7   -1.74    2.03
  -1   6   6  132.77   10.10
   1  -6  -6  149.67   12.33
   1  -6  -5  363.32   19.03
   1  -6  -4  127.14   11.18
   1  -6  -3  735.52   26.45
   1  -6  -2  336.87   17.66
   1  -6  -1  898.95   28.74
   1  -6   0 1159.26   32.13
   1  -6   1 1508.64   37.29
   1  -6   2   64.02    7.83
   1  -6   3   25.76    5.10
   1  -6   4  109.26   10.58
   1  -6   5  467.34   21.86
   1  -6   5  534.22   23.65
   1  -6   6 1328.08   39.11
   1  -6   6 1308.30   36.83
   1  -6   7   32.57    5.89
   1  -6   7   35.30    6.69
   1  -6   8  351.64   14.50
   1  -6   8  372.14   22.54
   1  -6   9   41.89    5.26
   1  -6   9   35.03    7.58
  -1   6  -9   40.84    4.84
   1  -6  10   22.80    4.22
  -1   6 -10   22.20    3.88
   1  -6  10   24.52    6.88
   1  -6  11  127.08    9.58
  -1   6 -11  116.36    8.52
   1  -6  11  114.18    8.80
   1  -6  12   19.49    4.15
   1  -6  12   14.74    3.50
   1  -6  12   11.91    4.86
   1  -6  13   11.39    3.36
   1  -6  13   12.41    3.15
   1  -6  14    3.64    2.63
   1  -6  14    9.44    2.94
   1  -6  15    4.94    2.42
   1  -6  15    1.18    1.56
   1  -6  16   60.72    6.65
   1  -6  16   64.64    6.50
   1  -6  17   18.07    3.47
   1  -6  17   21.46    3.62
   1  -6  18   22.32    3.38
  -1   6 -19    0.68    0.71
   1  -6  19    0.94    1.08
  -1   5  20   38.54    3.55
  -1   5  19   10.23    2.29
  -1   5  19    7.12    1.90
  -1   5  18    1.01    1.43
  -1   5  18    2.57    1.81
  -1   5  17   14.54    3.21
  -1   5  16   63.92    6.53
  -1   5  15    1.14    1.72
  -1   5  14    0.28    1.71
  -1   5  13   76.29    7.54
  -1   5  13   64.91   10.83
  -1   5  12   34.16    5.00
  -1   5  12   38.08    4.92
  -1   5  12   40.19    8.31
  -1   5  11   58.69    6.27
  -1   5  11   71.20    6.40
  -1   5  11   68.02   10.04
  -1   5  11   56.91    5.64
  -1   5  10   51.69    5.81
  -1   5  10   75.24    6.41
  -1   5  10   67.48    9.41
  -1   5  10   55.28    5.44
  -1   5  10   70.88    5.94
  -1   5   9  189.15    9.79
  -1   5   9  177.35    8.99
  -1   5   8    0.38    1.48
   1  -5  -7   93.04    8.78
  -1   5   7  100.91    9.34
  -1   5   6    1.96    1.56
   1  -5  -6    2.20    1.91
  -1   5   5  156.45    9.96
   1  -5  -5  164.26   11.59
   1  -5  -4 3857.34   55.68
  -1   5   4 4005.70   46.50
   1  -5  -3  441.83   18.45
   1  -5  -2  237.24   13.41
   1  -5  -1    1.28    1.86
   1  -5   0 1008.76   27.13
   1  -5   1  227.28   13.13
   1  -5   2  423.35   17.92
   1  -5   3  141.10   10.45
   1  -5   3  152.54   10.55
   1  -5   4   40.40    5.74
   1  -5   4   47.22    6.36
   1  -5   5 1014.17   29.43
   1  -5   5  949.26   27.79
   1  -5   6 1468.40   34.98
   1  -5   6 1667.38   39.95
   1  -5   7   77.78    8.31
   1  -5   7   71.18    8.89
   1  -5   8  244.46   17.13
   1  -5   9   11.96    2.86
   1  -5   9   12.94    4.58
   1  -5  10    6.43    2.52
  -1   5 -10    6.15    1.92
   1  -5  10    8.05    3.83
   1  -5  10    2.95    1.71
   1  -5  11  110.52    8.80
   1  -5  11  100.57   12.79
   1  -5  11   89.70    7.81
   1  -5  12  159.95   10.76
   1  -5  12  154.68   16.78
   1  -5  12  169.02   10.92
   1  -5  13    9.05    2.79
   1  -5  13    9.26    4.45
   1  -5  13   12.44    3.42
   1  -5  14   60.27    6.87
   1  -5  14   63.92    7.21
   1  -5  15  365.36   16.58
   1  -5  15  391.73   17.27
   1  -5  16   -0.03    1.52
   1  -5  16    2.27    2.52
   1  -5  17   52.61    6.01
   1  -5  17   58.20    6.22
   1  -5  18    1.70    1.47
   1  -5  18    2.07    1.79
   1  -5  19    8.09    2.04
  -1   4  20    4.11    1.43
  -1   4  19   59.98    5.34
  -1   4  19   54.49    4.81
  -1   4  18   45.99    5.04
  -1   4  17  177.00   10.39
  -1   4  16   77.43    7.23
  -1   4  15   43.00    5.61
  -1   4  14    0.68    1.51
  -1   4  14   -1.10    1.32
  -1   4  14   -0.69    2.91
  -1   4  13   40.62    5.20
  -1   4  13   31.95    4.60
  -1   4  13   35.28    8.38
  -1   4  12   28.67    4.33
  -1   4  12   24.85    6.64
  -1   4  12   19.11    3.79
  -1   4  11   37.78    4.67
  -1   4  11   38.94    7.60
  -1   4  11   31.52    4.64
  -1   4  11   36.50    4.34
  -1   4  10   75.65    9.63
  -1   4  10   79.57    6.36
  -1   4  10   78.13    6.02
  -1   4   9  110.98   10.98
  -1   4   8   28.35    4.35
  -1   4   8   29.03    5.25
  -1   4   7   94.37    7.48
   1  -4  -7  106.02    8.32
  -1   4   7   93.55    8.64
   1  -4  -6    2.23    1.80
  -1   4   6    4.84    1.78
  -1   4   6    3.09    1.91
  -1   4   5   42.61    4.45
  -1   4   5   39.88    5.02
   1  -4  -5   47.28    5.63
   1  -4  -4  838.50   23.02
  -1   4   4  886.51   21.26
   1  -4  -3  232.47   11.95
  -1   4   3  226.99    9.94
   1  -4  -2   64.35    6.34
   1  -4  -1 1568.97   30.19
   1  -4   0  628.17   18.96
   1  -4   1 1145.68   25.91
   1  -4   2  712.26   20.54
   1  -4   2  675.20   18.61
   1  -4   3  685.46   19.67
   1  -4   3  700.31   20.61
   1  -4   4  753.30   21.81
   1  -4   4  773.93   22.14
   1  -4   5   41.57    5.62
   1  -4   5   49.70    5.76
   1  -4   6    7.51    2.41
   1  -4   6    7.93    2.95
   1  -4   7  120.60   10.59
   1  -4   7  110.53    8.74
   1  -4   8  128.78   11.76
   1  -4   9  486.95   23.91
   1  -4  10  333.55   14.00
   1  -4  10  386.44   22.65
   1  -4  11   27.16    4.30
   1  -4  11   17.06    5.39
   1  -4  11   22.44    3.87
   1  -4  12  153.57   10.42
   1  -4  12  158.15   16.17
   1  -4  12  164.30   10.57
   1  -4  13   23.55    4.31
   1  -4  13   15.68    5.88
   1  -4  13   25.72    4.47
   1  -4  14   96.75    8.70
   1  -4  14   99.64    8.84
   1  -4  15   37.80    5.66
   1  -4  15   35.45    5.37
   1  -4  16   69.96    7.32
   1  -4  16   60.90    6.89
   1  -4  17   21.50    4.09
   1  -4  17   25.05    4.47
   1  -4  18    3.97    2.17
   1  -4  18    2.25    1.45
   1  -4  19    4.24    1.86
   1  -4  20    2.96    1.12
  -1   4 -20    2.71    1.31
  -1   3  20   28.94    3.28
  -1   3  19   20.38    3.30
  -1   3  19   17.41    2.80
  -1   3  18  172.35    9.43
  -1   3  17   39.87    4.99
  -1   3  16   15.12    3.45
  -1   3  15    7.32    2.73
  -1   3  15   12.62    3.13
  -1   3  14    2.88    1.75
  -1   3  14    4.29    3.54
  -1   3  14    3.87    1.92
  -1   3  14    4.02    2.03
  -1   3  13    2.86    1.69
  -1   3  13   -0.71    2.05
  -1   3  12   57.50    5.85
  -1   3  12   52.58    9.02
  -1   3  12   45.18    5.51
  -1   3  12   52.83    5.31
  -1   3  11    3.20    1.57
  -1   3  11    1.59    1.38
  -1   3  11    1.84    1.35
  -1   3  10   18.47    4.23
  -1   3   9  178.86   11.71
  -1   3   8 1100.34   27.04
  -1   3   7 1780.17   31.56
   1  -3  -7 1672.06   28.21
  -1   3   6  957.28   21.16
   1  -3  -6  921.27   21.62
  -1   3   5  184.99    8.62
   1  -3  -5  190.15    9.81
  -1   3   5  195.43   10.53
  -1   3   4   80.07    5.13
   1  -3  -4   87.97    6.58
  -1   3   4   81.29    6.24
  -1   3   3  382.63   12.46
   1  -3  -3  426.84   14.17
   1  -3  -2 6038.22   52.87
  -1   3   2 6466.70   46.98
   1  -3  -1 2187.59   31.52
   1  -3   0   93.54    6.51
   1  -3   1 1622.73   26.77
   1  -3   1 1484.38   22.22
   1  -3   2   96.56    6.14
   1  -3   2   96.79    6.80
   1  -3   3  172.03    8.86
   1  -3   3  183.31    9.43
   1  -3   4 1516.29   26.86
   1  -3   4 1447.55   27.69
   1  -3   5 1189.69   24.14
   1  -3   5 1232.12   27.62
   1  -3   6 3891.68   52.58
   1  -3   6 3627.16   42.79
   1  -3   7 1470.23   27.30
   1  -3   7 1568.78   35.98
   1  -3   8    9.86    3.61
   1  -3   9   95.24   10.16
   1  -3  10  356.33   20.82
   1  -3  11  711.21   20.89
   1  -3  11  698.97   20.51
   1  -3  12   35.65    5.07
   1  -3  12   40.40    8.03
   1  -3  12   35.25    5.08
   1  -3  13   14.51    3.60
   1  -3  13   17.21    5.37
   1  -3  13   12.41    3.26
   1  -3  14    2.46    1.62
   1  -3  14    0.23    1.73
   1  -3  14    4.00    1.98
   1  -3  15    3.47    2.23
   1  -3  15    6.91    2.74
   1  -3  16   12.34    3.72
   1  -3  16   11.03    3.37
   1  -3  17  194.40   12.11
   1  -3  17  182.13   11.37
   1  -3  18    0.06    1.51
   1  -3  18    0.01    1.33
   1  -3  19   15.49    3.22
   1  -3  19   16.34    2.98
   1  -3  20   15.35    2.45
  -1   3 -21    5.73    1.53
  -1   2  20   20.16    2.78
   1  -2 -19   34.07    4.00
  -1   2  19   53.18    5.07
  -1   2  18   86.09    6.53
  -1   2  18   97.20    7.66
  -1   2  17   65.62    6.21
  -1   2  17   66.85    6.79
  -1   2  16   35.59    4.87
  -1   2  16   31.71    5.09
  -1   2  15   24.80    4.04
  -1   2  15   25.98    4.48
  -1   2  14   57.14    6.08
  -1   2  14   50.53    9.84
  -1   2  14   56.35    6.38
  -1   2  14   51.19    6.08
  -1   2  13   66.48    6.79
  -1   2  13   83.04    7.14
  -1   2  13   65.01    6.69
  -1   2  12  104.97    7.71
  -1   2  12   98.41    7.14
  -1   2  12   88.75    7.55
  -1   2  12  106.69   11.50
  -1   2  12   82.73    7.36
  -1   2  11   19.13    4.59
  -1   2  11   20.60    3.28
  -1   2  11   17.84    3.00
  -1   2  10    1.59    1.77
  -1   2   9  152.29   10.92
  -1   2   8   17.61    3.54
  -1   2   7  881.25   21.94
  -1   2   6   56.89    5.13
   1  -2  -6   58.15    4.42
  -1   2   5  741.80   16.46
   1  -2  -5  797.67   16.95
  -1   2   4   31.08    2.97
   1  -2  -4   36.54    3.69
   1  -2  -3 1768.43   24.41
  -1   2   3 1703.42   25.08
   1  -2  -2  808.98   16.61
  -1   2   2  877.32   16.58
   1  -2  -1  497.76   13.06
  -1   2   1  486.77   11.59
   1  -2   0  231.99    8.97
   1  -2   1  248.07    7.36
   1  -2   1  188.78    8.16
   1  -2   2 5122.53   42.72
   1  -2   2 5015.21   38.17
   1  -2   3 1538.33   23.56
   1  -2   3 1680.78   24.26
   1  -2   4  180.71    8.98
   1  -2   4  173.09    7.92
   1  -2   5  992.67   22.85
   1  -2   5 1005.52   19.06
   1  -2   6   42.47    5.26
   1  -2   6   41.98    4.00
   1  -2   7  978.69   26.52
   1  -2   7  815.59   16.82
   1  -2   8  892.03   27.35
   1  -2   9  230.68   14.97
   1  -2  10   10.78    3.88
   1  -2  11   41.84    5.00
   1  -2  11   36.04    6.94
   1  -2  11   34.51    4.52
   1  -2  12  190.92   11.08
   1  -2  12  209.61   17.43
   1  -2  12  206.02   11.52
   1  -2  13    3.75    2.00
   1  -2  13    1.30    2.25
   1  -2  13   -0.85    1.55
   1  -2  14   -0.16    1.20
   1  -2  14   -2.72    2.95
   1  -2  14    1.26    1.52
   1  -2  15    1.89    1.86
   1  -2  15   -1.60    1.83
   1  -2  16   17.66    4.11
   1  -2  16   17.82    3.91
   1  -2  17   33.04    5.44
   1  -2  17   34.75    5.05
   1  -2  18   63.17    6.83
   1  -2  18   68.46    6.70
   1  -2  19    8.47    2.81
   1  -2  19   11.86    2.59
   1  -2  20   68.61    5.19
  -1   2 -21    5.30    1.72
  -1   1  20    3.52    1.20
   1  -1 -20    2.78    1.36
  -1   1  19   54.61    5.02
  -1   1  19   55.39    5.59
  -1   1  18   18.03    3.23
  -1   1  18   18.08    3.64
  -1   1  17  111.72    8.97
  -1   1  16    2.08    1.47
  -1   1  16    0.84    1.66
  -1   1  15  108.19    8.18
  -1   1  15   87.26    7.96
  -1   1  15  101.21    8.75
  -1   1  14  389.91   15.34
  -1   1  14  363.32   16.13
  -1   1  14  415.76   17.45
  -1   1  13   23.00    3.74
  -1   1  13   25.22    4.29
  -1   1  13   20.23    5.53
  -1   1  13   22.68    4.09
  -1   1  12   22.85    3.47
  -1   1  12   19.15    3.73
  -1   1  12   23.39    3.59
  -1   1  12   25.11    5.69
  -1   1  12   16.37    3.27
  -1   1  11   31.82    3.91
  -1   1  11   29.34    5.72
  -1   1  10  326.30   17.60
  -1   1   9   22.06    4.16
  -1   1   8  634.61   20.55
  -1   1   7  133.48    8.68
   1  -1  -6    5.19    1.03
  -1   1   6    4.41    1.67
  -1   1   5  278.61   10.16
   1  -1  -5  284.81    7.98
  -1   1   4 4640.63   35.68
   1  -1  -4 4583.17   34.24
  -1   1   3  513.52   10.94
  -1   1   3  541.46   10.13
  -1   1   2  287.61    5.47
  -1   1   2  283.58    8.04
  -1   1   1   21.33    2.28
  -1   1   1   23.21    2.41
  -1   1   0 2884.42   25.09
   1  -1   0 2863.94   12.84
  -1   1  -1  126.97    5.29
   1  -1   1  137.26    4.39
   1  -1   2   14.22    1.88
  -1   1  -2   12.69    1.81
  -1   1  -3 6058.05   37.00
   1  -1   3 5958.98   42.43
   1  -1   4 9999.00   62.05
   1  -1   5 3197.20   38.93
   1  -1   5 2893.76   27.82
   1  -1   6    7.31    2.46
   1  -1   6    9.15    1.58
   1  -1   7 1041.88   26.17
   1  -1   7  816.82   12.98
   1  -1   8 1490.36   33.90
   1  -1   9   18.16    4.34
   1  -1  10    4.37    3.12
   1  -1  11  157.66   13.77
   1  -1  12    2.23    1.79
   1  -1  12    1.32    1.33
   1  -1  12    2.92    2.19
   1  -1  13   57.15    5.26
   1  -1  13   70.75    6.99
   1  -1  13   72.32    6.93
   1  -1  13   78.89   11.15
   1  -1  14   45.90    4.87
   1  -1  14   53.82    6.30
   1  -1  14   52.50    6.28
   1  -1  14   52.46   10.03
   1  -1  15  144.54    8.74
   1  -1  15  176.36   11.43
   1  -1  15  192.03   12.08
   1  -1  15  177.93   18.84
   1  -1  16   21.49    4.29
   1  -1  16   25.55    4.62
   1  -1  17   30.00    4.70
   1  -1  17   39.89    5.76
   1  -1  18    6.01    2.28
   1  -1  18    4.47    2.57
   1  -1  19   -2.45    1.48
   1  -1  19   -2.02    1.75
  -1   1 -20    9.21    2.60
  -1   1 -21   90.87    6.15
   1   0 -20   24.68    3.35
  -1   0  20   30.06    3.72
  -1   0  19    1.50    1.46
  -1   0  18   38.59    4.46
  -1   0  18   38.49    5.22
  -1   0  17   10.14    3.16
  -1   0  16   39.97    5.74
  -1   0  15   12.85    3.16
  -1   0  15    8.92    2.78
  -1   0  14   99.24    8.73
  -1   0  14   95.81    8.29
  -1   0  13  174.59   11.12
  -1   0  13  155.32   15.45
  -1   0  13  141.60    9.92
  -1   0  12   27.43    3.81
  -1   0  12   35.31    4.93
  -1   0  12   27.51    4.20
  -1   0  12   39.86    7.30
  -1   0  12   31.14    3.94
  -1   0  11   26.01    4.07
  -1   0  11   27.06    5.71
  -1   0  10  942.77   30.84
  -1   0   9    1.02    1.52
  -1   0   8  513.99   19.23
  -1   0   7   82.60    7.05
  -1   0   6   71.17    5.99
  -1   0   5   99.89    6.35
  -1   0   5   85.43    3.42
  -1   0   4 3569.06   33.36
  -1   0   4 3476.08   23.71
  -1   0   3 7824.75   37.70
  -1   0   3 7799.63   42.31
  -1   0   2  648.91   11.16
  -1   0   2  659.47   10.19
  -1   0   1  433.20    9.02
  -1   0   1  422.50    6.29
  -1   0   1  433.53    9.53
  -1   0   0   43.70    2.93
  -1   0  -1 2268.58   20.72
  -1   0  -2  106.01    4.57
   1   0   2  107.57    4.84
   1   0   3 2577.23   27.51
  -1   0  -3 2392.08   21.44
  -1   0  -4 1050.77   13.84
   1   0   4 1029.48   19.60
   1   0   5   89.04    6.44
  -1   0  -5   69.09    3.38
   1   0   6  122.59    8.24
   1   0   7  594.35   19.55
   1   0   7  351.21    5.63
   1   0   8 1987.22   38.78
   1   0   9  884.89   27.92
   1   0  10   31.50    5.80
   1   0  11   -1.20    2.01
   1   0  12  186.86   10.56
   1   0  12  222.01   17.24
   1   0  12  197.83   10.93
   1   0  13   89.79    6.66
   1   0  13   96.95    7.96
   1   0  13  110.16   12.97
   1   0  13  102.47    8.33
   1   0  14  237.75   11.28
   1   0  14  267.39   13.59
   1   0  14  251.65   20.90
   1   0  15   49.50    5.37
   1   0  15   54.57    6.32
   1   0  15   48.88    6.22
   1   0  15   55.91   10.51
   1   0  16  102.51    7.62
   1   0  16  107.46    8.81
   1   0  16  110.11    9.41
   1   0  17   -1.78    1.43
   1   0  17    1.81    1.84
   1   0  17    4.78    2.58
   1   0  18   -0.76    1.20
   1   0  18    0.98    1.72
   1   0  19    3.35    2.04
  -1   0 -20   -3.47    1.96
  -1   0 -21   15.89    2.77
  -1  -1  20    1.05    1.15
  -1  -1  19   81.92    6.97
  -1  -1  18   49.91    5.96
  -1  -1  17    1.55    1.81
  -1  -1  16  286.51   14.99
  -1  -1  16  241.16   12.99
  -1  -1  15  754.33   24.38
  -1  -1  15  668.89   22.05
  -1  -1  14  162.71   11.12
  -1  -1  14  128.65   15.09
  -1  -1  14  140.65   10.06
  -1  -1  13  394.61   16.58
  -1  -1  13  387.43   24.84
  -1  -1  12   56.87    6.24
  -1  -1  12   60.80    9.48
  -1  -1  11   69.42    6.45
  -1  -1  11   84.59   10.40
  -1  -1  10   21.50    5.06
  -1  -1   9   72.21    8.31
  -1  -1   8  295.15   15.21
  -1  -1   7  189.57   11.33
  -1  -1   6   71.43    6.42
  -1  -1   5  610.17   10.06
  -1  -1   5  723.57   18.29
  -1  -1   4 1153.42   15.31
  -1  -1   4 1262.24   21.86
  -1  -1   3 9645.87   44.47
  -1  -1   3 9401.26   53.71
  -1  -1   2 1363.92   17.22
  -1  -1   2 1410.80   18.36
  -1  -1   1  372.54    8.86
  -1  -1   1  387.07    8.85
  -1  -1   1  376.56    8.58
  -1  -1   0   76.82    4.05
  -1  -1  -1  461.26    9.84
  -1  -1  -2   48.65    3.28
  -1  -1  -3  483.83   10.22
  -1  -1  -4   26.78    2.43
   1   1   4   24.00    3.30
  -1  -1  -5  669.39   11.92
   1   1   5  707.83   18.43
  -1  -1  -6 1963.82   18.46
   1   1   6 2322.28   35.80
  -1  -1  -7    4.07    0.58
   1   1   7   10.08    2.85
   1   1   8  551.64   20.46
   1   1   9  232.03   14.22
   1   1  10   24.27    5.00
   1   1  11    2.14    2.34
   1   1  12    6.33    1.96
   1   1  12    4.68    3.36
   1   1  12    5.45    2.06
   1   1  13  111.59    7.58
   1   1  13  109.77    8.29
   1   1  13  127.40    9.18
   1   1  13  127.43   13.69
   1   1  14  238.60   11.40
   1   1  14  234.93   12.39
   1   1  14  246.89   13.40
   1   1  14  243.98   20.40
   1   1  15  269.07   12.48
   1   1  15  276.84   13.77
   1   1  15  289.21   14.89
   1   1  15  268.66   22.67
   1   1  16   45.33    5.30
   1   1  16   44.61    5.64
   1   1  16   54.19    6.74
   1   1  17   55.85    5.72
   1   1  17   61.55    6.45
   1   1  17   67.70    7.43
   1   1  18   13.65    3.57
  -1  -1 -19   10.07    3.08
  -1  -1 -20    4.97    2.03
  -1  -1 -21   42.76    4.44
  -1  -2  20   59.80    5.23
  -1  -2  19    2.05    1.59
  -1  -2  18   36.30    5.05
  -1  -2  17    6.49    2.78
  -1  -2  16  115.75    9.58
  -1  -2  16  121.25    9.26
  -1  -2  15   11.74    3.46
  -1  -2  15   16.55    3.63
  -1  -2  14   36.04    8.36
  -1  -2  14   41.76    5.92
  -1  -2  14   35.37    5.02
  -1  -2  13   14.49    5.42
  -1  -2  13   15.94    3.82
  -1  -2  13   11.57    3.02
  -1  -2  12   12.23    4.35
  -1  -2  12   10.48    3.05
  -1  -2  12   11.14    2.82
  -1  -2  11   15.15    3.26
  -1  -2  11   13.60    4.88
  -1  -2  10  129.78   12.27
  -1  -2   9  642.80   25.39
  -1  -2   8  106.63    9.67
  -1  -2   7  199.53   12.19
  -1  -2   6  669.05   20.56
  -1  -2   6  503.97   10.71
  -1  -2   5    3.33    1.69
  -1  -2   5    4.16    1.25
  -1  -2   4   41.70    4.51
  -1  -2   4   36.87    3.41
  -1  -2   3 2068.43   28.53
  -1  -2   3 2091.20   24.40
  -1  -2   2  172.34    6.96
  -1  -2   2  175.26    7.71
  -1  -2   1 2458.43   26.00
  -1  -2   1 2385.08   20.79
  -1  -2   0   51.15    3.90
  -1  -2  -1 4540.47   35.60
  -1  -2  -2   40.95    3.51
  -1  -2  -3  451.06   11.59
  -1  -2  -4  246.60    8.64
  -1  -2  -5    4.61    1.35
   1   2   6    9.34    2.68
  -1  -2  -6    8.20    1.70
   1   2   7 1487.98   31.93
  -1  -2  -7 1279.78   17.99
   1   2   8  791.07   24.90
   1   2   9  433.49   19.75
   1   2  10    1.73    1.93
   1   2  11  225.78   16.28
   1   2  12  530.29   15.78
   1   2  12  511.65   17.68
   1   2  13   37.44    4.51
   1   2  13   32.66    4.50
   1   2  13   36.06    7.58
   1   2  13   36.89    5.08
   1   2  14  197.92   10.49
   1   2  14  187.06   10.87
   1   2  14  214.60   19.05
   1   2  14  216.99   12.55
   1   2  15  448.55   16.29
   1   2  15  428.39   16.73
   1   2  15  393.89   27.16
   1   2  15  460.53   18.75
   1   2  16   36.67    5.62
   1   2  16   44.43    5.40
   1   2  16   34.11    4.75
   1   2  17  236.71   13.70
   1   2  17  240.13   11.93
   1   2  17  235.66   11.82
   1   2  18   -0.42    1.35
  -1  -2 -19  161.17   10.09
  -1  -2 -20    7.40    2.39
   1   2  21    1.30    0.89
  -1  -2 -21    2.62    1.36
  -1  -3  20   28.43    3.49
  -1  -3  19    4.17    1.95
  -1  -3  18   -0.36    1.51
  -1  -3  17   21.45    4.30
  -1  -3  16   38.65    5.25
  -1  -3  16   46.47    6.04
  -1  -3  16   51.69    5.93
  -1  -3  15   -5.47    2.91
  -1  -3  15    0.78    1.43
  -1  -3  14   -3.71    3.50
  -1  -3  14   -0.99    2.57
  -1  -3  14    2.45    1.68
  -1  -3  13   47.41    9.24
  -1  -3  13   48.02    6.07
  -1  -3  13   47.93    5.86
  -1  -3  12   71.17   10.83
  -1  -3  12   71.78    7.08
  -1  -3  12   66.64    6.75
  -1  -3  11   38.87    7.67
  -1  -3  11   46.95    5.48
  -1  -3  11   42.74    5.27
  -1  -3  10    5.44    3.03
  -1  -3  10    7.85    2.37
  -1  -3   9  655.58   26.62
  -1  -3   8  269.92   16.08
  -1  -3   7  121.20   10.12
  -1  -3   6   41.33    4.06
  -1  -3   6   44.91    5.92
  -1  -3   5   66.89    5.24
  -1  -3   5   70.49    6.79
  -1  -3   4    6.05    1.79
  -1  -3   4    5.20    2.29
  -1  -3   3 3418.51   37.14
  -1  -3   3 3463.93   41.26
  -1  -3   2 1423.02   23.47
  -1  -3   2 1279.63   24.09
  -1  -3   1  801.38   17.59
  -1  -3   1  756.94   10.93
  -1  -3   0    1.14    1.23
  -1  -3  -1 1403.21   23.18
  -1  -3  -2 1218.78   21.83
  -1  -3  -3  145.49    7.65
  -1  -3  -4  557.39   15.10
  -1  -3  -5   62.23    5.16
  -1  -3  -6  707.32   17.32
  -1  -3  -7   -0.43    0.85
   1   3   7   -0.09    1.88
   1   3   8  218.36   13.60
   1   3   9  272.74   16.03
   1   3  10   71.94    9.06
   1   3  11  329.62   20.01
   1   3  12  393.43   15.51
   1   3  12  453.03   14.71
   1   3  13   62.19    6.51
   1   3  13   47.85    8.52
   1   3  13   64.02    5.87
   1   3  14   75.94    7.50
   1   3  14   66.12   10.99
   1   3  14   71.72    6.48
   1   3  15   52.84    5.74
   1   3  15   58.06    6.72
   1   3  15   44.85    9.37
   1   3  16   24.54    4.66
   1   3  16   24.41    4.13
   1   3  17   15.35    3.67
  -1  -3 -17   20.85    4.21
   1   3  17   15.61    3.41
   1   3  17   16.73    3.45
   1   3  18   90.35    7.22
  -1  -3 -18   80.72    7.48
   1   3  19    2.86    1.56
  -1  -3 -19    2.69    1.80
  -1  -3 -20  138.31    8.25
  -1  -3 -21   -0.52    0.84
  -1  -4  20   72.45    5.10
  -1  -4  19   -1.32    1.26
  -1  -4  18   41.12    5.10
  -1  -4  17    8.77    2.94
  -1  -4  17    9.41    2.50
  -1  -4  16   -0.46    2.61
  -1  -4  16    2.04    1.87
  -1  -4  15   -1.72    2.93
  -1  -4  15    0.47    1.48
  -1  -4  14   45.58    6.06
  -1  -4  14   47.47    6.06
  -1  -4  13    7.91    4.25
  -1  -4  13    9.87    3.12
  -1  -4  13    8.72    2.85
  -1  -4  12    5.29    3.53
  -1  -4  12    1.99    1.98
  -1  -4  12    1.56    1.78
  -1  -4  11   42.56    8.21
  -1  -4  11   45.77    5.52
  -1  -4  11   43.19    5.48
  -1  -4  10   34.78    7.00
  -1  -4  10   30.88    4.35
  -1  -4  10   32.66    4.56
  -1  -4   9  116.61   11.97
  -1  -4   8    3.85    2.68
  -1  -4   7   81.08    8.83
  -1  -4   6    4.41    1.75
  -1  -4   6    6.07    3.17
  -1  -4   5   99.48    8.76
  -1  -4   5  112.06    7.88
  -1  -4   4    7.51    2.81
  -1  -4   4    6.44    2.14
  -1  -4   3  744.81   19.84
  -1  -4   3  702.23   20.97
  -1  -4   2  212.01    6.69
  -1  -4   2  266.46   11.78
  -1  -4   1 1133.60   23.87
  -1  -4   0  309.58   12.46
  -1  -4  -1 2279.72   33.74
  -1  -4  -2  997.51   22.60
  -1  -4  -3 2169.22   33.69
  -1  -4  -4    2.47    1.65
  -1  -4  -5   69.03    6.21
  -1  -4  -6  363.68   14.30
  -1  -4  -7   84.19    7.01
   1   4   8 1267.44   34.64
  -1  -4  -8 1116.86   24.83
   1   4   9 1205.58   35.16
   1   4  10  397.82   21.32
   1   4  11  596.79   27.56
   1   4  11  526.75   15.48
   1   4  12  291.94   20.52
   1   4  12  279.49   11.84
   1   4  13   25.74    4.21
   1   4  13   22.25    6.18
   1   4  13   26.57    3.91
   1   4  14  143.42    9.03
   1   4  14  127.79   14.85
   1   4  14  143.13   10.33
   1   4  15   33.11    4.66
   1   4  15   23.07    4.33
  -1  -4 -15   25.13    4.28
  -1  -4 -16   -0.29    1.56
   1   4  16    0.10    1.50
  -1  -4 -17    2.70    1.71
   1   4  17    1.84    1.68
   1   4  17    3.70    1.84
   1   4  18   14.84    3.21
  -1  -4 -18   13.12    3.06
   1   4  19   -0.61    1.06
  -1  -4 -19    2.84    1.70
   1   4  20   24.37    3.20
  -1  -4 -20   26.39    3.47
  -1  -5  19   21.96    3.13
  -1  -5  18   -0.64    1.42
  -1  -5  18   -1.90    1.02
  -1  -5  17    5.05    2.40
  -1  -5  17    1.32    1.34
  -1  -5  16   11.64    3.26
  -1  -5  16   10.81    3.01
  -1  -5  15   37.96    5.82
  -1  -5  15   35.92    5.24
  -1  -5  14   56.58    6.81
  -1  -5  14   60.06    7.03
  -1  -5  13  262.69   14.22
  -1  -5  13  255.22   14.09
  -1  -5  12   48.76   10.00
  -1  -5  12   45.54    5.89
  -1  -5  12   41.67    5.77
  -1  -5  11   14.60    5.89
  -1  -5  11   11.71    2.98
  -1  -5  11    9.73    2.99
  -1  -5  10   69.95   10.42
  -1  -5  10   67.03    6.53
  -1  -5  10   66.45    6.52
  -1  -5   9  147.40   14.13
  -1  -5   9  134.83    8.76
  -1  -5   9  146.45    9.33
  -1  -5   8   28.98    6.04
  -1  -5   7   16.50    4.47
  -1  -5   6 1837.98   36.50
  -1  -5   6 1857.02   42.36
  -1  -5   5  205.89   12.18
  -1  -5   5  201.30   13.48
  -1  -5   4   66.89    6.84
  -1  -5   4   65.40    7.63
  -1  -5   3  329.61   14.92
  -1  -5   3  252.67    8.22
  -1  -5   2    0.43    0.36
  -1  -5   2    0.27    1.57
  -1  -5   1  497.76   17.94
  -1  -5   0   89.71    7.61
  -1  -5  -1  333.59   14.50
  -1  -5  -2 1555.40   31.59
  -1  -5  -3  135.78    9.48
  -1  -5  -4 1877.40   35.58
  -1  -5  -5  476.93   18.20
  -1  -5  -6  143.40   10.24
  -1  -5  -7  142.93   10.22
   1   5   8  120.23   11.27
  -1  -5  -8  113.49    9.08
   1   5   9   18.87    4.97
   1   5  10    1.42    2.06
   1   5  11    6.70    1.96
   1   5  11    5.50    3.07
   1   5  12  446.71   15.19
   1   5  12  466.56   26.36
  -1  -5 -13    6.61    2.26
   1   5  13    6.06    2.38
   1   5  13    5.73    3.49
  -1  -5 -14  367.71   15.30
   1   5  14  363.69   14.56
   1   5  15  173.59   10.34
  -1  -5 -15  186.17   11.04
   1   5  16  201.16   11.13
  -1  -5 -16  195.15   11.38
   1   5  17   35.66    4.83
  -1  -5 -17   39.29    5.02
   1   5  17   38.55    5.17
  -1  -5 -18    3.88    1.62
   1   5  18    2.50    1.76
   1   5  19    0.98    1.36
   1   5  20  174.54    8.29
   1   5  21   80.50    5.17
  -1  -6  18    6.87    1.95
  -1  -6  18    4.31    1.40
  -1  -6  17   13.23    3.04
  -1  -6  17   11.66    2.52
  -1  -6  16   36.10    5.04
  -1  -6  16   37.03    5.02
  -1  -6  15   14.76    3.71
  -1  -6  15   14.42    3.49
  -1  -6  14  121.09    9.59
  -1  -6  14  121.05    9.70
  -1  -6  13    3.18    2.36
  -1  -6  13    2.53    2.00
  -1  -6  12   22.28    7.02
  -1  -6  12   31.71    4.93
  -1  -6  12   31.29    5.21
  -1  -6  11   42.89    9.10
  -1  -6  11   46.35    5.80
  -1  -6  11   42.85    5.61
  -1  -6  10  212.93   19.14
  -1  -6  10  211.45   11.82
  -1  -6  10  233.80   12.68
  -1  -6   9  310.38   21.85
  -1  -6   9  253.52   12.33
  -1  -6   9  288.56   13.54
  -1  -6   8  211.77   10.74
  -1  -6   8  247.78   12.03
  -1  -6   7  111.55   12.17
  -1  -6   6   98.91    9.46
  -1  -6   6  100.53   10.92
  -1  -6   5  420.05   19.35
  -1  -6   4   53.37    6.85
  -1  -6   3   70.11    7.85
  -1  -6   2   25.04    4.92
  -1  -6   1  847.99   26.13
  -1  -6   0   34.93    5.49
  -1  -6  -1  142.73   10.59
  -1  -6  -2   19.84    4.31
  -1  -6  -3   48.01    6.38
  -1  -6  -4   14.94    3.99
  -1  -6  -5  489.48   20.38
  -1  -6  -6    1.29    1.75
  -1  -6  -7   33.27    5.63
  -1  -6  -8   53.76    7.04
   1   6   9   51.14    8.26
   1   6  10   37.62    4.20
   1   6  10   51.54    8.51
   1   6  11   -0.23    2.13
   1   6  11    4.97    2.05
   1   6  12    0.73    1.60
   1   6  12    2.04    1.76
   1   6  13   75.04   11.30
   1   6  13   85.79    7.07
   1   6  14    7.60    2.55
   1   6  15  114.62    8.44
   1   6  16   59.26    6.43
   1   6  16   49.24    5.59
   1   6  17   58.35    6.18
   1   6  18    9.89    2.85
   1   6  19    6.86    2.03
   1   6  20   13.55    2.39
   1   6  21  152.61    6.57
  -1  -7  17   23.09    3.37
  -1  -7  17   24.10    3.44
  -1  -7  16   50.72    5.44
  -1  -7  16   46.45    5.27
  -1  -7  15  221.26   12.14
  -1  -7  15  207.27   11.63
  -1  -7  14  206.23   12.38
  -1  -7  14  183.79   11.47
  -1  -7  13  113.16    9.46
  -1  -7  13  115.01    9.28
  -1  -7  12    0.39    1.65
  -1  -7  12   -1.09    1.51
  -1  -7  11    2.12    1.91
  -1  -7  11    5.49    2.24
  -1  -7  10  255.39   13.48
  -1  -7  10  230.34   12.38
  -1  -7   9  257.15   13.16
  -1  -7   9  220.99   11.75
  -1  -7   8    5.50    2.13
  -1  -7   8    3.56    1.54
  -1  -7   7   32.03    4.44
  -1  -7   6   22.00    5.27
  -1  -7   6   19.46    3.35
  -1  -7   5   22.28    5.32
  -1  -7   4  355.26   19.60
  -1  -7   3   22.01    4.88
  -1  -7   2    0.95    1.98
  -1  -7   1  558.27   23.52
  -1  -7   0 1662.67   40.13
  -1  -7  -1    1.41    1.77
  -1  -7  -2  835.58   28.48
  -1  -7  -3  202.98   14.21
  -1  -7  -4 2050.79   45.54
  -1  -7  -5  253.79   16.41
  -1  -7  -6   34.25    6.28
  -1  -7  -7  986.40   33.06
  -1  -7  -8   18.40    5.00
   1   7   9   14.51    2.75
   1   7   9   24.22    6.12
   1   7   9   17.34    2.95
   1   7  10   96.78   12.22
   1   7  10   90.83    6.67
   1   7  10   77.13    6.17
   1   7  11  123.98   14.02
   1   7  11  124.55    8.09
   1   7  12    4.97    2.21
   1   7  12    4.41    1.99
   1   7  13   46.98    5.38
   1   7  14  139.23    9.23
   1   7  15    6.70    2.43
   1   7  16    8.48    2.67
   1   7  17    8.34    2.56
   1   7  18   29.96    4.18
   1   7  19    1.70    1.41
   1   7  20   15.16    2.38
  -1  -8  17   85.07    5.58
  -1  -8  16   21.73    3.32
  -1  -8  16   16.40    2.85
  -1  -8  15   38.18    4.88
  -1  -8  15   29.00    4.02
  -1  -8  14   10.74    2.91
  -1  -8  14    8.06    2.45
  -1  -8  13   42.59    5.75
  -1  -8  13   43.68    5.48
  -1  -8  12    8.78    3.19
  -1  -8  12    7.16    2.52
  -1  -8  11    4.88    2.59
  -1  -8  11    3.55    1.80
  -1  -8  10   73.38    7.49
  -1  -8   9   -1.27    1.49
  -1  -8   8    5.26    2.29
  -1  -8   7   58.08    6.15
  -1  -8   6   50.98    5.68
   1   8  -6   41.56    4.70
  -1  -8   6   47.17    8.01
  -1  -8   5   78.01    6.72
  -1  -8   5   72.62    9.81
  -1  -8   4  129.67    8.41
  -1  -8   4  150.91   14.11
  -1  -8   3   21.72    5.31
  -1  -8   2    5.09    2.98
  -1  -8   1   44.82    7.54
  -1  -8   0  428.02   22.46
  -1  -8  -1   75.83    9.56
  -1  -8  -2   69.16    9.18
  -1  -8  -3   44.55    7.54
  -1  -8  -4   56.00    8.52
  -1  -8  -5  178.81   15.05
   1   8   6    1.85    1.30
  -1  -8  -6    4.40    2.92
  -1  -8  -7  277.23   19.25
   1   8   7  252.82   11.19
  -1  -8  -8  371.31   22.36
   1   8   8  349.10   13.39
   1   8   9  149.27    8.89
   1   8   9  158.60   15.81
   1   8  10   48.88    4.99
   1   8  10   51.63    5.42
   1   8  11    9.32    2.48
   1   8  11    9.69    2.60
   1   8  12  106.54    7.80
   1   8  12  118.55    8.58
   1   8  13  227.61   11.67
   1   8  13  236.57   11.78
   1   8  14   -1.20    1.42
   1   8  15  424.25   16.60
   1   8  16   60.66    6.29
   1   8  17  169.32    9.66
   1   8  18   -0.36    1.28
   1   8  19   11.07    2.34
  -1  -9  16   53.03    4.63
  -1  -9  15  136.99    8.34
  -1  -9  14   -1.18    1.58
  -1  -9  13    0.46    1.52
  -1  -9  12    2.99    2.24
  -1  -9  11  152.64   10.75
  -1  -9  10   87.43    8.20
  -1  -9   9  117.92    9.43
  -1  -9   8   19.38    4.02
  -1  -9   7   13.53    3.32
   1   9  -7   10.94    2.60
  -1  -9   6   52.90    6.05
   1   9  -6   52.40    5.55
  -1  -9   5  177.99   10.59
  -1  -9   5  154.95   15.74
   1   9  -5  150.63    9.41
  -1  -9   4  182.18   10.45
  -1  -9   4  180.18   16.76
  -1  -9   3   15.23    3.02
  -1  -9   3   15.73    5.22
   1   9  -2   -3.12    1.39
  -1  -9   2    0.60    1.90
   1   9  -1   16.42    2.87
  -1  -9   1   16.69    5.19
  -1  -9   0   79.43   10.76
   1   9   0   72.05    5.84
   1   9   1    4.18    1.74
  -1  -9  -1    6.79    3.44
   1   9   2    3.64    1.51
  -1  -9  -2    5.88    3.31
   1   9   3    6.74    1.92
  -1  -9  -3    4.36    3.11
  -1  -9  -4   75.44   10.58
   1   9   4   66.55    5.67
  -1  -9  -5  218.47   18.22
   1   9   5  188.43    9.76
   1   9   6    8.41    2.39
  -1  -9  -6   15.49    4.93
   1   9   7  405.00   14.83
  -1  -9  -7  385.38   24.46
   1   9   8  493.63   16.68
  -1  -9  -8  438.09   26.29
   1   9   9  341.43   13.98
   1   9  10    3.01    1.70
   1   9  11   79.69    6.49
   1   9  11   79.07    6.86
   1   9  12    2.10    1.91
   1   9  13   12.60    3.16
   1   9  13   12.18    2.91
   1   9  14   -0.06    1.54
   1   9  14    1.00    1.12
   1   9  15   79.58    7.15
   1   9  16   14.64    3.08
   1   9  17    5.60    2.10
   1   9  18   22.86    3.22
   1   9  19   19.03    2.56
  -1 -10  15    1.04    1.10
  -1 -10  14    7.49    2.22
  -1 -10  13   14.90    3.33
  -1 -10  12   11.18    3.07
  -1 -10  11   34.19    4.99
  -1 -10  10   37.38    5.45
  -1 -10   9    7.80    2.94
  -1 -10   8   18.70    3.97
  -1 -10   7  433.75   17.80
   1  10  -7  434.73   16.43
  -1 -10   6   66.72    7.01
   1  10  -6   71.58    6.84
  -1 -10   5   45.87    5.75
  -1 -10   5   34.34    8.10
   1  10  -5   50.43    5.66
  -1 -10   4   14.07    3.24
  -1 -10   4    9.95    4.60
  -1 -10   3   92.43    7.69
  -1 -10   3   91.72   12.89
  -1 -10   2   16.13    5.51
   1  10  -2    9.16    2.25
  -1 -10   2   14.35    3.00
  -1 -10   1  139.28   15.46
   1  10  -1  120.90    7.89
   1  10   0   -0.60    1.19
  -1 -10   0    2.92    2.70
  -1 -10  -1   67.23   10.59
   1  10   1   72.88    6.20
  -1 -10  -2   64.37   10.48
   1  10   2   64.55    5.87
  -1 -10  -3  157.86   16.45
   1  10   3  152.13    9.06
   1  10   4    0.93    1.67
  -1 -10  -4    4.69    2.91
  -1 -10  -5   29.80    7.36
   1  10   5   40.55    4.82
  -1 -10  -6  311.61   23.57
   1  10   6  309.12   13.24
  -1 -10  -7  207.85   19.59
   1  10   7  275.09   12.75
   1  10   8  894.72   23.14
   1  10   9  700.59   20.15
   1  10   9  750.01   21.33
   1  10  10 1746.41   32.46
   1  10  10 1724.28   32.30
   1  10  11  224.73   11.83
   1  10  11  205.39   11.02
   1  10  11  225.90   12.32
   1  10  12   26.33    4.30
   1  10  12   25.38    4.09
   1  10  13   49.94    5.70
   1  10  13   54.28    5.79
   1  10  14   57.47    5.92
   1  10  14   48.99    5.31
   1  10  15  136.36    8.69
   1  10  16    1.12    1.27
   1  10  17   46.54    4.00
   1  10  17   66.91    5.36
   1  10  18   31.38    3.30
  -1 -11  14    2.27    1.20
  -1 -11  13  144.01    8.20
  -1 -11  12   73.87    6.45
  -1 -11  11   33.90    4.73
  -1 -11  10   -0.01    1.69
  -1 -11   9    3.06    2.06
   1  11  -8  213.14   11.09
  -1 -11   8  261.68   13.69
   1  11  -7   19.81    3.63
  -1 -11   7   16.75    3.78
   1  11  -6  202.91   11.48
  -1 -11   6  204.05   12.10
   1  11  -5   31.04    4.68
  -1 -11   5   29.80    4.68
   1  11  -4    2.01    1.73
  -1 -11   4    0.23    1.23
  -1 -11   3   19.37    6.97
  -1 -11   3   16.62    3.51
   1  11  -2    0.09    1.48
  -1 -11   2   -0.06    1.00
  -1 -11   1    6.57    4.65
   1  11  -1    5.20    2.15
  -1 -11   1    6.43    2.17
   1  11   0   22.30    3.65
  -1 -11   0   24.09    3.91
  -1 -11   0   22.95    7.00
   1  11   1    3.78    1.92
  -1 -11  -1   13.21    5.53
   1  11   2    6.80    2.44
  -1 -11  -2    9.81    4.53
  -1 -11  -3   34.37    8.13
   1  11   3   35.40    4.75
   1  11   4   16.75    3.45
  -1 -11  -4   20.75    6.46
   1  11   5   11.27    3.10
  -1 -11  -5    5.90    3.75
   1  11   6  627.96   19.46
  -1 -11  -6  520.52   32.30
   1  11   7  182.39   10.65
  -1 -11  -7  125.59   15.89
   1  11   8  620.00   19.66
   1  11   9   12.68    3.00
   1  11  10   46.82    5.21
   1  11  10   51.19    5.76
   1  11  11   -0.22    1.18
   1  11  11    1.87    1.78
   1  11  12   48.92    5.29
   1  11  12   50.98    5.73
   1  11  13   48.07    5.16
   1  11  13   43.02    5.00
   1  11  14   43.62    4.83
   1  11  14   41.20    4.54
   1  11  15   58.38    5.17
   1  11  16   77.00    5.52
   1  11  17   40.15    3.52
  -1 -12  13   13.49    2.13
  -1 -12  12   63.43    5.19
  -1 -12  11   10.28    2.47
  -1 -12  10   22.62    3.77
  -1 -12   9    0.52    1.43
  -1 -12   8  210.10   11.69
   1  12  -8  180.54    9.57
  -1 -12   7   21.80    3.92
   1  12  -7   18.16    3.35
  -1 -12   6   56.91    6.35
   1  12  -6   59.55    6.10
  -1 -12   5   65.57    6.83
   1  12  -5   71.17    6.81
  -1 -12   4   25.14    4.28
   1  12  -4   19.95    3.81
   1  12  -3    0.40    1.46
  -1 -12   3   -0.07    1.21
  -1 -12   2   -1.33    1.36
   1  12  -2    0.56    1.18
  -1 -12   1   79.63    7.07
   1  12  -1   75.83    6.52
  -1 -12   0    4.34    1.80
   1  12   0    7.13    2.36
   1  12   1   35.22    4.65
   1  12   2  153.83    9.63
   1  12   3    8.54    2.54
   1  12   4   96.40    7.75
   1  12   5  887.74   23.27
   1  12   6   17.29    3.62
   1  12   7   25.41    4.19
   1  12   8  241.39   12.10
   1  12   9  165.25   10.33
   1  12  10  180.60   10.66
   1  12  11    4.58    2.02
   1  12  12    4.19    1.90
   1  12  13    0.57    1.01
   1  12  13    0.64    1.07
   1  12  14    2.18    1.01
   1  12  14    3.28    1.36
   1  12  15   14.98    2.20
  -1 -13  11    3.50    1.26
  -1 -13  10   12.35    2.41
  -1 -13   9    9.95    2.39
  -1 -13   8   36.67    4.54
  -1 -13   7   -0.16    1.04
   1  13  -7    1.82    1.20
   1  13  -6    0.79    1.25
  -1 -13   6    0.67    1.32
   1  13  -5   30.87    4.34
  -1 -13   5   38.36    4.92
   1  13  -4   70.46    6.57
  -1 -13   4   67.87    6.45
  -1 -13   3    4.53    2.01
   1  13  -3    5.53    2.34
   1  13  -2    2.70    2.03
  -1 -13   2    5.74    2.07
   1  13  -1   21.91    4.04
   1  13   0   28.97    4.09
   1  13   1  251.15   11.97
   1  13   2   -0.30    1.43
   1  13   3   89.24    7.39
   1  13   4    1.33    1.81
   1  13   5   -0.21    1.92
   1  13   6   76.85    6.84
   1  13   6   86.25    7.45
   1  13   7  252.23   12.41
   1  13   8  302.79   13.33
   1  13   9    2.59    2.13
   1  13  10   35.70    4.48
   1  13  11    4.84    1.88
   1  13  12    7.79    2.14
   1  13  13   30.89    3.46
  -1 -14   8    2.75    1.20
   1  14  -7   13.40    2.13
  -1 -14   7   11.46    2.28
   1  14  -6   24.73    3.25
  -1 -14   6   22.94    3.20
   1  14  -5    5.59    1.97
  -1 -14   5    4.44    1.56
   1  14  -4   58.08    5.50
  -1 -14   4   51.84    4.96
   1  14  -3   40.69    4.85
   1  14  -2   17.70    3.31
   1  14  -1    5.52    2.33
   1  14   0   -0.46    1.55
   1  14   1   49.83    4.95
   1  14   1   63.71    6.12
   1  14   2  213.40   10.49
   1  14   2  218.22   11.25
   1  14   3   33.90    4.32
   1  14   4    4.69    1.92
   1  14   5    9.82    2.66
   1  14   6   36.80    4.60
   1  14   7    9.13    2.63
   1  14   8   42.96    4.72
   1  14   9   26.84    3.72
   1  14  10   16.73    2.86
   1  14  11   -0.06    0.89
   1  14  12   22.63    2.77
   1  15  -5   51.96    4.04
   1  15  -4    0.55    0.84
   1  15  -3   65.22    5.17
   1  15  -2   17.12    2.86
   1  15  -1    0.54    1.01
   1  15   0   40.18    4.38
   1  15   1    4.80    1.83
   1  15   2   23.27    3.00
   1  15   2   25.45    3.54
   1  15   3   21.02    3.01
   1  15   3   20.83    3.23
   1  15   4   96.47    6.44
   1  15   4   96.13    6.60
   1  15   5    8.35    2.08
   1  15   5    7.99    2.01
   1  15   6    3.90    1.62
   1  15   6    0.70    0.91
   1  15   7    0.27    0.95
   1  15   7    0.84    0.89
   1  15   8    5.10    1.75
   1  15   8    4.58    1.30
   1  15   9   27.56    3.16
   1  15  10   51.18    3.91
   1  16  -1   51.74    3.99
   1  16   0   16.91    2.43
   1  16   1   27.36    3.03
   1  16   2    0.47    0.79
   1  16   3   20.01    2.64
   1  16   4    0.22    0.68
   1  16   5   -0.20    0.62
  -2  14   7   -0.71    0.83
  -2  14   6   -0.85    0.84
  -2  14   5    9.25    2.12
  -2  14   4    5.26    1.61
  -2  14   3   72.27    5.01
  -2  14   3   49.55    4.55
  -2  14   2    0.91    1.01
  -2  14   2    0.31    0.92
  -2  14   1   80.53    5.68
  -2  14   1   35.03    3.67
  -2  14   0    1.50    1.05
  -2  14   0    6.52    1.87
  -2  14  -1   34.57    3.88
  -2  14  -2    8.18    2.02
  -2  14  -3   38.14    3.98
  -2  14  -4   24.66    3.18
  -2  14  -5   30.59    3.37
  -2  14  -6   47.07    3.89
  -2  13  10    2.77    1.23
  -2  13   9   -0.13    0.86
  -2  13   8    0.41    1.25
  -2  13   8   -0.13    0.91
  -2  13   7    1.83    1.69
  -2  13   6   68.17    5.79
  -2  13   5    4.57    1.87
  -2  13   4    4.59    1.77
  -2  13   4    2.92    1.37
  -2  13   3   12.96    2.60
  -2  13   3   11.21    2.42
  -2  13   2   -0.17    1.04
  -2  13   2    2.57    1.41
  -2  13   2    1.88    1.36
  -2  13   1   27.43    3.89
  -2  13   1   20.79    3.52
  -2  13   0   38.07    4.63
  -2  13   0   27.07    3.86
  -2  13  -1   39.04    4.71
  -2  13  -1   23.10    3.32
  -2  13  -2    0.21    1.39
  -2  13  -3   16.85    3.22
  -2  13  -4   57.78    5.58
  -2  13  -5   16.59    2.99
  -2  13  -6    7.29    2.06
  -2  13  -7   47.42    4.61
  -2  13  -8   32.30    3.57
  -2  13  -9   23.53    2.74
  -2  12  11    9.71    2.02
  -2  12  10    0.95    1.11
  -2  12  10    0.27    1.26
  -2  12   9   25.27    3.74
  -2  12   8    5.39    2.14
  -2  12   7    0.07    1.71
  -2  12   6    4.88    2.19
  -2  12   5   14.27    3.17
  -2  12   4   42.71    4.82
  -2  12   4   52.33    5.74
  -2  12   3   17.74    3.28
  -2  12   3   16.92    3.32
  -2  12   2  147.82    9.43
  -2  12   2  139.98    9.02
  -2  12   1    3.15    1.81
  -2  12   1    1.76    1.49
  -2  12   0   63.20    6.37
  -2  12  -1    1.26    1.31
  -2  12  -1    1.23    1.61
  -2  12  -2    1.03    1.18
  -2  12  -2    0.33    1.44
  -2  12  -3  212.80   11.49
  -2  12  -4   29.29    4.44
  -2  12  -5   61.55    6.22
  -2  12  -6   20.65    3.70
  -2  12  -7    1.65    1.78
  -2  12  -8   -0.28    1.18
  -2  12  -9    0.65    1.15
  -2  12 -10    3.73    1.46
  -2  11  13   60.70    4.35
  -2  11  12    2.96    1.25
  -2  11  12    3.78    1.28
  -2  11  11   72.79    6.18
  -2  11  10   23.98    3.86
  -2  11   9    1.25    1.76
  -2  11   8  305.27   13.73
  -2  11   7   34.47    4.95
  -2  11   6  261.37   13.03
  -2  11   5    2.69    1.22
  -2  11   5    2.18    2.19
  -2  11   4   61.72    6.14
  -2  11   4   70.94    7.00
  -2  11   3   -0.85    1.38
  -2  11   3   -1.05    1.71
  -2  11   2    0.95    1.42
  -2  11   2    0.64    1.31
  -2  11   1    2.44    1.76
  -2  11   1    2.60    1.73
  -2  11   0   27.71    4.53
  -2  11   0   27.62    4.18
  -2  11  -1   58.76    6.37
  -2  11  -2   12.99    3.26
  -2  11  -3   68.85    6.92
  -2  11  -4   34.97    5.11
  -2  11  -5   12.29    3.20
  -2  11  -6    7.78    2.67
  -2  11  -7   80.12    7.28
  -2  11  -8    2.04    1.74
  -2  11  -9    2.16    1.45
   2 -11  10    8.95    2.34
  -2  11 -10    9.28    2.40
   2 -11  11    1.32    1.11
  -2  11 -11    1.60    1.21
  -2  11 -12   -0.05    0.63
   2 -11  12    1.11    0.78
  -2  10  15    6.41    1.60
  -2  10  14   40.55    4.14
  -2  10  13   37.18    4.19
  -2  10  12   70.25    5.98
  -2  10  11    0.60    1.20
  -2  10  11   -0.15    1.57
  -2  10  10   70.75    6.31
  -2  10  10   74.45    6.97
  -2  10   9    5.18    2.06
  -2  10   9    0.83    1.68
  -2  10   8   14.76    3.46
  -2  10   7   12.31    3.33
  -2  10   6    3.75    2.20
  -2  10   5  165.14   10.56
  -2  10   4  209.31   11.23
  -2  10   4  216.53   11.94
  -2  10   3  142.80    9.65
  -2  10   3  136.70    9.23
  -2  10   2   30.19    4.50
   2 -10  -2   24.98    7.09
  -2  10   2   27.29    4.24
  -2  10   1   18.77    3.51
  -2  10   1   18.92    3.59
   2 -10  -1   25.40    7.27
  -2  10   0   -0.14    1.13
   2 -10   0    1.75    2.18
  -2  10   0    1.99    1.44
   2 -10   1   11.27    4.97
  -2  10  -1   10.97    2.78
   2 -10   2   17.45    6.31
  -2  10  -2   19.53    3.84
  -2  10  -3    3.80    2.15
  -2  10  -4    1.71    1.87
  -2  10  -5    0.86    1.68
  -2  10  -6   43.36    5.64
  -2  10  -7   78.72    7.47
   2 -10   8   16.18    3.43
  -2  10  -8   22.79    4.08
   2 -10   9   72.87    6.87
  -2  10  -9   65.80    6.69
   2 -10  10   34.22    4.68
  -2  10 -10   34.57    4.87
  -2  10 -11    2.56    1.61
   2 -10  11    1.01    1.39
   2 -10  12    0.36    1.23
  -2  10 -12   -0.19    0.85
   2 -10  13   76.78    6.07
  -2  10 -13   56.78    4.76
   2 -10  14    3.01    1.33
  -2   9  16    2.10    1.10
  -2   9  15    0.05    1.01
  -2   9  15    1.30    1.30
  -2   9  14   22.83    3.22
  -2   9  14   19.05    3.29
  -2   9  13    0.30    0.87
  -2   9  13   -2.31    1.63
  -2   9  12   29.82    4.02
  -2   9  12   33.73    4.67
  -2   9  12   29.79    4.42
  -2   9  11    2.41    1.93
  -2   9  11    2.36    1.66
  -2   9  10   39.26    5.14
  -2   9  10   30.30    4.67
  -2   9   9   25.11    4.02
  -2   9   9   27.06    4.55
  -2   9   8   54.90    5.88
  -2   9   8   56.42    6.25
  -2   9   7   80.77    6.95
  -2   9   7   79.80    7.35
  -2   9   6  384.64   15.81
   2  -9  -6  261.53   22.02
  -2   9   5    7.41    2.57
   2  -9  -5   -2.96    3.47
  -2   9   4  465.65   16.99
  -2   9   4  407.94   15.58
   2  -9  -4  485.04   29.76
  -2   9   3    3.32    1.68
  -2   9   3    4.93    1.89
   2  -9  -3    3.72    3.22
  -2   9   2   29.85    4.26
   2  -9  -2   24.25    6.79
  -2   9   2   27.31    4.21
  -2   9   1   79.42    6.81
   2  -9  -1   95.09   13.18
  -2   9   1   98.70    7.80
  -2   9   0  253.77   11.86
  -2   9   0  275.27   12.92
   2  -9   0  284.52   22.43
   2  -9   1    4.36    3.20
  -2   9  -1    9.27    2.72
   2  -9   2   14.87    5.94
  -2   9  -2   12.61    3.10
  -2   9  -3   28.25    4.36
   2  -9   3   31.53    7.71
   2  -9   4   15.77    5.73
  -2   9  -4    4.60    2.09
  -2   9  -5   45.78    5.60
   2  -9   5   47.66    9.58
  -2   9  -6  138.26    9.71
   2  -9   6   81.68   12.48
   2  -9   7    6.11    2.32
  -2   9  -7    5.51    2.47
   2  -9   8  294.18   14.16
  -2   9  -8  308.37   14.75
  -2   9  -9   24.28    4.22
   2  -9   9   19.78    4.05
   2  -9  10   57.62    6.51
  -2   9 -10   55.10    6.30
   2  -9  11   30.14    4.68
  -2   9 -11   37.95    5.13
   2  -9  12   70.88    6.94
  -2   9 -12   69.56    6.48
   2  -9  13   27.22    4.30
  -2   9 -13   24.96    3.75
   2  -9  14   -2.19    1.49
   2  -9  15    3.99    1.57
   2  -9  16    1.50    0.98
  -2   8  17   36.79    3.49
  -2   8  17   44.31    4.05
  -2   8  16    1.82    1.26
  -2   8  16    3.60    1.49
  -2   8  15   35.18    4.27
  -2   8  15   33.63    4.32
  -2   8  14    0.55    1.49
  -2   8  14    1.79    1.74
  -2   8  13   62.40    6.23
  -2   8  13   71.47    6.74
  -2   8  12   41.01    5.08
  -2   8  12   48.99    5.76
  -2   8  12   44.98    5.49
  -2   8  11    0.90    1.37
  -2   8  11   -1.98    1.81
  -2   8  11    0.01    1.67
  -2   8  10   51.03    5.71
  -2   8  10   50.06    6.00
  -2   8  10   49.84    5.88
  -2   8   9   13.41    3.15
  -2   8   9    9.70    2.82
  -2   8   9    9.82    2.96
  -2   8   8   14.07    3.12
  -2   8   8   20.17    3.95
  -2   8   7    1.29    1.23
  -2   8   7    1.55    1.50
   2  -8  -6  294.59   21.85
  -2   8   6  253.93   11.94
  -2   8   6  268.25   12.82
  -2   8   5    0.90    1.18
   2  -8  -5   -0.48    1.99
  -2   8   4   40.99    4.90
   2  -8  -4   42.38    8.41
  -2   8   3   48.53    5.28
   2  -8  -3   54.53    9.44
  -2   8   2   -1.69    1.40
   2  -8  -2   -2.53    2.73
  -2   8   1    1.06    1.26
   2  -8  -1    0.89    3.08
  -2   8   0  142.14    8.44
  -2   8   0  176.28    9.96
   2  -8   0  182.00   16.74
   2  -8   1    6.39    3.68
  -2   8  -1    7.62    2.44
  -2   8  -2   33.33    4.36
   2  -8   2   37.70    7.97
  -2   8  -3  446.41   15.97
   2  -8   3  437.91   26.49
   2  -8   4    4.92    3.59
  -2   8  -4    3.99    1.82
  -2   8  -5   84.45    7.23
   2  -8   5   71.19   11.34
  -2   8  -6  405.52   15.92
   2  -8   6  360.23   24.68
   2  -8   7   -0.71    1.08
  -2   8  -7   -1.69    1.68
   2  -8   8   58.47    6.44
  -2   8  -8   65.07    6.75
   2  -8   9    2.48    1.80
  -2   8  -9   -1.65    1.72
   2  -8  10  750.39   23.49
  -2   8 -10  766.24   23.11
   2  -8  11  102.40    8.74
  -2   8 -11  105.66    8.56
   2  -8  12   14.64    3.60
  -2   8 -12   11.85    2.83
   2  -8  13   59.35    6.55
  -2   8 -13   54.32    5.73
   2  -8  14   33.35    4.81
   2  -8  15   26.03    4.03
   2  -8  16    0.32    1.03
   2  -8  17    6.73    1.67
  -2   7  18   28.31    3.07
  -2   7  18   29.47    3.20
  -2   7  17  136.23    7.51
  -2   7  17  148.18    7.99
  -2   7  16    2.83    1.73
  -2   7  16    4.14    1.91
  -2   7  15    3.75    1.98
  -2   7  15    4.32    1.96
  -2   7  14    1.49    1.33
  -2   7  14    1.94    1.93
  -2   7  13   31.19    4.66
  -2   7  13   38.65    5.31
  -2   7  12    0.79    1.44
  -2   7  12   -0.91    1.63
  -2   7  12    2.94    1.82
  -2   7  11   33.31    4.71
  -2   7  11   30.50    4.69
  -2   7  11   27.08    4.34
  -2   7  10   41.14    5.21
  -2   7  10   39.89    5.24
  -2   7  10   40.36    5.24
  -2   7   9   -1.79    1.56
  -2   7   9   -1.11    1.44
  -2   7   9    1.00    1.40
  -2   7   8    4.13    1.66
  -2   7   8    1.58    1.52
  -2   7   8    0.09    1.43
  -2   7   7  101.14    7.60
  -2   7   7   81.25    7.03
  -2   7   6  110.19    7.83
  -2   7   6   94.73    7.16
   2  -7  -6  111.46   12.69
  -2   7   5  314.61   12.95
   2  -7  -5  334.04   21.76
   2  -7  -4  399.31   23.36
  -2   7   4  303.08   12.48
   2  -7  -3   35.91    7.05
  -2   7   3   39.87    4.53
   2  -7  -2  130.28   13.10
   2  -7  -1  107.42   11.90
   2  -7   0  148.47   13.86
   2  -7   1   12.99    4.45
   2  -7   2  202.96   16.36
   2  -7   3    3.49    3.01
  -2   7  -3    1.88    1.07
   2  -7   4   -1.62    2.44
  -2   7  -4    3.29    1.62
  -2   7  -5   90.44    7.08
   2  -7   5  105.72   12.38
  -2   7  -6  112.75    8.12
   2  -7   6  121.56   13.49
  -2   7  -7  100.63    7.88
   2  -7   7   90.43   11.61
   2  -7   7   92.54    7.62
  -2   7  -8  489.52   17.60
   2  -7   8  502.44   18.09
  -2   7  -9 1076.12   26.68
   2  -7   9 1090.18   27.54
  -2   7 -10   48.69    5.89
   2  -7  10   44.97    5.86
  -2   7 -11   16.32    3.52
   2  -7  11   10.87    3.09
   2  -7  12    2.26    1.92
  -2   7 -12    1.32    1.61
   2  -7  13  104.89    8.91
  -2   7 -13   93.68    7.82
   2  -7  14   34.77    5.17
   2  -7  15   88.49    7.74
   2  -7  16   67.51    6.28
   2  -7  17   17.23    2.99
   2  -7  18    0.07    1.03
  -2   6  18   -0.65    1.09
  -2   6  18   -0.34    0.96
  -2   6  17  136.88    8.07
  -2   6  17  149.09    8.55
  -2   6  16   34.18    4.52
  -2   6  16   37.24    4.80
  -2   6  15   92.30    7.61
  -2   6  15   95.01    7.82
  -2   6  14    6.21    2.47
  -2   6  14    3.53    2.35
  -2   6  13  246.21   12.86
  -2   6  12   51.51    6.00
  -2   6  12   42.44    5.34
  -2   6  11   10.45    2.94
  -2   6  11    8.17    2.71
  -2   6  10   -2.16    1.63
  -2   6  10    0.89    1.39
  -2   6   9   10.88    2.86
  -2   6   9   11.27    2.85
  -2   6   8   36.41    4.70
  -2   6   8   30.30    4.32
   2  -6  -7   25.06    5.67
  -2   6   7   30.57    4.10
  -2   6   7   28.38    4.08
   2  -6  -6  112.97   11.78
  -2   6   6   91.08    6.80
   2  -6  -5   22.20    5.20
   2  -6  -4  757.61   29.55
   2  -6  -3  173.60   14.03
   2  -6  -2   65.97    8.71
   2  -6  -1  116.15   11.25
   2  -6   0  323.65   18.52
   2  -6   1  253.37   16.46
   2  -6   2   54.13    7.83
   2  -6   3    9.56    3.65
   2  -6   4   12.67    3.78
   2  -6   5   54.58    7.73
   2  -6   5   61.42    8.75
  -2   6  -6  111.42    7.66
   2  -6   6  114.78   11.56
   2  -6   6  123.09   12.29
   2  -6   7    7.70    2.26
  -2   6  -7   11.91    2.68
   2  -6   7    9.97    3.63
   2  -6   7    9.07    3.85
   2  -6   8   -0.51    0.98
  -2   6  -8   -1.42    1.30
   2  -6   8    1.06    2.11
   2  -6   9  109.28    8.52
  -2   6  -9  107.47    8.18
   2  -6   9  108.26   13.04
   2  -6  10  104.33    8.57
  -2   6 -10  110.71    8.45
   2  -6  10   90.57   12.46
   2  -6  11   62.22    6.81
  -2   6 -11   77.51    7.26
   2  -6  11   61.35   10.64
   2  -6  12   46.54    6.11
  -2   6 -12   35.57    4.99
   2  -6  13   -1.90    1.82
  -2   6 -13    1.53    1.73
   2  -6  13   -0.83    1.15
   2  -6  14   24.74    4.22
   2  -6  14   25.67    4.69
   2  -6  15    5.54    2.54
   2  -6  16   11.87    3.11
   2  -6  17   39.21    4.83
  -2   6 -18    7.85    1.81
   2  -6  18   21.81    3.29
   2  -6  19   27.19    3.10
  -2   5  19   13.56    2.26
  -2   5  19   13.09    2.18
  -2   5  18   16.80    2.97
  -2   5  18   18.10    2.99
  -2   5  17   91.40    6.98
  -2   5  17   84.06    6.69
  -2   5  16  112.70    8.23
  -2   5  16  117.78    8.40
  -2   5  15    1.31    1.74
  -2   5  15    1.16    2.04
  -2   5  14    9.83    2.85
  -2   5  13    0.70    1.57
  -2   5  13    1.12    1.76
  -2   5  12   -0.63    1.40
  -2   5  12    1.78    2.07
  -2   5  12   -2.36    2.44
  -2   5  11  124.24    9.62
  -2   5  11  114.33    8.54
  -2   5  11  101.52   13.08
  -2   5  11  109.95    8.22
  -2   5  10   22.73    4.29
  -2   5  10   27.35    4.15
  -2   5  10   24.93    4.00
  -2   5  10   22.87    6.17
  -2   5   9   -0.09    1.26
  -2   5   9    1.97    2.32
  -2   5   9    0.31    0.94
  -2   5   9    3.12    1.60
  -2   5   9    1.27    2.81
  -2   5   8  517.00   16.38
  -2   5   8  494.86   17.78
  -2   5   8  525.12   25.12
  -2   5   7    9.04    3.24
   2  -5  -7    7.08    2.78
   2  -5  -6   80.84    8.90
  -2   5   6   77.48    8.59
   2  -5  -5  267.95   16.23
  -2   5   5  268.46   15.20
   2  -5  -4 1219.87   34.18
   2  -5  -3  490.72   21.39
   2  -5  -2  151.28   11.86
   2  -5  -1   32.87    5.54
   2  -5   0  264.87   15.45
   2  -5   1   35.25    5.94
   2  -5   2  631.43   23.81
   2  -5   3   10.14    2.89
   2  -5   3   11.79    3.67
   2  -5   4   41.38    5.77
   2  -5   4   28.17    5.50
   2  -5   5   17.52    4.41
   2  -5   5   11.66    3.44
   2  -5   6  540.21   23.39
   2  -5   6  577.61   23.82
   2  -5   7    7.22    3.27
   2  -5   7    3.03    2.01
   2  -5   8   30.78    4.22
  -2   5  -8   31.26    4.11
   2  -5   9    0.80    1.09
  -2   5  -9    3.12    1.78
   2  -5   9    1.79    2.08
   2  -5  10   94.32    7.94
   2  -5  10   90.83   11.72
  -2   5 -10   74.99    6.80
   2  -5  11   92.99    8.18
   2  -5  11   93.25   12.57
   2  -5  11   82.80    7.44
  -2   5 -11   85.48    7.39
   2  -5  12   77.14    7.65
   2  -5  12   58.38   10.38
   2  -5  12   66.99    6.91
  -2   5 -12   70.48    6.84
   2  -5  13    0.13    1.40
   2  -5  13   -0.32    1.06
  -2   5 -13   -0.84    1.32
   2  -5  14   20.51    4.24
   2  -5  14   20.83    4.29
   2  -5  15   22.70    4.24
   2  -5  15   23.16    4.34
   2  -5  16    1.03    1.54
   2  -5  16   -0.58    1.67
   2  -5  17    0.84    1.60
   2  -5  18   38.39    4.63
  -2   5 -19    5.61    1.54
   2  -5  19   10.79    2.28
  -2   4  19  169.72    7.97
  -2   4  19  144.81    6.89
  -2   4  18   24.71    3.64
  -2   4  18   20.76    3.23
  -2   4  17   35.89    4.64
  -2   4  17   37.45    4.62
  -2   4  16  153.01    9.76
  -2   4  16  159.87    9.97
  -2   4  15  186.99   11.08
  -2   4  15  171.71   11.22
  -2   4  14   93.28    7.97
  -2   4  14   88.42    8.28
  -2   4  13  128.18    9.30
  -2   4  13   97.19   13.80
  -2   4  13  113.10    9.38
  -2   4  12  187.51   11.03
  -2   4  12  197.54   12.15
  -2   4  12  181.55   17.98
  -2   4  11    1.75    1.51
  -2   4  11    2.39    1.42
  -2   4  11   -0.50    1.45
  -2   4  10   22.92    3.70
  -2   4  10   18.77    3.30
  -2   4  10   33.03    4.77
  -2   4  10   25.03    4.20
  -2   4  10   21.76    5.83
  -2   4   9   63.64    5.77
  -2   4   9   65.03    6.12
  -2   4   9   58.10    8.78
  -2   4   9   55.71    5.99
  -2   4   9   47.98    5.03
  -2   4   8   30.26    5.91
   2  -4  -7  621.03   22.47
  -2   4   7  701.40   26.69
   2  -4  -6  195.35   12.93
  -2   4   6  202.91   13.53
   2  -4  -5    5.15    2.39
  -2   4   5    9.61    2.88
   2  -4  -4  885.37   26.38
  -2   4   4  905.59   25.55
   2  -4  -3  112.87    9.36
   2  -4  -2   68.38    7.31
   2  -4  -1  586.27   20.70
   2  -4   0  665.83   21.76
   2  -4   1  138.32   10.02
   2  -4   2  217.77   12.63
   2  -4   2  199.07    9.85
   2  -4   3  246.82   11.75
   2  -4   3  275.11   14.48
   2  -4   4    1.17    1.40
   2  -4   4    2.93    2.46
   2  -4   5  117.36    9.38
   2  -4   5  127.06   10.23
   2  -4   6  156.31   11.57
   2  -4   6  146.95   11.03
   2  -4   7  330.41   18.07
   2  -4   7  323.92   16.62
   2  -4   8    1.05    1.36
   2  -4   8   -1.49    1.84
   2  -4   9  911.33   33.53
   2  -4   9  697.32   19.79
   2  -4  10    0.36    0.90
   2  -4  10   -0.13    1.90
   2  -4  10    2.10    1.56
  -2   4 -10    0.44    1.07
   2  -4  11   35.55    4.96
   2  -4  11   40.03    8.07
   2  -4  11   37.38    5.03
  -2   4 -11   30.67    4.38
   2  -4  12   25.04    4.24
   2  -4  12   19.57    5.94
  -2   4 -12   22.28    3.86
   2  -4  12   20.77    4.04
   2  -4  13  102.47    8.71
   2  -4  13   99.04   13.83
  -2   4 -13   87.99    7.51
   2  -4  13  116.41    9.33
   2  -4  14    2.55    2.22
   2  -4  14    4.33    2.34
   2  -4  15   33.95    5.19
   2  -4  15   36.01    5.43
   2  -4  16    0.89    1.57
   2  -4  16   -2.43    1.87
   2  -4  17    6.59    2.49
   2  -4  17    7.32    2.70
   2  -4  18    5.42    2.00
  -2   4 -19   -0.36    1.01
   2  -4  19   -0.73    1.14
  -2   4 -20    0.62    0.89
   2  -4  20   -1.34    1.01
  -2   3  19    3.44    1.09
  -2   3  19    4.66    1.59
  -2   3  18    0.91    1.17
  -2   3  18   -0.59    1.25
  -2   3  17    4.47    2.05
  -2   3  17    2.13    1.67
  -2   3  16    2.04    1.82
  -2   3  16    0.19    1.09
  -2   3  16    1.58    1.75
  -2   3  15   68.45    7.26
  -2   3  15   64.54    6.59
  -2   3  14   26.16    4.70
  -2   3  14   28.17    4.51
  -2   3  13   23.56    4.22
  -2   3  13   26.06    4.46
  -2   3  13   30.11    8.12
  -2   3  12   40.90    5.51
  -2   3  12   46.02    5.45
  -2   3  12   36.23    8.11
  -2   3  11    0.29    1.37
  -2   3  11    0.07    1.07
  -2   3  11   -2.67    2.56
  -2   3  10   -0.65    1.08
  -2   3  10   -1.25    1.20
  -2   3   9   26.43    6.02
  -2   3   9   28.52    3.82
  -2   3   8    5.94    2.73
  -2   3   7  237.40   15.10
   2  -3  -6    1.71    1.46
  -2   3   6    0.67    1.36
   2  -3  -5  116.83    8.85
  -2   3   5  117.75    9.41
   2  -3  -4 2979.61   43.58
  -2   3   4 2675.62   42.36
   2  -3  -3   64.46    6.43
  -2   3   3   69.68    6.60
   2  -3  -2  177.09   10.51
   2  -3  -1  234.77   12.09
   2  -3   0    2.06    2.02
   2  -3   1  706.74   20.67
   2  -3   1  579.56   13.09
   2  -3   2 1676.07   32.04
   2  -3   2 1527.87   23.67
   2  -3   3  143.33    9.66
   2  -3   3  131.14    7.81
   2  -3   4  275.23   13.27
   2  -3   4  278.35   12.41
   2  -3   5 1934.64   35.61
   2  -3   5 2166.93   37.08
   2  -3   6   85.38    8.11
   2  -3   6   82.67    7.49
   2  -3   7  407.19   18.78
   2  -3   7  411.20   16.84
   2  -3   8  384.82   19.51
   2  -3   8  336.64   15.37
   2  -3   9   46.66    7.39
   2  -3  10   85.20   10.51
   2  -3  10   69.49    6.37
   2  -3  11    0.09    1.25
   2  -3  11    2.75    2.37
   2  -3  11    0.06    1.27
  -2   3 -11   -0.07    0.78
   2  -3  12    2.56    1.60
   2  -3  12    0.17    2.08
   2  -3  12    1.04    1.40
  -2   3 -12   -2.15    1.39
   2  -3  13    1.31    1.60
   2  -3  13    2.05    1.61
   2  -3  14   79.44    7.84
   2  -3  14   70.24   11.87
   2  -3  14   81.66    7.91
   2  -3  15   61.14    6.94
   2  -3  15   51.60    6.62
   2  -3  16   12.47    3.63
   2  -3  16   15.07    3.60
   2  -3  17   45.82    5.87
   2  -3  17   47.93    6.10
   2  -3  18   49.03    5.69
   2  -3  19   17.12    3.20
   2  -3  20   19.33    2.92
  -2   3 -20   20.41    3.04
  -2   2  19    1.22    1.08
  -2   2  18   22.12    3.14
  -2   2  18   19.45    3.30
  -2   2  17   91.76    7.57
  -2   2  17  101.84    7.78
  -2   2  17  105.96    7.59
  -2   2  16  108.72    8.10
  -2   2  16  124.73    8.98
  -2   2  16  104.88    8.34
  -2   2  16  117.30    9.11
  -2   2  15  410.50   16.90
  -2   2  15  417.24   16.32
  -2   2  15  384.79   17.10
  -2   2  14   20.81    4.06
  -2   2  14   32.70    5.17
  -2   2  14   30.32    4.65
  -2   2  13   -0.14    2.12
  -2   2  13    1.48    1.56
  -2   2  13    1.81    2.00
  -2   2  13   -5.24    3.61
  -2   2  12    5.78    2.42
  -2   2  12    3.65    1.80
  -2   2  12    5.22    2.02
  -2   2  12    3.57    2.98
  -2   2  11    6.11    2.43
  -2   2  11    6.99    2.30
  -2   2  11    9.65    2.60
  -2   2  11    4.97    3.20
  -2   2  10    7.67    3.37
  -2   2  10   11.12    2.60
  -2   2  10    5.81    2.12
  -2   2   9   33.37    6.47
  -2   2   8  108.19   10.55
  -2   2   7  603.71   23.25
  -2   2   6    1.88    2.27
  -2   2   6    0.53    0.49
   2  -2  -6    2.04    1.31
   2  -2  -5  885.91   21.44
  -2   2   5  912.37   25.15
   2  -2  -4  119.59    8.02
  -2   2   4  127.25    9.00
   2  -2  -3  132.75    8.48
  -2   2   3  137.93    8.87
  -2   2   2  234.01   10.47
  -2   2   2  272.94   11.87
  -2   2   1  806.95   19.28
  -2   2   0  156.84    8.49
  -2   2  -1  965.41   20.99
   2  -2   1  961.56   13.79
  -2   2  -2   73.81    5.86
   2  -2   2   76.77    4.78
   2  -2   3   82.52    5.66
  -2   2  -3   80.34    6.22
   2  -2   4   23.08    3.44
   2  -2   5  572.82   17.93
   2  -2   5  530.57   17.58
   2  -2   6  272.58   13.53
   2  -2   6  278.70   12.59
   2  -2   7   20.81    3.44
   2  -2   7   17.51    4.00
   2  -2   8 1255.30   33.17
   2  -2   8 1038.16   24.17
   2  -2   9  448.85   21.36
   2  -2  10   -0.47    1.70
   2  -2  11    5.28    1.99
   2  -2  11    6.08    3.75
   2  -2  11    5.25    1.95
   2  -2  12   12.90    3.18
   2  -2  12   17.33    5.38
   2  -2  12   10.37    2.86
  -2   2 -12   11.08    2.62
   2  -2  13   -0.23    1.38
   2  -2  13    0.49    2.03
   2  -2  13   -0.37    1.62
   2  -2  14   47.35    6.12
   2  -2  14   57.43   10.73
   2  -2  14   45.46    5.95
   2  -2  15   11.24    3.52
   2  -2  15    7.81    2.85
   2  -2  16   41.40    6.00
   2  -2  16   36.95    5.50
   2  -2  17    4.96    2.35
   2  -2  17    3.82    2.31
   2  -2  18   -0.44    1.84
   2  -2  18    1.52    1.49
   2  -2  19   15.04    3.08
   2  -2  20    0.92    1.01
  -2   2 -20   -1.36    1.46
  -2   2 -21    0.30    1.02
  -2   1  19   28.30    3.38
  -2   1  19   24.38    3.23
  -2   1  18   55.21    5.20
  -2   1  18   50.42    5.34
  -2   1  17   75.18    6.60
  -2   1  17   62.88    6.36
  -2   1  17   68.93    6.69
  -2   1  16  240.17   11.69
  -2   1  16  254.82   12.70
  -2   1  16  237.09   13.05
  -2   1  16  258.94   13.52
  -2   1  15   48.85    5.65
  -2   1  15   43.90    5.95
  -2   1  15   37.52    5.50
  -2   1  14   10.65    3.03
  -2   1  14   10.52    2.98
  -2   1  14    9.21    3.01
  -2   1  13    0.02    1.37
  -2   1  13   -0.08    2.44
  -2   1  13    0.83    1.55
  -2   1  13    1.96    2.37
  -2   1  12  199.08   10.84
  -2   1  12  184.57   17.14
  -2   1  12  209.10   12.18
  -2   1  12  198.05   11.51
  -2   1  11   24.72    3.71
  -2   1  11   26.01    4.17
  -2   1  11   42.45    5.66
  -2   1  11   30.00    6.42
  -2   1  11   25.71    4.33
  -2   1  10    3.22    2.65
  -2   1  10    3.98    1.77
  -2   1   9   10.53    2.97
  -2   1   9   11.12    3.76
  -2   1   8   16.76    3.44
  -2   1   8    9.13    3.20
  -2   1   7 1101.56   30.54
  -2   1   7 1039.64   23.63
   2  -1  -6 1023.69   20.79
  -2   1   6 1097.51   28.50
  -2   1   6 1081.99   21.71
  -2   1   5  268.35   13.28
  -2   1   5  266.16    9.46
  -2   1   5  247.63   10.08
  -2   1   4  219.71    7.29
  -2   1   4  258.38   12.32
  -2   1   4  241.07    9.87
  -2   1   3   30.29    2.04
  -2   1   3   35.02    4.47
  -2   1   3   38.25    4.00
  -2   1   2 1940.31   30.23
  -2   1   2 1875.22   27.44
  -2   1   1  291.08   10.78
  -2   1   0 2945.04   34.10
  -2   1  -1 1014.69   20.04
   2  -1   1  910.64   12.33
   2  -1   2  872.88   15.05
  -2   1  -2  989.50   19.81
   2  -1   3 3038.17   32.54
  -2   1  -3 3068.33   35.21
  -2   1  -4   52.40    4.72
   2  -1   4   53.69    4.96
  -2   1  -5 3272.86   36.51
   2  -1   5 3169.15   40.96
   2  -1   6  649.48   20.17
  -2   1  -6  614.98   15.83
   2  -1   7   75.36    6.35
   2  -1   7   75.33    7.50
   2  -1   8  136.68    7.97
   2  -1   8  158.88   11.60
   2  -1   9  558.65   23.11
   2  -1  10  231.89   15.96
   2  -1  11   40.57    7.34
   2  -1  11   36.87    4.72
   2  -1  12   11.39    2.80
   2  -1  12   11.26    4.08
   2  -1  12   11.08    2.90
   2  -1  13   19.46    3.73
   2  -1  13   21.23    3.89
   2  -1  13   10.69    4.36
   2  -1  14   10.76    2.51
   2  -1  14   16.30    3.64
   2  -1  14    9.34    4.42
   2  -1  14   15.13    3.57
   2  -1  15    3.91    2.35
   2  -1  15    4.57    3.29
   2  -1  15   -0.75    1.85
   2  -1  16   33.15    5.31
   2  -1  16   35.65    5.26
   2  -1  17    0.26    1.85
   2  -1  17   -0.09    1.75
   2  -1  18   14.20    3.62
   2  -1  18   15.59    3.54
   2  -1  19   74.71    6.68
  -2   1 -19   69.04    6.79
   2  -1  20    4.89    1.71
  -2   1 -20    6.40    2.22
  -2   1 -21   29.31    3.60
  -2   0  19   14.07    2.72
  -2   0  18    2.56    1.38
  -2   0  18    1.01    1.31
  -2   0  17    5.15    1.89
  -2   0  17    4.18    2.03
  -2   0  17    8.47    2.74
  -2   0  16    0.64    1.54
  -2   0  16   -1.49    1.68
  -2   0  15  123.22    9.79
  -2   0  15  108.54    9.31
  -2   0  14    0.58    1.41
  -2   0  14   -1.10    3.15
  -2   0  14    3.67    2.19
  -2   0  14   -1.60    2.67
  -2   0  13  429.73   15.79
  -2   0  13  484.00   29.17
  -2   0  13  503.21   19.41
  -2   0  13  518.77   19.32
  -2   0  12   87.83    7.04
  -2   0  12  105.51   12.82
  -2   0  12  100.95    8.49
  -2   0  12  107.20    8.71
  -2   0  11  708.67   19.34
  -2   0  11  854.81   23.08
  -2   0  11  656.23   17.46
  -2   0  11  864.10   31.58
  -2   0  11  965.72   36.43
  -2   0  11  899.15   24.33
  -2   0  10  464.27   21.57
  -2   0  10  477.48   24.34
  -2   0   9   24.03    4.56
  -2   0   9   24.35    5.25
  -2   0   8   71.13    7.24
  -2   0   8   74.42    8.60
  -2   0   7  364.48   15.05
  -2   0   7  367.00   17.48
  -2   0   6   37.45    3.52
  -2   0   6   46.62    4.91
  -2   0   6   50.64    6.22
  -2   0   5    2.53    1.16
  -2   0   5    2.97    1.30
  -2   0   5    1.94    1.75
  -2   0   4  112.64    6.53
  -2   0   4  115.63    6.09
  -2   0   4  112.14    7.92
  -2   0   3  220.54    9.11
  -2   0   3  235.56   10.84
  -2   0   3  237.24    7.62
  -2   0   2  759.78   16.93
  -2   0   2  785.48   18.69
  -2   0   1 4917.23   43.24
  -2   0   1 4946.34   44.67
  -2   0   0   38.01    3.93
  -2   0  -1  528.97   14.25
   2   0   2 3405.55   31.52
  -2   0  -2 3527.56   36.73
  -2   0  -3  446.63   13.20
   2   0   3  396.15   12.08
   2   0   4 4663.57   45.69
  -2   0  -4 5310.45   45.03
  -2   0  -5 1143.84   20.88
   2   0   5 1297.33   26.06
   2   0   6  847.88   22.80
  -2   0  -6  809.02   17.46
  -2   0  -7   20.34    2.78
   2   0   7   21.57    4.23
   2   0   8  320.71   16.33
   2   0   9    1.18    1.73
   2   0  10  347.27   19.28
   2   0  11   80.67    9.90
   2   0  12   18.72    3.53
   2   0  12   16.44    4.73
   2   0  12   15.68    3.29
   2   0  13   12.77    3.07
   2   0  13   16.07    3.38
   2   0  13   11.68    4.66
   2   0  14    4.95    1.78
   2   0  14    5.02    2.35
   2   0  14    0.35    1.52
   2   0  14    1.22    2.84
   2   0  15   18.49    3.40
   2   0  15   16.19    3.68
   2   0  15   22.11    4.37
   2   0  15   18.65    6.25
   2   0  16    0.01    1.13
   2   0  16    1.14    1.67
   2   0  16    2.93    2.30
   2   0  17    1.09    1.28
   2   0  17    0.96    1.98
   2   0  17    1.06    2.04
   2   0  18   27.80    3.71
   2   0  18   32.35    4.75
   2   0  18   31.95    5.22
  -2   0 -19   57.16    6.22
   2   0  19   52.97    5.60
  -2   0 -20   18.22    3.31
   2   0  20   16.98    2.89
  -2   0 -21   40.43    4.24
  -2  -1  19  116.47    7.50
  -2  -1  18    0.37    1.38
  -2  -1  17   54.41    5.21
  -2  -1  17   65.50    6.54
  -2  -1  17   75.84    7.39
  -2  -1  16   34.92    4.44
  -2  -1  16   37.36    5.35
  -2  -1  16   38.49    5.43
  -2  -1  15  180.32   10.43
  -2  -1  15  178.79   12.02
  -2  -1  15  170.18   11.52
  -2  -1  14   21.81    4.81
  -2  -1  14   21.37    4.40
  -2  -1  13  354.86   16.15
  -2  -1  13  311.49   23.49
  -2  -1  13  330.19   15.67
  -2  -1  12   40.32    5.76
  -2  -1  12   31.33    6.71
  -2  -1  12   27.09    6.64
  -2  -1  11  238.87   12.27
  -2  -1  11  188.14    9.55
  -2  -1  11  227.03   16.88
  -2  -1  11  233.89   18.13
  -2  -1  10  238.74   11.68
  -2  -1  10  271.93   17.20
  -2  -1  10  261.17   17.90
  -2  -1   9  392.53   19.18
  -2  -1   8   -0.85    1.36
  -2  -1   7  553.25   19.47
  -2  -1   6  146.08    6.99
  -2  -1   6  167.91    9.88
  -2  -1   6  169.93   11.17
  -2  -1   5  447.53   12.80
  -2  -1   5  459.69   15.04
  -2  -1   5  448.88   16.66
  -2  -1   4  287.98   10.65
  -2  -1   4  281.78   10.90
  -2  -1   4  296.09   12.70
  -2  -1   3    0.50    0.97
  -2  -1   3    1.47    1.30
  -2  -1   3    0.33    0.89
  -2  -1   2  798.29   17.72
  -2  -1   2  806.14   18.44
  -2  -1   1 1217.03   21.71
  -2  -1   1 1236.81   21.82
  -2  -1   0   16.26    2.81
  -2  -1  -1 4395.44   41.29
  -2  -1  -2  488.51   13.82
  -2  -1  -3 8571.40   58.56
  -2  -1  -4    4.15    1.66
   2   1   5 1924.63   32.94
  -2  -1  -5 1971.38   28.56
  -2  -1  -6   17.04    2.72
   2   1   6   15.02    3.45
  -2  -1  -7  534.52   14.09
   2   1   7  590.95   20.74
   2   1   8  239.52   13.98
   2   1   9  333.40   17.68
   2   1  10    8.91    3.58
   2   1  11  172.92   14.51
   2   1  12  144.36    9.26
   2   1  12  133.51    9.10
   2   1  12  148.90   14.41
   2   1  13  242.19   12.47
   2   1  13  245.57   19.33
   2   1  13  236.67   12.55
   2   1  14   -0.93    1.34
   2   1  14   -0.18    1.58
   2   1  14   -0.10    1.33
   2   1  14    1.26    2.19
   2   1  15    0.66    1.23
   2   1  15    3.80    2.42
   2   1  15    3.16    1.81
   2   1  15    0.62    2.46
   2   1  16   39.39    4.89
   2   1  16   51.24    6.24
   2   1  16   54.80    6.81
   2   1  17  156.91    9.50
   2   1  17  169.45   10.94
   2   1  17  160.28   11.45
   2   1  18   30.66    4.60
   2   1  18   23.87    3.65
  -2  -1 -19   57.18    6.17
   2   1  19   50.49    5.42
  -2  -1 -20   84.19    6.88
  -2  -1 -21    0.18    1.12
  -2  -2  20   -2.22    1.01
  -2  -2  19    0.46    1.19
  -2  -2  18   16.12    3.35
  -2  -2  18    9.93    2.34
  -2  -2  17  147.04   10.08
  -2  -2  17  148.51    9.81
  -2  -2  16    3.53    1.94
  -2  -2  15   58.26    7.27
  -2  -2  15   59.64    7.00
  -2  -2  14  315.45   15.81
  -2  -2  14  333.02   16.18
  -2  -2  13  116.85    9.55
  -2  -2  13   97.58   13.06
  -2  -2  13   78.56   11.61
  -2  -2  12   -0.02    3.39
  -2  -2  12   -2.95    2.72
  -2  -2  11   31.57    4.40
  -2  -2  11   36.67    5.18
  -2  -2  11   36.36    6.94
  -2  -2  11   30.54    6.82
  -2  -2  10  105.19    7.86
  -2  -2  10   90.97    6.43
  -2  -2  10  110.04   11.46
  -2  -2  10  119.50   12.26
  -2  -2   9  712.09   27.11
  -2  -2   8    2.78    2.13
  -2  -2   7    8.26    2.65
  -2  -2   6  196.80    8.93
  -2  -2   6  218.29   12.19
  -2  -2   6  218.59   12.57
  -2  -2   5 1997.77   29.74
  -2  -2   5 1914.79   33.50
  -2  -2   5 1918.67   34.53
  -2  -2   4  718.30   17.80
  -2  -2   4  722.37   19.35
  -2  -2   4  700.70   19.39
  -2  -2   3  690.75   17.34
  -2  -2   3  687.93   17.82
  -2  -2   3  664.50   17.59
  -2  -2   2 1090.10   21.72
  -2  -2   2 1069.95   20.92
  -2  -2   1   26.42    3.48
  -2  -2   1   24.83    3.22
  -2  -2   0  314.79   11.55
  -2  -2  -1 5428.35   47.63
  -2  -2  -2 6999.97   54.92
  -2  -2  -3    5.18    1.76
  -2  -2  -4   57.27    5.16
  -2  -2  -5  333.25   12.26
  -2  -2  -6    8.81    2.22
   2   2   6   12.19    3.40
   2   2   7  349.96   16.55
  -2  -2  -7  342.09   12.33
  -2  -2  -8   -0.09    0.69
   2   2   8    1.12    2.03
   2   2   9  138.00   11.62
   2   2  10  112.31   11.30
   2   2  11   24.94    5.70
   2   2  12   -2.30    2.38
   2   2  12    0.78    1.09
   2   2  12    0.79    1.56
   2   2  13   92.36    7.65
   2   2  13   99.01    8.30
   2   2  13  105.14   12.81
   2   2  14  152.32    9.25
   2   2  14  172.39   10.86
   2   2  14  185.24   11.60
   2   2  14  156.09   16.48
   2   2  15   94.08    7.58
   2   2  15   95.36    8.19
   2   2  15  102.21    9.00
   2   2  15   92.38   13.30
   2   2  16    9.16    2.89
   2   2  16    8.62    2.68
   2   2  16   11.72    3.40
   2   2  17  108.39    8.71
   2   2  17  105.07    7.96
   2   2  18   79.92    6.74
   2   2  18   80.70    7.19
  -2  -2 -18   76.88    7.51
  -2  -2 -19  125.43    9.10
   2   2  19  116.91    7.66
  -2  -2 -20   27.95    4.11
  -2  -2 -21   32.84    3.92
  -2  -3  19   11.31    2.48
  -2  -3  18   62.97    6.09
  -2  -3  18   50.28    4.97
  -2  -3  17    7.21    2.88
  -2  -3  17    9.54    2.67
  -2  -3  16   -2.42    3.60
  -2  -3  16    3.59    1.87
  -2  -3  15  105.02    9.17
  -2  -3  15  110.85    9.31
  -2  -3  14   31.49    5.49
  -2  -3  13   20.46    6.05
  -2  -3  13    2.70    2.65
  -2  -3  13   14.08    4.08
  -2  -3  12  438.82   27.06
  -2  -3  12  436.97   26.60
  -2  -3  12  481.53   18.30
  -2  -3  12  409.63   16.50
  -2  -3  11   63.39    9.99
  -2  -3  11   67.45    9.67
  -2  -3  11   80.14    7.28
  -2  -3  11   58.40    6.05
  -2  -3  10    2.85    1.82
  -2  -3  10   10.17    2.93
  -2  -3  10    4.40    2.97
  -2  -3  10    6.53    3.01
  -2  -3   9    4.72    2.71
  -2  -3   9    9.75    3.39
  -2  -3   8   38.34    6.38
  -2  -3   8   32.46    5.76
  -2  -3   7  121.77   10.58
  -2  -3   7  108.54    9.65
  -2  -3   6  234.46   10.89
  -2  -3   6  249.30   14.07
  -2  -3   6  234.73   13.12
  -2  -3   5   42.80    4.80
  -2  -3   5   44.40    5.79
  -2  -3   5   44.27    5.41
  -2  -3   4  113.36    7.78
  -2  -3   4  110.49    8.51
  -2  -3   4   99.80    7.35
  -2  -3   3    0.15    1.10
  -2  -3   3    0.01    1.04
  -2  -3   2 1277.63   25.65
  -2  -3   2 1216.52   21.97
  -2  -3   1   40.82    4.67
  -2  -3   0 1359.24   25.96
  -2  -3  -1 2997.83   38.67
  -2  -3  -1 2990.70   37.98
  -2  -3  -2 1362.41   26.12
  -2  -3  -3  102.36    7.35
  -2  -3  -4  332.56   13.19
  -2  -3  -5   43.08    4.97
  -2  -3  -6  148.19    9.01
   2   3   7  161.86   11.76
  -2  -3  -7  147.48    8.96
   2   3   8  538.98   22.57
  -2  -3  -8  467.65   15.84
   2   3   9  131.37   11.80
   2   3  10   -1.88    2.58
   2   3  11    2.98    2.95
   2   3  12    0.22    2.00
   2   3  12    3.02    1.74
   2   3  12   -2.23    1.49
   2   3  13  173.71   10.52
   2   3  13  192.68   17.72
   2   3  13  191.61   11.57
   2   3  14    1.93    1.42
   2   3  14    0.83    1.30
   2   3  14    3.45    1.92
   2   3  14    2.99    3.12
   2   3  15   51.26    5.68
   2   3  15   51.14    6.02
   2   3  15   56.61    6.77
   2   3  15   52.37   10.35
  -2  -3 -16  325.49   15.45
   2   3  16  327.83   14.93
   2   3  16  337.58   14.35
  -2  -3 -17   34.11    5.27
   2   3  17   37.08    5.07
   2   3  17   34.96    4.79
   2   3  18   -0.27    1.97
   2   3  18   -2.44    1.71
  -2  -3 -18    2.61    2.42
   2   3  19   19.66    3.31
  -2  -3 -19   20.26    3.96
   2   3  19   19.96    3.17
  -2  -3 -20  211.57   10.59
  -2  -3 -21  163.76    8.23
  -2  -4  19   45.31    4.42
  -2  -4  18    6.44    1.79
  -2  -4  18   11.05    2.64
  -2  -4  17    9.41    2.51
  -2  -4  17    7.48    2.58
  -2  -4  16   -0.16    1.07
  -2  -4  15   13.67    3.51
  -2  -4  14   14.95    3.60
  -2  -4  14   16.45    4.13
  -2  -4  13    1.79    2.57
  -2  -4  13    7.13    3.99
  -2  -4  13    6.98    2.62
  -2  -4  12   33.41    7.81
  -2  -4  12   22.98    6.11
  -2  -4  12   43.97    5.74
  -2  -4  12   52.47    6.43
  -2  -4  11  401.49   25.92
  -2  -4  11  352.38   22.41
  -2  -4  11  355.18   15.44
  -2  -4  11  398.68   16.42
  -2  -4  10  239.01   18.87
  -2  -4  10  229.96   17.14
  -2  -4  10  204.58   11.28
  -2  -4  10  234.72   12.20
  -2  -4   9  274.29   12.62
  -2  -4   9  321.32   20.56
  -2  -4   9  292.93   18.08
  -2  -4   8  139.54   12.84
  -2  -4   8  126.18   11.08
  -2  -4   7   70.34    8.65
  -2  -4   7   66.71    7.56
  -2  -4   6 1428.69   30.15
  -2  -4   6 1392.82   31.70
  -2  -4   5  338.36   14.80
  -2  -4   5  350.54   17.18
  -2  -4   5  321.63   14.18
  -2  -4   4 1056.48   26.13
  -2  -4   4 1037.39   23.40
  -2  -4   3  915.04   24.12
  -2  -4   3  933.34   23.90
  -2  -4   3  872.24   19.81
  -2  -4   2   30.18    4.48
  -2  -4   2   26.44    3.28
  -2  -4   1  167.06   10.02
  -2  -4   0  921.57   23.14
  -2  -4  -1  104.64    7.91
  -2  -4  -2  222.82   11.50
  -2  -4  -3  569.77   18.49
  -2  -4  -4  315.55   13.93
  -2  -4  -5  681.72   20.95
  -2  -4  -5  704.68   21.24
  -2  -4  -6   41.88    5.33
  -2  -4  -7 1377.21   30.19
  -2  -4  -8   21.48    3.98
   2   4   8   16.69    4.59
   2   4   9  699.85   28.47
   2   4  10  155.98   13.96
   2   4  11  194.53   16.38
   2   4  12    1.22    1.44
  -2  -4 -12    1.99    1.55
   2   4  12    3.28    3.63
   2   4  12   -0.31    1.09
   2   4  13   26.04    4.32
   2   4  13   28.98    7.23
  -2  -4 -13   28.94    4.42
   2   4  13   23.39    3.95
   2   4  14   69.60    6.36
   2   4  14   61.27    6.35
  -2  -4 -14   70.01    6.88
   2   4  14   66.06   11.28
   2   4  15  353.87   14.59
   2   4  15  325.41   14.78
  -2  -4 -15  343.69   15.52
   2   4  16  711.54   20.81
  -2  -4 -16  761.93   23.30
   2   4  17   13.83    3.39
  -2  -4 -17   15.23    3.67
   2   4  18  325.36   13.66
   2   4  18  336.35   14.07
  -2  -4 -18  318.22   14.54
   2   4  19    0.28    1.38
  -2  -4 -19    0.78    1.62
   2   4  19   -0.71    1.19
  -2  -4 -20  113.28    7.60
   2   4  20  102.46    6.44
  -2  -4 -21   30.69    3.40
  -2  -5  19   68.92    5.00
  -2  -5  18   23.37    3.52
  -2  -5  17    1.60    1.33
  -2  -5  17   -0.11    1.57
  -2  -5  16   36.27    5.15
  -2  -5  16   35.72    4.90
  -2  -5  15   -0.26    2.65
  -2  -5  15    1.92    1.74
  -2  -5  14    1.37    2.16
  -2  -5  14    1.44    1.73
  -2  -5  13   51.96    6.75
  -2  -5  13   41.12    5.70
  -2  -5  12   62.54    7.14
  -2  -5  12   56.31    6.54
  -2  -5  11   53.90    6.26
  -2  -5  11   49.13    5.98
  -2  -5  11   47.61    9.27
  -2  -5  10   18.80    3.65
  -2  -5  10   21.40    3.94
  -2  -5  10   21.83    6.33
  -2  -5   9   50.69    5.69
  -2  -5   9   56.96    6.01
  -2  -5   9   53.04    8.98
  -2  -5   9   49.72    7.63
  -2  -5   8   10.16    2.55
  -2  -5   8    9.34    4.05
  -2  -5   8    9.01    3.17
  -2  -5   7  312.27   19.46
  -2  -5   7  269.38   15.03
  -2  -5   6    1.23    1.24
  -2  -5   6    4.24    1.99
  -2  -5   5  441.42   16.43
  -2  -5   5  462.85   19.32
  -2  -5   4    4.79    1.67
  -2  -5   4    6.39    2.28
  -2  -5   4    6.65    2.48
  -2  -5   3   46.70    4.43
  -2  -5   3   51.96    6.41
  -2  -5   2   80.91    7.82
  -2  -5   1  316.93   15.02
  -2  -5   0    1.68    1.80
  -2  -5  -1  158.83   10.59
  -2  -5  -2  292.96   14.40
  -2  -5  -3   26.97    4.67
  -2  -5  -4  113.60    9.20
  -2  -5  -5  774.70   24.36
  -2  -5  -6 1633.46   35.75
  -2  -5  -7    9.62    3.00
  -2  -5  -8   62.15    7.14
   2   5   9  177.30   14.94
   2   5  10  480.02   25.70
  -2  -5 -11   42.90    4.89
   2   5  11   51.94    8.95
  -2  -5 -12  185.88   10.56
   2   5  12  199.70   17.94
  -2  -5 -13  535.33   18.57
   2   5  13  582.51   32.08
  -2  -5 -14   47.65    5.78
   2   5  14   47.05    9.67
   2   5  14   50.41    5.51
   2   5  15   -0.38    1.41
  -2  -5 -15    2.50    1.83
   2   5  16    4.58    2.14
  -2  -5 -16    7.07    2.75
   2   5  17    0.50    1.58
  -2  -5 -17    0.46    1.52
   2   5  18   68.78    6.38
  -2  -5 -18   54.25    5.84
   2   5  18   69.58    6.55
  -2  -5 -19   84.64    6.75
   2   5  19   92.99    6.99
  -2  -5 -20   38.64    4.13
   2   5  20   40.60    4.19
  -2  -6  18   44.91    4.37
  -2  -6  17   74.04    5.95
  -2  -6  17   93.16    7.00
  -2  -6  16    8.54    2.27
  -2  -6  16   10.05    2.82
  -2  -6  16    4.74    2.19
  -2  -6  15   -1.15    1.43
  -2  -6  15   -6.69    2.81
  -2  -6  14   25.76    4.36
  -2  -6  14   16.99    3.98
  -2  -6  13   64.77    7.05
  -2  -6  13   57.43    6.78
  -2  -6  12    0.62    1.85
  -2  -6  12    2.54    2.33
  -2  -6  11  516.53   19.47
  -2  -6  11  512.38   19.16
  -2  -6  10  101.19    8.54
  -2  -6  10   97.67    8.28
  -2  -6   9  832.89   23.33
  -2  -6   9  772.77   22.24
  -2  -6   8  314.10   13.93
  -2  -6   8  277.33   12.89
  -2  -6   7  160.53    9.53
  -2  -6   6  146.80   12.01
  -2  -6   5   19.13    4.26
  -2  -6   5   12.59    3.99
  -2  -6   4   12.14    3.53
  -2  -6   3    4.00    2.74
  -2  -6   2   25.89    4.98
  -2  -6   1   30.95    5.42
  -2  -6   0  790.34   25.83
  -2  -6  -1  191.64   12.71
  -2  -6  -2  190.94   12.78
  -2  -6  -3  518.97   21.18
  -2  -6  -4    0.32    1.82
  -2  -6  -5   14.79    4.20
  -2  -6  -6 1299.71   34.73
  -2  -6  -7  182.90   13.18
  -2  -6  -8    5.95    2.67
   2   6   9  104.50   12.16
   2   6  10   28.16    6.76
  -2  -6 -10   13.36    2.72
  -2  -6 -11    0.72    0.94
  -2  -6 -11   -1.03    0.99
  -2  -6 -12   75.79    6.84
   2   6  12   78.69   11.86
   2   6  12   80.17    6.69
  -2  -6 -13   75.45    6.99
   2   6  13   68.85   11.46
   2   6  13   73.20    6.49
  -2  -6 -14  213.20   11.90
   2   6  14  229.39   11.79
   2   6  15   82.90    7.24
  -2  -6 -15   75.49    7.29
   2   6  16   42.70    5.27
  -2  -6 -16   41.03    5.39
   2   6  17   30.01    4.44
  -2  -6 -17   33.07    4.72
   2   6  18    1.41    1.88
  -2  -6 -18    5.59    2.02
   2   6  18    1.31    1.53
   2   6  19    6.80    2.18
   2   6  20   -0.43    0.87
  -2  -7  17   12.21    2.22
  -2  -7  17   16.83    2.85
  -2  -7  16   39.57    4.80
  -2  -7  16   43.88    4.69
  -2  -7  15    1.70    1.58
  -2  -7  15    2.26    1.61
  -2  -7  14   -2.48    1.99
  -2  -7  14    0.84    2.14
  -2  -7  13  155.64   10.73
  -2  -7  13  145.83   10.48
  -2  -7  12   12.43    3.49
  -2  -7  12   12.05    3.37
  -2  -7  11    5.33    2.50
  -2  -7  11    3.20    2.06
  -2  -7  10   15.89    3.54
  -2  -7  10   13.67    3.30
  -2  -7   9    0.49    1.28
  -2  -7   9    0.01    1.43
  -2  -7   8 1067.76   25.70
  -2  -7   8 1149.23   27.34
  -2  -7   7   28.54    4.17
  -2  -7   7   32.00    4.59
  -2  -7   6   -1.51    1.19
  -2  -7   6   -0.64    1.18
  -2  -7   5  161.57   13.68
  -2  -7   4   30.86    6.10
  -2  -7   3   86.26    9.82
  -2  -7   2  399.82   20.79
  -2  -7   1   96.68   10.17
  -2  -7   0   -0.60    1.86
  -2  -7  -1 1462.03   38.42
  -2  -7  -2  149.63   12.40
  -2  -7  -3   82.19    9.30
  -2  -7  -4    7.31    3.19
  -2  -7  -5    3.15    2.69
  -2  -7  -6    5.47    3.46
  -2  -7  -7  161.02   13.73
  -2  -7  -8   27.50    5.92
  -2  -7  -9  178.88    9.63
  -2  -7 -10   12.51    2.58
  -2  -7 -10    2.93    1.27
   2   7  10    6.49    1.86
   2   7  10    8.18    4.23
  -2  -7 -11  353.62   13.95
   2   7  11  362.15   13.78
   2   7  12    2.08    1.72
  -2  -7 -12    0.49    0.96
  -2  -7 -12    2.16    1.90
  -2  -7 -13  307.30   13.94
   2   7  13  284.83   23.48
   2   7  13  319.94   13.66
   2   7  14  111.58    8.27
  -2  -7 -14  105.79    8.36
   2   7  15  181.39   10.55
  -2  -7 -15  182.77   10.89
   2   7  16  112.34    8.25
  -2  -7 -16   88.12    7.30
   2   7  17   22.97    3.81
   2   7  18   24.08    3.86
   2   7  19    6.41    2.01
   2   7  20   51.86    4.41
  -2  -8  16  149.42    8.20
  -2  -8  16  153.84    8.07
  -2  -8  16  161.56    8.09
  -2  -8  15  126.80    8.22
  -2  -8  15  136.68    8.57
  -2  -8  14   33.00    4.62
  -2  -8  14   36.58    4.96
  -2  -8  13   31.30    4.75
  -2  -8  13   34.24    5.06
  -2  -8  12    4.59    2.07
  -2  -8  12    2.59    2.07
  -2  -8  11  186.40   11.50
  -2  -8  11  193.84   12.18
  -2  -8  10   12.23    3.10
  -2  -8  10   10.99    3.26
  -2  -8   9  194.24   11.33
  -2  -8   9  218.64   12.59
  -2  -8   8   62.38    6.38
  -2  -8   8   69.32    6.99
  -2  -8   7  332.36   14.76
  -2  -8   6    2.26    1.67
  -2  -8   5    7.05    2.32
  -2  -8   5    2.48    2.20
  -2  -8   4    4.56    2.88
  -2  -8   3   -2.98    2.52
  -2  -8   2   24.23    5.77
  -2  -8   1   43.00    7.56
  -2  -8   0  222.39   16.57
  -2  -8  -1  358.51   20.81
  -2  -8  -2   84.37   10.31
  -2  -8  -3   37.06    6.76
  -2  -8  -4    4.72    2.77
  -2  -8  -5   44.71    7.66
  -2  -8  -6    3.07    2.66
   2   8   7    1.79    1.26
  -2  -8  -7    5.23    2.87
   2   8   8    3.22    1.66
  -2  -8  -8    5.02    2.98
   2   8   9   85.54    6.30
   2   8   9   99.69    7.33
   2   8  10   23.09    6.61
   2   8  10   28.68    4.00
   2   8  10   25.34    3.59
   2   8  11  459.98   29.46
   2   8  11  447.38   15.43
   2   8  12   96.76   13.68
   2   8  12  118.01    8.20
   2   8  13    8.49    2.47
   2   8  14   55.81    5.88
   2   8  15   11.20    2.83
   2   8  16   32.29    4.46
   2   8  17   30.38    4.31
   2   8  18   44.39    4.81
   2   8  19   51.62    4.76
   2   8  20    0.25    0.86
  -2  -9  15   16.00    2.82
  -2  -9  14   19.42    3.53
  -2  -9  14   14.96    2.76
  -2  -9  13    7.46    2.67
  -2  -9  13    9.72    2.54
  -2  -9  12   91.09    8.13
  -2  -9  12   79.81    7.00
  -2  -9  11   12.40    3.29
  -2  -9  11    8.64    2.64
  -2  -9  10   41.06    5.81
  -2  -9   9   12.72    3.44
  -2  -9   8  468.43   18.39
  -2  -9   7   23.71    4.21
  -2  -9   6   93.10    7.99
  -2  -9   5  122.16   14.12
  -2  -9   5  139.90    9.46
  -2  -9   4  -13.44    4.86
  -2  -9   4    2.16    1.62
  -2  -9   3   58.47    9.82
   2   9  -2  137.04    8.00
  -2  -9   2  205.35   17.72
   2   9  -1   68.25    5.63
  -2  -9   1   86.38   11.34
   2   9   0    0.86    0.85
  -2  -9   0    1.96    2.43
   2   9   1  353.85   12.97
  -2  -9  -1  413.34   24.17
   2   9   2   15.48    2.77
  -2  -9  -2   15.63    4.80
   2   9   3   11.38    2.48
  -2  -9  -3    9.96    4.19
   2   9   4    8.86    2.25
  -2  -9  -4    4.15    3.23
   2   9   5   24.94    3.66
  -2  -9  -5   27.73    6.78
   2   9   6  299.42   12.52
  -2  -9  -6  318.43   22.12
   2   9   7    0.28    1.08
  -2  -9  -7    2.86    2.52
   2   9   8   11.71    2.58
  -2  -9  -8   13.09    4.74
   2   9   9  286.48   12.73
   2   9  10  290.34   23.96
   2   9  10  368.64   14.53
   2   9  11   55.71    5.47
   2   9  11   47.46    5.37
   2   9  11   39.86    9.29
   2   9  12   41.45    4.83
   2   9  13    0.43    1.23
   2   9  13    4.21    1.82
   2   9  14  204.38   10.61
   2   9  15  386.41   14.37
   2   9  16   36.26    4.78
   2   9  17   -0.35    1.28
   2   9  18   26.70    3.67
   2   9  19   36.36    3.66
  -2 -10  15    7.86    1.72
  -2 -10  14    7.04    1.91
  -2 -10  13   34.93    4.64
  -2 -10  12    3.58    1.98
  -2 -10  11   68.92    6.96
  -2 -10  10   41.62    5.52
  -2 -10   9  222.07   12.77
  -2 -10   8   30.93    4.96
  -2 -10   7  225.31   12.81
  -2 -10   6   31.31    4.96
  -2 -10   5   20.67    4.11
   2  10  -5   18.26    3.52
  -2 -10   4   20.13    6.10
  -2 -10   4   31.18    4.87
  -2 -10   3  182.89   18.25
  -2 -10   3  201.28   11.42
  -2 -10   2   53.41   10.14
   2  10  -2   47.35    4.83
  -2 -10   1   65.49   10.77
   2  10  -1   55.80    5.47
  -2 -10   0   31.60    7.67
   2  10   0   26.76    3.89
   2  10   1   -0.23    1.60
  -2 -10  -1    0.08    1.68
  -2 -10  -2   32.89    7.28
   2  10   2   36.99    4.44
  -2 -10  -3   20.66    6.08
   2  10   3   28.32    3.99
   2  10   4   13.08    2.95
  -2 -10  -4    6.83    4.11
   2  10   5    5.70    2.23
  -2 -10  -5    4.99    4.55
  -2 -10  -6  515.10   30.40
   2  10   6  557.08   17.59
  -2 -10  -7  906.96   40.45
   2  10   7  957.59   23.52
   2  10   8   12.40    3.08
  -2 -10  -8    9.66    4.45
   2  10   9  292.14   13.21
   2  10  10   -0.30    1.30
   2  10  11    3.14    1.71
   2  10  12    6.26    2.00
   2  10  13   12.51    2.99
   2  10  14   73.16    6.72
   2  10  14   61.50    5.80
   2  10  15    3.79    1.94
   2  10  16   19.51    3.35
   2  10  17   27.76    3.67
   2  10  18   14.81    2.46
  -2 -11  14   45.09    3.91
  -2 -11  13   27.88    3.58
  -2 -11  12  122.06    8.04
  -2 -11  11  149.07    9.46
  -2 -11  10    5.40    2.32
  -2 -11   9    1.75    2.08
  -2 -11   8    2.35    1.97
  -2 -11   7   36.56    5.31
  -2 -11   6 1188.93   29.24
   2  11  -6 1058.39   25.03
   2  11  -5   14.37    3.39
  -2 -11   5   12.09    3.36
  -2 -11   4  231.76   12.85
   2  11  -4  253.69   12.74
  -2 -11   3   20.21    4.03
  -2 -11   3   13.04    5.17
  -2 -11   2    9.74    4.60
  -2 -11   2   17.02    3.54
   2  11  -2   12.93    2.76
   2  11  -1   -1.17    1.33
  -2 -11   1    4.73    3.80
   2  11   0   18.73    3.56
  -2 -11   0    8.54    4.43
  -2 -11  -1   65.93   11.39
   2  11   1   63.46    6.10
  -2 -11  -2  203.51   19.93
   2  11   2  211.05   11.07
   2  11   3    6.98    2.29
  -2 -11  -3   10.09    4.99
   2  11   4   -4.04    2.06
  -2 -11  -4    0.40    2.25
  -2 -11  -5   25.38    7.19
   2  11   5   35.34    4.65
  -2 -11  -6  805.78   40.19
   2  11   6 1007.85   24.49
  -2 -11  -7  386.88   27.88
   2  11   7  527.11   17.86
   2  11   8   11.06    2.87
   2  11   9   51.46    5.79
   2  11  10  184.63   10.62
   2  11  11   53.43    5.62
   2  11  11   50.60    5.50
   2  11  12    2.18    1.51
   2  11  12    5.88    2.11
   2  11  12    1.93    1.58
   2  11  13   13.18    2.95
   2  11  13   16.28    3.15
   2  11  14  129.22    8.27
   2  11  14  134.20    8.14
   2  11  15   -0.54    1.17
   2  11  16   12.97    2.42
   2  11  17   15.34    2.38
  -2 -12  12    1.31    1.00
  -2 -12  11   10.78    2.44
  -2 -12  10    8.98    2.46
  -2 -12   9   52.74    5.78
  -2 -12   8    8.90    2.59
  -2 -12   7  276.13   13.66
  -2 -12   6   80.96    7.44
   2  12  -6   71.70    6.38
   2  12  -5    0.95    1.27
  -2 -12   5    1.73    1.85
  -2 -12   4   17.12    3.63
   2  12  -4   17.49    3.60
  -2 -12   3  306.98   14.59
  -2 -12   2   24.67    4.14
   2  12  -2   22.29    3.49
  -2 -12   1   22.98    3.97
   2  12  -1   24.25    3.77
  -2 -12   0    3.56    1.95
   2  12   0    4.20    1.98
   2  12   1    1.10    1.82
   2  12   2  192.04   10.76
   2  12   3  348.99   14.57
   2  12   4   88.24    7.43
   2  12   5  207.13   11.24
   2  12   6  156.90    9.90
   2  12   7    0.96    1.66
   2  12   8  133.17    9.09
   2  12   9  116.85    8.40
   2  12  10    8.29    2.60
   2  12  11   25.82    4.24
   2  12  11   19.64    3.42
   2  12  12   10.80    2.76
   2  12  13   41.84    4.35
   2  12  13   44.47    4.72
   2  12  14    3.23    1.38
   2  12  14    0.68    1.14
   2  12  15    4.30    1.53
  -2 -13  11   13.32    2.15
  -2 -13  10   20.54    3.03
  -2 -13   9   32.52    4.02
  -2 -13   8    1.41    1.54
  -2 -13   7    4.31    2.00
  -2 -13   6    7.93    2.68
   2  13  -6    6.16    1.87
  -2 -13   5    8.88    2.62
   2  13  -5    6.96    2.00
   2  13  -4   -2.33    1.60
  -2 -13   4    0.37    1.47
   2  13  -3   -0.18    1.42
  -2 -13   3    1.32    1.62
  -2 -13   2   -0.69    1.26
   2  13  -2   -1.11    1.44
   2  13  -1   19.01    3.40
  -2 -13   1   25.46    4.19
   2  13   0   10.85    2.67
  -2 -13   0    8.92    2.53
   2  13   1   41.73    5.11
  -2 -13  -1   42.59    5.13
   2  13   2  177.30   10.23
  -2 -13  -2  171.23    9.99
   2  13   3  202.56   10.96
   2  13   4    7.81    2.75
   2  13   5  161.37    9.78
   2  13   6   29.88    4.34
   2  13   7  354.92   14.32
   2  13   8   18.80    3.52
   2  13   9   51.68    5.41
   2  13  10    6.00    2.10
   2  13  11    1.64    1.49
   2  13  12   13.05    2.67
   2  13  13    7.65    1.93
   2  13  14    0.87    0.84
  -2 -14   8   59.36    4.82
  -2 -14   7   54.21    4.91
  -2 -14   6   35.33    4.22
   2  14  -5   81.66    5.92
  -2 -14   5   83.85    6.57
   2  14  -4  105.41    7.15
  -2 -14   4  109.24    7.59
  -2 -14   3    2.32    1.47
   2  14  -3   -1.50    1.30
  -2 -14   2   -0.77    1.20
   2  14  -2    2.72    1.66
   2  14  -1   99.83    7.57
  -2 -14   1   83.17    6.74
   2  14   0    9.19    2.41
   2  14   0   10.86    2.80
  -2 -14   0   10.95    2.49
   2  14   1    0.12    1.15
   2  14   2    5.93    2.03
   2  14   3    6.94    2.31
   2  14   4   40.17    4.86
   2  14   5   -1.05    1.73
   2  14   6   96.90    7.17
   2  14   7    0.33    1.38
   2  14   7   -0.57    1.60
   2  14   8    5.54    2.15
   2  14   9   81.50    6.36
   2  14  10   14.45    2.87
   2  14  11    5.95    1.86
   2  14  12    8.10    1.91
  -2 -15   5   18.72    2.52
   2  15  -4   26.33    3.05
  -2 -15   4   23.28    2.86
   2  15  -3   18.94    2.87
  -2 -15   3   12.28    2.24
   2  15  -2   28.64    3.63
  -2 -15   2   20.92    2.92
   2  15  -1   97.98    6.71
   2  15   0    0.09    1.25
   2  15   1    0.42    1.19
   2  15   2   37.10    3.94
   2  15   2   48.37    4.95
   2  15   3   16.14    2.80
   2  15   3   18.50    3.16
   2  15   4   19.85    3.11
   2  15   5    1.05    1.16
   2  15   6    5.36    1.97
   2  15   7   11.72    2.52
   2  15   8   29.32    3.51
   2  15   9   13.79    2.37
   2  15  10    6.55    1.70
   2  15  11    1.40    0.89
   2  16  -1    0.86    0.76
   2  16   0   84.05    5.28
   2  16   1  114.44    6.27
   2  16   2  121.86    6.48
   2  16   3  157.21    7.32
   2  16   4    0.24    0.63
   2  16   4    0.25    1.01
   2  16   5    1.23    0.93
   2  16   5    3.42    1.34
   2  16   6   -2.04    0.98
   2  16   6    0.57    0.69
  -3  13   8    5.64    1.43
  -3  13   7    8.06    1.98
  -3  13   6    7.89    1.87
  -3  13   5    0.98    1.04
  -3  13   4    0.81    1.10
  -3  13   3    1.52    1.23
  -3  13   2    0.64    0.55
  -3  13   2    2.48    1.38
  -3  13   1   28.52    3.40
  -3  13   1   28.58    3.61
  -3  13   0   -0.14    0.94
  -3  13   0    1.11    1.07
  -3  13  -1   -2.81    1.40
  -3  13  -1    2.95    1.28
  -3  13  -2  162.87    8.45
  -3  13  -3    1.56    1.19
  -3  13  -4    6.73    1.96
  -3  13  -5   18.56    2.86
  -3  13  -6   58.02    4.69
  -3  13  -7   16.06    2.49
  -3  12  10    1.40    0.88
  -3  12   9    0.55    0.97
  -3  12   8   15.05    2.81
  -3  12   7    3.23    1.52
  -3  12   6   46.73    4.98
  -3  12   5    1.50    1.41
  -3  12   4   91.39    7.15
  -3  12   3   35.47    4.55
  -3  12   2   14.15    2.70
  -3  12   2   12.32    3.00
  -3  12   1    9.92    2.50
  -3  12   1    8.49    2.51
  -3  12   0   28.66    4.13
  -3  12   0   27.55    4.06
  -3  12  -1    1.96    1.44
  -3  12  -1   -0.67    1.19
  -3  12  -2   41.48    4.95
  -3  12  -2   32.46    4.11
  -3  12  -3   57.76    5.78
  -3  12  -4   97.78    7.36
  -3  12  -5   -0.24    1.60
  -3  12  -6   68.19    6.01
  -3  12  -7   30.11    3.94
  -3  12  -8   29.44    3.72
  -3  12  -9   65.93    5.13
  -3  12 -10    9.21    1.91
  -3  11  11   19.78    2.70
  -3  11  10    1.99    1.31
  -3  11   9   -1.26    1.29
  -3  11   8   26.70    3.97
  -3  11   7  209.00   10.98
  -3  11   7  220.08   11.26
  -3  11   6   25.60    4.20
  -3  11   5  158.13    9.89
  -3  11   4   14.67    3.31
  -3  11   3  128.23    8.95
  -3  11   3   97.86    7.29
  -3  11   2    5.06    2.13
  -3  11   2    4.12    2.02
  -3  11   1   -1.24    1.23
  -3  11   1    2.53    1.66
  -3  11   1   -0.32    1.37
  -3  11   0   29.45    4.68
  -3  11   0   33.10    4.63
  -3  11  -1   67.15    6.59
  -3  11  -1   82.22    7.32
  -3  11  -2    5.03    2.26
  -3  11  -2    9.92    2.62
  -3  11  -3   72.49    6.52
  -3  11  -3  103.96    8.23
  -3  11  -4  203.23   11.38
  -3  11  -5   76.54    7.00
  -3  11  -6    2.72    1.95
  -3  11  -7   18.51    3.65
  -3  11  -8   49.81    5.48
  -3  11  -9   40.95    4.73
  -3  11 -10    1.36    1.21
  -3  11 -11    0.59    1.01
  -3  11 -12    7.95    1.70
  -3  10  13   19.39    2.61
  -3  10  12  146.38    7.51
  -3  10  11    3.72    1.50
  -3  10  11    5.69    1.91
  -3  10  10   27.51    3.64
  -3  10  10   25.30    3.80
  -3  10   9   -2.86    1.63
  -3  10   8    4.80    2.26
  -3  10   7   67.45    6.71
  -3  10   6  176.16   10.80
  -3  10   5   42.76    5.46
  -3  10   4  104.14    8.38
  -3  10   3   43.84    5.46
  -3  10   3   42.68    4.97
  -3  10   2   41.69    5.21
  -3  10   2   35.79    4.86
  -3  10   1    2.66    1.64
  -3  10   1   -0.69    1.34
  -3  10   0   14.99    3.01
  -3  10   0   13.86    3.17
  -3  10  -1    9.09    2.94
  -3  10  -1    9.02    2.62
  -3  10  -2   37.70    5.15
  -3  10  -2   34.36    4.90
  -3  10  -3   94.49    7.80
  -3  10  -3   99.67    8.31
  -3  10  -4  109.91    8.14
  -3  10  -4  128.55    9.49
  -3  10  -5   22.73    4.21
  -3  10  -6   11.41    3.15
  -3  10  -7    0.27    1.70
  -3  10  -8   18.06    3.77
  -3  10  -9   32.36    4.71
  -3  10 -10   17.95    3.45
  -3  10 -11    0.33    1.21
  -3  10 -12   68.74    5.74
  -3  10 -13   -1.26    0.95
  -3   9  15   13.66    2.25
  -3   9  14    0.01    0.88
  -3   9  14    1.23    0.97
  -3   9  13    4.66    1.75
  -3   9  12   39.52    4.60
  -3   9  11  101.84    7.16
  -3   9  11  125.95    8.42
  -3   9  10   38.74    4.82
  -3   9  10   38.58    4.87
  -3   9   9  550.60   18.11
  -3   9   9  627.09   20.31
  -3   9   8   22.91    3.77
  -3   9   8   23.41    4.20
  -3   9   7  149.89    9.46
  -3   9   7  167.29   10.66
  -3   9   6  135.04    9.64
  -3   9   5    9.02    2.72
  -3   9   4  325.47   14.75
   3  -9  -3   43.34    9.41
  -3   9   3   47.93    5.64
  -3   9   2    0.38    1.25
  -3   9   2    2.22    1.58
   3  -9  -2    0.66    2.64
  -3   9   1   24.18    4.04
   3  -9  -1   15.91    5.58
  -3   9   1   25.02    4.06
  -3   9   0   90.90    7.39
  -3   9   0   76.14    7.02
   3  -9   0   73.53   12.36
   3  -9   1    2.14    2.19
  -3   9  -1    0.37    1.26
  -3   9  -2   44.68    5.55
  -3   9  -2   44.18    5.50
   3  -9   2   48.61   10.32
  -3   9  -3    2.01    1.48
   3  -9   3   -2.38    3.69
  -3   9  -3    0.05    1.27
  -3   9  -4   46.57    5.38
  -3   9  -4   48.83    5.80
  -3   9  -5   21.01    3.96
  -3   9  -6   77.95    7.41
  -3   9  -7   -0.50    1.98
  -3   9  -8   23.71    4.44
  -3   9  -9   79.90    7.52
  -3   9 -10   17.51    3.74
   3  -9  10   16.12    3.18
   3  -9  11   12.92    2.90
  -3   9 -11   18.55    3.59
   3  -9  12    2.63    1.38
  -3   9 -12    5.95    2.25
   3  -9  13   23.38    3.49
  -3   9 -13   23.35    3.47
   3  -9  14   -0.03    0.86
  -3   9 -14    0.29    0.77
   3  -9  15    3.36    1.20
  -3   8  16   33.56    3.40
  -3   8  15    2.83    1.30
  -3   8  15    4.63    1.63
  -3   8  14   15.05    2.75
  -3   8  14   14.87    2.63
  -3   8  14   16.28    3.05
  -3   8  13   19.17    3.46
  -3   8  13   19.05    3.15
  -3   8  12   71.25    6.62
  -3   8  12   68.60    6.13
  -3   8  11    7.83    2.71
  -3   8  11    7.11    2.26
  -3   8  11    5.44    1.86
  -3   8  10   -0.79    1.24
  -3   8  10    0.58    1.74
  -3   8  10    2.10    1.76
  -3   8   9   35.70    4.67
  -3   8   9   40.32    5.22
  -3   8   9   41.25    5.56
  -3   8   8   26.25    4.31
  -3   8   8   30.89    4.65
  -3   8   7   18.10    3.53
  -3   8   7   17.09    3.65
  -3   8   6  303.34   13.53
  -3   8   6  321.43   14.54
  -3   8   5  255.32   12.92
   3  -8  -5  204.22   19.61
  -3   8   4   22.67    3.89
   3  -8  -4   20.99    5.90
  -3   8   3    3.32    1.95
   3  -8  -3    8.05    3.62
  -3   8   2  650.42   19.74
   3  -8  -2  670.20   34.67
  -3   8   1  114.85    8.23
  -3   8   1  117.53    8.30
   3  -8  -1  138.62   15.81
  -3   8   0    9.44    2.62
   3  -8   0    8.29    4.33
  -3   8   0   10.04    2.52
   3  -8   1    6.85    3.93
  -3   8  -1    6.34    2.32
  -3   8  -2  168.01   10.17
   3  -8   2  165.73   17.36
  -3   8  -3    1.96    1.32
   3  -8   3   -0.37    2.53
  -3   8  -3    2.21    1.68
  -3   8  -4  558.36   18.85
   3  -8   4  553.84   32.23
  -3   8  -4  492.52   17.27
   3  -8   5  139.43   16.49
  -3   8  -5  139.11    9.57
   3  -8   6   23.74    6.93
  -3   8  -6   15.88    3.50
  -3   8  -7  334.18   15.11
  -3   8  -8   14.30    3.47
  -3   8  -9    4.70    2.31
   3  -8   9    6.20    2.46
  -3   8 -10   -0.62    1.55
   3  -8  10    0.07    1.09
   3  -8  11   -0.22    1.10
  -3   8 -11    2.37    1.87
   3  -8  12   -3.03    1.84
  -3   8 -12    1.54    1.44
   3  -8  13    4.73    2.14
  -3   8 -13    2.89    1.86
   3  -8  14   16.05    3.20
  -3   8 -14   19.13    3.23
   3  -8  15    4.82    1.72
   3  -8  16    0.49    1.14
  -3   7  17   30.19    3.14
  -3   7  16   31.29    3.53
  -3   7  16   31.69    3.74
  -3   7  15    0.93    1.12
  -3   7  15    0.62    1.13
  -3   7  14   -1.20    1.44
  -3   7  14   -0.01    1.18
  -3   7  14    0.45    0.92
  -3   7  13   14.18    3.15
  -3   7  13   12.97    3.12
  -3   7  12    3.38    2.17
  -3   7  12    4.14    2.08
  -3   7  11    0.38    1.51
  -3   7  11    0.77    1.63
  -3   7  10    2.18    1.57
  -3   7  10   -1.29    1.54
  -3   7  10    2.30    1.81
  -3   7   9  230.53   11.97
  -3   7   9  240.13   12.68
  -3   7   9  252.15   13.13
  -3   7   8  170.14   10.10
  -3   7   8  177.26   10.72
  -3   7   8  171.66   10.77
  -3   7   7   55.41    5.68
  -3   7   7   64.25    6.38
  -3   7   7   63.10    6.52
  -3   7   6   43.21    5.30
  -3   7   6   41.43    5.03
   3  -7  -6   40.54    8.21
  -3   7   5  901.53   23.21
   3  -7  -5  906.68   38.53
   3  -7  -4  217.76   18.84
  -3   7   4  209.67   11.12
   3  -7  -3  359.18   23.84
  -3   7   3  294.49   12.92
  -3   7   2    3.30    1.50
   3  -7  -2    2.33    3.35
  -3   7   2    3.56    1.87
  -3   7   1   12.65    2.74
  -3   7   1   14.87    2.93
   3  -7  -1   15.92    5.50
  -3   7   0  132.79    8.25
  -3   7   0  134.67    8.55
  -3   7  -1    8.90    2.47
   3  -7   1    7.38    3.82
  -3   7  -1    7.70    1.99
   3  -7   2   69.20   10.58
  -3   7  -2   69.46    6.35
  -3   7  -3  334.98   13.88
   3  -7   3  376.89   24.44
  -3   7  -4  104.94    7.88
   3  -7   4  113.49   13.63
  -3   7  -4   77.23    6.63
  -3   7  -5  169.98   10.11
   3  -7   5  175.01   17.02
  -3   7  -6   54.63    5.89
   3  -7   6   55.84    9.82
  -3   7  -7   24.25    4.15
   3  -7   7   30.06    7.15
  -3   7  -8   80.11    7.43
   3  -7   8   82.87    7.44
  -3   7  -9  117.35    9.13
   3  -7   9   96.63    8.21
  -3   7 -10  218.53   12.54
   3  -7  10  221.56   12.61
  -3   7 -11  526.31   19.35
   3  -7  11  483.00   18.62
  -3   7 -12  266.07   13.60
   3  -7  12  283.59   14.30
  -3   7 -13   89.67    7.73
   3  -7  13   92.46    8.12
  -3   7 -14    6.94    2.50
   3  -7  14    5.44    2.30
  -3   7 -15   11.12    2.38
   3  -7  15    6.05    2.23
   3  -7  16   11.44    2.76
   3  -7  17   12.34    2.42
  -3   6  17   38.23    3.86
  -3   6  17   36.42    3.78
  -3   6  16    7.56    2.22
  -3   6  16    7.37    2.11
  -3   6  15   -1.32    1.48
  -3   6  15   -0.69    1.44
  -3   6  14   21.00    3.81
  -3   6  14   22.97    3.87
  -3   6  13    2.76    1.95
  -3   6  13    7.41    2.63
  -3   6  12  162.79   10.49
  -3   6  12  152.15   10.03
  -3   6  11   25.91    4.47
  -3   6  11   24.88    4.20
  -3   6  10   34.40    4.97
  -3   6  10   37.27    5.19
  -3   6  10   36.17    5.05
  -3   6   9    8.60    2.89
  -3   6   9   10.67    2.76
  -3   6   9   10.16    2.94
  -3   6   8   60.84    6.33
  -3   6   8   62.71    6.34
  -3   6   8   55.57    5.83
  -3   6   7  192.44   10.49
  -3   6   7  195.59   10.99
  -3   6   7  223.95   11.54
  -3   6   6   68.31    6.34
  -3   6   6   72.87    6.50
  -3   6   6   62.29    5.86
   3  -6  -6   63.74    9.79
  -3   6   5   34.15    4.42
  -3   6   5   35.18    4.43
  -3   6   5   25.60    3.56
   3  -6  -5   34.36    7.00
   3  -6  -4   94.31   11.58
  -3   6   4   69.45    6.07
  -3   6   4   87.12    6.85
  -3   6   3    2.94    1.68
   3  -6  -3    4.13    2.64
  -3   6   2 1000.80   22.31
   3  -6  -2 1284.44   41.32
   3  -6  -1   13.82    4.58
   3  -6   0  636.45   28.67
   3  -6   1   13.24    4.29
   3  -6   2  122.57   12.63
  -3   6  -3   41.43    4.69
   3  -6   3   64.03    9.42
  -3   6  -4  244.63   11.39
   3  -6   4  255.82   18.97
  -3   6  -5  150.27    9.08
   3  -6   5  162.10   15.28
  -3   6  -6   13.65    2.91
   3  -6   6   20.72    6.02
   3  -6   7   29.12    4.17
  -3   6  -7   40.54    4.98
   3  -6   7   36.30    7.38
  -3   6  -8  489.69   17.57
   3  -6   8  396.13   15.82
  -3   6  -9  372.77   15.71
   3  -6   9  368.46   15.78
  -3   6 -10  339.80   15.29
   3  -6  10  327.50   15.21
  -3   6 -11  111.98    8.95
   3  -6  11  123.61    9.52
  -3   6 -12   68.90    7.15
   3  -6  12   68.79    7.32
  -3   6 -13    1.06    1.46
   3  -6  13   -2.41    1.95
  -3   6 -14    3.39    1.79
   3  -6  14    1.17    1.73
  -3   6 -15    1.28    1.28
   3  -6  15   -0.36    1.65
   3  -6  16    1.56    1.69
   3  -6  17   -0.02    1.32
   3  -6  18    1.13    0.86
  -3   5  18   62.68    4.56
  -3   5  18   63.66    4.50
  -3   5  17   40.89    4.27
  -3   5  17   41.18    4.28
  -3   5  16  244.46   11.17
  -3   5  16  239.89   11.07
  -3   5  15   56.03    5.86
  -3   5  15   59.30    6.07
  -3   5  14  118.16    8.69
  -3   5  14  114.19    8.65
  -3   5  13    0.71    1.39
  -3   5  13   -0.32    1.61
  -3   5  12  126.35    9.31
  -3   5  12  124.03    9.17
  -3   5  12  121.88   10.07
  -3   5  11   27.95    4.57
  -3   5  11   34.14    4.97
  -3   5  11   29.71    5.20
  -3   5  10   99.63    7.49
  -3   5  10   83.20    8.15
  -3   5  10   93.75    7.78
  -3   5  10   93.21    7.85
  -3   5   9  103.88    7.94
  -3   5   9   92.50    8.50
  -3   5   9   96.45    7.83
  -3   5   9   94.99    7.66
  -3   5   9   93.82    7.72
  -3   5   8   22.71    3.77
  -3   5   8   20.48    3.77
  -3   5   8   22.85    3.71
  -3   5   8   19.90    3.95
  -3   5   7    7.61    2.97
  -3   5   7    8.02    2.28
  -3   5   7    6.14    2.12
  -3   5   7    6.97    2.21
  -3   5   7    6.34    2.37
  -3   5   6    3.52    1.59
   3  -5  -6    2.13    2.12
  -3   5   6    2.57    1.33
  -3   5   6    4.40    1.62
  -3   5   6    3.32    1.75
  -3   5   5   58.88    5.52
   3  -5  -5   82.06    9.98
  -3   5   5   74.24    6.18
  -3   5   5   75.55    6.88
   3  -5  -4    3.02    2.30
   3  -5  -3  111.76   11.50
   3  -5  -2  122.97   11.84
   3  -5  -1   56.36    8.00
   3  -5   0    6.86    2.74
   3  -5   1  150.38   12.83
   3  -5   2  246.63   16.60
   3  -5   3  228.34   16.23
   3  -5   4  199.13   15.39
   3  -5   5    2.20    2.39
   3  -5   6  696.58   26.36
   3  -5   6  706.14   29.51
   3  -5   7   16.21    3.02
  -3   5  -7   24.02    3.74
   3  -5   7   21.96    5.56
   3  -5   7   16.39    4.39
   3  -5   8  153.58    9.61
  -3   5  -8  187.44   10.52
   3  -5   8  199.86   15.85
   3  -5   8  175.69   15.23
   3  -5   9  280.17   13.42
  -3   5  -9  334.33   14.42
   3  -5   9  292.18   20.25
   3  -5  10  401.41   16.53
  -3   5 -10  366.45   15.49
   3  -5  10  341.05   23.04
   3  -5  11    0.28    1.48
  -3   5 -11   -1.83    1.63
   3  -5  11   -4.74    3.51
   3  -5  12    1.79    1.66
  -3   5 -12    1.60    1.72
   3  -5  12   -2.52    3.37
   3  -5  13   28.29    4.74
  -3   5 -13   38.37    5.36
   3  -5  14    2.49    1.96
  -3   5 -14    4.03    2.53
   3  -5  15   20.51    4.13
  -3   5 -15   19.45    3.62
  -3   5 -16   33.07    4.23
   3  -5  16   33.74    4.85
  -3   5 -17    0.04    0.51
   3  -5  17   -2.23    1.74
   3  -5  18    2.34    1.52
   3  -5  19   -1.69    1.06
  -3   4  18    5.19    1.69
  -3   4  18    6.35    1.66
  -3   4  17   10.93    2.48
  -3   4  17    7.74    2.11
  -3   4  16   78.24    6.62
  -3   4  16   75.16    6.52
  -3   4  15   68.51    6.54
  -3   4  15   74.02    6.87
  -3   4  15   67.05    7.01
  -3   4  14  179.70   10.82
  -3   4  14  180.51   10.95
  -3   4  14  164.48   11.33
  -3   4  13   -1.12    1.59
  -3   4  13    1.44    1.88
  -3   4  13    0.87    1.76
  -3   4  12   13.15    3.30
  -3   4  12   15.47    3.54
  -3   4  12   11.45    3.21
  -3   4  11   96.87    8.03
  -3   4  11   73.35   11.68
  -3   4  11   99.28    8.09
  -3   4  11  101.27    8.21
  -3   4  11   96.75    8.80
  -3   4  10    2.69    1.76
  -3   4  10    0.67    1.54
  -3   4  10    1.19    1.53
  -3   4   9   47.59    5.35
  -3   4   9   44.61    8.71
  -3   4   9   42.88    5.24
  -3   4   9   50.31    5.57
  -3   4   9   46.07    5.87
  -3   4   8   -0.18    1.23
  -3   4   8   -0.79    1.96
  -3   4   8   -1.21    1.03
  -3   4   8    0.02    0.81
  -3   4   8    0.99    1.48
  -3   4   7  112.16    7.76
  -3   4   7   79.83    6.22
  -3   4   7  104.64    7.58
  -3   4   7  108.12    7.47
  -3   4   7  104.16   11.60
  -3   4   7  117.87    8.70
   3  -4  -6  932.73   31.06
   3  -4  -5    2.91    2.22
   3  -4  -4  130.15   11.50
   3  -4  -3    9.96    3.62
   3  -4  -2   62.48    7.84
   3  -4  -1  338.92   17.97
   3  -4   0  557.68   22.89
   3  -4   1  307.43   16.84
   3  -4   2  702.84   25.92
   3  -4   3  278.91   16.34
   3  -4   4   13.59    3.05
   3  -4   4   12.03    3.93
   3  -4   5  107.45   10.38
   3  -4   5   86.31    8.20
   3  -4   6  193.12   13.01
   3  -4   6  195.43   14.49
   3  -4   7  928.24   30.59
   3  -4   7  934.47   31.76
  -3   4  -8  143.86    8.83
   3  -4   8  174.84   14.23
   3  -4   8  173.96   13.87
   3  -4   9  200.97   10.97
   3  -4   9  228.37   17.29
  -3   4  -9  209.37   11.04
   3  -4  10   46.21    5.53
   3  -4  10   36.71    7.46
   3  -4  10   38.04    4.94
  -3   4 -10   47.60    5.49
   3  -4  11   79.79    7.50
   3  -4  11   72.50   10.98
   3  -4  11   85.53    7.60
  -3   4 -11   87.96    7.60
   3  -4  12  164.45   10.96
   3  -4  12  155.35   16.63
   3  -4  12  158.80   10.59
  -3   4 -12  174.57   10.91
   3  -4  13   20.41    4.31
   3  -4  13   16.54    6.02
  -3   4 -13   21.40    4.04
   3  -4  13   20.45    3.99
   3  -4  14   35.80    5.39
  -3   4 -14   35.54    5.06
   3  -4  15    3.00    2.28
  -3   4 -15    3.56    1.76
   3  -4  16   36.43    5.27
  -3   4 -17    3.93    1.85
   3  -4  17    4.20    2.12
  -3   4 -18   18.06    3.26
   3  -4  18   18.39    3.29
  -3   4 -19    3.39    1.41
   3  -4  19    3.66    1.51
   3  -4  20   11.74    2.11
  -3   3  18   22.76    3.09
  -3   3  18   19.45    2.69
  -3   3  17    6.28    2.14
  -3   3  17    8.17    2.13
  -3   3  16   51.72    5.54
  -3   3  16   47.59    5.62
  -3   3  16   50.35    5.37
  -3   3  15    8.76    2.87
  -3   3  15    7.97    2.89
  -3   3  15    7.73    2.53
  -3   3  14   43.75    5.58
  -3   3  14   53.62    6.68
  -3   3  14   50.66    5.85
  -3   3  13   69.68    6.97
  -3   3  13   68.86    7.59
  -3   3  13   73.99    7.14
  -3   3  12   -0.60    1.63
  -3   3  12    2.17    1.66
  -3   3  12    1.24    1.90
  -3   3  11   49.85    9.61
  -3   3  11   50.71    5.85
  -3   3  11   53.17    5.86
  -3   3  11   45.51    6.07
  -3   3  10    4.96    2.12
  -3   3  10    5.59    2.31
  -3   3  10    0.38    2.30
  -3   3   9   92.86    7.32
  -3   3   9   86.06    6.91
  -3   3   9   96.28    8.23
  -3   3   9   87.58   11.50
  -3   3   8  446.92   15.30
  -3   3   8  346.96   13.24
  -3   3   8  387.51   14.42
  -3   3   8  495.05   17.83
  -3   3   8  487.05   25.54
  -3   3   7  225.50   16.54
  -3   3   6   26.54    5.70
   3  -3  -6   18.51    4.07
   3  -3  -5   38.52    5.90
  -3   3   5   45.06    6.89
   3  -3  -4  111.48    9.92
   3  -3  -3  395.06   18.64
   3  -3  -2  266.06   15.09
   3  -3  -1  685.01   24.07
   3  -3   0   11.90    3.64
   3  -3   1  417.92   18.64
   3  -3   2  443.60   19.36
   3  -3   3    1.81    1.72
   3  -3   3    2.16    1.36
   3  -3   4  431.63   19.27
   3  -3   4  374.64   14.68
   3  -3   5    1.17    0.96
   3  -3   5    0.63    1.69
   3  -3   6   82.24    8.18
   3  -3   6  100.28    9.70
   3  -3   7  780.49   27.02
   3  -3   7  769.10   26.41
   3  -3   8   83.45    9.50
   3  -3   8   84.16    8.98
   3  -3   9  100.98    7.52
   3  -3   9  118.95   12.02
  -3   3  -9   95.27    7.23
   3  -3  10    0.78    0.99
   3  -3  10    4.82    3.14
  -3   3 -10    1.94    1.43
   3  -3  10    0.18    1.16
   3  -3  11   18.30    3.53
   3  -3  11   14.92    4.97
   3  -3  11   15.83    3.33
  -3   3 -11   22.47    3.88
   3  -3  12    7.37    2.51
   3  -3  12    8.94    4.04
   3  -3  12    8.33    2.67
  -3   3 -12    7.13    2.55
   3  -3  13   12.94    3.34
   3  -3  13   22.33    6.83
  -3   3 -13   14.59    3.32
   3  -3  13   14.86    3.61
   3  -3  14   45.66    6.11
  -3   3 -14   46.89    5.78
   3  -3  14   47.79    6.12
   3  -3  15   31.90    5.13
  -3   3 -15   25.80    4.34
   3  -3  16   45.17    5.91
   3  -3  17   99.16    8.31
  -3   3 -18    0.54    1.40
   3  -3  18    2.28    1.74
  -3   3 -19   38.51    4.43
   3  -3  19   37.91    4.45
  -3   3 -20   58.89    4.74
   3  -3  20   67.58    5.16
  -3   2  18    6.38    1.74
  -3   2  17    3.89    1.64
  -3   2  17    4.09    1.84
  -3   2  17    2.81    1.61
  -3   2  16   55.32    5.80
  -3   2  16   60.63    5.83
  -3   2  16   53.85    6.11
  -3   2  15   74.60    6.82
  -3   2  15   77.20    7.75
  -3   2  15   81.99    7.35
  -3   2  14  272.11   13.46
  -3   2  14  263.51   14.55
  -3   2  14  280.87   13.68
  -3   2  13  446.59   17.21
  -3   2  13  444.10   17.15
  -3   2  13  481.63   19.67
  -3   2  12   95.70    7.95
  -3   2  12   78.18   12.26
  -3   2  12   85.44    7.50
  -3   2  12   86.52    8.34
  -3   2  11   46.15    6.02
  -3   2  11   52.37    5.86
  -3   2  11   45.66    8.92
  -3   2  10   61.65    6.75
  -3   2  10   67.56    6.37
  -3   2  10   65.33   10.21
  -3   2   9  117.20    7.85
  -3   2   9  146.58    9.89
  -3   2   9  134.61    8.61
  -3   2   9  146.10   14.40
  -3   2   8   -0.67    1.80
  -3   2   8    0.31    1.41
  -3   2   8    2.37    1.71
  -3   2   8   -0.70    1.30
  -3   2   7    9.09    3.69
   3  -2  -6  507.17   19.56
  -3   2   6  552.16   23.71
   3  -2  -5  221.19   13.41
  -3   2   5  222.23   14.44
   3  -2  -4  339.97   16.31
  -3   2   4  326.80   16.84
  -3   2   3   24.55    4.28
  -3   2   2   15.87    3.60
  -3   2   1   79.08    7.21
  -3   2   0   55.92    6.16
  -3   2  -1    9.81    2.97
  -3   2  -2 1547.49   31.61
   3  -2   2 1382.90   19.92
  -3   2  -3  448.21   17.28
   3  -2   3  410.65   12.97
   3  -2   4  104.44    7.32
  -3   2  -4   90.81    7.92
   3  -2   5   34.33    4.73
  -3   2  -5   33.81    4.93
   3  -2   6  112.65    9.09
   3  -2   7    8.76    3.00
   3  -2   7    6.86    2.55
   3  -2   8   82.23    9.02
   3  -2   8   78.24    8.06
   3  -2   9  218.59   15.55
  -3   2 -10  359.99   14.05
   3  -2  10  402.34   22.45
   3  -2  10  356.09   14.33
   3  -2  11  189.56   11.09
   3  -2  11  201.56   11.19
  -3   2 -11  196.24   10.77
   3  -2  11  196.51   16.69
   3  -2  12    7.24    2.51
   3  -2  12    8.64    4.42
   3  -2  12    9.17    2.80
  -3   2 -12    8.76    2.45
   3  -2  13   -0.04    1.60
   3  -2  13   -4.28    3.11
   3  -2  13    0.25    1.32
  -3   2 -13   -0.20    0.84
   3  -2  14    2.47    2.13
   3  -2  14    2.54    3.21
  -3   2 -14    3.19    1.78
   3  -2  14    1.18    1.97
   3  -2  15   12.23    3.33
  -3   2 -15   12.07    2.99
   3  -2  15   11.42    3.50
   3  -2  16   -3.67    2.24
   3  -2  17    0.45    1.55
   3  -2  18   28.79    4.48
  -3   2 -18   26.22    4.31
   3  -2  19    0.97    1.34
  -3   2 -19    1.95    1.57
   3  -2  20   13.97    2.67
  -3   2 -20   12.32    2.51
  -3   1  18    3.71    1.40
  -3   1  18    0.87    1.12
  -3   1  17   -0.88    1.24
  -3   1  17    2.34    1.67
  -3   1  16    9.97    2.47
  -3   1  16   10.03    2.77
  -3   1  16   10.30    2.95
  -3   1  16   12.90    3.01
  -3   1  15   54.07    5.78
  -3   1  15   53.77    5.97
  -3   1  15   49.41    6.35
  -3   1  15   34.24    4.86
  -3   1  14   97.75    7.98
  -3   1  14   96.51    8.12
  -3   1  14   87.70    8.54
  -3   1  14   89.60    8.10
  -3   1  13  497.61   18.00
  -3   1  13  488.91   18.66
  -3   1  13  502.97   18.09
  -3   1  13  504.81   20.18
  -3   1  12   85.16    7.39
  -3   1  12   93.90   13.57
  -3   1  12   92.53    8.16
  -3   1  12   90.22    7.64
  -3   1  12   82.54    8.15
  -3   1  11   72.49    6.91
  -3   1  11   87.22    8.19
  -3   1  11   85.51    7.32
  -3   1  10  343.55   13.06
  -3   1  10  305.53   13.50
  -3   1  10  427.14   17.31
  -3   1  10  385.19   14.83
  -3   1  10  397.47   24.35
  -3   1   9   84.16    6.44
  -3   1   9   89.05   11.07
  -3   1   9   83.20    6.69
  -3   1   9   88.48    7.65
  -3   1   8  516.25   25.00
  -3   1   7  293.15   17.98
   3  -1  -6  224.87   12.75
  -3   1   6  263.02   15.93
  -3   1   5    2.35    1.74
  -3   1   5    2.78    2.35
  -3   1   4   -0.20    1.26
  -3   1   4   -0.29    1.92
  -3   1   3  348.14   14.71
  -3   1   3  352.59   16.21
  -3   1   2   -0.34    1.43
  -3   1   1  133.79    9.00
  -3   1   0   80.29    7.00
  -3   1  -1    5.13    2.12
   3  -1   1    2.53    0.73
  -3   1  -2  256.85   12.35
   3  -1   2  221.39    8.09
  -3   1  -3  181.14   10.51
   3  -1   3  168.32    8.20
  -3   1  -4 2358.88   38.02
   3  -1   4 2182.11   33.08
  -3   1  -5   54.42    5.85
   3  -1   5   46.90    5.44
  -3   1  -6  587.10   19.28
   3  -1   6  626.27   20.81
  -3   1  -7  498.56   17.83
   3  -1   7  512.79   20.27
   3  -1   8  181.52   12.98
   3  -1   9  383.73   20.05
   3  -1  10  829.52   31.29
   3  -1  11   48.67    5.55
   3  -1  11   44.98    5.23
  -3   1 -11   41.71    4.90
   3  -1  11   52.68    8.60
   3  -1  12    5.70    2.22
   3  -1  12   11.35    4.35
  -3   1 -12    4.59    1.74
   3  -1  12    6.13    2.25
   3  -1  13  125.15    9.60
   3  -1  13  121.29    9.09
  -3   1 -13  108.93    8.37
   3  -1  13  112.72   14.10
   3  -1  14    7.92    2.67
   3  -1  14   14.10    5.35
  -3   1 -14   13.93    3.14
   3  -1  14    9.42    2.94
   3  -1  15   15.40    3.70
  -3   1 -15   19.23    3.60
   3  -1  15   21.19    4.46
   3  -1  16   13.67    3.70
   3  -1  17   61.78    6.77
  -3   1 -18    7.92    2.79
   3  -1  18   10.49    2.99
  -3   1 -19   41.46    5.09
   3  -1  19   41.86    5.07
  -3   1 -20   18.49    3.18
   3  -1  20   19.11    3.14
  -3   1 -21   11.61    2.25
  -3   0  18   -0.68    0.80
  -3   0  18   -0.56    0.97
  -3   0  18   -0.14    1.14
  -3   0  17    6.77    1.86
  -3   0  17    8.08    2.52
  -3   0  17    8.04    2.26
  -3   0  16   45.14    5.16
  -3   0  16   42.34    5.59
  -3   0  16   38.60    5.05
  -3   0  15   -1.05    1.52
  -3   0  15    1.08    1.59
  -3   0  14  411.50   15.68
  -3   0  14  442.04   16.80
  -3   0  14  462.68   19.43
  -3   0  14  460.03   18.52
  -3   0  13  291.17   13.40
  -3   0  13  301.95   14.94
  -3   0  13  285.46   13.64
  -3   0  13  279.56   15.07
  -3   0  12  221.59   11.59
  -3   0  12  235.80   20.58
  -3   0  12  266.30   12.12
  -3   0  12  224.88   12.79
  -3   0  12  238.37   12.35
  -3   0  12  226.07   13.29
  -3   0  11   90.39    7.25
  -3   0  11   96.72   12.58
  -3   0  11   94.25    8.01
  -3   0  11   96.51    7.64
  -3   0  11   95.59    8.43
  -3   0  10   37.10    4.90
  -3   0  10   51.14    5.65
  -3   0  10   48.32    5.94
  -3   0  10   38.06    7.80
  -3   0  10   37.47    4.64
  -3   0   9   20.70    3.38
  -3   0   9   19.14    3.30
  -3   0   9   22.16    5.57
  -3   0   9   23.70    4.00
  -3   0   8  196.35   15.15
  -3   0   7  586.32   24.76
  -3   0   6  191.48   13.45
  -3   0   6  168.91    9.88
  -3   0   5 1052.61   29.69
  -3   0   5  942.54   23.49
  -3   0   4   59.58    6.85
  -3   0   4   56.19    5.90
  -3   0   3  451.87   17.85
  -3   0   3  439.49   16.12
  -3   0   2    3.48    1.89
  -3   0   1  578.01   18.17
  -3   0   0  180.24   10.23
  -3   0  -1   96.45    7.46
  -3   0  -2  276.07   12.72
   3   0   2  238.42    9.31
  -3   0  -3   42.78    5.06
   3   0   3   45.01    4.54
  -3   0  -4   58.17    5.88
   3   0   4   56.28    5.54
  -3   0  -5  814.02   22.07
   3   0   5  872.25   22.91
   3   0   6    0.33    1.48
  -3   0  -6    1.79    1.75
   3   0   7   18.22    4.08
  -3   0  -7   20.56    3.71
   3   0   8   13.06    3.81
  -3   0  -8   11.32    2.70
   3   0   9  643.71   25.86
   3   0  10    5.40    3.03
   3   0  11  162.18    9.58
   3   0  11  154.54    9.68
  -3   0 -11  142.99    8.88
   3   0  11  175.48   15.16
   3   0  12    9.99    2.84
   3   0  12   10.22    2.98
   3   0  12   14.10    4.74
  -3   0 -12    8.08    2.35
   3   0  13   83.86    7.57
   3   0  13   85.69    7.74
  -3   0 -13   76.81    7.02
   3   0  13   93.56   12.53
   3   0  14   35.75    5.47
  -3   0 -14   36.79    4.94
   3   0  14   45.17    9.18
   3   0  14   37.66    5.26
   3   0  15   19.66    4.13
   3   0  15   21.19    4.44
   3   0  15   11.62    4.88
   3   0  16    0.08    1.57
   3   0  16    3.49    1.65
   3   0  17  190.91    9.97
   3   0  17  196.09   11.97
  -3   0 -17  220.39   12.68
   3   0  18    7.99    2.12
  -3   0 -18    6.64    2.65
   3   0  18    8.39    2.65
  -3   0 -19   11.99    3.22
   3   0  19   13.71    3.08
  -3   0 -20   65.00    5.85
   3   0  20   67.58    5.75
  -3   0 -21    6.63    1.92
  -3  -1  18   17.86    2.95
  -3  -1  18   17.43    3.02
  -3  -1  17    3.66    1.91
  -3  -1  17    2.42    1.81
  -3  -1  16  111.36    8.95
  -3  -1  16  118.89    9.29
  -3  -1  16  118.10    7.82
  -3  -1  15   19.68    4.16
  -3  -1  15   20.39    4.20
  -3  -1  15   20.67    3.50
  -3  -1  14  117.24    9.78
  -3  -1  14  117.49    9.89
  -3  -1  14  117.68    8.50
  -3  -1  13 2799.68   46.16
  -3  -1  13 2749.34   41.31
  -3  -1  13 2758.90   47.32
  -3  -1  12   88.26   12.76
  -3  -1  12  112.16    9.19
  -3  -1  12  110.29    8.23
  -3  -1  12  111.55    9.36
  -3  -1  11   90.08    7.12
  -3  -1  11   97.24   12.44
  -3  -1  11   98.52    8.30
  -3  -1  11  125.86    9.12
  -3  -1  11   96.74    7.57
  -3  -1  11   93.27    8.41
  -3  -1  10  242.13   18.70
  -3  -1  10  259.27   12.87
  -3  -1  10  227.03   10.94
  -3  -1  10  237.20   11.33
  -3  -1   9  365.67   13.74
  -3  -1   9  336.00   12.84
  -3  -1   9  388.78   15.09
  -3  -1   8  147.39   11.30
  -3  -1   8  165.99   13.90
  -3  -1   7  118.90    9.48
  -3  -1   7  114.69   11.02
  -3  -1   6  743.59   26.00
  -3  -1   6  641.27   19.07
  -3  -1   5   45.39    6.24
  -3  -1   5   48.24    5.33
  -3  -1   4 1706.74   35.45
  -3  -1   4 1684.71   31.80
  -3  -1   3  235.27   12.63
  -3  -1   3  241.32   12.11
  -3  -1   2  201.77   11.33
  -3  -1   2  218.46   11.52
  -3  -1   1   33.83    4.69
  -3  -1   0   25.45    4.08
  -3  -1  -1  449.47   16.23
  -3  -1  -2  328.64   14.02
  -3  -1  -3 2093.90   35.53
  -3  -1  -4   29.35    4.31
   3   1   5  798.48   22.91
  -3  -1  -5  832.92   22.69
  -3  -1  -6  936.61   23.99
   3   1   6  951.14   26.73
   3   1   7   12.60    3.63
  -3  -1  -7   13.25    2.99
   3   1   8  324.80   17.37
  -3  -1  -8  311.22   13.58
   3   1   9   61.17    8.17
   3   1  10  476.76   23.72
   3   1  11    8.60    3.78
   3   1  11    5.71    1.91
   3   1  11    5.47    2.04
   3   1  12   83.84    7.13
   3   1  12   85.33    7.43
  -3  -1 -12   67.28    6.25
   3   1  12   90.18   11.47
   3   1  13   11.58    2.92
   3   1  13   12.90    3.30
   3   1  13    6.72    3.57
  -3  -1 -13    9.09    2.48
   3   1  14  229.59   12.65
   3   1  14  226.70   12.94
   3   1  14  223.10   19.93
  -3  -1 -14  193.68   11.15
   3   1  15   75.46    7.50
   3   1  15   66.97   11.43
   3   1  16   10.75    3.10
   3   1  16   11.39    2.76
   3   1  17   19.07    3.51
   3   1  17   17.77    3.77
  -3  -1 -17   22.95    4.36
   3   1  18   11.34    2.59
   3   1  18   12.27    3.26
  -3  -1 -18   11.53    3.31
   3   1  19   53.43    4.94
   3   1  19   62.09    6.14
  -3  -1 -19   59.99    6.22
  -3  -1 -20   19.67    3.40
  -3  -1 -21   43.14    4.33
  -3  -2  19   -0.37    0.75
  -3  -2  18    1.30    1.39
  -3  -2  18    3.83    1.64
  -3  -2  17   61.17    6.18
  -3  -2  17   62.44    6.28
  -3  -2  16   -0.79    3.49
  -3  -2  16    6.20    2.52
  -3  -2  15   -0.16    2.63
  -3  -2  15    2.02    2.01
  -3  -2  14   -0.71    1.13
  -3  -2  14   -0.55    2.07
  -3  -2  13    2.37    1.67
  -3  -2  13    9.38    3.81
  -3  -2  13    4.71    2.52
  -3  -2  12    0.28    1.16
  -3  -2  12    5.23    2.72
  -3  -2  11   23.10    3.72
  -3  -2  11   23.01    4.32
  -3  -2  11   28.25    6.89
  -3  -2  10   21.59    3.38
  -3  -2  10   24.03    4.25
  -3  -2  10   28.55    4.73
  -3  -2  10   21.34    5.64
  -3  -2   9   23.44    3.98
  -3  -2   9   20.37    3.30
  -3  -2   9   23.35    5.59
  -3  -2   9   21.30    5.25
  -3  -2   8  520.58   22.69
  -3  -2   8  545.83   25.16
  -3  -2   7  516.59   21.24
  -3  -2   7  539.52   23.43
  -3  -2   6    9.02    3.09
  -3  -2   6    4.03    1.65
  -3  -2   5 1198.80   31.29
  -3  -2   5 1252.17   28.64
  -3  -2   4  246.24   13.44
  -3  -2   4  251.23   12.77
  -3  -2   3  255.40   13.04
  -3  -2   3  258.19   12.98
  -3  -2   2  676.51   20.74
  -3  -2   1  618.68   19.76
  -3  -2   0  686.77   20.59
  -3  -2  -1   16.63    3.52
  -3  -2  -2 2107.56   35.92
  -3  -2  -3  457.06   16.87
  -3  -2  -4  993.28   25.16
  -3  -2  -5   58.89    6.35
   3   2   6   14.25    3.70
  -3  -2  -6   15.89    3.45
   3   2   7    5.78    2.72
  -3  -2  -7    5.75    2.26
   3   2   8   -2.54    2.23
  -3  -2  -8   -0.29    1.16
   3   2   9  225.47   15.71
   3   2  10   98.87   11.01
   3   2  11   46.03    7.93
   3   2  11   41.66    4.94
   3   2  11   38.08    4.83
   3   2  12  222.76   11.60
   3   2  12  211.62   11.68
  -3  -2 -12  195.36   10.66
   3   2  12  219.66   17.95
   3   2  13  113.11    8.64
   3   2  13  116.07    8.99
  -3  -2 -13   99.07    7.69
   3   2  13  102.21   12.84
  -3  -2 -14  188.46   10.81
   3   2  14  196.48   18.66
   3   2  14  210.92   12.06
   3   2  15  149.26   10.47
  -3  -2 -15  147.47   10.35
   3   2  16  156.49    9.81
   3   2  16  161.49   10.99
  -3  -2 -16  162.49   10.90
   3   2  17  377.17   14.93
   3   2  17  385.05   16.59
  -3  -2 -17  396.44   17.02
   3   2  18   81.76    6.76
   3   2  18   77.55    7.17
  -3  -2 -18   64.81    6.89
  -3  -2 -19   51.49    5.77
   3   2  19   54.43    5.26
  -3  -2 -20   27.48    4.02
  -3  -2 -21    4.87    1.73
  -3  -3  19   46.11    4.04
  -3  -3  18    1.13    1.27
  -3  -3  18    1.45    0.87
  -3  -3  17    9.28    2.50
  -3  -3  17   12.66    2.95
  -3  -3  16   -0.06    1.85
  -3  -3  15    1.54    2.91
  -3  -3  15   -0.67    1.79
  -3  -3  14   49.63    6.83
  -3  -3  14   37.76    5.83
  -3  -3  13  394.35   17.54
  -3  -3  12  980.27   41.59
  -3  -3  12 1313.82   31.13
  -3  -3  11  218.60   18.82
  -3  -3  11  234.11   10.79
  -3  -3  11  253.41   13.41
  -3  -3  10    4.82    2.63
  -3  -3  10    0.90    1.37
  -3  -3   9   13.26    4.25
  -3  -3   9   13.96    2.85
  -3  -3   9   19.71    3.69
  -3  -3   8    5.09    1.84
  -3  -3   8    5.42    2.75
  -3  -3   7  286.45   17.11
  -3  -3   6    1.61    1.64
  -3  -3   6    1.52    1.33
  -3  -3   5   73.77    7.92
  -3  -3   5   76.38    7.50
  -3  -3   4  996.35   26.85
  -3  -3   4 1058.71   27.53
  -3  -3   3 1850.99   34.98
  -3  -3   3 1931.15   37.06
  -3  -3   2   61.61    6.60
  -3  -3   1   53.25    6.09
  -3  -3   0  365.40   15.56
  -3  -3  -1  195.53   11.42
  -3  -3  -2  951.98   25.22
  -3  -3  -3 1182.82   28.07
  -3  -3  -4   44.55    5.73
  -3  -3  -5   -1.69    1.85
  -3  -3  -6 1396.85   31.63
  -3  -3  -7  384.73   16.86
  -3  -3  -8  567.78   20.28
   3   3   8  583.83   24.79
   3   3   9   48.03    7.65
   3   3  10    4.62    3.61
  -3  -3 -11   17.63    3.16
   3   3  11   22.21    5.74
   3   3  11   16.36    3.23
  -3  -3 -12   37.57    4.73
  -3  -3 -12   46.48    5.24
   3   3  12   46.81    8.61
   3   3  12   44.10    5.21
  -3  -3 -13  166.65    9.95
  -3  -3 -13  217.90   11.84
   3   3  13  201.40   18.42
   3   3  13  201.91   11.49
  -3  -3 -14   69.50    6.58
  -3  -3 -14   95.76    8.18
   3   3  14   86.40    7.81
   3   3  14   73.80   11.52
   3   3  15    9.21    2.99
  -3  -3 -15   12.39    3.21
   3   3  15    8.83    4.33
  -3  -3 -16  241.96   13.33
   3   3  16  221.61   12.63
   3   3  16  229.79   12.05
  -3  -3 -17   17.46    4.01
   3   3  17   21.06    4.04
   3   3  17   20.90    3.82
   3   3  18  630.51   18.85
  -3  -3 -18  597.21   20.21
   3   3  19  295.40   12.13
   3   3  19  280.51   11.40
  -3  -3 -19  286.68   13.40
  -3  -3 -20    3.09    1.73
   3   3  20    4.37    1.65
  -3  -3 -21   77.67    5.78
  -3  -4  18   10.70    2.38
  -3  -4  18    8.95    1.96
  -3  -4  17   -2.71    2.29
  -3  -4  17   -1.08    1.38
  -3  -4  16   45.51    5.58
  -3  -4  16   45.29    5.65
  -3  -4  15   -0.67    2.57
  -3  -4  15   -1.23    1.62
  -3  -4  14  177.03   11.73
  -3  -4  13    7.75    4.02
  -3  -4  12    1.68    2.34
  -3  -4  12    9.15    3.37
  -3  -4  11  111.28   13.41
  -3  -4  11  158.56   10.72
  -3  -4  10  172.86   15.92
  -3  -4  10  208.93   11.84
  -3  -4   9    3.40    1.47
  -3  -4   9    2.32    2.46
  -3  -4   9    1.32    1.18
  -3  -4   8   80.32    9.77
  -3  -4   8   84.28    7.07
  -3  -4   7  708.07   27.07
  -3  -4   6  194.87   13.40
  -3  -4   6  181.37   12.28
  -3  -4   5  101.12    9.15
  -3  -4   5  123.30   10.06
  -3  -4   4   31.55    4.84
  -3  -4   4   36.88    5.60
  -3  -4   3 1723.30   33.55
  -3  -4   3 1848.15   38.35
  -3  -4   2  832.74   25.44
  -3  -4   1  228.18   13.28
  -3  -4   0 1378.98   32.10
  -3  -4  -1  510.76   19.50
  -3  -4  -2  813.14   24.63
  -3  -4  -3  513.96   19.65
  -3  -4  -4  114.73    9.49
  -3  -4  -5 2341.91   43.02
  -3  -4  -6  693.11   23.59
  -3  -4  -7  670.57   23.34
  -3  -4  -8   14.07    3.51
   3   4   9   12.95    4.34
  -3  -4  -9   21.00    4.51
   3   4  10  417.78   23.75
   3   4  11   97.31    7.52
  -3  -4 -11   88.88    7.18
   3   4  11   87.30   11.34
  -3  -4 -11   85.44    6.79
   3   4  12  141.36    9.47
  -3  -4 -12  131.49    9.01
   3   4  12  146.11   15.25
  -3  -4 -12  136.77    8.84
   3   4  13  320.58   14.60
  -3  -4 -13  331.74   14.70
   3   4  13  336.90   24.38
  -3  -4 -13  293.99   13.21
   3   4  14   80.35    7.60
  -3  -4 -14   84.56    7.74
   3   4  14   82.91   12.57
  -3  -4 -14   73.19    6.58
   3   4  15  775.86   23.62
  -3  -4 -15  765.18   23.45
   3   4  16  189.77   10.90
  -3  -4 -16  193.82   11.95
   3   4  17  149.62    9.66
  -3  -4 -17  148.43   10.41
   3   4  18   59.67    5.90
  -3  -4 -18   62.09    6.61
   3   4  19  127.75    8.10
   3   4  19  125.77    7.93
  -3  -4 -19  120.48    8.57
   3   4  20   18.55    2.95
  -3  -4 -20   21.85    3.53
   3   4  20   16.34    2.65
  -3  -4 -21   53.45    4.70
  -3  -5  18   23.69    3.20
  -3  -5  17   27.78    3.95
  -3  -5  17   28.68    3.89
  -3  -5  16   -2.28    3.14
  -3  -5  16    1.46    1.55
  -3  -5  15   -0.32    2.70
  -3  -5  15    3.44    2.33
  -3  -5  14   27.05    5.10
  -3  -5  13   31.44    5.44
  -3  -5  12   65.32    6.83
  -3  -5  12   74.95    7.84
  -3  -5  11  273.62   13.72
  -3  -5  11  315.09   15.25
  -3  -5  10    2.85    1.75
  -3  -5  10    4.91    2.51
  -3  -5   9   20.51    3.64
  -3  -5   9   20.46    5.23
  -3  -5   9   24.04    4.26
  -3  -5   8   48.24    5.41
  -3  -5   8   55.90    6.00
  -3  -5   8   50.46    7.82
  -3  -5   7  859.57   22.30
  -3  -5   7  919.34   23.12
  -3  -5   7  881.35   30.00
  -3  -5   6   -0.86    1.71
  -3  -5   5   51.15    6.43
  -3  -5   5   51.54    7.02
  -3  -5   4  452.24   17.98
  -3  -5   4  460.06   20.63
  -3  -5   3  317.77   17.14
  -3  -5   2   39.96    6.20
  -3  -5   1   62.98    7.58
  -3  -5   0   25.13    4.98
  -3  -5  -1   43.57    6.34
  -3  -5  -2 1865.81   39.82
  -3  -5  -3  430.67   19.21
  -3  -5  -4 1835.04   40.13
  -3  -5  -5  569.76   22.67
  -3  -5  -6   46.07    6.72
  -3  -5  -7  292.14   16.67
  -3  -5  -8   71.87    8.32
   3   5   9  117.52   12.70
  -3  -5  -9  105.31    9.97
   3   5  10    7.48    3.79
  -3  -5 -10   10.83    2.51
  -3  -5 -10    8.18    2.43
   3   5  11   18.58    5.54
  -3  -5 -11   14.89    2.95
  -3  -5 -11   22.52    3.68
   3   5  12    2.32    2.76
  -3  -5 -12   -0.01    0.96
  -3  -5 -12    1.01    1.79
   3   5  13   40.99    9.22
  -3  -5 -13   49.55    5.56
  -3  -5 -13   49.39    5.88
   3   5  14   17.89    6.61
  -3  -5 -14   14.70    3.51
  -3  -5 -14   14.49    3.02
   3   5  15    2.05    1.93
  -3  -5 -15   -0.56    1.80
   3   5  16   20.57    3.91
  -3  -5 -16   23.51    4.40
   3   5  17   76.62    6.91
  -3  -5 -17   76.34    7.43
   3   5  18    9.20    2.68
  -3  -5 -18    5.03    2.34
   3   5  19    2.27    1.77
   3   5  19    2.69    1.32
  -3  -5 -19    1.40    1.50
   3   5  20   50.92    4.66
  -3  -5 -20   44.77    4.70
   3   5  20   42.89    4.24
  -3  -6  17    4.73    1.81
  -3  -6  17    3.09    1.49
  -3  -6  16   33.26    4.54
  -3  -6  16   33.90    4.55
  -3  -6  15    0.45    2.17
  -3  -6  14    8.09    3.02
  -3  -6  14    8.66    2.39
  -3  -6  13    7.51    3.40
  -3  -6  13    4.51    2.30
  -3  -6  12   66.01    7.41
  -3  -6  12   59.09    6.63
  -3  -6  11  315.71   15.48
  -3  -6  11  325.42   15.30
  -3  -6  10  170.25   11.12
  -3  -6  10  179.62   11.29
  -3  -6   9  275.88   13.81
  -3  -6   9  278.09   13.69
  -3  -6   8  125.27    9.00
  -3  -6   8  118.83    8.78
  -3  -6   7    8.08    2.43
  -3  -6   7    6.84    2.26
  -3  -6   7    9.89    2.71
  -3  -6   6  103.51    7.66
  -3  -6   6  108.74    8.03
  -3  -6   5  134.51   12.17
  -3  -6   4  349.90   19.66
  -3  -6   3  380.49   20.26
  -3  -6   2   81.40    9.28
  -3  -6   1  270.75   16.69
  -3  -6   0   25.65    5.45
  -3  -6  -1    8.37    3.33
  -3  -6  -1    6.41    3.31
  -3  -6  -2 1394.54   36.46
  -3  -6  -2 1385.00   36.84
  -3  -6  -3  977.30   31.14
  -3  -6  -4  620.20   25.01
  -3  -6  -5  666.90   26.33
  -3  -6  -6   36.49    6.41
  -3  -6  -7  123.30   11.64
  -3  -6  -8   37.50    6.48
  -3  -6  -9  515.59   23.80
  -3  -6  -9  480.75   15.80
  -3  -6 -10  192.42   10.54
   3   6  10  221.97   18.94
  -3  -6 -10  200.32   10.42
  -3  -6 -11    1.47    1.28
   3   6  11    6.21    3.75
  -3  -6 -11    3.14    1.85
  -3  -6 -12   52.52    5.93
   3   6  12   47.06    9.30
  -3  -6 -12   57.04    5.83
  -3  -6 -13  206.08   11.83
   3   6  13  204.95   20.16
  -3  -6 -13  211.56   11.26
   3   6  14   40.92    9.29
  -3  -6 -14   58.94    6.44
  -3  -6 -14   55.90    5.85
   3   6  15   36.40    5.01
  -3  -6 -15   40.25    5.46
   3   6  16   99.28    7.92
  -3  -6 -16  113.65    9.02
   3   6  17   56.86    5.91
  -3  -6 -17   55.31    6.14
   3   6  18   47.41    5.19
  -3  -6 -18   44.85    5.26
   3   6  19   96.30    6.97
   3   6  19   93.15    6.65
   3   6  20    0.34    1.10
  -3  -7  17   -0.01    0.71
  -3  -7  16    0.49    1.06
  -3  -7  16   -2.84    1.58
  -3  -7  15    2.45    1.58
  -3  -7  14    8.07    2.77
  -3  -7  14    8.98    2.38
  -3  -7  13   66.82    7.10
  -3  -7  13   65.77    6.67
  -3  -7  12  319.75   15.47
  -3  -7  12  333.86   15.43
  -3  -7  11 1231.05   30.08
  -3  -7  11 1198.61   29.68
  -3  -7  10   35.34    5.28
  -3  -7  10   33.34    5.06
  -3  -7   9   -0.04    1.36
  -3  -7   9   -1.25    1.51
  -3  -7   8   18.07    3.57
  -3  -7   8   16.64    3.50
  -3  -7   7    5.00    2.25
  -3  -7   7    5.01    2.18
  -3  -7   7    3.79    1.77
  -3  -7   6    0.83    1.19
  -3  -7   6    1.26    1.35
  -3  -7   6    1.35    1.23
  -3  -7   5  124.43   12.79
  -3  -7   5  106.47    8.00
  -3  -7   4  162.81   14.58
  -3  -7   3   63.90    9.26
  -3  -7   2   18.03    4.92
  -3  -7   1   79.24    9.71
  -3  -7   1   74.52    9.61
  -3  -7   0  112.28   11.42
  -3  -7   0  112.50   11.58
  -3  -7  -1   36.48    6.67
  -3  -7  -2   18.22    4.88
  -3  -7  -3   45.14    7.42
  -3  -7  -3   47.74    7.61
  -3  -7  -4   78.83    9.77
  -3  -7  -4   76.30    9.59
  -3  -7  -5   50.41    7.95
  -3  -7  -6  195.30   15.50
  -3  -7  -7    0.43    2.70
  -3  -7  -8  329.75   20.51
  -3  -7  -8  303.56   12.64
  -3  -7  -9   88.83   10.83
  -3  -7  -9   86.74    6.98
   3   7  10   -2.23    1.29
  -3  -7 -10    0.67    1.17
   3   7  10    1.17    2.55
  -3  -7 -10   -1.19    1.17
  -3  -7 -11  146.71    9.53
   3   7  11  143.87   16.52
  -3  -7 -11  160.04    9.71
  -3  -7 -12   -2.15    1.68
   3   7  12   -2.19    3.06
  -3  -7 -12    1.23    1.89
  -3  -7 -13  420.33   15.98
  -3  -7 -13  433.04   17.08
  -3  -7 -14    8.23    2.65
  -3  -7 -14   10.34    2.65
   3   7  14    5.39    2.22
   3   7  15  123.52    8.69
  -3  -7 -15  125.45    9.22
   3   7  16    9.52    2.82
  -3  -7 -16    8.36    2.67
   3   7  17   60.22    5.95
   3   7  18   29.43    3.98
   3   7  19   22.93    3.45
   3   7  19   22.62    3.26
   3   7  20    0.82    0.92
  -3  -8  16   16.83    2.66
  -3  -8  16   17.78    2.73
  -3  -8  15   -0.77    1.31
  -3  -8  15    2.42    1.25
  -3  -8  14   -2.73    1.77
  -3  -8  14   -0.85    1.18
  -3  -8  13    9.55    2.83
  -3  -8  13    8.67    2.61
  -3  -8  12   29.66    4.70
  -3  -8  12   31.88    4.80
  -3  -8  11    4.93    2.42
  -3  -8  11    0.65    1.50
  -3  -8  10  246.11   13.35
  -3  -8  10  235.36   13.31
  -3  -8   9   88.34    8.00
  -3  -8   9  103.34    8.82
  -3  -8   8  216.56   12.22
  -3  -8   8  250.84   13.41
  -3  -8   7  298.06   13.95
  -3  -8   7  315.46   14.79
  -3  -8   6    7.58    2.33
  -3  -8   6    4.64    1.99
  -3  -8   6    4.99    2.12
  -3  -8   5   25.25    4.02
  -3  -8   5   26.83    6.57
  -3  -8   5   23.54    3.82
  -3  -8   5   25.21    3.97
  -3  -8   4   -1.29    2.12
  -3  -8   4    0.96    1.38
  -3  -8   3  204.64   17.35
  -3  -8   3  153.81    9.43
  -3  -8   2  131.49   13.67
  -3  -8   1  184.52   15.87
  -3  -8   1  178.30   15.80
  -3  -8   0  136.86   13.68
  -3  -8  -1   13.21    4.44
  -3  -8  -2   73.39    9.89
  -3  -8  -3    6.56    2.60
  -3  -8  -4   11.29    4.01
  -3  -8  -5  250.35   11.24
  -3  -8  -5  294.38   20.13
  -3  -8  -5  290.25   20.10
  -3  -8  -6   37.60    7.52
  -3  -8  -6   39.82    4.59
  -3  -8  -7   28.55    6.60
  -3  -8  -7   29.21    4.08
  -3  -8  -8   13.12    4.37
  -3  -8  -8   18.76    3.33
  -3  -8  -9   77.19   10.92
   3   8   9   78.88    6.57
  -3  -8  -9   89.64    7.22
   3   8  10   39.82    4.76
  -3  -8 -10   50.50    5.60
   3   8  10   40.26    8.99
   3   8  11  196.57   20.37
  -3  -8 -11  187.61   10.75
   3   8  12   69.31    6.29
  -3  -8 -12   70.94    6.70
   3   8  13  178.38   10.19
   3   8  14  269.71   12.66
   3   8  15    3.10    1.99
   3   8  16   58.25    5.81
   3   8  17    9.81    2.62
   3   8  18    8.85    2.50
   3   8  18    7.81    2.04
   3   8  19   72.16    5.60
   3   8  20   11.91    2.14
  -3  -9  15   44.94    4.43
  -3  -9  15   32.12    3.25
  -3  -9  14    1.61    1.24
  -3  -9  14    0.96    1.12
  -3  -9  13    3.02    1.59
  -3  -9  13    6.93    2.26
  -3  -9  12   13.18    3.20
  -3  -9  12   10.72    2.87
  -3  -9  11    0.50    1.19
  -3  -9  11    0.28    1.54
  -3  -9  10  407.34   16.47
  -3  -9  10  456.26   18.24
  -3  -9   9   37.17    5.14
  -3  -9   9   31.21    5.03
  -3  -9   8   26.18    4.30
  -3  -9   8   23.84    4.59
  -3  -9   7  148.67    9.84
  -3  -9   7  162.03   10.81
  -3  -9   6    3.15    1.95
  -3  -9   6    3.97    1.79
  -3  -9   5  313.75   14.50
  -3  -9   5  308.03   14.01
  -3  -9   4   17.21    3.41
  -3  -9   4   19.57    6.37
  -3  -9   3  129.91    8.85
  -3  -9   3  147.19   15.88
  -3  -9   2  144.54    9.18
  -3  -9   2  195.95   18.11
  -3  -9   1   -0.47    0.90
  -3  -9   1   -2.37    2.74
  -3  -9   1   -4.58    3.47
  -3  -9   0   40.60    4.80
  -3  -9   0   66.95   10.26
  -3  -9  -1    3.47    1.35
  -3  -9  -1    3.45    2.96
  -3  -9  -2   58.71    5.80
  -3  -9  -2   75.68   10.74
  -3  -9  -3  499.11   16.95
  -3  -9  -3  655.38   31.52
  -3  -9  -4   42.71    4.98
  -3  -9  -4   47.20    8.82
  -3  -9  -5   12.89    2.81
  -3  -9  -5    8.32    4.10
  -3  -9  -5   15.57    5.42
  -3  -9  -6  149.60   15.78
   3   9   7    6.50    2.26
  -3  -9  -7   10.84    4.51
  -3  -9  -8   66.88   10.51
   3   9   8   93.10    7.31
   3   9   9   15.13    3.20
   3   9  10  654.35   37.53
   3   9  10  697.55   20.01
   3   9  11  313.35   26.27
   3   9  11  318.63   12.97
   3   9  11  352.14   14.10
   3   9  12   42.93    4.98
   3   9  12   52.12    5.40
   3   9  13   12.54    2.93
   3   9  14    6.18    2.14
   3   9  15  125.33    8.28
   3   9  16   13.97    2.95
   3   9  17    0.14    1.36
   3   9  17    0.18    1.11
   3   9  18   14.22    2.85
   3   9  19   12.90    2.32
  -3 -10  14   61.14    4.70
  -3 -10  13   45.40    4.68
  -3 -10  12  174.24    9.96
  -3 -10  11   63.92    6.54
  -3 -10  10   35.57    5.14
  -3 -10   9   -0.95    1.62
  -3 -10   8  714.12   22.88
  -3 -10   7  153.29   10.57
  -3 -10   6    2.17    2.21
  -3 -10   5   42.52    5.54
  -3 -10   4  246.33   12.89
  -3 -10   4  174.38   18.33
  -3 -10   3    5.21    3.95
  -3 -10   2  332.91   25.50
   3  10  -2  291.98   12.26
  -3 -10   1  226.75   20.46
   3  10  -1  210.87   10.48
  -3 -10   1  224.83   20.54
  -3 -10   0  133.45   15.73
  -3 -10   0  143.14   16.12
  -3 -10  -1  103.64   13.58
  -3 -10  -2  299.83   22.73
  -3 -10  -3  172.20   17.38
  -3 -10  -4   37.86    8.49
   3  10   4   49.13    5.40
  -3 -10  -4   34.15    7.84
  -3 -10  -5   51.37    9.94
   3  10   5   54.20    5.63
  -3 -10  -5   54.33    9.79
  -3 -10  -6  103.86   14.05
   3  10   6  110.56    7.95
  -3 -10  -7  215.23   11.77
  -3 -10  -7  214.30   20.16
   3  10   7  222.19   11.45
   3  10   8   -1.47    1.68
  -3 -10  -8   -3.43    3.04
   3  10   9  237.60   11.91
   3  10  10  146.77    9.37
   3  10  11  415.59   15.55
   3  10  12   66.01    6.05
   3  10  13   89.32    6.70
   3  10  14   53.61    5.14
   3  10  15    5.64    1.86
   3  10  16   18.32    3.16
   3  10  17   -0.03    1.24
   3  10  18   19.87    2.90
  -3 -11  13   25.91    3.15
  -3 -11  12   15.15    2.81
  -3 -11  11    7.74    2.52
  -3 -11  10   25.62    4.15
  -3 -11   9    0.64    1.46
  -3 -11   8  151.07   10.28
  -3 -11   7  711.35   22.32
  -3 -11   6   69.98    7.17
  -3 -11   5   77.02    7.59
  -3 -11   4   79.54    7.62
  -3 -11   3    4.18    2.22
   3  11  -2  699.46   19.20
  -3 -11   2  607.81   36.20
   3  11  -1  269.70   12.22
  -3 -11   1  272.78   24.29
   3  11   0  157.27    9.40
  -3 -11   0  161.49   18.54
  -3 -11   0  147.04   17.53
  -3 -11  -1    2.37    2.43
   3  11   1    4.48    2.02
   3  11   2   19.99    3.67
  -3 -11  -2   17.14    6.08
  -3 -11  -2    6.82    4.26
   3  11   3  664.50   19.64
  -3 -11  -3  642.44   35.59
  -3 -11  -3  651.90   36.58
   3  11   4  102.01    7.83
  -3 -11  -4   94.50   14.11
  -3 -11  -4   82.34   13.02
   3  11   5    2.43    2.22
  -3 -11  -5    0.16    2.71
  -3 -11  -6   84.03   13.30
   3  11   6   95.80    7.62
  -3 -11  -7  148.30   17.76
   3  11   7  221.14   11.63
   3  11   8  141.99    9.36
   3  11   9    4.09    2.35
   3  11  10  371.91   14.90
   3  11  11   79.83    6.80
   3  11  12   34.31    4.41
   3  11  13   97.92    7.34
   3  11  14   62.69    5.45
   3  11  15    3.32    1.63
   3  11  16    2.66    1.39
   3  11  17    2.13    1.16
  -3 -12  12    0.66    0.88
  -3 -12  11    2.58    1.53
  -3 -12  10    2.28    1.60
  -3 -12   9   81.07    6.81
  -3 -12   8    0.10    1.35
  -3 -12   7    7.61    2.68
  -3 -12   6   39.40    5.31
  -3 -12   5   59.64    6.50
  -3 -12   4  133.41    9.77
   3  12  -4  147.77    9.25
  -3 -12   3    4.54    2.20
  -3 -12   2    1.84    1.60
   3  12  -2   -0.81    1.18
   3  12  -1    1.85    1.40
   3  12   0   21.83    3.81
   3  12   1  207.96   11.06
   3  12   2    7.78    2.54
   3  12   3  177.72   10.46
   3  12   4  416.48   15.90
   3  12   5   12.00    3.05
   3  12   6   16.33    3.57
   3  12   7   49.81    5.65
   3  12   8    8.92    2.72
   3  12   9    0.70    1.51
   3  12  10   47.63    5.33
   3  12  11   89.05    7.04
   3  12  12  297.31   11.98
   3  12  12  304.03   11.96
   3  12  13   10.37    2.40
   3  12  13   12.30    2.48
   3  12  14   -1.64    1.19
   3  12  14    0.69    0.98
   3  12  15    6.53    1.65
   3  12  16    0.99    0.76
  -3 -13  10   62.70    4.85
  -3 -13   9   63.24    5.33
  -3 -13   8   10.25    2.49
  -3 -13   7    1.30    1.68
  -3 -13   6   97.72    7.65
  -3 -13   5  552.19   18.35
   3  13  -4   15.70    2.99
  -3 -13   4   18.29    3.71
   3  13  -3   -0.29    1.04
  -3 -13   3    1.61    1.90
  -3 -13   2   92.14    7.83
  -3 -13   1   68.67    6.76
   3  13  -1   71.73    6.04
  -3 -13   0   24.00    4.17
   3  13   0   24.37    3.79
   3  13   1   -3.31    1.83
   3  13   2   39.79    5.00
   3  13   3   20.77    3.72
   3  13   4   40.42    5.13
   3  13   5    0.80    1.72
   3  13   6  134.04    8.89
   3  13   7   -0.17    1.73
   3  13   8   61.67    6.11
   3  13   9    2.67    1.79
   3  13  10    6.08    2.17
   3  13  11    4.41    1.82
   3  13  11    6.50    2.18
   3  13  12   10.42    2.53
   3  13  13   10.48    2.25
   3  13  14    3.17    1.10
  -3 -14   8   54.84    4.50
  -3 -14   7   24.92    3.34
  -3 -14   6   78.37    6.11
  -3 -14   5  131.66    8.19
   3  14  -4   50.05    4.51
  -3 -14   4   61.84    5.78
   3  14  -3  105.76    7.02
  -3 -14   3  101.14    7.50
   3  14  -2   50.97    5.21
  -3 -14   2   48.12    5.28
   3  14  -1   71.23    5.53
   3  14  -1   75.61    6.53
  -3 -14   1   74.14    6.55
   3  14   0  173.01    9.07
  -3 -14   0  181.13   10.19
   3  14   1   17.48    3.22
  -3 -14  -1   15.57    3.05
   3  14   2    6.59    2.17
  -3 -14  -2    2.98    1.55
   3  14   3   24.98    3.87
  -3 -14  -3   23.61    3.59
   3  14   4  231.87   11.18
  -3 -14  -4  202.87   10.09
   3  14   5   38.55    4.70
   3  14   6  223.36   10.78
   3  14   7   45.97    4.98
   3  14   8    3.03    1.68
   3  14   9  100.41    6.90
   3  14  10   14.34    2.80
   3  14  10    9.75    2.26
   3  14  11   -0.25    1.15
   3  14  12   28.29    3.29
   3  14  13   12.54    1.94
  -3 -15   5   18.61    2.66
  -3 -15   4   10.22    2.09
  -3 -15   3    1.59    1.18
   3  15  -3    1.40    0.84
   3  15  -2   34.21    3.68
  -3 -15   2   31.80    3.76
  -3 -15   1    1.94    1.07
   3  15  -1    0.88    1.07
   3  15   0   13.25    2.53
  -3 -15   0   14.10    2.57
   3  15   1   21.16    3.00
   3  15   1   26.28    3.64
  -3 -15  -1   19.12    2.87
   3  15   2   31.44    3.76
  -3 -15  -2   23.98    3.28
   3  15   3   50.55    4.81
   3  15   4   25.37    3.52
   3  15   5   73.09    5.69
   3  15   6   99.46    6.53
   3  15   7   95.16    6.25
   3  15   7  119.51    7.19
   3  15   8    9.82    2.24
   3  15   9    2.00    1.36
   3  15  10    0.95    1.00
   3  15  11    1.49    1.10
   3  16   0   29.63    3.04
   3  16   1    8.59    1.84
   3  16   2   25.03    3.03
   3  16   3    4.75    1.51
   3  16   4   38.29    3.40
   3  16   4   36.24    3.56
   3  16   5   18.90    2.50
   3  16   5   15.43    2.36
   3  16   6   18.37    2.42
   3  16   6   21.44    2.71
   3  16   7    1.68    0.92
   3  16   7    1.94    1.00
  -4  13   4   36.45    3.31
  -4  13   3    0.87    0.83
  -4  13   2   11.31    2.04
  -4  13   1    7.33    1.64
  -4  13   0    0.44    0.66
  -4  12   8   30.65    3.16
  -4  12   7    2.13    1.07
  -4  12   6    5.23    1.71
  -4  12   5   39.25    4.19
  -4  12   4    1.22    1.02
  -4  12   3   30.09    3.81
  -4  12   2    8.15    2.35
  -4  12   1    9.93    2.40
  -4  12   0   37.03    3.87
  -4  12   0   35.09    4.16
  -4  12  -1   21.36    3.12
  -4  12  -1   19.89    3.08
  -4  12  -2  125.31    7.40
  -4  12  -2   98.70    6.39
  -4  12  -3   79.24    5.94
  -4  12  -4    4.87    1.68
  -4  12  -5    1.06    1.19
  -4  12  -6  204.24    9.01
  -4  12  -7   15.08    2.51
  -4  12  -8  213.42    8.33
  -4  11  10  122.25    6.40
  -4  11   9    4.37    1.37
  -4  11   8    2.96    1.51
  -4  11   7   21.55    3.20
  -4  11   6   89.25    6.77
  -4  11   5   -0.04    1.34
  -4  11   4   11.13    2.77
  -4  11   3   37.06    4.74
  -4  11   2   51.12    5.45
  -4  11   1   67.51    5.73
  -4  11   1   84.91    7.02
  -4  11   0   -1.04    1.23
  -4  11   0    0.43    1.34
  -4  11  -1   11.59    2.61
  -4  11  -1    4.00    1.97
  -4  11  -2   44.72    5.02
  -4  11  -2   38.21    4.70
  -4  11  -3    0.02    1.08
  -4  11  -3    0.93    1.43
  -4  11  -4    7.37    2.50
  -4  11  -5   18.33    3.46
  -4  11  -6   19.68    3.44
  -4  11  -7   68.26    5.96
  -4  11  -8   17.91    3.14
  -4  11  -9   19.15    3.04
  -4  11 -10   77.04    5.42
  -4  11 -11   34.82    3.34
  -4  10  11    9.64    2.08
  -4  10  10   23.08    2.96
  -4  10   9    0.59    1.03
  -4  10   8   14.36    2.90
  -4  10   7   -0.51    1.57
  -4  10   6   -0.01    1.51
  -4  10   5  227.50   11.78
  -4  10   4    7.44    2.70
  -4  10   3   11.01    3.19
  -4  10   2    1.27    1.69
  -4  10   1    0.62    1.35
  -4  10   1    0.11    1.64
  -4  10   0    0.55    1.16
  -4  10   0   -0.45    1.62
  -4  10  -1   95.52    7.66
  -4  10  -1   90.91    7.97
  -4  10  -2   29.84    4.43
  -4  10  -2   27.00    4.37
  -4  10  -3    5.14    2.19
  -4  10  -3    4.20    2.32
  -4  10  -4   46.49    5.63
  -4  10  -4   53.06    5.54
  -4  10  -5   23.13    4.02
  -4  10  -6   49.30    5.72
  -4  10  -7   21.34    3.85
  -4  10  -8   49.52    5.49
  -4  10  -9    1.55    1.60
  -4  10 -10    9.92    2.54
  -4  10 -11    1.33    1.09
  -4  10 -12   58.51    4.74
  -4   9  13    8.50    1.77
  -4   9  13    4.23    1.25
  -4   9  12   13.30    2.33
  -4   9  12   13.68    2.53
  -4   9  11   13.60    2.55
  -4   9  10    2.22    1.30
  -4   9  10    4.37    1.72
  -4   9   9   15.17    3.02
  -4   9   9   15.55    2.93
  -4   9   8    5.87    2.38
  -4   9   8    6.76    2.11
  -4   9   7   11.96    3.06
  -4   9   6    1.99    1.84
  -4   9   5   35.87    5.14
  -4   9   4   85.83    7.67
  -4   9   3  305.87   14.38
  -4   9   2   38.05    5.29
  -4   9   1  181.60   11.14
  -4   9   1  155.67    9.64
  -4   9   0   72.61    7.08
  -4   9   0   69.28    6.61
  -4   9  -1   31.55    4.96
  -4   9  -1   34.69    4.91
  -4   9  -2  388.80   16.26
  -4   9  -2  360.95   15.48
  -4   9  -3   66.53    6.61
  -4   9  -3   75.25    7.24
  -4   9  -4  108.52    8.41
  -4   9  -4  107.81    8.68
  -4   9  -5  130.37    8.85
  -4   9  -5  122.91    9.26
  -4   9  -6   16.64    3.80
  -4   9  -7   91.44    7.95
  -4   9  -8    3.60    2.07
  -4   9  -9  364.97   15.22
  -4   9 -10   -1.24    1.61
  -4   9 -11    2.80    1.72
  -4   9 -12    5.31    1.85
  -4   9 -13    4.49    1.74
  -4   9 -14    0.04    0.72
  -4   8  14    0.51    0.88
  -4   8  13    2.74    1.23
  -4   8  13    1.90    1.27
  -4   8  12   -2.95    1.56
  -4   8  12    0.26    1.49
  -4   8  11  121.34    8.16
  -4   8  10   41.14    5.04
  -4   8  10   31.15    4.04
  -4   8   9   90.83    7.49
  -4   8   9   78.01    6.75
  -4   8   8   12.56    3.10
  -4   8   8   12.59    3.21
  -4   8   7   38.26    5.31
  -4   8   7   31.02    4.51
  -4   8   6  143.94   10.02
  -4   8   6  140.02    9.30
  -4   8   5  123.25    9.36
  -4   8   5  116.66    8.97
  -4   8   4   10.68    3.06
  -4   8   4    9.40    2.94
  -4   8   3  394.90   16.12
  -4   8   3  324.52   14.70
  -4   8   2   12.83    2.97
  -4   8   2   14.62    3.35
  -4   8   1    0.71    1.33
  -4   8   1    1.97    1.49
   4  -8  -1    4.30    3.36
  -4   8   1    1.62    1.43
  -4   8   0   28.85    4.32
  -4   8   0   34.57    4.92
   4  -8   0   19.03    6.30
  -4   8  -1    2.96    1.81
   4  -8   1    0.43    2.03
  -4   8  -1    3.89    1.85
  -4   8  -2   98.93    8.14
   4  -8   2   97.85   14.09
  -4   8  -2  120.65    8.95
  -4   8  -3  330.57   14.86
   4  -8   3  320.74   25.80
  -4   8  -3  359.41   15.38
  -4   8  -4  112.25    8.60
  -4   8  -4   92.15    8.01
  -4   8  -5    3.10    1.49
  -4   8  -5    4.40    2.09
  -4   8  -6   43.29    5.58
  -4   8  -7   23.38    4.24
  -4   8  -8   10.31    3.06
  -4   8  -9   42.03    5.48
  -4   8 -10    1.45    1.82
  -4   8 -11   74.59    7.06
  -4   8 -12   47.52    5.42
   4  -8  12   39.01    4.48
  -4   8 -13   45.91    5.08
   4  -8  13   38.97    4.31
  -4   8 -14   10.65    2.40
   4  -8  14    8.60    2.04
  -4   8 -15   10.18    1.90
   4  -8  15    9.16    1.79
  -4   7  15    4.50    1.36
  -4   7  14    6.22    1.93
  -4   7  13    5.98    1.99
  -4   7  13    5.81    2.22
  -4   7  12   25.24    3.92
  -4   7  12   18.48    3.33
  -4   7  11   32.74    4.69
  -4   7  11   34.27    4.56
  -4   7  10    4.55    2.25
  -4   7  10    3.50    1.92
  -4   7   9    2.05    1.77
  -4   7   9    4.14    2.32
  -4   7   9    2.01    1.43
  -4   7   8  266.38   13.24
  -4   7   8  277.08   12.96
  -4   7   8  267.98   13.42
  -4   7   7   90.34    7.43
  -4   7   7   88.70    7.93
  -4   7   7  100.35    8.14
  -4   7   6    0.66    1.78
  -4   7   6    4.47    2.01
  -4   7   6    2.62    1.84
  -4   7   5  155.20   10.20
  -4   7   5  138.21    9.32
  -4   7   4   39.43    5.27
  -4   7   4   41.03    5.15
   4  -7  -4   37.81    8.57
   4  -7  -3   30.57    7.68
  -4   7   3   30.76    4.61
   4  -7  -2  177.02   18.23
  -4   7   2  161.40   10.02
  -4   7   1   48.26    5.67
   4  -7  -1   54.12   10.05
  -4   7   1   48.51    5.49
  -4   7   0   64.02    6.15
  -4   7   0   87.12    7.50
   4  -7   0   79.31   12.08
  -4   7   0   74.30    6.67
  -4   7  -1   60.40    6.11
   4  -7   1   69.22   11.32
  -4   7  -1   52.21    5.83
  -4   7  -2  182.62   10.64
   4  -7   2  198.66   19.09
  -4   7  -2  182.57   10.85
   4  -7   3   24.46    6.65
  -4   7  -3   21.22    3.94
  -4   7  -3   14.43    3.24
  -4   7  -4  829.90   23.06
  -4   7  -4  795.97   22.13
  -4   7  -5  565.14   19.25
   4  -7   5  547.18   32.79
  -4   7  -5  547.44   18.25
  -4   7  -6   90.75    7.93
  -4   7  -6   85.58    7.19
   4  -7   6   77.37   12.37
   4  -7   7   -2.17    2.52
  -4   7  -7   20.68    4.01
  -4   7  -8 1549.79   32.80
  -4   7  -9   91.22    8.09
  -4   7 -10   -0.32    1.62
   4  -7  10    0.38    1.26
  -4   7 -11   14.94    3.57
   4  -7  11   12.96    3.04
  -4   7 -12  159.83   10.45
   4  -7  12  155.09    9.81
  -4   7 -13   24.23    4.01
   4  -7  13   22.36    3.83
  -4   7 -14   10.99    2.70
   4  -7  14   11.82    2.60
  -4   7 -15   21.56    3.30
   4  -7  15   17.76    3.05
  -4   7 -16   12.61    2.02
   4  -7  16   17.97    2.67
  -4   6  16    5.06    1.51
  -4   6  15   43.27    4.39
  -4   6  14   38.93    4.48
  -4   6  14   28.19    3.87
  -4   6  13    3.21    1.68
  -4   6  13    7.36    2.41
  -4   6  13    7.13    2.33
  -4   6  12   23.64    3.94
  -4   6  12   21.57    3.65
  -4   6  12   26.19    4.33
  -4   6  11   45.35    5.49
  -4   6  11   43.56    5.51
  -4   6  10   -3.21    1.88
  -4   6  10    1.95    1.99
  -4   6   9   54.42    6.13
  -4   6   9   52.53    5.62
  -4   6   9   66.23    6.82
  -4   6   8   16.81    3.78
  -4   6   8   13.07    3.15
  -4   6   8   15.55    3.35
  -4   6   7  173.39   10.67
  -4   6   7  168.25   10.31
  -4   6   7  166.94   10.52
  -4   6   6   -1.50    1.66
  -4   6   6   -1.92    1.74
  -4   6   6   -0.92    1.16
  -4   6   6   -0.91    1.39
  -4   6   5  728.27   21.43
  -4   6   5  791.32   22.10
  -4   6   5  716.96   20.43
   4  -6  -5  717.58   34.90
   4  -6  -4  518.24   29.48
  -4   6   4  501.26   17.59
  -4   6   4  510.68   17.47
   4  -6  -3   11.64    4.69
  -4   6   3   12.07    2.89
  -4   6   3    8.90    2.49
   4  -6  -2   73.73   10.99
  -4   6   2   66.79    6.22
  -4   6   1   16.16    3.30
   4  -6  -1   16.37    5.39
  -4   6   1   14.46    3.05
  -4   6   0   85.95    6.78
  -4   6   0  110.36    8.04
  -4   6   0   97.48    7.35
  -4   6  -1   28.85    4.07
  -4   6  -1   31.70    4.39
  -4   6  -2  142.21    9.01
  -4   6  -2  161.56    9.70
  -4   6  -3   19.07    3.38
   4  -6   3   17.92    5.57
  -4   6  -3   18.29    3.46
  -4   6  -4   41.02    5.09
   4  -6   4   41.65    8.23
  -4   6  -4   46.60    5.36
  -4   6  -5  221.33   11.70
   4  -6   5  241.21   20.19
  -4   6  -5  199.70   10.95
  -4   6  -6  159.70   10.17
   4  -6   6  174.50   17.55
  -4   6  -6  161.56    9.68
   4  -6   7   53.23   10.39
  -4   6  -7   61.85    6.45
  -4   6  -8   59.85    6.42
  -4   6  -9  807.57   23.60
   4  -6   9  706.57   21.23
   4  -6  10    3.71    1.81
  -4   6 -10    2.77    1.79
  -4   6 -11    7.44    2.70
   4  -6  11    7.73    2.51
  -4   6 -12  341.58   15.55
   4  -6  12  357.66   15.54
  -4   6 -13  112.52    8.79
   4  -6  13  114.42    8.75
  -4   6 -14    1.92    1.35
   4  -6  14    4.68    2.10
  -4   6 -15    4.94    1.90
   4  -6  15    6.51    2.30
  -4   6 -16    5.80    1.74
   4  -6  16    6.51    2.08
   4  -6  17    1.47    1.21
  -4   5  16   45.31    4.29
  -4   5  15   -1.35    1.52
  -4   5  15    0.35    1.24
  -4   5  14    3.36    1.89
  -4   5  14    6.34    2.27
  -4   5  13   13.37    3.16
  -4   5  13   15.74    3.35
  -4   5  13   12.74    2.80
  -4   5  12   -0.08    1.66
  -4   5  12   -0.59    1.55
  -4   5  12    1.29    1.70
  -4   5  11  128.93    9.40
  -4   5  11  123.28    9.13
  -4   5  10    1.99    2.04
  -4   5  10    1.91    1.81
  -4   5   9  176.27   12.06
  -4   5   9  171.80   10.71
  -4   5   9  187.03   11.44
  -4   5   9  181.83   10.68
  -4   5   8    2.57    2.03
  -4   5   8    3.82    2.01
  -4   5   8    2.81    1.77
  -4   5   8    3.56    1.81
  -4   5   7  322.57   14.00
  -4   5   7  358.43   14.80
  -4   5   7  351.85   14.95
  -4   5   7  341.10   16.16
  -4   5   6  418.56   15.99
  -4   5   6  421.82   15.93
  -4   5   6  403.20   15.41
  -4   5   5  406.69   15.42
   4  -5  -5  392.77   24.19
  -4   5   5  389.74   14.86
  -4   5   5  368.97   14.83
  -4   5   4   92.26    7.30
   4  -5  -4  101.72   12.41
  -4   5   4   77.45    6.51
  -4   5   4   84.95    7.01
  -4   5   3    4.78    2.02
  -4   5   3    2.97    1.63
  -4   5   2  274.23   12.00
  -4   5   2  273.42   12.22
  -4   5   1    3.89    1.83
  -4   5   1    2.65    1.44
  -4   5   0  121.85    8.06
  -4   5   0  109.13    7.45
  -4   5  -1   13.57    2.72
   4  -5   1   15.61    4.96
  -4   5  -2   -0.18    1.06
   4  -5   2    2.58    2.58
  -4   5  -3  225.99   11.22
  -4   5  -3  217.19   10.81
   4  -5   4    7.66    4.38
  -4   5  -4    0.85    1.20
  -4   5  -4    6.29    2.05
   4  -5   5  100.05   12.38
  -4   5  -5   90.01    7.27
  -4   5  -5   79.32    6.57
  -4   5  -6   20.95    3.40
  -4   5  -6   27.22    4.16
   4  -5   6   29.08    6.84
   4  -5   7   14.34    4.99
  -4   5  -7    8.60    2.74
   4  -5   8    1.92    3.55
  -4   5  -8    8.75    2.57
   4  -5   9    0.12    1.37
  -4   5  -9   -0.25    1.41
   4  -5  10  180.78   11.04
  -4   5 -10  191.24   11.55
   4  -5  11  262.57   13.53
  -4   5 -11  259.66   13.72
   4  -5  12   -0.11    1.88
  -4   5 -12    1.54    1.78
   4  -5  13    0.04    1.53
  -4   5 -13    0.32    1.56
   4  -5  14   11.81    3.17
  -4   5 -14   10.60    2.96
   4  -5  15    7.82    2.52
  -4   5 -15    9.35    2.68
   4  -5  16  170.16   10.01
  -4   5 -16  167.22    9.40
   4  -5  17    5.66    1.84
   4  -5  18    7.82    1.96
  -4   4  17   27.88    3.03
  -4   4  16   10.54    2.32
  -4   4  16    8.57    2.16
  -4   4  15   19.11    3.36
  -4   4  15   19.79    3.40
  -4   4  14    3.15    1.96
  -4   4  14    2.10    1.61
  -4   4  13   82.02    8.06
  -4   4  13   86.25    7.42
  -4   4  13   83.58    7.41
  -4   4  12    6.86    2.62
  -4   4  12    3.44    1.60
  -4   4  12    4.98    2.17
  -4   4  12    6.19    2.82
  -4   4  11   27.86    5.10
  -4   4  11   24.30    4.22
  -4   4  11   27.87    4.45
  -4   4  10   64.73    7.42
  -4   4  10   63.49    6.58
  -4   4  10   63.92    6.68
  -4   4   9  147.10   10.88
  -4   4   9  140.36    9.60
  -4   4   9  145.01    9.76
  -4   4   8  229.08   13.17
  -4   4   8  217.07   11.74
  -4   4   8  224.60   11.79
  -4   4   8  202.79   10.63
  -4   4   7  234.57   13.13
  -4   4   7  222.86   11.54
  -4   4   7  179.62   10.07
  -4   4   7  222.54   11.63
  -4   4   7  180.24    9.93
  -4   4   6    1.28    1.44
  -4   4   6    2.21    1.48
  -4   4   6    3.12    1.80
  -4   4   6    2.66    1.50
  -4   4   6    2.72    1.38
  -4   4   5   19.45    3.33
  -4   4   5   14.79    2.84
   4  -4  -5   22.40    5.45
  -4   4   5   22.54    3.74
  -4   4   5   20.56    3.44
  -4   4   5   22.10    4.11
  -4   4   4    7.45    2.40
  -4   4   4    6.91    1.90
   4  -4  -4    2.30    2.30
  -4   4   4    5.15    1.95
  -4   4   4    5.05    1.81
  -4   4   4    6.35    1.95
  -4   4   3  194.68   10.01
  -4   4   3  204.07   11.45
   4  -4  -3  237.05   17.39
  -4   4   3  225.19   10.82
   4  -4  -2    1.67    2.76
   4  -4  -1    8.61    3.52
   4  -4   0   19.18    4.94
   4  -4   1  365.85   21.29
   4  -4   2  325.30   20.13
   4  -4   3  568.62   26.72
   4  -4   4  451.21   24.15
   4  -4   5  196.14   16.03
  -4   4  -5  158.59    9.16
   4  -4   6   69.41    9.68
  -4   4  -6   86.65    6.94
   4  -4   7  231.65   17.93
  -4   4  -7  186.59   10.32
   4  -4   8  117.03    8.30
  -4   4  -8  125.63    8.72
   4  -4   9  536.13   18.17
  -4   4  -9  605.61   19.50
   4  -4  10  547.21   18.90
  -4   4 -10  556.67   19.24
   4  -4  11  620.41   20.78
  -4   4 -11  660.96   21.49
   4  -4  12  249.96   13.37
  -4   4 -12  243.54   13.28
   4  -4  13    2.23    1.82
  -4   4 -13    4.42    2.19
   4  -4  14   11.35    3.32
  -4   4 -14   13.63    3.41
   4  -4  15   27.95    4.63
  -4   4 -15   24.06    4.03
   4  -4  16   11.84    3.03
  -4   4 -16   12.34    2.83
   4  -4  17   15.11    3.17
   4  -4  18    4.75    1.75
   4  -4  19   18.59    2.74
  -4   3  17   30.19    3.23
  -4   3  16    0.52    1.04
  -4   3  16   -0.38    1.17
  -4   3  15    7.29    2.41
  -4   3  15    5.92    2.41
  -4   3  15    6.46    2.19
  -4   3  14   16.00    3.42
  -4   3  14   15.15    3.74
  -4   3  14   19.62    3.73
  -4   3  13    0.38    1.58
  -4   3  13    1.23    1.84
  -4   3  13    0.52    1.84
  -4   3  12   29.66    4.75
  -4   3  12   34.40    4.73
  -4   3  12   27.45    4.46
  -4   3  12   36.41    5.84
  -4   3  11   44.29    5.71
  -4   3  11   27.88    4.47
  -4   3  11   33.84    4.86
  -4   3  11   39.18    5.82
  -4   3  10    1.65    1.64
  -4   3  10    1.78    1.96
  -4   3   9  422.71   15.43
  -4   3   9  451.56   16.81
  -4   3   9  473.38   18.93
  -4   3   9  471.86   17.19
  -4   3   8   27.49    4.15
  -4   3   8   34.69    4.78
  -4   3   8   26.31    4.56
  -4   3   8   26.61    4.13
  -4   3   7  210.92   10.88
  -4   3   7  220.70   11.22
  -4   3   7  233.85   12.80
  -4   3   7  245.48   11.89
  -4   3   6   43.33    4.89
  -4   3   6   57.73    5.73
  -4   3   6   49.80    5.29
  -4   3   6   55.46    6.24
  -4   3   5    1.39    1.13
  -4   3   5    1.47    1.39
  -4   3   5    1.15    1.35
   4  -3  -5   -0.16    1.86
   4  -3  -4   10.01    3.56
   4  -3  -3   -1.81    2.14
   4  -3  -2   58.27    8.34
   4  -3  -1   82.36    9.89
   4  -3   0    6.75    3.11
   4  -3   1   83.92    9.82
   4  -3   2   37.08    6.74
   4  -3   3  129.85   12.09
   4  -3   4   17.99    4.91
   4  -3   5  122.38   12.13
   4  -3   6   27.99    6.13
  -4   3  -7  207.13   10.52
   4  -3   7  259.41   18.15
   4  -3   8    0.90    1.28
  -4   3  -8    1.86    1.51
   4  -3   8    0.36    1.50
   4  -3   9    2.35    1.57
  -4   3  -9    7.18    2.24
   4  -3   9    2.23    2.38
   4  -3  10  235.88   12.24
  -4   3 -10  224.37   12.03
   4  -3  10  232.17   18.30
   4  -3  11    2.19    1.80
  -4   3 -11    2.82    1.64
   4  -3  11    4.24    3.17
   4  -3  12  202.55   11.96
  -4   3 -12  206.26   12.02
  -4   3 -13   34.35    4.88
   4  -3  13   33.49    5.09
  -4   3 -13   35.47    5.22
  -4   3 -14  193.28   11.26
   4  -3  14  208.15   12.43
  -4   3 -14  188.43   11.63
  -4   3 -15    0.80    1.59
   4  -3  15    1.38    1.50
  -4   3 -15    3.01    1.92
  -4   3 -16    8.58    2.57
   4  -3  16    8.67    2.65
  -4   3 -16   10.52    2.58
  -4   3 -17    9.82    2.50
   4  -3  17   11.47    3.01
  -4   3 -17   10.83    2.59
  -4   3 -18   76.65    5.98
   4  -3  18   87.42    6.95
  -4   3 -19   35.22    3.65
   4  -3  19   45.63    4.58
   4  -3  20    3.19    1.29
  -4   2  17    2.20    0.94
  -4   2  16    4.78    1.77
  -4   2  16    6.38    2.36
  -4   2  16    6.60    2.14
  -4   2  15    2.64    1.60
  -4   2  15    1.52    1.38
  -4   2  14   19.35    3.74
  -4   2  14   21.22    4.31
  -4   2  14   25.38    4.20
  -4   2  13   16.32    3.59
  -4   2  13   16.22    3.56
  -4   2  13   20.25    4.38
  -4   2  12    3.59    1.85
  -4   2  12    2.62    2.02
  -4   2  11  170.94   10.77
  -4   2  11  139.68    9.49
  -4   2  11  159.04   10.32
  -4   2  11  159.08   11.42
  -4   2  10  397.33   16.03
  -4   2  10  370.75   14.63
  -4   2  10  379.53   26.53
  -4   2  10  365.33   15.28
  -4   2  10  408.96   15.96
  -4   2  10  391.18   17.52
  -4   2   9    6.97    2.75
  -4   2   9    1.90    1.80
  -4   2   9    2.47    3.11
  -4   2   9    2.26    1.71
  -4   2   9    0.90    1.52
  -4   2   8  780.29   21.08
  -4   2   8  876.54   22.57
  -4   2   8  859.33   37.14
  -4   2   8  837.65   21.91
  -4   2   8  828.33   24.18
  -4   2   7  523.99   17.04
  -4   2   7  556.48   17.33
  -4   2   7  563.07   17.69
  -4   2   6  152.95    9.01
  -4   2   6  163.36    9.23
  -4   2   6  174.23    9.44
  -4   2   6  165.58   10.27
   4  -2  -5  128.09   11.83
   4  -2  -4    1.77    1.47
  -4   2   3  309.67   17.17
  -4   2   2 1178.42   33.05
  -4   2   1  139.60   11.36
  -4   2   0   31.33    5.47
  -4   2  -1    6.55    2.98
  -4   2  -2   -0.35    1.56
  -4   2  -3  123.11   10.62
  -4   2  -4 1239.05   33.50
  -4   2  -5   87.65    9.10
   4  -2   5   64.19    6.55
  -4   2  -6    0.26    1.89
   4  -2   6    0.29    1.18
   4  -2   7   52.84    6.95
   4  -2   7   60.56    8.31
  -4   2  -8   52.78    5.37
   4  -2   8   69.12    9.11
   4  -2   8   66.02    8.33
   4  -2   9   21.93    5.53
   4  -2   9   14.67    4.19
  -4   2  -9   22.37    3.64
   4  -2   9   15.75    3.17
   4  -2  10   23.33    5.65
   4  -2  10   38.54    4.99
  -4   2 -10   36.71    4.78
   4  -2  11  314.16   14.38
  -4   2 -11  331.87   14.61
   4  -2  11  302.38   21.41
   4  -2  12  616.11   20.55
  -4   2 -12  582.45   19.84
   4  -2  13  286.78   14.36
  -4   2 -13  268.22   13.78
  -4   2 -13  267.27   13.40
  -4   2 -14    6.60    2.58
   4  -2  14    8.68    2.85
  -4   2 -14   11.61    3.18
  -4   2 -15    5.64    2.56
   4  -2  15    5.57    2.72
  -4   2 -15    5.68    2.23
  -4   2 -16   37.16    5.14
   4  -2  16   44.70    5.80
  -4   2 -16   36.39    5.04
  -4   2 -17   58.31    6.09
   4  -2  17   60.51    6.43
  -4   2 -17   53.03    5.53
  -4   2 -18   76.88    6.52
   4  -2  18   74.38    6.63
  -4   2 -19  104.49    6.88
   4  -2  19  107.72    7.32
  -4   2 -20    5.38    1.58
   4  -2  20    3.85    1.43
  -4   1  17   40.89    4.60
  -4   1  16   32.27    3.78
  -4   1  16   34.03    4.68
  -4   1  16   33.42    4.16
  -4   1  15   19.77    3.29
  -4   1  15   27.99    4.71
  -4   1  15   22.39    3.66
  -4   1  14    1.82    1.65
  -4   1  14    1.78    1.68
  -4   1  14    0.61    1.41
  -4   1  13    9.89    2.95
  -4   1  13   11.18    3.15
  -4   1  13    9.63    3.30
  -4   1  12   12.93    3.34
  -4   1  12   11.06    2.88
  -4   1  11  166.44   10.49
  -4   1  11  141.05   16.50
  -4   1  11  164.69   10.40
  -4   1  11  169.16   11.71
  -4   1  10    1.84    1.56
  -4   1  10    1.64    2.94
  -4   1  10   -0.16    1.01
  -4   1  10   -2.91    1.79
  -4   1  10    0.33    1.60
  -4   1   9   58.82    6.07
  -4   1   9   52.45    5.58
  -4   1   9   60.36    9.96
  -4   1   9   52.48    5.64
  -4   1   9   58.94    6.06
  -4   1   9   52.81    6.26
  -4   1   8  191.13   10.57
  -4   1   8  175.20    9.94
  -4   1   8  188.15   16.80
  -4   1   8  176.04   10.20
  -4   1   8  184.11   10.20
  -4   1   8  187.92   11.36
  -4   1   7  172.11    9.68
  -4   1   7  196.01   10.30
  -4   1   7  184.60    9.86
  -4   1   7  197.70   16.50
  -4   1   7  199.29   11.35
  -4   1   6    9.58    3.99
  -4   1   5   31.98    5.40
  -4   1   4   21.80    4.53
  -4   1   3   40.07    6.15
  -4   1   2  222.29   13.75
  -4   1   1  306.17   16.10
  -4   1   0    4.00    2.24
  -4   1  -1  430.11   18.83
  -4   1  -2 1004.03   28.73
  -4   1  -3   11.93    3.43
   4  -1   4  719.06   19.56
  -4   1  -4  770.19   25.48
   4  -1   5  405.74   16.29
  -4   1  -5  441.10   19.48
   4  -1   6  164.55   11.27
  -4   1  -6  172.00   12.33
   4  -1   7  514.29   21.34
  -4   1  -7  532.61   21.87
   4  -1   8   17.54    4.56
  -4   1  -8   26.07    4.77
   4  -1   9   33.43    6.52
   4  -1   9   33.77    5.89
  -4   1  -9   26.02    3.88
   4  -1  10   41.37    5.01
   4  -1  10   37.81    7.11
  -4   1 -10   32.10    4.41
  -4   1 -10   38.49    4.80
  -4   1 -11  311.31   14.03
   4  -1  11  328.64   21.81
   4  -1  11  332.00   14.35
  -4   1 -12  135.71    9.47
   4  -1  12  139.39   15.25
   4  -1  12  146.42    9.96
  -4   1 -13  235.81   12.82
   4  -1  13  240.41   13.05
  -4   1 -13  250.95   13.10
   4  -1  13  222.93   20.12
   4  -1  14  181.30   11.50
   4  -1  14  150.04   17.09
  -4   1 -14  179.84   11.32
  -4   1 -14  178.41   11.27
  -4   1 -15    4.65    2.07
  -4   1 -15    1.86    1.64
   4  -1  15    1.95    1.94
  -4   1 -16   86.96    7.89
  -4   1 -16   86.94    7.68
   4  -1  16   83.23    7.82
  -4   1 -17    1.22    1.53
  -4   1 -17    0.20    1.14
   4  -1  17    1.69    2.06
   4  -1  18   27.19    4.29
  -4   1 -18   29.46    4.40
   4  -1  19   18.20    3.41
  -4   1 -19   14.71    2.91
   4  -1  20    4.17    1.69
  -4   1 -20    6.23    1.81
  -4   0  17    0.08    1.46
  -4   0  16   22.43    3.41
  -4   0  16   30.66    4.54
  -4   0  16   26.20    3.78
  -4   0  15    0.57    1.34
  -4   0  15    0.44    1.69
  -4   0  15   -2.43    2.69
  -4   0  14  253.64   11.98
  -4   0  14  267.12   12.71
  -4   0  14  264.40   14.46
  -4   0  14  260.32   13.39
  -4   0  13    2.09    1.91
  -4   0  13    3.47    1.98
  -4   0  13    3.48    2.12
  -4   0  13    7.00    3.70
  -4   0  12  179.29   10.73
  -4   0  12  169.59   10.56
  -4   0  12  164.00   11.64
  -4   0  12  181.00   11.51
  -4   0  11  335.21   25.16
  -4   0  11  370.80   15.43
  -4   0  11  379.78   15.58
  -4   0  11  381.40   17.62
  -4   0  11  402.83   15.25
  -4   0  11  379.99   16.31
  -4   0  10  114.28   14.08
  -4   0  10  127.91    9.34
  -4   0  10  122.77    8.63
  -4   0  10  127.19    8.92
  -4   0  10  130.71    9.06
  -4   0  10  131.91   10.11
  -4   0   9   -3.26    2.96
  -4   0   9   -0.02    1.52
  -4   0   9   -1.87    1.52
  -4   0   9    3.54    1.80
  -4   0   9   -0.46    1.23
  -4   0   9    0.27    1.01
  -4   0   9   -1.02    1.56
  -4   0   8   41.55    7.78
  -4   0   8   53.55    5.50
  -4   0   8   41.31    5.12
  -4   0   8   49.37    5.35
  -4   0   8   38.95    4.70
  -4   0   8   52.60    5.40
  -4   0   8   48.76    5.88
  -4   0   7    5.99    1.94
  -4   0   7    3.53    1.26
  -4   0   7    5.34    2.11
  -4   0   7    7.28    3.74
  -4   0   7    6.35    1.82
  -4   0   6  177.07   12.25
  -4   0   6  190.50   15.27
  -4   0   5  554.73   21.71
  -4   0   5  589.94   25.64
  -4   0   4  239.77   14.28
  -4   0   3  504.59   20.57
  -4   0   2  562.38   21.57
  -4   0   1  256.08   14.46
  -4   0   0  576.75   21.60
  -4   0  -1  459.50   19.10
  -4   0  -2   37.42    5.73
   4   0   2   37.08    3.94
  -4   0  -3   40.88    5.96
   4   0   3   46.35    4.88
   4   0   4  617.98   19.05
  -4   0  -4  681.55   23.56
  -4   0  -5   12.27    3.48
   4   0   5    8.58    2.65
   4   0   6   51.12    6.38
  -4   0  -6   65.34    7.44
  -4   0  -7   62.89    7.41
   4   0   7   62.93    7.62
  -4   0  -8   38.66    5.82
   4   0   8   41.35    6.62
   4   0   9   52.23    7.83
  -4   0 -10  405.76   15.21
  -4   0 -10  370.65   14.46
   4   0  10  432.86   23.50
   4   0  10  397.49   15.00
  -4   0 -11  114.27    8.38
  -4   0 -11  120.09    8.65
   4   0  11  126.42   13.18
   4   0  11  132.00    8.98
  -4   0 -12  334.62   14.72
  -4   0 -12  321.48   14.47
   4   0  12  289.38   21.30
   4   0  12  333.95   14.66
  -4   0 -13   46.85    5.75
  -4   0 -13   55.92    6.20
   4   0  13   47.14    9.12
   4   0  13   50.82    5.90
  -4   0 -14    7.38    2.86
  -4   0 -14    5.05    2.57
   4   0  14    4.04    2.01
   4   0  15  131.18    9.86
  -4   0 -15  132.24    9.65
  -4   0 -15  115.94    9.26
   4   0  16   76.75    7.67
  -4   0 -16   80.81    7.62
  -4   0 -16   82.83    7.47
   4   0  17    2.55    2.19
  -4   0 -17    2.44    2.22
  -4   0 -17    1.32    1.37
   4   0  17    0.93    1.61
  -4   0 -18    7.85    2.55
   4   0  18    5.83    2.69
  -4   0 -19    1.97    1.71
   4   0  19    0.80    1.36
  -4   0 -20   77.37    5.99
  -4   0 -21   11.69    2.14
  -4  -1  17   -1.30    1.25
  -4  -1  17    0.45    0.92
  -4  -1  16    9.05    2.61
  -4  -1  16    2.43    2.30
  -4  -1  15   49.67    5.18
  -4  -1  15   46.40    5.97
  -4  -1  15   44.38    5.58
  -4  -1  14  236.96   11.73
  -4  -1  14  251.80   14.13
  -4  -1  14  245.27   13.38
  -4  -1  13   49.65    5.72
  -4  -1  13   48.25    6.50
  -4  -1  13   51.86    6.76
  -4  -1  12  547.46   18.21
  -4  -1  12  581.84   19.22
  -4  -1  12  584.29   21.96
  -4  -1  12  589.50   18.19
  -4  -1  12  561.21   20.47
  -4  -1  11  533.62   31.36
  -4  -1  11  541.45   18.17
  -4  -1  11  589.30   19.21
  -4  -1  11  626.56   22.24
  -4  -1  11  567.07   17.71
  -4  -1  11  604.51   20.93
  -4  -1  10  560.43   30.86
  -4  -1  10  523.63   17.67
  -4  -1  10  556.03   18.35
  -4  -1  10  556.61   20.38
  -4  -1  10  566.24   19.76
  -4  -1  10  508.79   17.00
  -4  -1   9  232.43   19.00
  -4  -1   9  238.62   12.58
  -4  -1   9  211.32   10.98
  -4  -1   9  207.21   10.85
  -4  -1   9  247.53   11.97
  -4  -1   9  234.87   12.93
  -4  -1   8    4.80    3.68
  -4  -1   8   10.67    2.58
  -4  -1   8   10.53    2.60
  -4  -1   8    9.62    2.47
  -4  -1   8    8.74    2.46
  -4  -1   8    8.52    2.25
  -4  -1   8    8.78    2.65
  -4  -1   7  226.63   10.89
  -4  -1   7  221.47   11.77
  -4  -1   7  232.13   17.48
  -4  -1   7  221.03   10.63
  -4  -1   6   20.48    5.25
  -4  -1   5 1287.55   37.48
  -4  -1   5 1280.87   32.95
  -4  -1   4  208.85   13.37
  -4  -1   3    3.26    1.67
  -4  -1   2  383.47   17.98
  -4  -1   1 1120.21   30.66
  -4  -1   0  156.83   11.48
  -4  -1  -1  813.51   25.64
  -4  -1  -2  623.69   22.48
  -4  -1  -3   47.59    6.42
   4   1   4    2.52    1.75
  -4  -1  -4    1.82    2.41
  -4  -1  -5  430.08   19.01
   4   1   5  444.04   18.39
  -4  -1  -6  653.61   23.52
   4   1   6  618.04   22.86
   4   1   7   87.34    9.15
  -4  -1  -7   88.92    8.79
  -4  -1  -8   61.00    7.28
   4   1   8   75.41    9.02
   4   1   9    4.42    2.62
  -4  -1  -9    5.12    2.08
  -4  -1 -10   55.88    5.69
   4   1  10   66.94    9.61
   4   1  10   55.29    5.59
  -4  -1 -11  169.64   10.12
  -4  -1 -11  163.92   10.00
   4   1  11  155.10   15.03
   4   1  11  158.24    9.75
  -4  -1 -12   38.29    4.96
  -4  -1 -12   44.03    5.29
   4   1  12   45.08    8.39
   4   1  12   32.29    4.60
  -4  -1 -13  177.41   10.82
  -4  -1 -13  174.92   10.91
   4   1  13  142.43   15.87
   4   1  13  170.58   10.75
  -4  -1 -14  460.72   17.80
  -4  -1 -14  466.76   18.24
   4   1  14  462.19   18.09
   4   1  15   27.12    4.76
  -4  -1 -15   29.90    4.77
  -4  -1 -15   35.32    5.32
   4   1  16   90.87    8.19
  -4  -1 -16   92.02    8.29
  -4  -1 -16   89.79    7.72
   4   1  17    6.61    2.65
  -4  -1 -17    4.59    2.49
  -4  -1 -17    6.85    2.22
   4   1  17    4.14    1.85
   4   1  18    1.12    1.27
   4   1  18    0.04    1.52
  -4  -1 -18    2.97    2.02
   4   1  19   65.30    5.18
  -4  -1 -19   71.72    6.56
   4   1  19   73.86    6.58
  -4  -1 -20   40.94    4.51
  -4  -1 -21   20.43    2.92
  -4  -2  17   17.95    3.09
  -4  -2  17   18.04    3.14
  -4  -2  16  163.71    9.73
  -4  -2  16  160.15   10.08
  -4  -2  15   73.74    7.25
  -4  -2  15   84.81    7.91
  -4  -2  14    6.26    2.28
  -4  -2  14    4.18    2.05
  -4  -2  13    4.76    2.17
  -4  -2  13    6.16    2.76
  -4  -2  12  532.64   17.87
  -4  -2  12  528.75   17.09
  -4  -2  12  586.69   21.16
  -4  -2  12  570.70   21.67
  -4  -2  11   11.84    3.28
  -4  -2  11   11.96    3.39
  -4  -2  11   11.01    2.80
  -4  -2  11    9.27    4.10
  -4  -2  10   19.72    4.14
  -4  -2  10   17.99    3.86
  -4  -2  10   15.68    3.19
  -4  -2  10   16.13    5.63
  -4  -2   9  361.09   23.65
  -4  -2   9  386.55   16.07
  -4  -2   9  335.32   13.69
  -4  -2   9  352.13   14.00
  -4  -2   8  209.70   17.29
  -4  -2   8  224.17   12.00
  -4  -2   8  199.60   10.66
  -4  -2   8  202.15   10.37
  -4  -2   8  169.07    9.52
  -4  -2   7  293.26   19.40
  -4  -2   7  247.58   11.41
  -4  -2   6  606.90   26.71
  -4  -2   5  342.51   17.33
  -4  -2   5  347.25   19.40
  -4  -2   4    7.06    2.78
  -4  -2   3  327.33   17.06
  -4  -2   2  300.92   16.32
  -4  -2   1   99.21    9.36
  -4  -2   0  252.86   14.72
  -4  -2  -1   11.12    3.47
  -4  -2  -2  895.88   27.46
  -4  -2  -3  624.55   23.10
  -4  -2  -4  947.91   28.58
  -4  -2  -5   -0.22    2.10
  -4  -2  -6  268.58   15.52
   4   2   6  260.97   15.57
  -4  -2  -7    3.92    2.51
   4   2   7    3.23    2.30
  -4  -2  -8 1212.63   32.80
   4   2   8 1145.76   35.84
   4   2   9  108.16   11.50
  -4  -2  -9   91.23    8.86
  -4  -2 -10   35.51    4.53
  -4  -2 -10   32.91    4.39
   4   2  10   44.88    7.69
   4   2  10   32.95    4.34
  -4  -2 -11   10.75    2.58
  -4  -2 -11    7.54    2.38
   4   2  11    7.15    3.76
   4   2  11    6.73    2.30
  -4  -2 -12   30.94    4.45
  -4  -2 -12   36.75    4.92
   4   2  12   40.23    8.18
   4   2  12   32.95    4.73
  -4  -2 -13    1.13    1.52
  -4  -2 -13    0.75    1.40
   4   2  13    2.54    2.95
   4   2  13    0.20    1.57
  -4  -2 -14  210.07   11.96
  -4  -2 -14  237.09   12.87
   4   2  14  200.38   19.54
   4   2  14  245.04   13.09
   4   2  15  607.72   21.08
  -4  -2 -15  581.33   19.89
  -4  -2 -15  636.98   21.37
   4   2  16   22.53    4.25
  -4  -2 -16   21.54    4.32
  -4  -2 -16   21.51    3.89
   4   2  17   77.27    7.51
  -4  -2 -17   71.74    7.26
  -4  -2 -17   61.47    6.02
   4   2  17   74.41    6.59
   4   2  18   12.50    2.85
   4   2  18   11.94    3.22
  -4  -2 -18   14.31    3.52
  -4  -2 -19   29.83    4.35
   4   2  19   31.59    3.88
  -4  -2 -20   17.12    3.14
   4   2  20   15.47    2.44
  -4  -2 -21   13.55    2.38
  -4  -3  17    1.95    1.37
  -4  -3  17   -0.14    1.00
  -4  -3  16  185.31   10.67
  -4  -3  16  195.36   10.68
  -4  -3  15  321.18   15.05
  -4  -3  15  331.05   14.97
  -4  -3  14  133.50   10.27
  -4  -3  14  159.19   11.05
  -4  -3  13  169.38   11.83
  -4  -3  13  180.35   11.88
  -4  -3  12  623.28   22.62
  -4  -3  12  628.50   21.92
  -4  -3  11    2.84    2.27
  -4  -3  11    0.43    1.77
  -4  -3  10   -1.40    1.97
  -4  -3  10    4.36    3.30
  -4  -3  10    1.42    1.37
  -4  -3   9   12.06    3.37
  -4  -3   9   16.90    5.36
  -4  -3   9   13.37    2.74
  -4  -3   9   13.70    2.85
  -4  -3   8    2.05    1.69
  -4  -3   8    0.73    0.77
  -4  -3   8   -0.62    1.34
  -4  -3   8    1.64    2.29
  -4  -3   7    6.96    2.17
  -4  -3   7    4.44    2.92
  -4  -3   7    2.71    1.41
  -4  -3   6  311.07   19.08
  -4  -3   5   37.74    6.20
  -4  -3   5   30.13    6.02
  -4  -3   4  604.11   24.14
  -4  -3   3  416.81   20.00
  -4  -3   2 1147.20   32.72
  -4  -3   1  571.58   22.76
  -4  -3   0  281.51   15.89
  -4  -3  -1  686.93   24.59
  -4  -3  -2   14.57    3.57
  -4  -3  -3  262.78   15.38
  -4  -3  -4  639.78   24.04
  -4  -3  -5  176.95   12.91
  -4  -3  -6 1195.57   33.60
  -4  -3  -7  314.40   17.38
   4   3   7  303.37   18.34
  -4  -3  -8  114.07   10.58
   4   3   8  108.63   11.50
  -4  -3  -9   -1.28    1.74
   4   3   9    0.77    2.03
  -4  -3 -10  175.52    9.90
  -4  -3 -10  193.85   10.52
   4   3  10  208.99   17.06
   4   3  10  193.49   10.36
  -4  -3 -11    4.48    1.97
  -4  -3 -11    2.34    1.70
   4   3  11    2.63    3.01
   4   3  11    3.92    1.95
  -4  -3 -12  102.10    8.02
  -4  -3 -12  100.60    8.04
   4   3  12  116.33   14.04
   4   3  12  106.31    8.26
  -4  -3 -13   23.92    4.02
  -4  -3 -13   27.72    4.52
   4   3  13   29.00    7.32
   4   3  13   22.54    4.11
  -4  -3 -14  100.59    8.20
  -4  -3 -14  111.60    8.89
   4   3  14  112.35   14.82
   4   3  14  107.91    8.88
   4   3  15  581.88   20.58
  -4  -3 -15  576.23   19.58
  -4  -3 -15  572.11   20.25
   4   3  16   59.46    6.73
  -4  -3 -16   54.39    5.95
  -4  -3 -16   56.43    6.66
  -4  -3 -17    2.47    2.30
   4   3  17    4.04    2.09
  -4  -3 -18   28.78    4.62
   4   3  18   26.21    3.99
  -4  -3 -19   13.62    3.17
   4   3  19   23.95    3.62
  -4  -3 -20    3.93    1.77
   4   3  20    7.57    2.03
  -4  -3 -21   15.96    2.61
  -4  -4  17   11.88    2.52
  -4  -4  17   10.26    2.28
  -4  -4  16    1.09    1.43
  -4  -4  15    1.74    2.35
  -4  -4  15    0.52    1.60
  -4  -4  14  127.03    9.87
  -4  -4  14  110.85    9.23
  -4  -4  13    8.00    4.06
  -4  -4  13    4.11    2.45
  -4  -4  12    2.94    2.80
  -4  -4  11  131.97   10.07
  -4  -4  11  132.67    8.93
  -4  -4  10    0.83    2.05
  -4  -4  10    0.87    1.73
  -4  -4   9    9.45    4.66
  -4  -4   9    5.91    2.32
  -4  -4   9    8.20    2.43
  -4  -4   8    1.13    1.54
  -4  -4   8    1.63    1.42
  -4  -4   8   -0.45    1.28
  -4  -4   7  152.96    9.87
  -4  -4   7  118.82    7.80
  -4  -4   7  158.79   14.36
  -4  -4   6   75.32    9.42
  -4  -4   6   76.34    6.79
  -4  -4   5   -0.55    1.17
  -4  -4   4    5.10    2.67
  -4  -4   3    7.01    3.08
  -4  -4   2   -0.15    2.08
  -4  -4   1  144.52   11.90
  -4  -4   0  163.69   12.63
  -4  -4  -1   66.10    8.04
  -4  -4  -2  163.46   12.50
  -4  -4  -3 1483.67   37.55
  -4  -4  -4    0.77    1.77
  -4  -4  -5  311.45   17.49
  -4  -4  -6  492.67   22.43
  -4  -4  -7  416.79   20.88
  -4  -4  -8  373.98   19.90
   4   4   8  397.16   22.57
  -4  -4  -9   46.73    7.10
   4   4   9   58.67    9.16
  -4  -4 -10  173.00    9.89
  -4  -4 -10  162.02    9.66
   4   4  10  186.54   16.71
   4   4  10  170.87    9.84
  -4  -4 -11  264.00   12.54
   4   4  11  235.88   12.02
  -4  -4 -11  224.45   11.73
   4   4  11  244.91   19.77
   4   4  12    0.21    1.38
   4   4  12   -1.76    2.06
  -4  -4 -12   -3.85    1.80
   4   4  13   24.64    4.31
   4   4  13   17.50    5.92
  -4  -4 -13   24.59    4.12
  -4  -4 -13   25.78    4.35
   4   4  14    5.63    4.16
  -4  -4 -14    2.05    1.94
  -4  -4 -14   -1.63    1.66
  -4  -4 -15   65.22    6.98
  -4  -4 -15   74.69    7.06
  -4  -4 -16  757.28   23.30
  -4  -4 -16  710.86   20.98
   4   4  17   19.62    3.79
  -4  -4 -17   20.67    4.11
   4   4  18   54.30    5.56
  -4  -4 -18   45.22    5.54
   4   4  19  181.36    9.40
  -4  -4 -19  173.02   10.12
   4   4  20  154.40    7.79
  -4  -4 -20  135.86    8.15
  -4  -5  17    9.44    2.12
  -4  -5  17    2.62    1.32
  -4  -5  16   35.07    4.32
  -4  -5  16   39.99    4.68
  -4  -5  15    9.22    3.14
  -4  -5  15   11.88    3.15
  -4  -5  14  117.37    9.15
  -4  -5  14  104.66    8.79
  -4  -5  13   73.48    7.83
  -4  -5  12  153.36   10.82
  -4  -5  11  237.99   13.45
  -4  -5  10   17.56    3.84
  -4  -5   9   51.41    6.13
  -4  -5   8   13.80    3.21
  -4  -5   8   17.13    4.84
  -4  -5   7   32.50    4.78
  -4  -5   7   24.99    3.88
  -4  -5   6   54.01    5.85
  -4  -5   5    3.25    2.52
  -4  -5   5    4.61    1.89
  -4  -5   4   38.25    6.66
  -4  -5   3   65.05    8.72
  -4  -5   2  344.27   19.45
  -4  -5   1 1162.83   35.23
  -4  -5   0 1281.96   36.77
  -4  -5  -1 1461.29   39.10
  -4  -5  -2  193.06   14.17
  -4  -5  -3   22.02    5.06
  -4  -5  -4  209.18   14.89
  -4  -5  -5  649.95   26.38
  -4  -5  -6  280.69   17.60
  -4  -5  -7 1302.27   38.31
  -4  -5  -8    6.57    2.91
  -4  -5  -9  233.79   11.37
  -4  -5  -9  259.79   17.43
  -4  -5  -9  233.71   11.27
  -4  -5 -10   46.19    5.28
   4   5  10   48.03    8.69
  -4  -5 -10   53.64    5.60
  -4  -5 -11   82.76    7.25
   4   5  11   79.87   11.47
  -4  -5 -11   90.34    7.45
   4   5  12    6.69    3.62
  -4  -5 -12    4.57    2.18
  -4  -5 -12    4.20    2.15
  -4  -5 -13    2.73    1.96
  -4  -5 -13    3.64    2.08
   4   5  14   42.32    9.42
  -4  -5 -14   47.01    5.98
  -4  -5 -14   58.82    6.29
  -4  -5 -15   84.96    7.94
  -4  -5 -15   88.73    7.62
  -4  -5 -16  145.22   10.26
  -4  -5 -16  149.46    9.57
   4   5  17   80.68    7.00
  -4  -5 -17   74.77    7.27
   4   5  18    0.38    1.43
  -4  -5 -18    2.52    2.02
   4   5  19  130.64    7.89
  -4  -5 -19  134.77    8.67
   4   5  20    6.37    1.67
   4   5  20    8.22    2.07
  -4  -6  17   73.68    5.05
  -4  -6  16   12.25    2.62
  -4  -6  16   17.40    2.96
  -4  -6  15   79.53    6.79
  -4  -6  15   76.87    6.74
  -4  -6  14    3.86    2.80
  -4  -6  14    3.20    2.12
  -4  -6  13   48.73    6.36
  -4  -6  12   16.32    4.34
  -4  -6  11   17.33    3.94
  -4  -6  10  199.54   12.30
  -4  -6  10  180.63   11.07
  -4  -6   9  227.03   12.87
  -4  -6   9  216.26   12.10
  -4  -6   8    1.13    1.34
  -4  -6   8    2.72    2.04
  -4  -6   7  203.64   11.34
  -4  -6   7  218.64   12.22
  -4  -6   7  219.66   12.12
  -4  -6   6    9.99    2.95
  -4  -6   6    8.50    2.54
  -4  -6   5  138.70   13.47
  -4  -6   5  152.93    9.73
  -4  -6   4   65.11    9.33
  -4  -6   4   56.79    5.79
  -4  -6   3   12.90    4.20
  -4  -6   2   12.27    4.42
  -4  -6   1  198.97   15.57
  -4  -6   0  153.29   13.54
  -4  -6  -1  235.06   16.62
  -4  -6  -2    1.25    2.23
  -4  -6  -3  713.31   28.84
  -4  -6  -4  243.38   17.14
  -4  -6  -5  157.66   13.86
  -4  -6  -6    5.89    2.71
  -4  -6  -7  465.21   24.28
  -4  -6  -8  176.24   15.01
  -4  -6  -8  177.66    9.64
  -4  -6  -9   74.75    6.64
  -4  -6  -9   72.12    9.62
  -4  -6  -9   81.84    6.78
  -4  -6 -10  188.18   10.87
   4   6  10  234.21   19.95
  -4  -6 -10  216.42   11.28
   4   6  11    1.09    2.65
  -4  -6 -11    2.99    1.63
  -4  -6 -11    4.35    1.91
   4   6  12   16.12    5.69
  -4  -6 -12   11.08    2.86
  -4  -6 -12   18.15    3.78
   4   6  13   63.31   11.37
  -4  -6 -13   73.09    7.29
  -4  -6 -13   65.75    6.68
  -4  -6 -14  244.61   13.21
  -4  -6 -14  227.02   12.15
  -4  -6 -15   15.17    3.63
  -4  -6 -15   16.12    3.36
  -4  -6 -16  631.44   20.97
  -4  -6 -16  622.82   19.05
   4   6  16  627.84   19.37
   4   6  17  896.61   22.45
  -4  -6 -17  914.09   24.45
   4   6  18    1.32    1.61
   4   6  19    5.29    1.67
   4   6  20   23.84    3.08
   4   6  20   29.35    3.42
  -4  -7  16    7.49    1.88
  -4  -7  16    8.71    1.98
  -4  -7  15   37.73    4.50
  -4  -7  15   45.93    4.95
  -4  -7  14  225.86   11.65
  -4  -7  14  231.71   11.96
  -4  -7  13   26.96    4.61
  -4  -7  12   25.00    5.02
  -4  -7  12   18.67    3.47
  -4  -7  11    5.35    2.89
  -4  -7  11   -1.59    1.53
  -4  -7  10  300.96   15.12
  -4  -7  10  274.24   13.88
  -4  -7   9    2.48    1.96
  -4  -7   9   -0.93    1.63
  -4  -7   8  145.13   10.19
  -4  -7   8  162.83   10.65
  -4  -7   7   -0.02    1.49
  -4  -7   7    1.06    1.64
  -4  -7   7    4.31    2.26
  -4  -7   6  130.37    9.50
  -4  -7   6  122.08    8.87
  -4  -7   5   34.26    7.06
  -4  -7   5   32.87    4.72
  -4  -7   4   46.63    8.13
  -4  -7   4   44.03    5.53
  -4  -7   3   62.03    9.32
  -4  -7   3   56.18    5.90
  -4  -7   2  107.61   12.58
  -4  -7   2   99.89    7.71
  -4  -7   1  191.63   16.33
  -4  -7   0    7.77    3.99
  -4  -7  -1  168.37   14.91
  -4  -7  -2  195.83   15.98
  -4  -7  -3 1381.17   42.66
  -4  -7  -4  160.45   14.69
  -4  -7  -5   -1.57    2.40
  -4  -7  -6   10.87    2.45
  -4  -7  -6   11.03    3.90
  -4  -7  -7   19.60    3.38
  -4  -7  -7   20.40    5.63
  -4  -7  -8  553.76   17.47
  -4  -7  -8  551.92   28.01
  -4  -7  -9  121.77    8.46
  -4  -7  -9   94.81   11.84
   4   7  10    7.81    4.82
  -4  -7 -10    2.02    1.56
   4   7  11   19.27    6.78
  -4  -7 -11   22.24    3.84
   4   7  12   18.89    6.90
  -4  -7 -12   14.63    3.47
  -4  -7 -13   -0.41    1.34
  -4  -7 -14    6.12    2.34
   4   7  15  179.19   10.44
  -4  -7 -15  174.44   10.33
   4   7  16    1.50    1.92
  -4  -7 -16   -0.05    1.39
   4   7  17   61.05    5.86
   4   7  18    6.75    2.33
   4   7  19   -0.29    1.27
   4   7  20   13.49    2.27
   4   7  20   10.48    1.96
  -4  -8  15    7.57    1.95
  -4  -8  15    8.15    2.04
  -4  -8  14   14.48    2.98
  -4  -8  14   16.10    3.11
  -4  -8  13    8.54    2.57
  -4  -8  12    2.22    2.17
  -4  -8  12   -0.06    0.82
  -4  -8  11   12.54    3.59
  -4  -8  11    9.11    2.63
  -4  -8  10    6.24    2.88
  -4  -8  10   -2.61    1.80
  -4  -8   9   36.08    5.41
  -4  -8   9   37.55    5.31
  -4  -8   8   11.51    3.12
  -4  -8   8    8.14    2.89
  -4  -8   7  226.09   12.70
  -4  -8   7  214.86   12.19
  -4  -8   7  220.57   12.77
  -4  -8   6  761.36   22.87
  -4  -8   6  755.88   22.78
  -4  -8   6  765.23   23.27
  -4  -8   5   50.77    5.93
  -4  -8   4   26.62    4.39
  -4  -8   4   26.53    6.68
  -4  -8   3    7.11    2.53
  -4  -8   3    8.91    3.99
  -4  -8   2  222.00   11.85
  -4  -8   2  236.10   19.53
  -4  -8   1  113.98    8.38
  -4  -8   1  123.43   14.02
  -4  -8   0   14.71    3.00
  -4  -8   0   19.61    5.90
  -4  -8  -1  133.82    8.96
  -4  -8  -1  172.38   16.19
  -4  -8  -2  264.66   12.57
  -4  -8  -2  299.35   21.17
  -4  -8  -3   45.86    5.27
  -4  -8  -3   39.98    8.01
  -4  -8  -4   -2.28    1.75
  -4  -8  -4    0.05    1.94
  -4  -8  -4   -0.46    1.03
  -4  -8  -5    8.31    3.72
  -4  -8  -5    6.96    2.11
  -4  -8  -6   94.73   12.24
  -4  -8  -6  111.85    7.90
  -4  -8  -7   10.62    4.20
  -4  -8  -7    6.42    2.10
  -4  -8  -8   41.86    8.16
  -4  -8  -8   54.91    5.69
  -4  -8  -9   62.92   10.06
  -4  -8  -9   75.68    6.87
   4   8  10  305.66   24.94
  -4  -8 -10  306.20   13.87
   4   8  11   51.92   10.71
   4   8  11   56.99    5.76
  -4  -8 -11   67.72    6.71
  -4  -8 -12    4.36    2.00
  -4  -8 -13  102.25    8.22
   4   8  14  124.75    8.60
  -4  -8 -14  132.58    9.17
   4   8  15    1.35    1.56
   4   8  16    2.91    1.82
   4   8  17  130.78    8.11
   4   8  18  183.16    9.05
   4   8  19   34.17    3.88
   4   8  19   31.26    3.43
   4   8  20    0.46    0.71
  -4  -9  14   16.20    2.81
  -4  -9  14   15.76    2.64
  -4  -9  13    6.49    1.72
  -4  -9  13    5.37    1.78
  -4  -9  12   41.45    4.78
  -4  -9  12   40.06    4.87
  -4  -9  11    3.36    1.62
  -4  -9  11    8.13    2.62
  -4  -9  10  224.66   12.29
  -4  -9  10  231.61   12.30
  -4  -9   9   32.22    4.99
  -4  -9   9   32.86    4.81
  -4  -9   8  145.04   10.26
  -4  -9   8  142.63   10.04
  -4  -9   7  161.65   10.85
  -4  -9   7  165.42   10.65
  -4  -9   6  193.26   11.76
  -4  -9   6  174.33   10.87
  -4  -9   6  189.07   11.68
  -4  -9   5    8.63    2.82
  -4  -9   5   10.53    3.19
  -4  -9   5    9.84    2.76
  -4  -9   4  359.38   25.68
  -4  -9   4  480.92   18.20
  -4  -9   3  100.84   13.80
  -4  -9   3  113.45    8.75
  -4  -9   2   61.32   10.66
  -4  -9   2   56.75    6.23
  -4  -9   1   31.94    7.80
  -4  -9   1   37.62    4.96
  -4  -9   0  243.37   20.61
  -4  -9   0  206.20   11.48
  -4  -9  -1    5.10    3.40
  -4  -9  -1   -0.37    1.23
  -4  -9  -2  467.92   27.99
  -4  -9  -2  511.44   17.90
  -4  -9  -3   97.50   12.88
  -4  -9  -3  105.69    8.27
  -4  -9  -4  158.23   16.39
  -4  -9  -4  187.50   11.09
  -4  -9  -5   -1.23    2.54
  -4  -9  -5   -0.04    1.17
  -4  -9  -6   18.71    6.09
  -4  -9  -6   23.10    4.17
  -4  -9  -7    5.07    1.94
  -4  -9  -7    5.50    3.60
  -4  -9  -8   16.36    3.39
  -4  -9  -8   16.10    5.53
   4   9   9  118.80    8.38
  -4  -9  -9  102.59    8.14
   4   9  10    6.98    2.25
  -4  -9 -10    6.91    2.55
  -4  -9 -11   35.89    5.03
   4   9  11   33.44    4.48
   4   9  12  224.42   11.01
   4   9  13   97.56    7.40
   4   9  14    9.19    2.68
   4   9  15   48.27    5.16
   4   9  16   11.14    2.61
   4   9  17   62.10    5.30
   4   9  18   97.68    6.09
   4   9  19   14.63    2.41
  -4 -10  13    0.95    0.81
  -4 -10  12    0.50    1.02
  -4 -10  12   -2.05    1.19
  -4 -10  11    0.99    1.34
  -4 -10  11   -2.14    1.29
  -4 -10  10    0.20    1.11
  -4 -10  10    5.36    2.20
  -4 -10   9   -1.13    1.65
  -4 -10   9    6.06    2.18
  -4 -10   8    4.95    2.21
  -4 -10   8    7.18    2.55
  -4 -10   7  126.59    9.62
  -4 -10   7  133.06    9.19
  -4 -10   6   57.49    6.49
  -4 -10   6   54.78    5.83
  -4 -10   5   63.19    6.79
  -4 -10   5   60.89    6.55
  -4 -10   4  490.96   18.59
  -4 -10   4  508.55   18.74
  -4 -10   3   16.43    3.43
  -4 -10   3    9.04    4.90
  -4 -10   2  303.86   14.31
  -4 -10   2  307.51   24.96
  -4 -10   1  189.30   11.21
  -4 -10   1  187.71   19.46
  -4 -10   0   92.04    7.86
  -4 -10   0   99.92   14.22
  -4 -10  -1  259.32   13.03
  -4 -10  -1  302.12   24.30
  -4 -10  -2   49.31    5.76
  -4 -10  -2   39.59    9.09
  -4 -10  -3    2.44    1.69
  -4 -10  -3    2.60    2.85
  -4 -10  -4   17.53    3.54
  -4 -10  -4   19.91    6.26
  -4 -10  -5   -2.66    1.58
  -4 -10  -5   -0.81    2.21
  -4 -10  -6   19.16    3.76
  -4 -10  -6   17.87    6.00
  -4 -10  -7   33.57    4.99
  -4 -10  -7   29.85    7.93
  -4 -10  -8    2.82    2.07
  -4 -10  -8   -2.88    2.64
   4  10   8    0.20    1.79
   4  10   9    1.08    1.48
   4  10  10    4.11    2.00
   4  10  11   25.84    3.98
   4  10  12   -1.10    1.37
   4  10  12    2.73    1.57
   4  10  13    0.89    1.14
   4  10  14   44.18    4.62
   4  10  15   43.18    4.45
   4  10  16   -1.75    1.14
   4  10  17   22.24    2.86
  -4 -10 -18   12.13    2.18
   4  10  18   19.42    2.76
  -4 -11  12    1.05    0.72
  -4 -11  11   24.60    3.41
  -4 -11  10   47.11    5.04
  -4 -11   9   -0.37    1.18
  -4 -11   8   23.44    4.10
  -4 -11   7   11.69    3.27
  -4 -11   6   33.27    4.99
  -4 -11   5  418.56   17.11
  -4 -11   4  121.85    8.92
  -4 -11   4  130.50    9.69
  -4 -11   3 1231.06   28.40
  -4 -11   3 1335.31   30.28
  -4 -11   2  109.31    8.53
   4  11  -2  113.46    7.83
  -4 -11   1   27.53    4.27
   4  11  -1   31.24    4.29
  -4 -11   0  464.06   17.35
  -4 -11   0  421.19   30.29
   4  11   0  456.70   16.35
  -4 -11  -1  486.94   17.82
  -4 -11  -1  451.05   31.06
  -4 -11  -2  241.48   12.49
  -4 -11  -2  231.99   22.29
  -4 -11  -3    2.50    1.69
  -4 -11  -3   -3.64    3.34
  -4 -11  -4  464.27   17.44
  -4 -11  -4  423.56   29.96
   4  11   4  483.27   17.02
  -4 -11  -5   19.56    3.67
  -4 -11  -5   14.19    5.64
   4  11   5   21.12    3.70
   4  11   6   15.33    3.43
  -4 -11  -6   12.89    3.19
   4  11   7    4.11    2.13
  -4 -11  -7    8.12    2.48
   4  11   8   -0.90    1.66
  -4 -11  -8    3.22    1.91
   4  11   9   10.46    3.10
  -4 -11  -9    6.35    2.45
  -4 -11 -10   33.35    4.94
   4  11  10   32.61    4.59
  -4 -11 -11    0.26    1.25
   4  11  11    0.13    1.33
  -4 -11 -12   -2.97    1.80
   4  11  12    2.21    1.41
  -4 -11 -13   75.76    6.77
  -4 -11 -14    3.21    1.75
  -4 -11 -15   49.23    4.89
  -4 -11 -16   18.33    2.88
   4  11  16   31.14    3.72
   4  11  17   28.32    3.25
  -4 -12  11    6.39    1.58
  -4 -12  10   11.35    2.39
  -4 -12   9   13.00    2.75
  -4 -12   8   68.69    6.25
  -4 -12   7   35.89    4.84
  -4 -12   6   25.30    4.25
  -4 -12   5  385.41   15.82
  -4 -12   4   32.17    4.85
  -4 -12   3    1.66    1.89
  -4 -12   2    3.89    2.49
   4  12  -2    2.59    1.43
   4  12  -1   64.00    6.01
   4  12   0    2.36    1.79
   4  12   1   41.67    5.04
   4  12   2  354.07   14.60
   4  12   3   68.82    6.55
   4  12   4  179.26   10.46
   4  12   5   24.44    4.23
   4  12   6   14.72    3.34
   4  12   7   57.45    5.93
   4  12   8  130.13    8.87
   4  12   9   58.87    6.02
   4  12  10   37.10    4.75
   4  12  11    0.83    1.23
   4  12  12   14.02    2.74
   4  12  13   -0.33    0.78
   4  12  14    5.53    1.63
   4  12  14    7.33    1.92
   4  12  15   36.57    3.69
   4  12  16    5.59    1.48
  -4 -13   9   24.10    3.10
  -4 -13   8   37.04    4.11
  -4 -13   7    7.31    2.01
  -4 -13   6  128.25    8.34
  -4 -13   5   67.98    6.37
  -4 -13   4   13.53    3.12
  -4 -13   3   79.15    7.12
  -4 -13   2   40.39    5.23
  -4 -13   1    0.96    1.77
   4  13  -1    0.42    0.93
   4  13   0   18.17    3.29
   4  13   1   26.98    4.06
   4  13   2    1.01    1.58
   4  13   3    7.94    2.66
   4  13   4  256.01   12.17
   4  13   5   32.77    4.56
   4  13   6    9.01    2.65
   4  13   7   99.90    7.57
   4  13   8   12.12    2.84
   4  13   9   83.69    6.75
   4  13  10   65.40    5.76
   4  13  11   35.61    4.17
   4  13  12    6.57    1.70
   4  13  13  118.44    6.67
  -4 -14   7    1.09    1.06
  -4 -14   6   18.85    2.95
  -4 -14   5   12.99    2.62
  -4 -14   4  138.73    8.29
  -4 -14   3    9.89    2.51
   4  14  -2    5.93    1.76
  -4 -14   2    7.65    2.37
  -4 -14   1   87.29    7.03
   4  14  -1   76.29    6.03
  -4 -14   0   11.22    2.75
   4  14   0   12.25    2.50
  -4 -14  -1    2.84    1.76
   4  14   1    3.29    1.62
  -4 -14  -2   32.36    4.40
   4  14   2   32.38    4.18
   4  14   3   -1.24    1.51
   4  14   4   52.97    5.35
   4  14   5    1.16    1.56
   4  14   6    6.63    2.37
   4  14   7   41.27    4.61
   4  14   8    6.17    1.93
   4  14   9   68.95    5.65
   4  14  10  158.13    7.99
   4  14  11   28.89    3.30
   4  14  11   34.14    3.68
   4  14  12   -0.31    0.83
  -4 -15   5   16.45    2.36
  -4 -15   4   62.17    4.74
  -4 -15   3  118.44    6.89
  -4 -15   2    3.50    1.58
   4  15  -1   -0.09    0.71
  -4 -15   1    3.40    1.51
   4  15   0    4.16    1.34
   4  15   0    3.02    1.24
  -4 -15   0    5.71    1.80
   4  15   1   -1.85    1.05
   4  15   1   -1.43    1.04
   4  15   2    2.50    1.40
  -4 -15  -2    0.23    0.99
   4  15   3   50.83    4.66
  -4 -15  -3   40.99    4.22
   4  15   4    5.50    1.92
  -4 -15  -4    0.13    0.83
   4  15   5    1.24    1.31
  -4 -15  -5   -2.21    1.06
   4  15   6   40.61    4.18
   4  15   7  177.08    8.23
   4  15   8    7.54    1.77
   4  15   9   59.34    4.53
   4  15   9   58.64    4.65
   4  15  10   79.04    5.10
   4  15  11   32.71    3.07
   4  16   2   33.22    3.21
   4  16   3    0.46    0.68
   4  16   4    6.10    1.50
   4  16   4    5.93    1.40
   4  16   5    2.00    0.99
   4  16   6   10.40    1.84
   4  16   7  116.86    5.69
  -5  12   3   23.10    2.71
  -5  12   2    8.93    1.87
  -5  12   1    8.70    1.84
  -5  12   0   20.46    2.63
  -5  11   7   -1.51    0.90
  -5  11   6    0.37    0.74
  -5  11   6    2.02    1.15
  -5  11   5   32.34    3.59
  -5  11   5   33.98    3.66
  -5  11   4    0.19    1.01
  -5  11   4    1.41    0.97
  -5  11   3    2.09    1.35
  -5  11   3    0.68    0.97
  -5  11   2    2.10    1.38
  -5  11   2    0.75    0.84
  -5  11   1   50.71    4.92
  -5  11   0    6.45    2.02
  -5  11  -1    8.40    2.20
  -5  11  -2   36.73    3.79
  -5  11  -2   39.08    4.14
  -5  11  -3    9.25    2.03
  -5  11  -3    6.19    1.68
  -5  11  -4    3.31    1.29
  -5  11  -5   25.66    3.27
  -5  11  -6    1.51    1.01
  -5  11  -7   22.68    2.96
  -5  11  -8   14.01    2.28
  -5  10   9    7.34    1.75
  -5  10   8   71.79    5.40
  -5  10   8   63.02    4.56
  -5  10   7    2.46    1.33
  -5  10   7    4.08    1.54
  -5  10   6    3.52    1.77
  -5  10   6    2.35    1.43
  -5  10   5    1.11    1.10
  -5  10   4   50.11    5.26
  -5  10   3   32.42    4.31
  -5  10   2    1.56    1.81
  -5  10   1   14.89    3.07
  -5  10   1   13.47    2.74
  -5  10   0  125.09    8.52
  -5  10  -1   19.63    3.14
  -5  10  -1   24.08    3.82
  -5  10  -2  141.47    8.56
  -5  10  -2  129.18    8.55
  -5  10  -3   26.61    3.81
  -5  10  -3   28.38    4.04
  -5  10  -4  181.18    9.83
  -5  10  -4  176.99    9.27
  -5  10  -5   21.17    3.45
  -5  10  -6   -1.93    1.53
  -5  10  -7  290.92   11.91
  -5  10  -8    2.10    1.43
  -5  10  -9  222.52    9.73
  -5  10 -10    1.75    1.07
  -5  10 -11    0.76    0.90
  -5   9  11    0.44    0.82
  -5   9  10   22.44    2.67
  -5   9  10   33.60    3.73
  -5   9   9    1.64    0.92
  -5   9   9    0.61    1.20
  -5   9   8    8.74    2.00
  -5   9   8    9.11    2.43
  -5   9   7   36.21    4.43
  -5   9   6    4.87    2.23
  -5   9   5    0.75    1.47
  -5   9   4   35.35    4.89
  -5   9   3  137.29    9.33
  -5   9   2    5.05    2.49
  -5   9   1  113.50    8.59
  -5   9   0    1.45    1.84
  -5   9  -1    8.92    2.44
  -5   9  -1    5.75    2.41
  -5   9  -2    5.66    2.14
  -5   9  -2    2.16    1.86
  -5   9  -3   -0.80    1.17
  -5   9  -3    0.15    1.34
  -5   9  -4    0.56    1.22
  -5   9  -4    0.85    1.49
  -5   9  -5   -2.11    1.61
  -5   9  -5   -1.03    1.41
  -5   9  -6   45.78    5.39
  -5   9  -7  171.00   10.09
  -5   9  -8   27.72    4.14
  -5   9  -9    6.16    2.29
  -5   9 -10    1.47    1.33
  -5   9 -11    0.42    1.22
  -5   9 -12    1.86    1.20
  -5   9 -13    4.39    1.37
  -5   8  12   19.45    2.62
  -5   8  12   20.47    2.62
  -5   8  11   79.49    5.59
  -5   8  11   72.75    5.57
  -5   8  10    1.53    1.33
  -5   8  10    3.65    1.66
  -5   8   9   10.37    2.38
  -5   8   9   11.04    2.28
  -5   8   9   10.10    2.54
  -5   8   8    8.75    2.35
  -5   8   8    6.02    2.14
  -5   8   7    6.78    2.28
  -5   8   7   12.32    2.70
  -5   8   6   42.02    5.32
  -5   8   6   47.92    5.19
  -5   8   5   15.01    3.26
  -5   8   4   20.07    3.94
  -5   8   3   66.02    6.79
  -5   8   2   50.93    6.01
  -5   8   1    9.63    3.02
  -5   8   0   74.24    7.24
  -5   8  -1  135.19    9.64
  -5   8  -1  110.51    8.22
  -5   8  -2   83.64    7.62
  -5   8  -2   64.68    6.45
  -5   8  -3  236.54   12.57
  -5   8  -3  210.52   11.66
  -5   8  -4  175.64   10.68
  -5   8  -4  166.74   10.54
  -5   8  -5  122.74    8.73
  -5   8  -5  136.51    9.56
  -5   8  -6   53.96    5.72
  -5   8  -6   59.72    6.40
  -5   8  -7   88.67    7.67
  -5   8  -8   10.23    2.95
  -5   8  -9  179.48   10.61
  -5   8 -10    0.43    1.39
  -5   8 -11   67.21    6.20
  -5   8 -12   10.05    2.41
  -5   8 -13   15.66    2.80
  -5   8 -14   -0.78    0.95
  -5   7  13    3.58    1.38
  -5   7  12   57.99    5.10
  -5   7  12   58.50    5.00
  -5   7  11   29.70    3.95
  -5   7  11   25.01    3.66
  -5   7  10    8.42    2.45
  -5   7  10    5.13    2.09
  -5   7   9    2.22    1.27
  -5   7   9    0.84    1.40
  -5   7   8    1.79    1.37
  -5   7   8    2.83    1.92
  -5   7   7   35.17    4.72
  -5   7   7   38.51    4.99
  -5   7   6   14.55    3.21
  -5   7   6   18.95    3.62
  -5   7   5   95.55    8.05
  -5   7   5   99.94    7.97
  -5   7   4  137.81    9.74
  -5   7   4  130.81    9.06
  -5   7   3  395.94   16.32
  -5   7   2  705.65   21.75
  -5   7   1   37.09    5.05
  -5   7   0  491.93   18.08
  -5   7  -1  758.56   22.80
  -5   7  -1  723.31   20.87
  -5   7  -2  110.51    8.81
  -5   7  -2  105.38    8.16
  -5   7  -3   53.63    6.15
  -5   7  -3   51.08    5.95
  -5   7  -4   81.41    7.47
  -5   7  -4   65.39    6.72
  -5   7  -5  391.83   15.94
  -5   7  -5  397.38   16.44
  -5   7  -6   19.63    3.93
  -5   7  -6   20.67    3.68
  -5   7  -7  161.07    9.85
  -5   7  -7  167.19   10.77
  -5   7  -8    7.53    3.07
  -5   7  -9   93.35    8.06
  -5   7 -10  286.42   13.71
  -5   7 -11   60.04    6.37
  -5   7 -12   14.67    3.24
  -5   7 -13  148.18    9.04
  -5   7 -14   25.92    3.66
  -5   7 -15   53.11    4.53
  -5   6  14    7.56    1.85
  -5   6  13    1.68    1.06
  -5   6  13    1.87    1.42
  -5   6  12   24.32    3.56
  -5   6  12   28.13    3.95
  -5   6  11   13.71    2.93
  -5   6  11   16.40    3.23
  -5   6  10   68.26    6.63
  -5   6  10   66.45    6.54
  -5   6   9   25.06    4.20
  -5   6   8   85.65    7.22
  -5   6   8   95.43    7.96
  -5   6   7   61.71    6.30
  -5   6   7   66.22    6.77
  -5   6   6  156.18   10.13
  -5   6   6  172.57   10.81
  -5   6   5   24.27    4.24
  -5   6   5   20.73    3.99
  -5   6   4  308.00   14.44
  -5   6   4  310.71   14.18
  -5   6   3   74.39    7.26
  -5   6   3   86.35    7.46
  -5   6   2   56.15    6.29
   5  -6  -2   49.55    9.74
  -5   6   2   44.82    5.41
   5  -6  -1  168.60   18.05
  -5   6   1  184.56   11.05
   5  -6   0  584.88   33.44
  -5   6   0  603.69   19.81
  -5   6  -1  244.38   11.93
  -5   6  -1  263.67   13.01
  -5   6  -2  325.05   14.11
  -5   6  -2  341.02   14.88
  -5   6  -3  414.84   16.16
  -5   6  -3  404.92   16.29
   5  -6   3  417.96   28.55
  -5   6  -4   -3.35    1.90
   5  -6   4    4.14    4.53
  -5   6  -4    2.37    1.64
  -5   6  -5   42.20    5.44
  -5   6  -5   36.65    5.05
   5  -6   5   40.77    9.19
  -5   6  -6    3.51    1.81
   5  -6   6    5.95    4.01
  -5   6  -6    3.57    1.99
  -5   6  -7   27.92    4.28
  -5   6  -7   33.82    5.09
  -5   6  -8   19.88    3.89
  -5   6  -9   70.69    7.15
  -5   6 -10   12.63    3.33
  -5   6 -11   11.37    3.08
   5  -6  12   59.46    5.81
  -5   6 -12   66.78    6.79
   5  -6  13   11.52    2.60
  -5   6 -13   13.95    3.34
   5  -6  14    1.67    1.16
  -5   6 -14    2.39    1.82
   5  -6  15    4.36    1.51
  -5   6 -15    5.50    1.88
   5  -6  16   26.20    3.10
  -5   6 -16   33.94    3.58
  -5   5  15   14.05    2.26
  -5   5  14    6.24    1.89
  -5   5  13    3.29    1.35
  -5   5  13    2.01    1.62
  -5   5  12   -0.20    1.00
  -5   5  12    0.50    1.35
  -5   5  11   51.56    5.65
  -5   5  11   45.63    5.44
  -5   5  10   18.51    3.80
  -5   5  10   17.54    3.62
  -5   5   9   51.42    6.13
  -5   5   9   48.55    5.92
  -5   5   8   85.01    7.22
  -5   5   8  107.69    8.68
  -5   5   7    0.64    1.66
  -5   5   7   -0.76    1.25
  -5   5   6    5.14    2.44
  -5   5   6    4.30    2.00
  -5   5   6    6.97    2.96
  -5   5   5   -1.29    1.50
  -5   5   5   -1.58    1.64
  -5   5   4   42.36    5.50
  -5   5   4   42.00    5.30
   5  -5  -3   11.21    4.93
  -5   5   3    8.44    2.69
  -5   5   3   13.46    3.03
  -5   5   2   91.63    7.63
   5  -5  -2   81.61   12.07
  -5   5   2   84.95    7.25
  -5   5   1   32.14    4.63
   5  -5  -1   26.42    6.86
  -5   5   1   21.76    3.73
   5  -5   0    4.24    3.27
  -5   5   0    2.83    1.85
  -5   5   0    2.28    1.21
   5  -5   1    0.53    1.80
  -5   5  -1    7.34    2.23
  -5   5  -2    1.75    1.23
  -5   5  -2   -0.01    1.08
   5  -5   3    2.55    2.81
  -5   5  -3    1.62    1.57
  -5   5  -3   -0.33    1.27
   5  -5   4    5.56    3.42
  -5   5  -4    2.62    1.96
  -5   5  -4    2.54    1.67
   5  -5   5    5.59    3.77
  -5   5  -5    5.80    2.28
  -5   5  -5    2.79    1.79
   5  -5   6    5.93    3.89
  -5   5  -6    0.26    1.49
  -5   5  -6    3.80    1.53
   5  -5   7   24.69    6.88
  -5   5  -7   14.82    3.65
  -5   5  -7   18.32    3.52
   5  -5   8   66.45   11.09
  -5   5  -8   94.67    8.12
  -5   5  -9  395.59   16.59
  -5   5 -10  572.14   19.97
   5  -5  11   51.55    5.72
  -5   5 -11   51.60    6.21
   5  -5  12   20.85    3.74
  -5   5 -12   19.72    3.96
   5  -5  13  142.93    9.46
  -5   5 -13  151.26   10.20
   5  -5  14   18.32    3.45
  -5   5 -14   21.02    3.92
   5  -5  15  239.03   11.26
  -5   5 -15  266.37   12.24
   5  -5  16    7.75    2.07
  -5   5 -16    7.32    2.02
   5  -5  17   20.66    2.89
  -5   5 -17   21.06    2.78
  -5   4  15   19.18    2.78
  -5   4  14    2.48    1.67
  -5   4  13   19.27    3.44
  -5   4  12   10.95    2.53
  -5   4  12   11.23    3.04
  -5   4  12   10.86    2.91
  -5   4  11  156.59   10.03
  -5   4  11  161.00   10.14
  -5   4  11  168.45   10.45
  -5   4  10    4.00    2.36
  -5   4  10    2.14    1.65
  -5   4  10    1.71    1.66
  -5   4  10    5.12    2.51
  -5   4   9   -0.91    1.70
  -5   4   9   -0.60    1.49
  -5   4   9   -0.37    1.49
  -5   4   9   -0.32    1.92
  -5   4   8  173.85   12.07
  -5   4   8  178.23   11.03
  -5   4   8  189.90   11.26
  -5   4   8  177.72   10.36
  -5   4   7   44.37    6.26
  -5   4   7   45.74    5.80
  -5   4   7   39.23    5.25
  -5   4   7   29.75    4.49
  -5   4   7   40.66    5.07
  -5   4   6  175.32   11.85
  -5   4   6  162.50   10.02
  -5   4   6  177.68   10.71
  -5   4   6  179.77   10.95
  -5   4   6  151.77    9.46
  -5   4   5  153.74   10.06
  -5   4   5  157.03    9.84
   5  -4  -5  128.82   14.63
  -5   4   5  139.94    9.04
  -5   4   4  396.09   15.75
  -5   4   4  422.20   16.09
   5  -4  -4  378.30   24.90
  -5   4   3  249.39   12.32
  -5   4   3  275.53   12.91
   5  -4  -3  251.84   20.10
  -5   4   2   11.95    2.90
  -5   4   2   14.95    3.09
   5  -4  -1    4.77    2.90
  -5   4   1    7.28    2.43
  -5   4   1    8.68    2.36
  -5   4   0   24.07    3.88
  -5   4   0   21.62    3.58
   5  -4   0   26.25    6.52
  -5   4  -1    1.08    1.24
   5  -4   1   -0.28    1.84
  -5   4  -2   20.96    3.62
   5  -4   2   14.63    5.14
  -5   4  -2   18.14    3.17
  -5   4  -3   45.90    5.22
   5  -4   3   71.14   10.63
  -5   4  -3   66.11    6.33
  -5   4  -4   56.97    5.92
  -5   4  -4   58.07    5.91
   5  -4   4   63.70   10.21
   5  -4   5    0.23    1.28
  -5   4  -5   -0.20    1.55
  -5   4  -5   -0.76    1.18
   5  -4   6   24.49    6.69
  -5   4  -6   20.98    3.61
  -5   4  -6   18.86    3.51
   5  -4   7   23.23    6.76
  -5   4  -7   15.97    3.29
  -5   4  -7   15.89    3.46
   5  -4   8    7.43    4.03
  -5   4  -8   12.38    2.95
  -5   4  -8   12.77    3.19
  -5   4  -9   89.04    7.88
  -5   4 -10  190.25   11.61
   5  -4  10  176.56   10.72
  -5   4 -11   56.01    6.59
   5  -4  11   50.09    5.90
  -5   4 -12   76.52    7.58
   5  -4  12   66.60    6.74
  -5   4 -13  229.61   12.86
   5  -4  13  206.41   11.78
  -5   4 -14   -1.45    1.81
   5  -4  14    1.25    1.34
  -5   4 -15  205.06   11.36
   5  -4  15  191.67   10.82
  -5   4 -16    0.75    1.01
   5  -4  16    0.43    1.28
  -5   4 -17  113.91    7.05
   5  -4  17  118.16    7.52
   5  -4  18   19.53    2.76
  -5   3  16    5.39    1.34
  -5   3  15   20.10    2.97
  -5   3  14   12.10    2.61
  -5   3  13   21.64    4.29
  -5   3  13   18.43    3.46
  -5   3  13   20.60    3.61
  -5   3  12  241.87   13.53
  -5   3  12  210.44   11.01
  -5   3  12  228.54   11.80
  -5   3  12  239.43   12.26
  -5   3  11   35.12    5.71
  -5   3  11   36.08    4.90
  -5   3  11   33.96    4.91
  -5   3  11   41.81    5.43
  -5   3  10    4.13    2.43
  -5   3  10    2.61    1.74
  -5   3  10    1.05    1.61
  -5   3  10    3.24    2.78
  -5   3   9   57.63    7.14
  -5   3   9   52.17    6.20
  -5   3   9   50.81    5.97
  -5   3   9   55.32    6.28
  -5   3   8    5.26    2.45
  -5   3   8    5.52    2.49
  -5   3   8    2.66    1.93
  -5   3   8    5.40    2.22
  -5   3   8    3.69    2.48
  -5   3   7  306.33   15.66
  -5   3   7  310.57   14.25
  -5   3   7  332.86   14.80
  -5   3   7  291.48   13.51
  -5   3   6    7.21    2.75
  -5   3   6    5.24    2.11
  -5   3   6    2.67    1.69
  -5   3   6    8.01    2.42
  -5   3   6    5.17    1.96
  -5   3   5  208.83   11.13
   5  -3  -5  207.65   17.72
  -5   3   5  241.20   13.40
  -5   3   5  221.90   11.61
  -5   3   5  197.09   10.66
  -5   3   5  220.63   11.69
  -5   3   4  282.08   12.65
   5  -3  -4  291.52   20.71
  -5   3   4  311.42   14.99
  -5   3   4  279.14   12.68
  -5   3   4  322.26   13.93
  -5   3   3    2.07    1.33
  -5   3   3    3.57    1.88
   5  -3  -3    0.88    1.97
  -5   3   3    2.74    1.73
  -5   3   3    3.06    1.73
  -5   3   2   13.77    2.75
  -5   3   2   19.38    3.38
   5  -3  -2   20.68    5.77
  -5   3   2   17.17    3.38
  -5   3   2   17.30    3.44
   5  -3  -1   83.91   11.00
  -5   3   1   58.77    5.46
  -5   3   1   71.14    6.36
  -5   3   1   69.22    6.31
   5  -3   0   -2.16    2.69
  -5   3   0    1.12    1.40
  -5   3   0   -1.15    1.11
  -5   3  -1   47.65    5.10
   5  -3   1   55.06    9.10
  -5   3  -1   41.47    4.82
   5  -3   2   57.53    9.08
  -5   3  -2   46.69    5.07
   5  -3   3   11.96    4.54
  -5   3  -3   17.39    3.16
  -5   3  -4   81.13    6.70
   5  -3   4   90.04   12.11
  -5   3  -4   99.13    7.49
  -5   3  -5  122.80    8.40
   5  -3   5  140.25   15.33
  -5   3  -5  131.89    8.62
  -5   3  -6   50.43    5.56
  -5   3  -6   52.50    5.64
   5  -3   6   61.91   10.29
  -5   3  -7    1.61    1.73
   5  -3   7   -1.57    2.40
  -5   3  -7   -0.42    1.12
  -5   3  -8  226.59   12.08
  -5   3  -8  205.87   10.93
   5  -3   8  240.75   19.59
   5  -3   9   58.89    6.07
  -5   3  -9   64.87    6.61
   5  -3  10   69.95    6.77
  -5   3 -10   73.97    7.25
   5  -3  11  193.32   11.49
  -5   3 -11  179.92   11.34
   5  -3  12    9.57    2.78
  -5   3 -12    6.73    2.66
   5  -3  13  154.15   10.45
  -5   3 -13  155.08   10.66
   5  -3  14  142.77    9.95
  -5   3 -14  147.75   10.26
   5  -3  15  393.80   16.09
  -5   3 -15  405.08   16.43
   5  -3  16    1.57    1.73
  -5   3 -16   -0.68    1.26
   5  -3  17   -0.31    1.01
  -5   3 -17    0.37    1.06
   5  -3  18   64.02    5.48
  -5   3 -18   44.78    4.07
  -5   2  16   14.56    2.22
  -5   2  15   88.09    6.09
  -5   2  15   92.43    7.21
  -5   2  14    7.70    2.32
  -5   2  14    5.15    2.37
  -5   2  13  102.97    8.81
  -5   2  13   94.56    7.53
  -5   2  13  100.61    7.75
  -5   2  12   63.95    6.51
  -5   2  12   59.53    6.28
  -5   2  12   62.42    7.16
  -5   2  11    3.38    2.18
  -5   2  11    1.50    1.50
  -5   2  11    4.37    2.24
  -5   2  11    3.06    2.37
  -5   2  10    6.49    2.61
  -5   2  10    5.38    2.27
  -5   2  10    5.38    2.29
  -5   2  10    2.37    2.16
  -5   2   9   25.15    4.43
  -5   2   9   23.34    4.20
  -5   2   9   35.99    5.14
  -5   2   9   22.82    4.05
  -5   2   9   24.91    5.09
  -5   2   8 1029.06   26.03
  -5   2   8  981.03   25.87
  -5   2   8  966.15   24.61
  -5   2   8 1019.69   25.66
  -5   2   8 1042.02   28.83
  -5   2   7   -0.05    1.42
  -5   2   7    2.34    1.63
  -5   2   7    0.08    2.18
  -5   2   7    0.17    1.49
  -5   2   7    1.52    1.71
  -5   2   6  217.49   11.48
  -5   2   6  191.47   10.80
  -5   2   6  223.24   11.96
  -5   2   6  209.96   11.30
  -5   2   6  224.55   13.04
  -5   2   5   89.17    7.36
  -5   2   5   81.51    7.01
   5  -2  -5   95.88   11.69
  -5   2   5   87.37    7.16
  -5   2   5   71.11    6.26
  -5   2   5   89.21    8.04
  -5   2   4    5.75    1.91
  -5   2   4    8.84    2.45
   5  -2  -4    3.13    2.65
  -5   2   4    7.88    2.24
  -5   2   4   10.22    2.89
  -5   2   3  110.03    7.70
  -5   2   3  131.47    8.62
  -5   2   3  102.08    7.46
  -5   2   3  107.31    8.42
   5  -2  -3  117.14   13.21
  -5   2   2   14.50    4.71
  -5   2   2   13.65    2.73
  -5   2   2   16.27    3.14
  -5   2   1   -0.81    1.73
  -5   2   1    0.96    1.01
  -5   2   0    0.86    1.75
  -5   2  -1  109.76   11.39
  -5   2  -2  804.70   30.73
  -5   2  -3   62.40    8.76
  -5   2  -4  169.33    9.41
  -5   2  -4  211.20   16.14
  -5   2  -5   49.57    5.14
  -5   2  -5   49.37    7.74
  -5   2  -6   82.20    6.84
  -5   2  -6   78.09    6.61
  -5   2  -7  120.21    8.41
  -5   2  -7  119.43    8.20
   5  -2   7  145.05   14.90
   5  -2   8   15.94    3.09
  -5   2  -8   15.94    3.15
  -5   2  -8   20.56    3.58
   5  -2   8   22.62    5.96
   5  -2   9  103.00    7.95
  -5   2  -9  122.08    8.81
  -5   2  -9   95.60    7.45
   5  -2   9   97.68   11.91
   5  -2  10    2.92    1.85
  -5   2 -10    3.42    1.90
   5  -2  11   60.68    6.49
  -5   2 -11   69.02    6.98
   5  -2  12  215.74   12.32
  -5   2 -12  205.60   12.22
   5  -2  13   57.14    6.54
  -5   2 -13   62.20    6.94
  -5   2 -14   62.64    6.37
   5  -2  14   76.52    7.52
  -5   2 -14   82.27    7.87
  -5   2 -15    2.22    1.44
   5  -2  15    4.91    2.25
  -5   2 -15    3.13    2.05
  -5   2 -16  104.19    7.69
   5  -2  16  117.84    8.84
  -5   2 -16  116.86    8.64
  -5   2 -17   19.33    3.07
   5  -2  17   28.34    4.27
  -5   2 -17   23.16    3.60
  -5   2 -18   26.37    3.40
   5  -2  18   26.74    3.85
  -5   2 -18   26.41    3.40
   5  -2  19   -0.13    0.97
  -5   1  16   43.47    4.59
  -5   1  15    2.31    1.68
  -5   1  15    1.35    1.11
  -5   1  14   11.95    3.33
  -5   1  14   11.10    2.56
  -5   1  13    3.23    1.92
  -5   1  13    3.49    2.05
  -5   1  13    0.75    1.84
  -5   1  12    0.45    1.39
  -5   1  12    1.43    1.90
  -5   1  11  268.03   13.42
  -5   1  11  235.13   12.18
  -5   1  11  267.15   13.38
  -5   1  11  260.96   14.58
  -5   1  10   41.71    5.58
  -5   1  10   37.08    5.12
  -5   1  10   43.49    5.59
  -5   1  10   40.19    6.00
  -5   1   9   95.67    8.11
  -5   1   9   92.69    7.93
  -5   1   9   82.98    7.20
  -5   1   9   88.08    7.73
  -5   1   9   95.12    8.95
  -5   1   8    0.39    1.84
  -5   1   8   -3.52    1.91
  -5   1   8    0.01    1.66
  -5   1   8    0.97    1.79
  -5   1   8   -2.01    1.93
  -5   1   7    6.49    2.53
  -5   1   7    7.79    2.48
  -5   1   7    4.60    2.27
  -5   1   7    8.76    2.67
  -5   1   7    8.86    3.11
  -5   1   6  374.32   14.98
  -5   1   6  378.26   15.03
  -5   1   6  388.79   15.54
  -5   1   6  360.92   14.39
  -5   1   6  395.30   16.85
  -5   1   5  149.23    9.22
  -5   1   5  145.72    9.13
   5  -1  -5  141.71   13.77
  -5   1   5  155.70    9.59
  -5   1   5  156.29    9.36
  -5   1   5  143.23   10.02
  -5   1   4   69.37    6.14
  -5   1   4   69.19    6.15
  -5   1   4   69.15    6.30
  -5   1   4   84.48    6.77
  -5   1   4   65.99    6.57
  -5   1   4   63.90    8.88
  -5   1   3    1.01    0.96
  -5   1   3    0.86    2.13
  -5   1   3    0.69    1.21
  -5   1   3    0.23    0.98
  -5   1   2  180.70   14.59
  -5   1   1  223.80   16.08
  -5   1   0   25.45    5.70
  -5   1  -1  256.09   16.86
  -5   1  -2  196.89   14.81
  -5   1  -3   -0.03    1.60
  -5   1  -4  136.56   12.54
  -5   1  -5  227.51   16.12
  -5   1  -6   29.35    6.01
  -5   1  -7   12.30    2.67
  -5   1  -7   14.05    2.91
  -5   1  -7   18.70    4.80
  -5   1  -8  139.43    9.08
   5  -1   8  107.61    7.81
  -5   1  -8  115.97    8.05
  -5   1  -8  140.46   12.98
   5  -1   9   60.10    6.04
  -5   1  -9   61.25    6.19
  -5   1  -9   53.84    5.55
   5  -1   9   40.79    8.82
   5  -1  10   -0.86    1.24
  -5   1 -10    0.51    1.22
   5  -1  11   49.26    5.85
  -5   1 -11   46.94    5.73
  -5   1 -11   43.25    5.23
   5  -1  11   42.30    8.17
   5  -1  12   77.47    7.43
  -5   1 -12   80.13    7.69
  -5   1 -12   66.68    6.73
  -5   1 -13  496.28   18.29
   5  -1  13  524.24   19.37
  -5   1 -13  482.87   18.71
  -5   1 -14   68.83    6.91
   5  -1  14   75.28    7.45
  -5   1 -14   85.05    7.90
  -5   1 -15    1.14    1.35
   5  -1  15    2.40    1.85
  -5   1 -15    0.62    1.49
  -5   1 -16   16.98    3.42
   5  -1  16   15.36    3.47
  -5   1 -16   17.44    3.64
  -5   1 -17   58.07    5.82
   5  -1  17   59.50    6.22
  -5   1 -17   54.67    5.73
  -5   1 -18   11.05    2.49
   5  -1  18   12.40    2.90
  -5   1 -18    7.58    2.06
  -5   1 -19   28.83    3.50
  -5   0  16   19.99    3.25
  -5   0  15  176.42   10.32
  -5   0  14   48.78    5.97
  -5   0  14   44.98    4.69
  -5   0  13    4.43    2.58
  -5   0  13    1.14    1.49
  -5   0  13    0.43    2.02
  -5   0  13    0.58    1.36
  -5   0  12   95.67    8.14
  -5   0  12  105.22    8.25
  -5   0  12  104.99    9.31
  -5   0  12  104.89    8.19
  -5   0  11  797.13   21.97
  -5   0  11  773.30   22.85
  -5   0  11  832.12   23.19
  -5   0  11  796.80   23.00
  -5   0  11  852.21   26.38
  -5   0  10  206.99   11.52
  -5   0  10  189.64   11.41
  -5   0  10  201.46   11.68
  -5   0  10  197.12   11.30
  -5   0  10  198.36   11.45
  -5   0  10  211.28   13.27
  -5   0   9   66.05    6.73
  -5   0   9   77.37    6.92
  -5   0   9   79.23    7.31
  -5   0   9   77.16    7.17
  -5   0   9   75.15    7.00
  -5   0   9   84.73    8.38
  -5   0   8  148.31    9.79
  -5   0   8  157.28    9.81
  -5   0   8  167.24   10.31
  -5   0   8  150.55    9.95
  -5   0   8  158.61    9.95
  -5   0   8  175.31   11.74
  -5   0   7   90.38    7.60
  -5   0   7  100.98    7.77
  -5   0   7  117.47    8.52
  -5   0   7  102.80    8.08
  -5   0   7  111.84    8.21
  -5   0   7  117.84    9.51
  -5   0   6    8.59    2.29
  -5   0   6   13.38    3.00
  -5   0   6    6.93    2.30
  -5   0   6   10.20    2.57
  -5   0   6   11.45    2.89
  -5   0   5   31.51    4.17
  -5   0   5   35.55    4.61
  -5   0   5   37.70    4.70
  -5   0   5   46.86    5.11
  -5   0   5   35.30    4.97
  -5   0   5   33.81    6.26
  -5   0   4   24.84    3.72
  -5   0   4   22.15    3.41
  -5   0   4   18.60    4.68
  -5   0   4   20.23    3.44
  -5   0   3  302.70   18.62
  -5   0   2  557.32   25.12
  -5   0   1    8.29    3.37
  -5   0   0   44.40    7.23
  -5   0  -1   49.56    7.51
  -5   0  -2   -1.61    2.00
  -5   0  -3  688.60   27.21
  -5   0  -4   -0.39    1.75
  -5   0  -5   46.14    7.32
  -5   0  -6  344.97   19.72
  -5   0  -7    2.04    1.93
   5   0   7    4.94    2.55
  -5   0  -8   41.65    4.97
  -5   0  -8   37.75    4.62
  -5   0  -8   46.72    7.35
   5   0   8   38.80    6.84
   5   0   8   32.08    4.25
   5   0   9   10.70    3.80
  -5   0  -9   17.60    3.39
  -5   0  -9   20.76    3.56
  -5   0  -9   16.82    3.16
  -5   0  -9   20.28    4.82
   5   0   9   21.28    3.52
  -5   0 -10    2.67    1.64
  -5   0 -10    5.28    1.62
  -5   0 -10    0.47    0.80
   5   0  10    2.96    2.16
   5   0  10    1.30    1.45
  -5   0 -11   18.66    3.66
  -5   0 -11   17.94    3.44
   5   0  11   15.92    5.36
   5   0  11   22.33    4.06
  -5   0 -12  354.67   15.71
  -5   0 -12  354.42   15.39
   5   0  12  366.08   15.80
  -5   0 -13  122.27    9.46
  -5   0 -13  122.48    9.18
   5   0  13  128.84    9.64
   5   0  14   64.77    7.00
  -5   0 -14   71.99    7.32
  -5   0 -14   68.06    7.08
   5   0  15    7.59    2.77
  -5   0 -15    3.69    1.91
  -5   0 -15    2.67    2.01
   5   0  16   88.72    7.95
  -5   0 -16   82.07    7.49
  -5   0 -16   92.16    7.93
   5   0  17   -1.51    1.26
  -5   0 -17    0.59    1.45
  -5   0 -17   -3.69    1.79
   5   0  17   -0.47    1.60
  -5   0 -18    2.27    1.85
  -5   0 -18    2.47    1.28
   5   0  18    0.59    1.60
  -5   0 -19    2.73    1.51
  -5  -1  16   -0.32    1.39
  -5  -1  15  219.00   10.26
  -5  -1  15  249.00   12.30
  -5  -1  14  231.70   11.77
  -5  -1  14  246.48   13.17
  -5  -1  13    2.13    2.17
  -5  -1  13   -0.79    1.13
  -5  -1  12   11.76    3.83
  -5  -1  12    9.64    2.97
  -5  -1  12    4.49    2.45
  -5  -1  12    5.63    1.84
  -5  -1  11  136.40    9.95
  -5  -1  11  137.74    9.36
  -5  -1  11  134.52    9.36
  -5  -1  11  146.97   11.09
  -5  -1  10   19.38    3.75
  -5  -1  10   18.74    3.83
  -5  -1  10   19.10    3.77
  -5  -1  10   19.92    4.48
  -5  -1   9    0.74    1.85
  -5  -1   9    0.55    1.54
  -5  -1   9    1.15    1.32
  -5  -1   9    0.66    1.61
  -5  -1   9    0.69    1.49
  -5  -1   9   -0.40    1.76
  -5  -1   8    5.57    2.23
  -5  -1   8    5.31    1.92
  -5  -1   8    4.96    1.99
  -5  -1   8    8.70    2.76
  -5  -1   8    7.69    2.45
  -5  -1   8    7.81    2.93
  -5  -1   7   -0.73    2.04
  -5  -1   7   -0.60    1.05
  -5  -1   7    1.00    1.44
  -5  -1   7    1.25    1.68
  -5  -1   7    1.72    1.81
  -5  -1   6    0.61    1.40
  -5  -1   6   -1.03    1.44
  -5  -1   6    1.26    1.25
  -5  -1   6    0.62    1.05
  -5  -1   6   -0.86    1.35
  -5  -1   5   10.66    2.60
  -5  -1   5    9.82    2.50
  -5  -1   5   10.27    2.53
  -5  -1   5   10.24    2.51
  -5  -1   5    6.67    2.94
  -5  -1   5    9.38    2.58
  -5  -1   4   84.41    6.82
  -5  -1   4   91.11    6.80
  -5  -1   4   93.10   10.45
  -5  -1   4   85.27    6.77
  -5  -1   3   17.11    4.64
  -5  -1   2  813.58   30.21
  -5  -1   1    4.47    2.62
  -5  -1   0  557.55   24.49
  -5  -1  -1  151.96   12.73
  -5  -1  -2   11.20    4.16
  -5  -1  -3   -2.62    2.19
  -5  -1  -4    9.34    3.61
   5   1   4   13.89    3.39
  -5  -1  -5    3.39    2.39
   5   1   5    4.03    2.20
   5   1   6  230.77   14.68
  -5  -1  -6  247.25   16.64
  -5  -1  -7   13.41    4.04
   5   1   7   12.97    3.75
  -5  -1  -8   73.92    6.45
  -5  -1  -8   69.43    6.19
  -5  -1  -8   89.15   10.20
   5   1   8   83.34    9.91
   5   1   8   55.82    5.63
   5   1   9   19.92    5.18
  -5  -1  -9   24.30    3.81
  -5  -1  -9   21.56    3.54
  -5  -1  -9   26.69    4.07
  -5  -1  -9   25.14    5.36
   5   1   9   21.52    3.66
  -5  -1 -10   23.17    3.97
  -5  -1 -10   19.96    3.57
  -5  -1 -10   26.79    4.11
   5   1  10   29.18    6.49
   5   1  10   25.45    4.16
  -5  -1 -11    7.78    2.50
  -5  -1 -11    5.00    2.02
   5   1  11   10.66    4.03
   5   1  11    9.48    2.71
  -5  -1 -12  127.98    9.38
  -5  -1 -12  130.39    9.48
   5   1  12   97.07   12.86
   5   1  12  126.01    9.29
  -5  -1 -13  403.88   16.88
  -5  -1 -13  390.24   16.61
   5   1  13  406.38   16.88
   5   1  14   72.43    7.44
  -5  -1 -14   72.51    7.35
  -5  -1 -14   56.84    6.59
   5   1  15  226.10   12.88
  -5  -1 -15  205.99   12.22
  -5  -1 -15  213.14   12.34
   5   1  16   -0.43    1.85
  -5  -1 -16   -1.91    1.84
  -5  -1 -16   -0.01    1.67
   5   1  17    3.42    2.09
  -5  -1 -17    4.04    1.98
  -5  -1 -17    3.71    2.09
   5   1  18   35.12    4.05
  -5  -1 -18   32.93    4.18
  -5  -1 -18   35.50    4.72
  -5  -1 -19  100.60    7.11
   5   1  19   77.35    5.18
  -5  -1 -20   22.88    3.12
  -5  -2  16    2.25    1.37
  -5  -2  16    5.69    2.06
  -5  -2  15  192.92   10.07
  -5  -2  15  216.43   11.40
  -5  -2  14  121.97    8.87
  -5  -2  14  127.13    9.43
  -5  -2  13   61.17    7.14
  -5  -2  13   53.76    6.57
  -5  -2  12   32.66    5.35
  -5  -2  12   21.83    4.55
  -5  -2  11  135.05   10.11
  -5  -2  11  132.08   10.51
  -5  -2  10  256.93   12.47
  -5  -2  10  270.48   14.24
  -5  -2  10  271.23   14.87
  -5  -2  10  249.31   12.35
  -5  -2   9  336.45   15.72
  -5  -2   9  310.14   14.01
  -5  -2   9  318.68   13.99
  -5  -2   9  321.38   14.19
  -5  -2   9  348.90   16.67
  -5  -2   8  101.05    8.54
  -5  -2   8   88.89    7.46
  -5  -2   8   86.41    7.31
  -5  -2   8   87.36    7.50
  -5  -2   8  100.04    7.85
  -5  -2   8  100.63    8.84
  -5  -2   7  150.26    9.52
  -5  -2   7  149.98    9.42
  -5  -2   7  143.75    9.55
  -5  -2   7  158.82    9.69
  -5  -2   7  161.47   10.86
  -5  -2   6    8.92    2.55
  -5  -2   6    9.52    2.33
  -5  -2   6   10.48    2.64
  -5  -2   6    7.82    2.47
  -5  -2   6   11.79    2.96
  -5  -2   5  205.67   11.00
  -5  -2   5  206.80   10.60
  -5  -2   5  184.84   10.57
  -5  -2   5  196.41   10.46
  -5  -2   5  215.67   15.90
  -5  -2   5  202.41   11.43
  -5  -2   4   44.34    7.21
  -5  -2   4   44.05    4.75
  -5  -2   4   44.03    4.99
  -5  -2   3   75.34    9.41
  -5  -2   2  216.43   15.88
  -5  -2   1    1.84    2.23
  -5  -2   0  175.65   14.13
  -5  -2  -1  566.07   25.11
  -5  -2  -2  107.22   10.98
  -5  -2  -3   20.74    5.14
  -5  -2  -4    5.00    3.45
   5   2   4    2.82    1.96
  -5  -2  -5  821.60   30.78
   5   2   5  778.90   27.20
  -5  -2  -6  209.90   15.59
   5   2   6  205.13   14.70
  -5  -2  -7   70.70    9.14
   5   2   7   66.80    8.86
  -5  -2  -8   75.07    6.40
  -5  -2  -8   62.72    5.84
   5   2   8   91.68   10.76
  -5  -2  -8   81.77    9.83
   5   2   8   64.29    6.07
  -5  -2  -9   87.33    7.15
  -5  -2  -9   60.67    5.87
  -5  -2  -9   83.61    7.09
   5   2   9   89.11   11.03
  -5  -2  -9   71.15    9.13
   5   2   9   77.12    6.77
  -5  -2 -10  129.89    8.95
  -5  -2 -10  114.83    8.14
  -5  -2 -10  133.22    9.16
   5   2  10  125.07   13.66
   5   2  10  130.41    8.89
  -5  -2 -11  689.22   21.05
  -5  -2 -11  648.86   20.65
   5   2  11  658.89   32.66
   5   2  11  678.56   20.80
  -5  -2 -12  383.22   16.03
  -5  -2 -12  385.38   16.14
   5   2  12  374.17   25.55
   5   2  12  364.22   15.65
  -5  -2 -13    3.07    2.24
  -5  -2 -13    4.41    2.40
   5   2  13    2.71    1.78
   5   2  14   82.35    7.76
  -5  -2 -14   87.15    7.97
  -5  -2 -14   78.71    7.70
   5   2  15    1.72    1.86
  -5  -2 -15    0.41    1.72
  -5  -2 -15    2.34    1.91
   5   2  16   24.60    4.40
  -5  -2 -16   24.35    4.18
  -5  -2 -16   24.11    4.35
  -5  -2 -17   57.69    6.04
  -5  -2 -17   53.98    6.13
   5   2  18   -0.36    1.28
  -5  -2 -18   -0.89    1.24
  -5  -2 -19   12.34    2.75
   5   2  19   11.08    2.23
   5   2  20    2.01    0.98
  -5  -3  16    8.90    2.28
  -5  -3  16    3.25    1.51
  -5  -3  15    4.15    2.04
  -5  -3  15    0.11    1.86
  -5  -3  14    4.91    2.40
  -5  -3  14   16.08    4.05
  -5  -3  13   34.79    5.33
  -5  -3  13   38.69    5.78
  -5  -3  12  113.67    9.64
  -5  -3  12  127.61    9.79
  -5  -3  11  109.14    9.55
  -5  -3  11  114.87    9.42
  -5  -3  10   27.59    5.12
  -5  -3  10   32.68    5.15
  -5  -3   9    5.00    2.44
  -5  -3   9    0.52    1.86
  -5  -3   9   -0.09    1.91
  -5  -3   8  234.03   13.38
  -5  -3   8  211.93   12.57
  -5  -3   8  222.79   11.61
  -5  -3   7   34.74    4.46
  -5  -3   7   40.99    5.07
  -5  -3   7   41.00    5.14
  -5  -3   6   78.67    6.73
  -5  -3   6  102.06    7.67
  -5  -3   6   92.36    7.55
  -5  -3   5   96.71    7.26
  -5  -3   5   78.97    6.57
  -5  -3   5  100.24    8.00
  -5  -3   5  108.85   11.59
  -5  -3   5   95.78    7.59
  -5  -3   4  339.19   13.25
  -5  -3   4  347.44   14.08
  -5  -3   4  327.93   13.99
  -5  -3   3   -1.71    1.99
  -5  -3   2  140.12   13.16
  -5  -3   1  191.59   15.30
  -5  -3   0  265.50   17.77
  -5  -3  -1  265.65   17.67
  -5  -3  -2  698.13   28.14
  -5  -3  -3    4.43    2.78
  -5  -3  -4  208.08   15.67
  -5  -3  -5  104.70   11.32
  -5  -3  -6  294.04   19.05
   5   3   6  292.02   18.45
  -5  -3  -7  229.91   16.87
   5   3   7  220.64   16.72
   5   3   8    9.57    3.50
  -5  -3  -8    7.06    2.25
  -5  -3  -8    8.39    2.26
  -5  -3  -8    4.50    1.74
  -5  -3  -8    6.26    3.04
  -5  -3  -9  481.04   16.60
  -5  -3  -9  468.05   16.11
  -5  -3  -9  479.33   16.97
  -5  -3  -9  489.61   24.30
   5   3   9  505.27   27.02
   5   3   9  478.73   16.81
  -5  -3 -10  327.29   14.09
  -5  -3 -10  327.50   14.34
  -5  -3 -10  293.94   13.14
   5   3  10  286.58   20.94
   5   3  10  329.24   14.29
  -5  -3 -11   32.75    4.71
  -5  -3 -11   31.18    4.47
  -5  -3 -11   34.47    5.06
   5   3  11   44.51    8.65
   5   3  11   39.89    5.14
  -5  -3 -12  206.04   11.75
  -5  -3 -12  198.21   11.64
   5   3  12  199.67   18.97
   5   3  12  195.87   11.45
  -5  -3 -13  627.39   20.86
  -5  -3 -13  575.68   20.18
   5   3  13  547.71   32.61
   5   3  13  577.60   19.93
   5   3  14   42.31    5.76
  -5  -3 -14   52.28    6.17
  -5  -3 -14   48.62    6.06
  -5  -3 -15  251.06   13.22
  -5  -3 -15  256.13   13.69
  -5  -3 -16  268.40   13.34
  -5  -3 -16  261.36   13.58
  -5  -3 -17   14.86    3.16
  -5  -3 -17   17.30    3.78
   5   3  18   49.09    5.05
  -5  -3 -18   47.20    4.95
  -5  -3 -18   47.50    5.51
  -5  -3 -19    0.20    1.51
   5   3  19    0.52    1.09
   5   3  20   17.12    2.49
  -5  -4  16    2.02    1.36
  -5  -4  16    7.54    1.92
  -5  -4  15    0.67    1.69
  -5  -4  15    2.39    1.84
  -5  -4  14    6.42    3.24
  -5  -4  14    0.47    1.43
  -5  -4  13    8.75    3.95
  -5  -4  13    0.96    1.77
  -5  -4  12   32.64    5.40
  -5  -4  12   20.99    4.26
  -5  -4  11   67.70    7.33
  -5  -4  11   61.55    7.21
  -5  -4  10   69.36    7.34
  -5  -4  10   89.19    7.75
  -5  -4  10   78.50    8.08
  -5  -4   9    4.21    2.23
  -5  -4   9    1.87    1.53
  -5  -4   8   -1.00    1.89
  -5  -4   8    0.69    1.75
  -5  -4   7   57.09    6.47
  -5  -4   7   54.78    5.76
  -5  -4   6    1.46    1.88
  -5  -4   6   -0.35    1.55
  -5  -4   5   14.17    3.20
  -5  -4   5   13.76    2.83
  -5  -4   5   11.57    4.17
  -5  -4   4  110.17    8.14
  -5  -4   4  131.10    9.06
  -5  -4   4  133.68   13.57
  -5  -4   4  105.06    7.34
  -5  -4   3    2.63    2.81
  -5  -4   3    6.36    2.26
  -5  -4   2  100.22   11.47
  -5  -4   1  164.72   14.56
  -5  -4   0   25.45    5.90
  -5  -4  -1  903.69   33.37
  -5  -4  -2   80.14    9.95
  -5  -4  -3  511.91   24.87
  -5  -4  -4   54.26    8.38
  -5  -4  -5  660.84   28.69
  -5  -4  -6  576.93   27.19
  -5  -4  -7  703.17   30.25
  -5  -4  -7  584.18   17.47
  -5  -4  -8  191.45   10.31
  -5  -4  -8  215.24   16.87
   5   4   8  182.24   16.40
  -5  -4  -8  178.08    9.87
  -5  -4  -8  200.66   10.71
  -5  -4  -9   93.41    7.38
  -5  -4  -9   90.51    7.48
  -5  -4  -9   88.44    7.27
  -5  -4  -9  103.10   11.45
   5   4   9   97.54   12.44
  -5  -4 -10   32.17    4.51
  -5  -4 -10   36.32    4.99
  -5  -4 -10   40.51    5.06
   5   4  10   30.91    7.39
  -5  -4 -11   72.44    6.87
   5   4  11   78.60   11.94
  -5  -4 -11   85.41    7.53
  -5  -4 -12   76.63    7.18
  -5  -4 -12   84.18    7.59
   5   4  12   77.16   12.30
   5   4  13   14.53    5.34
  -5  -4 -13   16.13    3.44
  -5  -4 -13    9.58    2.76
  -5  -4 -14   17.39    3.74
  -5  -4 -14   15.51    3.69
  -5  -4 -15   13.73    3.43
  -5  -4 -15   12.85    3.75
  -5  -4 -16   -2.55    1.89
  -5  -4 -16   -0.85    1.96
  -5  -4 -17  157.52    9.59
  -5  -4 -17  158.35   10.26
   5   4  18   11.41    2.63
  -5  -4 -18   15.05    2.84
  -5  -4 -18   14.63    3.22
   5   4  19  100.07    6.61
   5   4  20    7.86    1.83
  -5  -5  16    6.47    1.78
  -5  -5  16   10.35    2.10
  -5  -5  15   76.90    6.21
  -5  -5  15   81.92    6.55
  -5  -5  14   77.29    7.05
  -5  -5  14   73.62    6.81
  -5  -5  13  143.29    9.92
  -5  -5  13  126.06    9.36
  -5  -5  12   64.34    7.16
  -5  -5  12   52.04    6.46
  -5  -5  11   28.97    4.91
  -5  -5  11   28.76    5.11
  -5  -5  10   40.58    5.60
  -5  -5  10   -2.55    2.09
  -5  -5   9   20.24    3.54
  -5  -5   9    4.16    2.39
  -5  -5   8   -1.55    1.61
  -5  -5   8    1.78    1.97
  -5  -5   7    1.14    1.59
  -5  -5   7    3.34    1.67
  -5  -5   6    1.80    1.53
  -5  -5   5   -1.57    1.65
  -5  -5   5   -3.16    1.52
  -5  -5   4  278.70   13.34
  -5  -5   4  288.35   20.44
  -5  -5   3    1.02    1.74
  -5  -5   3   -1.07    1.80
  -5  -5   3    2.63    1.42
  -5  -5   2  169.52   15.39
  -5  -5   2  150.05    9.49
  -5  -5   1    0.29    2.22
  -5  -5   0    1.70    2.52
  -5  -5  -1  266.20   18.81
  -5  -5  -2   13.57    4.39
  -5  -5  -3 1283.85   40.70
  -5  -5  -4  255.19   18.36
  -5  -5  -5    4.04    2.87
  -5  -5  -6    5.81    1.92
  -5  -5  -6    1.47    2.04
  -5  -5  -7    6.92    2.07
  -5  -5  -7    6.36    3.18
  -5  -5  -7    4.61    1.95
  -5  -5  -8   52.90    5.55
  -5  -5  -8   68.72    9.73
  -5  -5  -8   58.55    5.83
   5   5   9   26.25    6.81
  -5  -5  -9   25.09    6.07
  -5  -5  -9   22.75    3.76
  -5  -5 -10   42.33    5.31
   5   5  10   42.55    8.83
  -5  -5 -10   58.00    6.05
  -5  -5 -11   17.98    3.74
   5   5  11   18.15    6.18
  -5  -5 -11   17.02    3.43
  -5  -5 -12   -0.52    1.64
   5   5  12    3.65    3.46
  -5  -5 -12    1.55    1.82
  -5  -5 -13  326.41   14.88
   5   5  13  299.34   24.91
  -5  -5 -13  318.84   15.06
  -5  -5 -14   36.64    5.41
  -5  -5 -14   45.00    5.64
  -5  -5 -15   -3.90    2.42
  -5  -5 -15    1.15    1.61
  -5  -5 -16   62.18    6.78
  -5  -5 -16   57.36    6.10
  -5  -5 -17  153.00   10.03
  -5  -5 -17  148.41    9.14
   5   5  18   -0.57    1.74
  -5  -5 -18   -1.17    1.03
   5   5  19   12.09    2.46
   5   5  20   75.70    4.85
   5   5  20   98.96    5.82
  -5  -6  15   -1.75    1.86
  -5  -6  15   -0.16    1.22
  -5  -6  14    5.59    2.60
  -5  -6  14    5.69    2.26
  -5  -6  13   72.21    7.02
  -5  -6  13   64.79    6.58
  -5  -6  12    9.71    3.55
  -5  -6  12    0.51    1.76
  -5  -6  11   69.16    7.28
  -5  -6  10    0.91    2.07
  -5  -6   9    1.91    2.08
  -5  -6   8   17.58    4.02
  -5  -6   7   15.92    3.92
  -5  -6   7   13.76    3.45
  -5  -6   6   38.75    5.34
  -5  -6   5    1.97    1.53
  -5  -6   4  208.48   18.07
  -5  -6   4  201.72   11.47
  -5  -6   3   29.88    6.97
  -5  -6   3   30.48    4.51
  -5  -6   2   39.46    7.88
  -5  -6   2   37.62    4.99
  -5  -6   1   12.86    5.28
  -5  -6   1   11.96    2.83
  -5  -6   0 1511.53   46.69
  -5  -6   0 1318.85   27.83
  -5  -6  -1  198.08   16.86
  -5  -6  -1  183.19   10.33
  -5  -6  -2  118.30   12.97
  -5  -6  -2  115.86    8.25
  -5  -6  -3   17.90    5.19
  -5  -6  -3   22.17    3.68
  -5  -6  -4   90.03    7.00
  -5  -6  -4  121.61   13.16
  -5  -6  -4  109.59    8.06
  -5  -6  -5   61.78    5.90
  -5  -6  -5   74.04   10.46
  -5  -6  -5   64.70    5.96
  -5  -6  -6    8.31    2.34
  -5  -6  -6    8.86    2.43
  -5  -6  -6    6.63    3.01
  -5  -6  -7  341.01   13.93
  -5  -6  -7  352.51   23.02
  -5  -6  -8  116.86    8.29
  -5  -6  -8  112.31   13.14
  -5  -6  -9   29.91    4.29
   5   6   9   24.79    6.91
  -5  -6  -9   25.50    6.20
   5   6  10    7.05    4.12
  -5  -6 -10   13.79    3.17
  -5  -6 -11   68.83    6.71
   5   6  11   75.62   12.59
   5   6  12   36.75    8.59
  -5  -6 -12   39.18    5.33
  -5  -6 -13  196.08   11.59
  -5  -6 -14  180.96   11.07
  -5  -6 -15   -0.80    1.49
  -5  -6 -16  155.02    9.73
   5   6  17   84.90    6.91
  -5  -6 -17   90.35    6.99
   5   6  18   60.84    5.43
  -5  -6 -18   48.44    4.60
   5   6  19  131.85    7.32
   5   6  20   48.99    3.89
   5   6  20   55.46    4.24
  -5  -7  15   29.21    3.30
  -5  -7  15   38.54    3.88
  -5  -7  14    9.35    2.35
  -5  -7  14   13.11    2.72
  -5  -7  13   23.07    4.08
  -5  -7  13   17.84    3.51
  -5  -7  12   17.19    4.12
  -5  -7  12   11.44    3.08
  -5  -7  11   43.18    5.72
  -5  -7  10   49.24    6.17
  -5  -7   9   36.36    5.32
  -5  -7   8   29.30    4.87
  -5  -7   8   28.10    4.31
  -5  -7   7   -4.61    2.53
  -5  -7   7   -0.49    1.88
  -5  -7   7   -1.81    1.45
  -5  -7   6   76.61    7.57
  -5  -7   6   75.91    7.11
  -5  -7   5  184.14   11.54
  -5  -7   5  171.27   10.49
  -5  -7   4  137.84    9.79
  -5  -7   4  109.97   13.86
  -5  -7   3  307.11   14.37
  -5  -7   3  306.81   22.82
  -5  -7   2  169.94   10.56
  -5  -7   2  168.29   16.80
  -5  -7   1   -0.59    1.36
  -5  -7   1   -1.17    2.04
  -5  -7   0   92.30    7.68
  -5  -7   0   99.55   12.59
  -5  -7  -1   13.08    2.98
  -5  -7  -1   15.60    5.18
  -5  -7  -2  637.17   19.82
  -5  -7  -2  621.39   30.67
  -5  -7  -3   -3.62    2.09
  -5  -7  -3   -1.45    1.24
  -5  -7  -3    1.37    2.35
  -5  -7  -4  293.61   13.66
  -5  -7  -4  310.12   21.82
  -5  -7  -4  256.28   11.87
  -5  -7  -5   13.95    4.68
  -5  -7  -5   14.59    3.23
  -5  -7  -5   14.27    3.08
  -5  -7  -6    4.79    1.98
  -5  -7  -6    5.25    3.01
  -5  -7  -7    4.07    2.04
  -5  -7  -7    4.86    3.22
  -5  -7  -8   -0.61    1.37
  -5  -7  -8   -3.49    2.80
  -5  -7  -9   14.94    3.12
  -5  -7  -9   22.63    6.16
   5   7  10   17.64    6.40
  -5  -7 -10   24.73    4.11
   5   7  11    6.80    4.16
  -5  -7 -11    3.00    1.71
  -5  -7 -12   19.06    3.85
  -5  -7 -13   65.74    6.79
  -5  -7 -14  107.14    8.48
  -5  -7 -15   -0.02    1.45
   5   7  16  277.03   12.43
  -5  -7 -16  266.21   12.33
   5   7  17   14.16    3.01
  -5  -7 -17   11.60    2.55
   5   7  18    2.28    1.62
   5   7  19   -0.43    0.97
   5   7  20    5.11    1.32
   5   7  20    1.93    1.03
  -5  -8  14    0.25    0.88
  -5  -8  14   -3.56    1.52
  -5  -8  13    0.92    1.42
  -5  -8  13    0.70    1.38
  -5  -8  12   19.01    3.69
  -5  -8  11   17.62    3.89
  -5  -8  10   56.38    6.43
  -5  -8   9   22.60    4.23
  -5  -8   9   19.42    3.63
  -5  -8   8   19.57    4.03
  -5  -8   8   15.43    3.22
  -5  -8   7   20.81    4.28
  -5  -8   7   25.91    4.44
  -5  -8   6   11.54    3.16
  -5  -8   6   13.45    3.64
  -5  -8   6   17.11    3.57
  -5  -8   5   47.42    6.00
  -5  -8   5   42.12    5.50
  -5  -8   4    4.95    2.47
  -5  -8   4    4.54    1.71
  -5  -8   3   81.57    7.67
  -5  -8   3   58.32   10.68
  -5  -8   2   15.67    3.64
  -5  -8   2   18.71    6.21
  -5  -8   1    0.12    1.31
  -5  -8   1    1.26    2.10
  -5  -8   0  130.25    9.35
  -5  -8   0  107.18   13.96
  -5  -8  -1    1.73    1.38
  -5  -8  -1    4.49    3.34
  -5  -8  -2  419.19   16.51
  -5  -8  -2  410.02   26.18
  -5  -8  -3  163.99   10.43
  -5  -8  -3  167.47    9.82
  -5  -8  -3  162.04   16.43
  -5  -8  -4   43.53    5.55
  -5  -8  -4   44.92    5.21
  -5  -8  -4   43.14    8.53
  -5  -8  -5   72.74    7.12
  -5  -8  -5   61.37   10.50
  -5  -8  -5   76.99    6.72
  -5  -8  -6    1.64    3.10
  -5  -8  -6    1.08    1.09
  -5  -8  -6    4.29    2.01
  -5  -8  -7  109.91    8.27
  -5  -8  -7   92.02   12.93
  -5  -8  -8  153.23    9.77
  -5  -8  -8  114.56   14.33
  -5  -8  -9   17.82    3.48
  -5  -8  -9    9.38    4.13
   5   8  10   41.39    9.90
  -5  -8 -10   40.54    5.28
  -5  -8 -11    5.14    2.14
  -5  -8 -12    4.59    2.40
  -5  -8 -13   64.40    6.63
  -5  -8 -14    7.22    2.49
  -5  -8 -15   19.39    3.63
  -5  -8 -16   68.12    6.12
   5   8  16   79.43    6.50
   5   8  17   12.96    2.70
   5   8  18  182.22    8.63
   5   8  19  137.23    6.74
  -5  -9  13   -0.47    1.12
  -5  -9  13    1.61    1.20
  -5  -9  12    0.69    1.21
  -5  -9  11   11.16    2.80
  -5  -9  10   24.39    4.16
  -5  -9  10   20.91    3.42
  -5  -9   9    3.19    1.96
  -5  -9   9    3.42    1.83
  -5  -9   8    1.59    1.47
  -5  -9   8    0.80    1.59
  -5  -9   7   24.38    4.31
  -5  -9   7   27.61    4.68
  -5  -9   6   69.57    7.07
  -5  -9   6   62.39    6.89
  -5  -9   6   64.85    6.89
  -5  -9   5   50.63    6.15
  -5  -9   5   58.45    6.70
  -5  -9   5   48.07    6.04
  -5  -9   4  136.57   10.11
  -5  -9   3   -1.31    1.72
  -5  -9   3    2.31    2.16
  -5  -9   2   40.73    9.47
  -5  -9   2   41.11    5.52
  -5  -9   1    5.36    5.02
  -5  -9   1   17.37    3.80
  -5  -9   0    3.85    3.33
  -5  -9   0   -1.40    1.67
  -5  -9  -1   36.47    8.38
  -5  -9  -1   47.38    5.80
  -5  -9  -2  155.44   17.18
  -5  -9  -2  149.84   10.24
  -5  -9  -3    1.54    1.72
  -5  -9  -3    0.65    1.52
  -5  -9  -4    1.94    3.06
  -5  -9  -4    0.01    1.68
  -5  -9  -5  153.47   16.99
  -5  -9  -5  170.95   11.00
  -5  -9  -6   -2.40    3.46
  -5  -9  -6    1.69    1.29
  -5  -9  -6   -1.88    1.85
  -5  -9  -7   -0.72    1.28
  -5  -9  -7   -1.82    1.76
  -5  -9  -7    0.14    1.81
  -5  -9  -8   11.93    4.83
  -5  -9  -8   -0.25    1.50
  -5  -9  -9   40.72    9.02
  -5  -9  -9   57.57    6.21
  -5  -9 -10    8.00    2.96
   5   9  11   18.23    3.47
  -5  -9 -11   22.39    4.12
   5   9  12    0.98    1.55
  -5  -9 -12    2.22    1.69
  -5  -9 -13    3.86    2.07
   5   9  14    1.48    1.45
   5   9  15  133.63    8.24
   5   9  16    0.02    1.20
   5   9  17    2.99    1.44
   5   9  18  182.44    7.86
  -5  -9 -19   58.61    4.44
   5   9  19   68.74    4.65
  -5 -10  12    6.68    1.65
  -5 -10  12   10.10    2.21
  -5 -10  11    0.25    0.84
  -5 -10  11    0.76    0.98
  -5 -10  10    6.03    1.92
  -5 -10  10    7.95    2.30
  -5 -10   9   -0.28    1.34
  -5 -10   9    2.45    1.60
  -5 -10   8   48.39    5.58
  -5 -10   8   50.20    5.62
  -5 -10   7   58.72    6.24
  -5 -10   7   58.67    6.22
  -5 -10   6    7.12    2.54
  -5 -10   6    4.28    2.10
  -5 -10   5    2.02    1.29
  -5 -10   5    5.12    2.62
  -5 -10   5    1.73    1.72
  -5 -10   4  255.10   13.66
  -5 -10   4  250.50   12.74
  -5 -10   4  237.26   13.14
  -5 -10   3   48.98    6.11
  -5 -10   2   13.54    3.49
  -5 -10   1  154.04   10.61
  -5 -10   1  107.69   15.36
  -5 -10   0  102.92    8.72
  -5 -10   0   87.48   13.78
  -5 -10  -1   28.86    4.85
  -5 -10  -1   29.67    8.34
  -5 -10  -2  292.92   14.34
  -5 -10  -2  264.50   23.54
  -5 -10  -3   30.91    4.91
  -5 -10  -3   19.43    6.19
  -5 -10  -4   19.62    3.86
  -5 -10  -4    8.22    3.66
  -5 -10  -5   66.50    7.14
  -5 -10  -5   62.42   11.59
  -5 -10  -6   24.03    4.33
  -5 -10  -6   17.16    6.02
  -5 -10  -7    1.13    1.54
  -5 -10  -7    0.81    2.83
  -5 -10  -8   73.53    7.57
  -5 -10  -9   71.02    7.35
  -5 -10 -10   91.06    8.27
   5  10  10   88.78    7.38
   5  10  11    1.16    1.29
   5  10  12   16.44    2.90
   5  10  12   14.55    3.01
   5  10  13    0.93    1.15
   5  10  14    4.29    1.73
   5  10  15    8.03    1.97
   5  10  16    3.54    1.45
   5  10  17   41.24    3.65
  -5 -10 -17   44.74    4.48
   5  10  18    1.92    1.07
  -5 -10 -18    2.42    1.13
  -5 -11  10    9.24    2.05
  -5 -11   9   10.78    2.46
  -5 -11   8   17.96    3.31
  -5 -11   7   -0.27    1.19
  -5 -11   6  134.65    9.34
  -5 -11   5   39.86    5.24
  -5 -11   4   43.29    5.61
  -5 -11   4   34.22    4.94
  -5 -11   3   85.62    7.93
  -5 -11   3   84.77    7.71
  -5 -11   2  164.56   10.75
  -5 -11   1  407.42   16.83
  -5 -11   0   -2.13    1.92
  -5 -11  -1   76.79    7.43
  -5 -11  -2    7.21    2.46
  -5 -11  -3   87.21    7.82
  -5 -11  -4   90.45    8.10
  -5 -11  -5  528.86   19.28
  -5 -11  -6   51.14    6.08
  -5 -11  -7  125.17    9.53
   5  11   7  129.14    9.01
  -5 -11  -8   70.50    7.25
   5  11   8   69.34    6.60
  -5 -11  -9   47.68    5.89
   5  11   9   45.90    5.41
  -5 -11 -10    1.99    1.85
   5  11  10    1.73    1.47
  -5 -11 -11  357.91   15.48
   5  11  11  368.59   14.04
  -5 -11 -12    2.32    2.02
   5  11  12    4.41    1.81
  -5 -11 -13   10.56    2.76
  -5 -11 -14    0.41    1.10
  -5 -11 -15    5.49    1.89
  -5 -11 -16   29.45    3.47
   5  11  17    0.56    0.80
  -5 -12   9    1.12    0.96
  -5 -12   8   23.86    3.36
  -5 -12   7   38.09    4.56
  -5 -12   6  216.19   11.09
  -5 -12   5   43.19    5.18
  -5 -12   4   34.79    4.86
  -5 -12   3  174.19   10.62
  -5 -12   3  151.66    9.55
   5  12  -2   39.34    4.40
  -5 -12   2   41.37    5.34
  -5 -12   2   34.49    4.71
  -5 -12   1   76.90    7.10
   5  12  -1   62.15    5.76
  -5 -12   0    8.91    2.82
   5  12   0    9.16    2.53
  -5 -12  -1  339.80   14.82
   5  12   1  360.21   14.47
  -5 -12  -2  201.76   11.52
   5  12   2  199.12   10.87
  -5 -12  -3   62.30    6.56
   5  12   3   69.69    6.55
  -5 -12  -4   28.11    4.45
   5  12   4   25.76    4.21
  -5 -12  -5   40.91    5.28
   5  12   5   51.02    5.75
  -5 -12  -6   65.52    6.53
   5  12   6   67.77    6.49
  -5 -12  -7    5.83    2.26
   5  12   7    4.76    2.31
  -5 -12  -8  142.90    9.58
   5  12   8  141.88    9.03
  -5 -12  -9    2.85    2.03
   5  12   9    0.47    1.68
  -5 -12 -10   -2.15    1.59
   5  12  10    0.11    1.36
  -5 -12 -11   11.95    2.93
   5  12  11   12.53    2.66
  -5 -12 -12   10.29    2.44
   5  12  12   13.82    2.60
   5  12  13    7.92    1.77
  -5 -12 -13    7.88    2.05
  -5 -12 -14    5.66    1.78
   5  12  15   23.78    2.81
  -5 -12 -15   17.67    2.49
  -5 -13   8    4.57    1.41
  -5 -13   7   -1.21    1.11
  -5 -13   6  121.44    7.49
  -5 -13   5    6.23    2.12
  -5 -13   4    9.30    2.53
  -5 -13   3    0.43    1.37
  -5 -13   2    0.54    1.45
   5  13  -1   90.67    6.45
  -5 -13   1   92.92    7.57
   5  13   0    4.47    1.69
   5  13   1   17.67    3.22
   5  13   2   -0.86    1.25
   5  13   3    6.50    2.20
   5  13   4   35.02    4.52
   5  13   5   85.59    6.95
   5  13   6    2.70    1.85
   5  13   7    2.66    1.77
   5  13   8   32.11    4.23
   5  13   9   10.58    2.62
   5  13  10   18.90    3.10
   5  13  11  112.95    6.86
   5  13  12    4.02    1.37
   5  13  13   10.90    1.92
  -5 -14   6   69.04    4.85
  -5 -14   5    1.14    1.14
  -5 -14   4   37.80    4.08
  -5 -14   3   10.01    2.38
  -5 -14   2   10.42    2.54
  -5 -14   1    2.93    1.64
   5  14   0    3.31    1.37
  -5 -14   0    1.10    1.43
   5  14   1   -0.02    0.92
  -5 -14  -1    0.65    1.28
   5  14   2    0.87    1.17
   5  14   3   68.70    5.71
   5  14   4    2.51    1.68
   5  14   5   -1.62    1.59
   5  14   6   32.57    4.01
   5  14   7    1.73    1.51
   5  14   8    7.20    2.14
   5  14   9   -0.09    1.40
   5  14  10   57.04    4.63
   5  14  11    4.36    1.35
   5  14  12    0.91    0.79
  -5 -15   3    1.88    1.01
  -5 -15   2   67.15    4.97
  -5 -15   1   -0.20    0.82
  -5 -15   0   50.02    4.56
   5  15   1    3.10    1.20
   5  15   1    2.34    1.01
  -5 -15  -1    2.33    1.24
   5  15   2    0.38    0.91
  -5 -15  -2    0.74    0.99
   5  15   3    1.71    1.16
  -5 -15  -3   -0.39    0.87
   5  15   4   11.78    2.26
  -5 -15  -4    9.11    2.12
   5  15   5   -1.64    1.16
  -5 -15  -5    0.90    0.85
   5  15   6    2.16    1.32
  -5 -15  -6    1.95    1.02
   5  15   7    8.32    1.89
  -5 -15  -7    5.89    1.39
   5  15   8   86.94    5.38
   5  15   9  145.14    6.56
   5  15  10   13.40    1.96
   5  15  10   13.34    2.05
  -6  10   5   12.82    2.06
  -6  10   5   16.37    2.32
  -6  10   4    0.93    0.91
  -6  10   4    0.45    0.78
  -6  10   3   32.32    3.38
  -6  10   3   43.97    4.15
  -6  10   2    1.26    1.14
  -6  10   2   -0.01    0.47
  -6  10   1    1.76    1.27
  -6  10   0   37.60    4.06
  -6  10  -1   57.31    4.93
  -6  10  -2   97.33    6.32
  -6  10  -3    4.57    1.62
  -6  10  -4   33.32    3.24
  -6  10  -4   44.90    3.98
  -6  10  -5   38.92    3.61
  -6  10  -6    0.53    0.81
  -6  10  -7    4.20    1.34
  -6   9   8    1.66    0.98
  -6   9   7    3.85    1.32
  -6   9   7    4.78    1.56
  -6   9   6    1.08    1.02
  -6   9   6    1.61    1.37
  -6   9   5    0.23    1.15
  -6   9   5   -0.18    1.14
  -6   9   4    0.72    1.18
  -6   9   4    2.98    1.53
  -6   9   3    0.65    1.29
  -6   9   3    0.59    1.31
  -6   9   2    8.06    2.25
  -6   9   2    8.71    2.35
  -6   9   1   76.28    5.98
  -6   9   1   99.26    7.19
  -6   9   0   21.78    3.66
  -6   9  -1   83.62    6.69
  -6   9  -2    2.86    1.71
  -6   9  -3    4.77    1.96
  -6   9  -3    6.51    1.69
  -6   9  -4   41.00    4.38
  -6   9  -4   47.14    4.91
  -6   9  -5   22.16    3.28
  -6   9  -5   21.45    3.17
  -6   9  -6   30.31    3.79
  -6   9  -7   -0.88    1.14
  -6   9  -8   34.26    3.85
  -6   9  -9    1.38    1.32
  -6   9 -10   10.28    2.01
  -6   8  10    3.99    1.28
  -6   8   9    0.77    0.92
  -6   8   8   13.61    2.14
  -6   8   8   19.16    3.05
  -6   8   7   77.34    6.17
  -6   8   7   71.66    5.43
  -6   8   6   17.57    3.31
  -6   8   6   18.87    3.10
  -6   8   5   74.98    6.48
  -6   8   5   74.02    6.14
  -6   8   4   15.68    3.12
  -6   8   4   13.23    2.94
  -6   8   3   24.92    3.98
  -6   8   3   27.21    4.05
  -6   8   2    6.79    2.32
  -6   8   2    6.23    2.27
  -6   8   1    2.72    1.87
  -6   8   1    2.27    1.49
  -6   8   0  116.11    8.48
  -6   8   0  110.90    7.88
  -6   8  -1  196.40   10.96
  -6   8  -2   76.38    6.94
  -6   8  -3   19.17    3.68
  -6   8  -3   20.38    3.37
  -6   8  -4   14.66    3.12
  -6   8  -4   15.44    3.12
  -6   8  -5  139.92    8.88
  -6   8  -5  121.49    8.26
  -6   8  -6    7.93    2.35
  -6   8  -6    6.48    1.99
  -6   8  -7   78.16    6.66
  -6   8  -8   20.94    3.39
  -6   8  -9   54.08    5.31
  -6   8 -10   59.21    5.27
  -6   8 -11   17.81    2.90
  -6   8 -12    4.46    1.49
  -6   7  11   23.04    2.77
  -6   7  10    1.42    1.18
  -6   7  10    0.46    1.10
  -6   7   9   11.62    2.44
  -6   7   9   12.53    2.62
  -6   7   8   -2.94    1.21
  -6   7   8   -0.86    1.31
  -6   7   7   28.99    3.79
  -6   7   7   28.24    3.95
  -6   7   7   28.96    4.23
  -6   7   6   32.00    4.26
  -6   7   6   37.62    4.59
  -6   7   6   35.84    4.83
  -6   7   5   97.47    7.93
  -6   7   5   92.82    7.49
  -6   7   4   -0.02    1.68
  -6   7   4   -1.61    1.76
  -6   7   3  149.89    9.92
  -6   7   3  139.82    9.46
  -6   7   2   90.57    7.74
  -6   7   2   87.46    7.55
  -6   7   1   -0.92    1.74
  -6   7   1   -3.19    2.00
  -6   7   0    9.65    3.14
  -6   7   0    9.26    2.67
  -6   7  -1    9.21    2.93
  -6   7  -1    4.49    1.76
  -6   7  -2    4.84    2.28
  -6   7  -3  104.40    8.41
  -6   7  -3   90.15    7.38
  -6   7  -4  164.52   10.37
  -6   7  -4  145.50    9.42
  -6   7  -5    0.47    1.34
  -6   7  -5    2.63    1.97
  -6   7  -6    7.91    2.47
  -6   7  -6    4.84    2.05
  -6   7  -7   66.92    6.55
  -6   7  -7   69.82    6.29
  -6   7  -8   74.52    6.84
  -6   7  -9   -0.79    1.55
  -6   7 -10    0.44    1.34
  -6   7 -11   16.01    3.03
  -6   7 -12   63.14    5.55
  -6   7 -13    9.64    2.13
  -6   7 -14   36.94    3.54
  -6   6  12    7.26    1.74
  -6   6  11   18.94    2.87
  -6   6  11   21.69    3.06
  -6   6  10   33.04    4.07
  -6   6  10   30.47    3.99
  -6   6   9   36.70    4.51
  -6   6   9   34.97    4.56
  -6   6   8   13.00    2.97
  -6   6   8   14.83    3.25
  -6   6   7   11.91    3.01
  -6   6   7   11.30    2.76
  -6   6   7   10.06    2.81
  -6   6   6  255.70   12.23
  -6   6   6  271.22   12.93
  -6   6   6  271.55   13.35
  -6   6   5   18.68    3.68
  -6   6   5   16.12    3.31
  -6   6   5   15.22    3.45
  -6   6   4   14.73    3.34
  -6   6   4   12.63    3.21
  -6   6   4   12.36    3.24
  -6   6   3  690.59   21.64
  -6   6   3  658.93   20.77
  -6   6   2  854.25   24.11
  -6   6   2  912.78   24.55
  -6   6   1  126.95    9.33
  -6   6   1  133.90    9.53
  -6   6   0  106.74    8.43
  -6   6   0  107.96    8.47
  -6   6  -1   22.71    4.02
  -6   6  -1   22.01    4.21
  -6   6  -2  157.73   10.42
  -6   6  -3   52.87    6.18
  -6   6  -3   43.82    5.47
  -6   6  -4   10.11    2.87
  -6   6  -4    8.90    2.72
  -6   6  -5    1.63    1.62
  -6   6  -5    0.67    1.35
  -6   6  -6   12.49    3.13
  -6   6  -6    9.35    2.95
  -6   6  -7   85.51    7.64
  -6   6  -7   82.65    7.20
  -6   6  -8   26.89    4.50
  -6   6  -8   26.82    4.13
  -6   6  -9    0.92    1.57
  -6   6 -10   -0.28    1.58
  -6   6 -11   80.03    7.05
  -6   6 -12    5.50    2.02
  -6   6 -13   33.29    4.20
  -6   6 -14   20.30    3.11
  -6   6 -15  219.44    8.89
  -6   5  13    2.08    1.33
  -6   5  12   25.99    3.34
  -6   5  12   20.88    2.84
  -6   5  11   30.80    3.99
  -6   5  11   31.63    3.86
  -6   5  10    3.02    1.88
  -6   5  10   -0.16    1.21
  -6   5   9    3.26    2.08
  -6   5   9    4.72    2.05
  -6   5   8    9.59    2.74
  -6   5   8    8.33    2.79
  -6   5   7    5.30    2.41
  -6   5   7    6.02    2.42
  -6   5   7    4.19    1.96
  -6   5   6   92.98    8.03
  -6   5   6   95.94    7.07
  -6   5   6   93.98    7.59
  -6   5   6   97.63    8.11
  -6   5   5  449.96   16.91
  -6   5   5  466.80   17.71
  -6   5   5  452.77   17.69
  -6   5   4  153.50   10.11
  -6   5   4  147.28   10.03
  -6   5   4  135.25    9.81
  -6   5   3  481.60   17.91
  -6   5   3  474.15   17.89
  -6   5   3  504.19   18.72
  -6   5   2    8.94    2.62
  -6   5   2    9.71    2.93
  -6   5   2    9.87    2.78
  -6   5   1  101.49    8.39
  -6   5   1  102.17    8.39
  -6   5   0   32.82    4.77
  -6   5   0   47.46    5.75
  -6   5  -1    2.43    1.55
  -6   5  -1   -0.32    1.42
  -6   5  -2    4.20    1.93
  -6   5  -2    3.67    2.11
  -6   5  -3    3.54    2.16
  -6   5  -3    2.44    1.66
  -6   5  -4    7.17    2.57
  -6   5  -4    6.55    2.56
  -6   5  -5   13.04    3.22
  -6   5  -5    9.69    2.90
  -6   5  -6    5.36    1.98
  -6   5  -6    5.19    2.28
  -6   5  -7   31.20    4.81
  -6   5  -7   37.94    5.04
  -6   5  -8   58.58    6.48
  -6   5  -8   48.59    5.64
  -6   5  -9   30.78    4.92
  -6   5 -10   15.59    3.58
  -6   5 -11    6.52    2.87
  -6   5 -12  229.38   11.98
  -6   5 -13   82.39    7.05
  -6   5 -14    5.74    2.09
  -6   5 -15   16.93    2.92
  -6   5 -16   68.07    4.98
  -6   4  13   10.39    2.18
  -6   4  12    7.78    1.87
  -6   4  12    8.08    2.17
  -6   4  11    1.64    1.33
  -6   4  11    0.96    1.39
  -6   4  10   18.94    3.56
  -6   4  10   16.69    3.46
  -6   4   9    9.69    2.90
  -6   4   9    8.85    2.72
  -6   4   8  271.94   13.57
  -6   4   8  272.32   13.31
  -6   4   7  322.61   15.06
  -6   4   7  311.15   14.49
  -6   4   7  287.69   12.57
  -6   4   6  114.32    9.03
  -6   4   6  115.33    8.41
  -6   4   6   99.62    7.64
  -6   4   5  266.91   13.63
  -6   4   5  283.80   14.02
  -6   4   5  260.82   12.96
  -6   4   5  232.55   11.74
  -6   4   4  160.54   10.71
  -6   4   4  156.39   10.48
  -6   4   4  152.94   10.07
  -6   4   4  142.09    9.19
  -6   4   3 1042.74   26.57
  -6   4   3 1116.75   27.85
  -6   4   3 1056.81   26.45
  -6   4   2   24.35    4.00
  -6   4   2   32.26    4.85
  -6   4   2   31.88    4.88
  -6   4   2   31.34    4.78
   6  -4  -2   25.11    7.05
  -6   4   1    2.45    1.91
  -6   4   1   -0.36    1.44
  -6   4   0   12.32    3.05
   6  -4   0    4.78    3.50
  -6   4   0    9.33    2.74
  -6   4  -1   41.52    5.25
  -6   4  -1   44.39    5.41
   6  -4   1   34.64    8.23
  -6   4  -2    7.23    2.47
  -6   4  -2   11.66    3.00
   6  -4   2    9.13    5.03
  -6   4  -3   15.29    3.36
   6  -4   3   11.08    5.56
  -6   4  -3   16.95    3.25
  -6   4  -4    3.50    2.16
  -6   4  -4    0.86    1.13
  -6   4  -5    1.13    1.36
  -6   4  -5    4.90    2.14
  -6   4  -6    1.27    1.62
  -6   4  -6    2.34    1.87
  -6   4  -7    6.14    2.35
  -6   4  -7    2.70    1.85
  -6   4  -8   28.22    4.46
  -6   4  -8   25.60    4.44
  -6   4  -9   84.07    7.25
  -6   4  -9   78.30    7.58
  -6   4 -10   52.91    6.22
  -6   4 -11    7.26    2.81
  -6   4 -12    3.73    2.41
   6  -4  13    1.95    1.33
  -6   4 -13    0.50    1.53
   6  -4  14   87.45    6.68
  -6   4 -14  100.78    7.83
   6  -4  15   52.06    4.90
  -6   4 -15   66.74    5.97
  -6   4 -16   53.49    4.91
  -6   4 -17   24.28    2.94
  -6   3  14   13.31    2.15
  -6   3  13   46.30    4.57
  -6   3  12   13.77    2.61
  -6   3  12   15.44    2.98
  -6   3  11   26.41    3.88
  -6   3  11   20.64    3.54
  -6   3  10    1.12    1.51
  -6   3  10    3.48    2.25
  -6   3   9   48.87    5.75
  -6   3   9   48.86    6.39
  -6   3   9   46.13    5.58
  -6   3   8    2.89    2.25
  -6   3   8    4.77    2.92
  -6   3   8    4.09    2.17
  -6   3   7   12.40    3.11
  -6   3   7   11.16    3.11
  -6   3   7   13.05    3.31
  -6   3   7   11.32    3.62
  -6   3   6  105.22    8.24
  -6   3   6  109.80    9.47
  -6   3   6   99.77    8.52
  -6   3   6   97.56    7.69
  -6   3   6  115.25    8.99
  -6   3   5  145.53   10.06
  -6   3   5  174.04   10.95
  -6   3   5  143.70    9.51
  -6   3   5  144.68    9.62
  -6   3   4  406.38   15.95
  -6   3   4  448.28   17.38
  -6   3   4  417.53   16.98
  -6   3   4  408.27   16.01
  -6   3   3   32.79    4.66
  -6   3   3   38.17    5.11
  -6   3   3   39.05    5.25
  -6   3   3   42.39    5.39
   6  -3  -3   24.00    6.75
  -6   3   2   31.57    4.48
  -6   3   2   34.13    4.90
  -6   3   2   28.64    4.60
  -6   3   2   31.64    4.55
   6  -3  -2   34.18    7.92
  -6   3   1   71.57    6.50
  -6   3   1   81.60    7.48
  -6   3   1   78.71    7.16
  -6   3   1   81.49    7.27
   6  -3  -1   72.88   12.07
  -6   3   0   46.65    5.53
  -6   3   0   44.72    5.13
  -6   3   0   50.96    5.77
   6  -3   0   49.87    9.96
  -6   3  -1   88.79    7.48
  -6   3  -1   72.41    6.38
  -6   3  -1   87.04    7.44
   6  -3   1   89.44   13.04
  -6   3  -2  121.76    8.65
   6  -3   2  112.82   14.37
  -6   3  -2  100.85    7.92
   6  -3   3    4.05    3.62
  -6   3  -3    0.46    1.22
  -6   3  -3    1.22    1.16
  -6   3  -3    4.00    1.85
  -6   3  -4    8.33    2.45
  -6   3  -4    5.97    2.36
  -6   3  -5   72.53    6.95
   6  -3   5   84.41   13.04
  -6   3  -5   83.25    7.38
  -6   3  -6   27.45    4.28
   6  -3   6   29.20    7.83
  -6   3  -6   25.24    4.20
  -6   3  -7   67.48    6.76
   6  -3   7   69.35   11.70
  -6   3  -7   68.44    6.71
  -6   3  -8   56.31    6.37
  -6   3  -8   59.84    6.39
  -6   3  -9   57.08    6.20
  -6   3  -9   59.53    6.67
  -6   3 -10  175.30   11.25
  -6   3 -11  437.51   17.63
   6  -3  11  392.03   15.52
  -6   3 -12  118.66    9.16
   6  -3  12  100.04    7.90
  -6   3 -13   10.28    2.90
   6  -3  13    8.30    2.59
  -6   3 -14   15.73    3.54
   6  -3  14   12.99    2.92
  -6   3 -15   92.70    7.50
   6  -3  15   74.31    6.33
  -6   3 -16   64.86    5.83
   6  -3  16   57.47    5.28
  -6   3 -17    9.27    2.05
  -6   2  13   29.94    3.77
  -6   2  12    1.38    1.26
  -6   2  12    0.73    1.78
  -6   2  11    1.33    1.57
  -6   2  11    1.01    1.33
  -6   2  10   16.97    3.36
  -6   2  10   21.67    4.03
  -6   2   9   68.75    6.94
  -6   2   9   71.80    7.69
  -6   2   9   73.82    7.09
  -6   2   8   23.95    4.14
  -6   2   8   19.89    3.81
  -6   2   8   22.79    4.24
  -6   2   8   20.97    4.42
  -6   2   7   92.37    8.23
  -6   2   7   82.31    8.41
  -6   2   7   86.05    7.58
  -6   2   7   87.95    7.77
  -6   2   6  117.40    9.17
  -6   2   6  123.13   10.11
  -6   2   6  112.96    8.65
  -6   2   6  119.30    9.03
  -6   2   5  112.73    8.66
  -6   2   5  112.79    9.49
  -6   2   5  111.80    8.80
  -6   2   5   95.26    7.58
  -6   2   5  116.73    8.92
  -6   2   4  246.05   12.81
  -6   2   4  230.32   12.15
  -6   2   4  247.24   13.79
  -6   2   4  217.05   12.02
  -6   2   4  221.56   11.63
  -6   2   3  201.37   11.45
  -6   2   3  175.35   10.40
  -6   2   3  181.64   11.56
  -6   2   3  186.13   11.00
  -6   2   3  183.03   10.63
   6  -2  -3  155.27   16.71
  -6   2   2  111.62    8.44
  -6   2   2  107.32    8.09
  -6   2   2   98.22    8.31
  -6   2   2  124.12    8.89
  -6   2   2  104.86    8.06
   6  -2  -2   99.45   13.21
  -6   2   1   28.18    4.09
   6  -2  -1   42.76    8.82
  -6   2   1   34.76    4.90
  -6   2   1   32.10    4.54
  -6   2   1   41.32    5.20
  -6   2   0   -0.29    1.30
  -6   2   0    1.49    1.45
  -6   2   0   -0.54    1.10
  -6   2   0   -3.13    2.40
  -6   2  -1    0.77    1.23
  -6   2  -1    2.49    1.54
  -6   2  -1    2.71    1.53
  -6   2  -1    3.79    2.73
  -6   2  -2    6.44    2.07
  -6   2  -2    6.32    2.25
  -6   2  -2    2.51    1.33
  -6   2  -2    8.76    3.77
  -6   2  -3    0.73    1.48
  -6   2  -3    3.06    2.70
  -6   2  -3   -2.09    1.25
  -6   2  -4   56.74    5.99
  -6   2  -4   62.08    9.92
  -6   2  -4   46.65    5.26
  -6   2  -5   31.09    4.48
  -6   2  -5   39.06    5.03
   6  -2   6    3.57    3.48
  -6   2  -6    5.44    2.30
  -6   2  -6    3.91    1.82
  -6   2  -7  211.55   11.79
   6  -2   7  206.98   20.67
  -6   2  -7  224.00   11.90
  -6   2  -8   25.54    4.39
   6  -2   8   26.30    7.27
  -6   2  -8   22.56    3.92
  -6   2  -9   20.29    3.84
  -6   2  -9   13.97    3.13
   6  -2   9   10.97    4.75
  -6   2 -10    1.80    1.56
  -6   2 -10    1.18    1.74
   6  -2  10   -2.34    1.45
  -6   2 -11  183.12   11.44
   6  -2  11  191.71   11.15
  -6   2 -12  104.74    8.76
   6  -2  12  102.02    8.21
  -6   2 -13  251.60   13.29
   6  -2  13  225.83   12.15
  -6   2 -14    2.18    1.89
   6  -2  14    0.63    1.40
  -6   2 -15    9.21    2.78
   6  -2  15    9.27    2.64
  -6   2 -16   14.20    3.16
   6  -2  16    9.32    2.50
  -6   2 -17  111.54    7.27
  -6   2 -18    1.07    0.87
  -6   1  14    1.69    1.39
  -6   1  13   33.18    4.62
  -6   1  13   35.61    4.15
  -6   1  12   51.05    6.00
  -6   1  12   49.14    5.21
  -6   1  11  263.68   12.58
  -6   1  11  280.47   14.47
  -6   1  11  262.54   12.13
  -6   1  10  112.40    8.59
  -6   1  10  124.70   10.00
  -6   1  10  126.85    8.97
  -6   1   9   77.70    7.13
  -6   1   9   63.80    6.73
  -6   1   9   63.77    7.26
  -6   1   9   64.21    6.66
  -6   1   8    2.08    1.98
  -6   1   8    4.13    2.28
  -6   1   8    4.36    2.34
  -6   1   8    4.17    2.12
  -6   1   7  390.58   16.00
  -6   1   7  413.70   16.94
  -6   1   7  444.17   19.06
  -6   1   7  417.83   17.19
  -6   1   6  169.32   10.59
  -6   1   6  167.44   10.63
  -6   1   6  189.80   12.31
  -6   1   6  178.00   11.08
  -6   1   5   23.84    4.23
  -6   1   5   24.47    4.40
  -6   1   5   20.01    3.81
  -6   1   5   23.58    4.46
  -6   1   4  284.73   13.52
  -6   1   4  263.40   12.79
   6  -1  -4  203.70   18.66
  -6   1   4  248.23   12.76
  -6   1   4  223.63   11.40
  -6   1   4  264.46   14.02
  -6   1   3    0.77    1.17
  -6   1   3    1.93    1.70
  -6   1   3    1.10    1.52
  -6   1   3    1.57    1.33
  -6   1   3    1.66    1.71
  -6   1   3   -1.45    2.16
  -6   1   2   25.08    4.04
  -6   1   2   25.85    4.18
  -6   1   2   22.94    3.93
  -6   1   2   25.58    3.80
  -6   1   2   17.84    3.43
  -6   1   2   20.61    5.85
  -6   1   1   63.01    6.11
  -6   1   1   58.22    6.08
  -6   1   1   63.68    6.31
  -6   1   1   61.13    6.08
  -6   1   1   56.16    9.26
  -6   1   0   24.06    3.88
  -6   1   0   23.47    3.71
  -6   1   0   26.01    4.00
  -6   1   0   24.57    6.12
  -6   1  -1   97.89    7.62
  -6   1  -1   98.15   12.01
  -6   1  -1   98.56    7.71
  -6   1  -2    2.47    1.48
  -6   1  -2    2.55    2.36
  -6   1  -2    2.49    1.31
  -6   1  -3   50.66    5.49
  -6   1  -3   50.67    8.49
  -6   1  -3   40.09    4.82
  -6   1  -4  229.51   11.52
  -6   1  -4  212.61   11.11
  -6   1  -5   16.34    3.37
  -6   1  -5   22.46    5.56
  -6   1  -5   21.88    3.78
  -6   1  -6   33.32    4.64
  -6   1  -6   33.27    7.00
  -6   1  -6   33.53    4.68
  -6   1  -7   14.14    4.73
  -6   1  -7   12.16    2.98
  -6   1  -7   12.63    2.96
  -6   1  -8   87.88    7.57
  -6   1  -8  121.29    8.99
   6  -1   9   24.55    3.90
  -6   1  -9   29.63    4.64
  -6   1  -9   25.91    4.21
  -6   1 -10   20.08    3.92
  -6   1 -10   21.82    4.02
   6  -1  10   21.23    3.90
  -6   1 -11    2.34    1.88
   6  -1  11   -0.43    1.26
  -6   1 -12  159.18   10.77
   6  -1  12  156.38   10.34
  -6   1 -13   18.64    4.01
   6  -1  13   19.27    3.84
  -6   1 -14    0.42    1.69
   6  -1  14    0.14    1.22
  -6   1 -15    0.38    2.06
   6  -1  15    0.76    1.44
  -6   1 -16   15.90    3.26
   6  -1  16   15.60    3.30
  -6   1 -17    1.10    1.33
  -6   1 -18   -1.03    1.03
  -6   0  15    4.58    1.68
  -6   0  14  189.47    9.88
  -6   0  13    5.97    2.28
  -6   0  13    6.80    1.87
  -6   0  12    0.34    1.25
  -6   0  12    0.52    1.62
  -6   0  11   18.45    3.47
  -6   0  11   16.55    3.83
  -6   0  10   38.25    5.09
  -6   0  10   35.67    4.94
  -6   0  10   32.32    5.27
  -6   0   9  151.41   10.09
  -6   0   9  158.40   10.34
  -6   0   9  156.84    9.90
  -6   0   9  168.61   11.85
  -6   0   8    8.34    2.69
  -6   0   8   10.31    3.13
  -6   0   8    8.76    2.91
  -6   0   8    8.11    3.18
  -6   0   7  167.23   10.87
  -6   0   7  171.65   10.86
  -6   0   7  169.63   10.59
  -6   0   7  166.29   11.70
  -6   0   6  117.05    9.00
  -6   0   6  106.40    8.52
  -6   0   6  108.81    8.43
  -6   0   6  102.93    9.04
  -6   0   5  222.40   12.26
  -6   0   5  225.53   12.15
  -6   0   5  227.95   11.93
  -6   0   5  220.18   12.93
  -6   0   4   -0.29    1.31
  -6   0   4    2.03    1.62
  -6   0   4    1.38    1.70
  -6   0   4    1.60    1.50
  -6   0   4   -0.27    1.39
  -6   0   3  239.19   11.87
  -6   0   3  234.25   12.04
  -6   0   3  231.32   12.00
  -6   0   3  183.60   10.27
  -6   0   3  192.04   11.41
  -6   0   3  227.78   18.43
  -6   0   2   75.94    6.71
  -6   0   2   72.90    6.68
  -6   0   2   71.67    6.69
  -6   0   2   66.61    6.27
  -6   0   2   69.93   10.05
  -6   0   1    1.01    1.35
  -6   0   1   -4.14    1.96
  -6   0   1    0.84    1.72
  -6   0   1    0.60    1.07
  -6   0   1    0.04    1.93
  -6   0   0  588.18   18.67
  -6   0   0  539.80   17.42
  -6   0   0  535.02   17.44
  -6   0   0  580.01   28.76
  -6   0  -1   72.53    6.49
  -6   0  -1   60.51    9.22
  -6   0  -1   62.19    6.10
  -6   0  -2  261.34   12.03
  -6   0  -2  234.77   17.86
  -6   0  -3  159.08    9.51
  -6   0  -3  150.18   14.54
  -6   0  -3  138.41    8.95
  -6   0  -4  441.05   15.59
  -6   0  -4  594.45   18.33
  -6   0  -4  596.90   29.06
  -6   0  -4  447.09   15.83
  -6   0  -5   55.73    5.71
  -6   0  -5   66.35    9.86
  -6   0  -5   72.45    6.48
  -6   0  -6   -2.85    2.38
  -6   0  -6   -0.01    1.31
  -6   0  -6    1.27    1.24
  -6   0  -7   21.35    3.84
  -6   0  -7   16.64    3.23
  -6   0  -7   12.90    4.61
  -6   0  -8  114.96    8.70
  -6   0  -8  112.72    8.37
  -6   0  -8  101.74   12.37
   6   0   8   85.69    7.19
  -6   0  -9   25.54    4.28
  -6   0  -9   26.02    4.15
  -6   0  -9   18.50    5.30
   6   0   9   24.17    3.93
  -6   0 -10   16.55    3.47
  -6   0 -10   13.48    3.30
   6   0  10   20.63    3.77
  -6   0 -11   -0.18    1.02
  -6   0 -11   -0.55    1.28
  -6   0 -11    0.20    1.49
   6   0  11   -1.75    1.74
  -6   0 -12   59.82    6.33
  -6   0 -12   65.65    6.96
   6   0  12   68.66    6.95
  -6   0 -13   35.29    4.89
  -6   0 -13   37.36    5.46
   6   0  13   36.39    5.25
  -6   0 -14    3.69    2.41
  -6   0 -14   -2.02    1.92
   6   0  14    2.44    1.86
  -6   0 -15   17.47    3.44
  -6   0 -15   20.67    3.96
   6   0  15   19.26    3.73
  -6   0 -16   17.60    3.26
  -6   0 -16   17.56    3.47
   6   0  16   17.54    3.57
  -6   0 -17   13.28    2.96
  -6   0 -18   60.64    5.22
  -6  -1  15    1.12    0.95
  -6  -1  14   55.96    5.58
  -6  -1  13   43.68    5.42
  -6  -1  12   29.12    3.97
  -6  -1  12   25.03    4.37
  -6  -1  12   34.46    4.68
  -6  -1  11  215.93   11.19
  -6  -1  11  219.33   11.69
  -6  -1  11  219.55   13.04
  -6  -1  10    8.45    2.54
  -6  -1  10   11.24    2.86
  -6  -1  10    8.98    2.85
  -6  -1  10    7.62    2.93
  -6  -1   9   67.96    6.75
  -6  -1   9   57.74    6.30
  -6  -1   9   53.86    6.28
  -6  -1   9   60.53    6.35
  -6  -1   9   66.53    7.57
  -6  -1   8   16.44    3.56
  -6  -1   8   13.33    3.28
  -6  -1   8   15.88    3.62
  -6  -1   8   10.97    2.96
  -6  -1   8   14.34    3.57
  -6  -1   7   88.64    7.92
  -6  -1   7   78.66    7.37
  -6  -1   7   86.15    7.84
  -6  -1   7   85.81    7.55
  -6  -1   7   86.16    8.44
  -6  -1   6  129.31    9.41
  -6  -1   6  123.91    9.08
  -6  -1   6  123.96    8.92
  -6  -1   6  125.40    9.90
  -6  -1   5   78.82    7.34
  -6  -1   5   80.82    7.32
  -6  -1   5   84.47    7.20
  -6  -1   5   83.43    7.95
  -6  -1   4    8.86    2.59
  -6  -1   4    7.45    2.45
  -6  -1   4    7.77    3.74
  -6  -1   4    9.38    2.78
  -6  -1   4    8.08    2.41
  -6  -1   3   92.15    7.27
  -6  -1   3   92.61    7.63
  -6  -1   3   85.08    7.36
  -6  -1   3   69.35    6.13
  -6  -1   3   69.28    6.88
  -6  -1   3   86.86   11.53
  -6  -1   2    9.44    2.40
  -6  -1   2    9.89    2.62
  -6  -1   2    8.03    2.46
  -6  -1   2    5.59    1.95
  -6  -1   2   10.88    4.32
  -6  -1   1   15.21    3.06
  -6  -1   1   15.45    3.04
  -6  -1   1   13.90    2.81
  -6  -1   1   10.22    4.24
  -6  -1   0    4.21    1.79
  -6  -1   0    0.88    1.91
  -6  -1   0    3.68    1.86
  -6  -1  -1    4.01    1.79
  -6  -1  -1    3.66    2.60
  -6  -1  -1    0.87    1.13
  -6  -1  -2    1.95    1.37
  -6  -1  -2   -0.67    2.26
  -6  -1  -2   -3.10    1.72
  -6  -1  -3    2.73    1.54
  -6  -1  -3   -1.14    2.53
  -6  -1  -3    1.84    1.32
  -6  -1  -4   45.83    5.07
  -6  -1  -4   46.49    8.22
  -6  -1  -4   42.57    4.89
  -6  -1  -5   38.06    4.75
  -6  -1  -5   43.01    7.71
  -6  -1  -5   49.94    5.38
  -6  -1  -6    8.90    2.57
  -6  -1  -6   13.65    4.61
  -6  -1  -6    9.08    2.62
  -6  -1  -7   32.17    4.64
  -6  -1  -7   40.72    7.75
  -6  -1  -7   37.25    4.83
  -6  -1  -8   31.87    4.60
  -6  -1  -8   23.35    3.95
  -6  -1  -8   28.61    6.55
  -6  -1  -9  269.53   13.30
  -6  -1  -9  247.62   18.92
   6   1   9  278.12   13.27
   6   1  10    2.71    1.86
  -6  -1 -10   -0.36    1.29
  -6  -1 -10    0.41    1.33
  -6  -1 -10    1.27    1.36
   6   1  11   21.14    4.04
  -6  -1 -11   22.03    4.17
  -6  -1 -11   18.41    3.54
  -6  -1 -11   18.79    3.62
   6   1  12  172.70   11.08
  -6  -1 -12  175.14   11.18
  -6  -1 -12  171.96   10.85
   6   1  13   20.38    4.02
  -6  -1 -13   17.71    3.79
  -6  -1 -13   12.49    3.06
   6   1  14  127.94    9.55
  -6  -1 -14  135.72    9.61
  -6  -1 -14  144.62   10.26
  -6  -1 -15   46.01    5.55
  -6  -1 -15   50.48    5.93
  -6  -1 -16    4.16    1.98
  -6  -1 -16    8.42    2.62
  -6  -1 -17   -2.33    1.65
  -6  -1 -18   34.87    4.10
   6   1  18   26.02    3.12
  -6  -1 -19    2.20    0.96
  -6  -2  15    7.57    2.01
  -6  -2  14   41.23    4.77
  -6  -2  14   32.72    3.79
  -6  -2  13   19.34    3.67
  -6  -2  13   24.15    3.95
  -6  -2  12   20.06    3.99
  -6  -2  12   27.00    4.60
  -6  -2  11  126.91    9.90
  -6  -2  11  120.46    8.98
  -6  -2  10  260.16   12.43
  -6  -2  10  297.86   14.46
  -6  -2  10  308.16   13.36
  -6  -2  10  281.26   15.05
  -6  -2   9   41.84    5.38
  -6  -2   9   32.89    4.69
  -6  -2   9   39.35    5.47
  -6  -2   9   45.20    5.50
  -6  -2   9   39.37    5.85
  -6  -2   8    0.25    1.55
  -6  -2   8   -1.98    1.73
  -6  -2   8    0.12    1.31
  -6  -2   8   -0.27    2.19
  -6  -2   8    1.03    1.88
  -6  -2   7  116.05    9.00
  -6  -2   7  104.61    8.30
  -6  -2   7   99.22    8.54
  -6  -2   7  105.59    8.64
  -6  -2   7   98.34    8.91
  -6  -2   6  175.37   10.96
  -6  -2   6  150.24   10.00
  -6  -2   6  159.00   10.28
  -6  -2   6  171.74   11.49
  -6  -2   5  245.69   12.86
  -6  -2   5  232.11   12.21
  -6  -2   5  203.32   11.52
  -6  -2   5  229.17   11.87
  -6  -2   5  229.93   13.00
  -6  -2   4  305.69   14.10
  -6  -2   4  237.70   12.23
  -6  -2   4  296.47   13.65
  -6  -2   4  297.24   13.33
  -6  -2   4  259.61   13.35
  -6  -2   4  258.62   19.64
  -6  -2   3    0.83    1.41
  -6  -2   3   -1.03    1.31
  -6  -2   3    6.69    3.65
  -6  -2   3    2.29    1.46
  -6  -2   3    3.82    1.84
  -6  -2   2  309.37   13.09
  -6  -2   2  214.88   11.36
  -6  -2   2  323.08   13.97
  -6  -2   2  222.90   10.93
  -6  -2   2  329.94   22.32
  -6  -2   1    8.73    2.52
  -6  -2   1    7.20    2.19
  -6  -2   1    4.69    1.57
  -6  -2   1   11.06    4.15
  -6  -2   0  196.48   10.42
  -6  -2   0  247.02   18.95
  -6  -2   0  237.27   11.76
  -6  -2  -1  191.53   10.26
  -6  -2  -1  212.46   17.36
  -6  -2  -1  199.63   10.76
  -6  -2  -2  537.93   17.25
  -6  -2  -2  529.84   17.60
  -6  -2  -3  136.39    8.69
  -6  -2  -3  167.10   15.23
  -6  -2  -3  143.06    9.08
  -6  -2  -4   27.43    6.23
  -6  -2  -4   30.94    4.13
  -6  -2  -5  295.84   20.52
  -6  -2  -5  315.34   13.21
  -6  -2  -6    0.10    1.00
  -6  -2  -6    1.17    1.61
  -6  -2  -6    2.65    1.57
  -6  -2  -7   25.25    3.94
  -6  -2  -7   27.18    6.35
  -6  -2  -7   25.68    4.09
  -6  -2  -8   14.71    3.33
  -6  -2  -8   11.32    2.79
  -6  -2  -8   14.11    4.65
  -6  -2  -9    1.62    1.53
  -6  -2  -9    4.28    1.94
  -6  -2  -9    0.11    1.50
   6   2   9    1.44    1.52
   6   2  10    9.18    4.20
  -6  -2 -10    4.59    2.15
  -6  -2 -10    4.07    2.11
  -6  -2 -11    0.19    1.51
  -6  -2 -11    0.24    1.42
  -6  -2 -11    1.39    1.66
  -6  -2 -12   68.13    6.73
  -6  -2 -12   74.79    7.36
  -6  -2 -12   68.30    7.10
  -6  -2 -13  137.51    9.94
  -6  -2 -13  152.28   10.51
  -6  -2 -14  209.91   12.20
  -6  -2 -14  231.46   12.89
  -6  -2 -15  172.96   10.80
  -6  -2 -15  152.74   10.24
  -6  -2 -16   14.41    3.32
  -6  -2 -16   11.99    3.02
  -6  -2 -17  104.72    7.73
  -6  -2 -18   20.00    3.11
   6   2  18   19.09    2.87
  -6  -2 -19   15.98    2.42
   6   2  19   15.65    2.30
  -6  -3  15    9.26    2.08
  -6  -3  14    6.56    2.03
  -6  -3  14    9.36    2.42
  -6  -3  13    9.67    3.15
  -6  -3  13    5.25    2.14
  -6  -3  12    2.92    2.77
  -6  -3  12   -0.40    1.69
  -6  -3  11    2.82    2.17
  -6  -3  11   -0.35    1.39
  -6  -3  10    1.20    1.97
  -6  -3  10    2.19    2.05
  -6  -3   9  101.30    8.75
  -6  -3   9   94.45    7.65
  -6  -3   9  108.80    9.50
  -6  -3   8    1.31    2.02
  -6  -3   8    7.06    3.02
  -6  -3   8    4.42    2.29
  -6  -3   7    4.75    1.85
  -6  -3   7    2.28    1.79
  -6  -3   7    5.51    2.34
  -6  -3   6   23.16    4.10
  -6  -3   6   23.39    4.41
  -6  -3   6   23.31    4.15
  -6  -3   5    0.51    1.36
  -6  -3   5    2.10    1.71
  -6  -3   5    2.79    1.95
  -6  -3   5    3.21    1.94
  -6  -3   4    7.16    2.34
  -6  -3   4    6.79    2.37
  -6  -3   4    7.33    2.42
  -6  -3   4    8.71    3.71
  -6  -3   4    4.57    1.94
  -6  -3   3    8.15    2.54
  -6  -3   3    5.52    2.20
  -6  -3   3    4.69    2.06
  -6  -3   3    5.76    2.20
  -6  -3   2    9.94    2.62
  -6  -3   2    7.24    2.27
  -6  -3   2   15.07    4.96
  -6  -3   2    9.60    2.52
  -6  -3   1   65.18    6.05
  -6  -3   1   69.15    6.54
  -6  -3   1   54.98    5.89
  -6  -3   1   45.42    4.97
  -6  -3   1   63.67    9.86
  -6  -3   0  111.89    8.16
  -6  -3   0   88.92    7.26
  -6  -3   0   87.19    6.91
  -6  -3   0  111.74   13.04
  -6  -3  -1  156.47    9.65
  -6  -3  -1  129.13    8.41
  -6  -3  -1  154.65   15.13
  -6  -3  -1  112.35    8.19
  -6  -3  -2   19.70    3.40
  -6  -3  -2   15.93    5.02
  -6  -3  -3  141.29    8.84
  -6  -3  -3  142.90   14.37
  -6  -3  -4   36.45    4.60
  -6  -3  -4   37.28    7.32
  -6  -3  -5   44.50    8.34
  -6  -3  -5   36.02    4.86
  -6  -3  -5   49.04    5.28
  -6  -3  -5   35.29    4.56
  -6  -3  -6    0.97    1.18
  -6  -3  -6    0.93    1.36
  -6  -3  -6    2.90    2.70
   6   3   6   -0.72    1.77
  -6  -3  -7  120.58    8.63
  -6  -3  -7  121.47   13.39
   6   3   7  123.80   13.12
  -6  -3  -7  113.63    8.29
  -6  -3  -8   84.67    7.38
  -6  -3  -8   80.62    7.03
  -6  -3  -8   76.37   10.90
   6   3   8   81.87   10.89
  -6  -3  -9   61.46    6.31
  -6  -3  -9   57.10    6.01
  -6  -3  -9   48.77    8.62
   6   3   9   48.60    8.97
  -6  -3 -10  182.86   11.06
  -6  -3 -10  172.08   10.49
  -6  -3 -11  238.88   12.69
  -6  -3 -11  226.02   12.26
   6   3  12   44.52    9.33
  -6  -3 -12   53.36    6.00
  -6  -3 -12   56.90    6.65
  -6  -3 -12   58.20    6.56
  -6  -3 -13  226.93   12.77
  -6  -3 -13  211.95   12.38
  -6  -3 -14  215.06   12.49
  -6  -3 -14  215.21   12.38
  -6  -3 -15   22.86    4.27
  -6  -3 -15   16.15    3.53
  -6  -3 -16   41.96    5.25
  -6  -3 -17  168.15    9.69
  -6  -3 -18    8.81    2.29
   6   3  18    8.11    2.02
  -6  -3 -19   37.08    3.66
   6   3  19   44.89    3.94
  -6  -4  15   15.23    2.41
  -6  -4  14   10.21    2.70
  -6  -4  14    7.31    2.19
  -6  -4  13   19.39    3.95
  -6  -4  13   12.74    2.99
  -6  -4  12  140.67    9.47
  -6  -4  12  135.51    9.52
  -6  -4  11  126.63    9.36
  -6  -4  11  117.98    9.29
  -6  -4  10   48.92    6.08
  -6  -4  10   49.80    6.26
  -6  -4   9  197.17   12.21
  -6  -4   9  183.51   10.42
  -6  -4   9  190.16   12.34
  -6  -4   8    5.10    2.15
  -6  -4   8   10.19    3.32
  -6  -4   8    6.42    2.95
  -6  -4   7  473.82   19.26
  -6  -4   7  466.39   17.27
  -6  -4   6  168.35   11.16
  -6  -4   6  162.45   11.10
  -6  -4   6  157.40    9.99
  -6  -4   5    1.72    1.88
  -6  -4   5   -1.58    1.72
  -6  -4   5   -2.69    1.75
  -6  -4   4    0.50    1.57
  -6  -4   4   -4.94    3.30
  -6  -4   4   -2.07    1.66
  -6  -4   4   -1.31    1.40
  -6  -4   3    2.24    1.68
  -6  -4   3    0.30    1.49
  -6  -4   3    0.88    1.46
  -6  -4   2   96.65    8.14
  -6  -4   2  103.81   13.29
  -6  -4   2   96.02    7.48
  -6  -4   1   87.65    7.57
  -6  -4   1   64.20    5.84
  -6  -4   1   89.20   12.22
  -6  -4   1   76.12    6.61
  -6  -4   0   88.88    6.93
  -6  -4   0   97.93    8.01
  -6  -4  -1   12.08    2.64
  -6  -4  -1   14.02    5.02
  -6  -4  -1   11.69    2.87
  -6  -4  -2  331.88   13.69
  -6  -4  -2  358.49   14.95
  -6  -4  -3  166.63    9.67
  -6  -4  -3  188.50   17.03
  -6  -4  -3  155.04    9.92
  -6  -4  -4  152.94   15.43
  -6  -4  -4  147.33    9.11
  -6  -4  -4  125.12    8.93
  -6  -4  -5  266.72   20.45
  -6  -4  -5  262.75   12.25
  -6  -4  -5  215.83   11.07
  -6  -4  -5  241.10   12.47
  -6  -4  -6  371.58   14.81
  -6  -4  -6  390.99   15.15
  -6  -4  -6  418.83   25.55
   6   4   6  400.14   24.01
  -6  -4  -7    0.83    1.17
  -6  -4  -7    1.74    1.38
  -6  -4  -7    2.53    2.47
   6   4   7   -2.67    2.35
  -6  -4  -8  283.81   13.34
  -6  -4  -8  288.56   21.40
   6   4   8  307.04   22.23
  -6  -4  -8  302.81   13.69
  -6  -4  -9  878.39   37.08
   6   4   9  911.32   39.26
   6   4  10  446.92   28.17
  -6  -4 -10  440.76   16.93
  -6  -4 -11  128.10    9.40
   6   4  11  117.68   14.91
  -6  -4 -11  140.86    9.68
  -6  -4 -12  216.20   12.20
   6   4  12  146.43   17.01
  -6  -4 -13   24.45    4.37
  -6  -4 -14   40.08    5.38
  -6  -4 -15   95.55    8.09
  -6  -4 -16   15.19    3.25
  -6  -4 -17   16.34    3.25
   6   4  18   -0.39    1.14
  -6  -4 -18   -1.69    1.20
   6   4  19    1.50    1.15
  -6  -4 -19   -1.27    1.06
   6   4  20    7.44    1.57
  -6  -5  14   90.41    6.20
  -6  -5  14   82.73    6.11
  -6  -5  13    3.68    2.57
  -6  -5  13   -1.74    1.55
  -6  -5  12   81.24    7.28
  -6  -5  12   78.17    7.11
  -6  -5  11    9.19    3.14
  -6  -5  11    9.82    3.16
  -6  -5  10  140.24   10.02
  -6  -5  10  140.39   10.29
  -6  -5   9   25.47    4.83
  -6  -5   9   20.38    4.18
  -6  -5   8    2.59    1.36
  -6  -5   8    4.90    2.61
  -6  -5   8    5.06    2.58
  -6  -5   7    5.88    2.25
  -6  -5   7   10.73    3.11
  -6  -5   7   12.22    3.33
  -6  -5   6   19.98    4.25
  -6  -5   6    8.72    2.44
  -6  -5   5   14.02    3.69
  -6  -5   5   17.67    3.38
  -6  -5   4    0.69    1.47
  -6  -5   4    0.32    1.18
  -6  -5   4   -0.01    1.45
  -6  -5   3    3.09    1.91
  -6  -5   3    1.18    1.39
  -6  -5   2    4.74    2.54
  -6  -5   2    4.58    1.80
  -6  -5   1    8.89    2.64
  -6  -5   1    7.85    3.94
  -6  -5   1    8.61    2.53
  -6  -5   0   -2.46    1.40
  -6  -5   0    5.06    3.61
  -6  -5   0    3.77    1.85
  -6  -5  -1  247.37   11.71
  -6  -5  -1  286.99   21.75
  -6  -5  -1  290.02   13.74
  -6  -5  -2   66.48    6.20
  -6  -5  -2   80.12   11.25
  -6  -5  -2   74.59    7.02
  -6  -5  -3   32.49    4.44
  -6  -5  -3   31.04    7.27
  -6  -5  -3   30.01    4.50
  -6  -5  -4   22.20    6.02
  -6  -5  -4   19.13    3.35
  -6  -5  -4   14.21    2.96
  -6  -5  -4   15.25    3.39
  -6  -5  -5    2.45    2.72
  -6  -5  -5    4.19    1.96
  -6  -5  -5    2.76    1.52
  -6  -5  -5    2.06    1.57
  -6  -5  -6   49.25    9.25
  -6  -5  -6   58.07    6.32
  -6  -5  -6   52.24    5.63
  -6  -5  -6   56.37    5.90
  -6  -5  -7    0.48    1.23
  -6  -5  -7    0.16    1.00
   6   5   7   -1.33    2.72
  -6  -5  -8   63.00    6.34
  -6  -5  -8   60.43    6.31
  -6  -5  -8   48.11    9.05
   6   5   8   54.91    9.92
  -6  -5  -9   19.81    3.56
  -6  -5  -9   15.36    3.44
   6   5   9   15.07    5.54
  -6  -5  -9   12.59    4.79
  -6  -5 -10  263.40   13.28
   6   5  10  256.33   22.09
  -6  -5 -11   22.31    4.09
   6   5  11   20.76    6.60
  -6  -5 -12   29.98    4.82
  -6  -5 -13   20.70    3.96
  -6  -5 -14   26.69    4.44
  -6  -5 -15    4.73    2.20
  -6  -5 -16   31.13    4.51
  -6  -5 -17   12.28    2.78
   6   5  18    6.00    1.85
  -6  -5 -18    5.85    1.83
   6   5  19   27.53    3.23
  -6  -5 -19   22.84    2.74
   6   5  20   28.82    2.84
  -6  -6  14    3.66    1.65
  -6  -6  14    6.27    1.71
  -6  -6  13  116.09    7.57
  -6  -6  13  106.56    7.32
  -6  -6  12    7.22    2.99
  -6  -6  12    0.44    1.52
  -6  -6  11    5.71    2.86
  -6  -6  11   -0.89    1.63
  -6  -6  10   88.30    7.81
  -6  -6  10   82.35    7.71
  -6  -6   9    0.89    1.75
  -6  -6   9   -1.86    2.62
  -6  -6   8    3.56    2.54
  -6  -6   7   -3.72    1.93
  -6  -6   7   -0.15    2.00
  -6  -6   6    9.13    3.22
  -6  -6   6    4.87    1.61
  -6  -6   5    0.83    2.02
  -6  -6   4    7.07    2.66
  -6  -6   4    5.60    2.01
  -6  -6   3  237.76   12.97
  -6  -6   3  211.33   19.72
  -6  -6   3  208.69   10.79
  -6  -6   2    0.38    1.62
  -6  -6   2   -1.22    2.72
  -6  -6   2   -1.76    1.19
  -6  -6   1   61.46    6.49
  -6  -6   1   56.34   10.23
  -6  -6   1   52.92    5.49
  -6  -6   0   -0.80    0.82
  -6  -6   0   -1.30    2.51
  -6  -6   0    1.47    1.47
  -6  -6  -1  150.51    9.30
  -6  -6  -1  181.25   17.67
  -6  -6  -1  182.97   11.02
  -6  -6  -2   62.75    6.07
  -6  -6  -2   73.55   11.27
  -6  -6  -2   72.96    7.11
  -6  -6  -3   81.21   11.87
  -6  -6  -3   86.14    7.22
  -6  -6  -3   61.25    5.84
  -6  -6  -3   81.23    7.44
  -6  -6  -4   21.08    6.50
  -6  -6  -4   26.29    4.20
  -6  -6  -4   20.17    3.37
  -6  -6  -4   21.33    4.03
  -6  -6  -5    3.61    3.36
  -6  -6  -5    8.80    2.47
  -6  -6  -5    6.89    2.23
  -6  -6  -5    8.81    2.63
  -6  -6  -6   17.17    5.94
  -6  -6  -6   13.11    2.98
  -6  -6  -6   16.72    3.31
  -6  -6  -6   18.11    3.81
  -6  -6  -7  286.55   13.29
  -6  -6  -7  261.28   21.63
  -6  -6  -7  262.14   12.74
  -6  -6  -8  231.73   12.19
  -6  -6  -8  203.86   19.15
   6   6   8  198.03   19.34
  -6  -6  -9   24.85    4.18
   6   6   9   14.36    5.67
  -6  -6  -9   24.40    7.40
   6   6  10    6.78    3.99
  -6  -6 -10    4.61    2.45
   6   6  11   35.02    8.85
  -6  -6 -11   42.83    5.50
  -6  -6 -12   35.76    5.06
  -6  -6 -13   91.89    7.98
  -6  -6 -14   18.97    3.88
  -6  -6 -15   31.36    4.64
  -6  -6 -16   58.51    5.92
  -6  -6 -17   -1.34    1.43
   6   6  18   50.87    4.66
  -6  -6 -18   45.26    4.40
   6   6  19   -0.50    0.95
  -6  -7  13   85.35    6.11
  -6  -7  13   78.63    5.86
  -6  -7  12   10.61    2.93
  -6  -7  12    3.04    1.83
  -6  -7  11   36.13    5.06
  -6  -7  11   20.05    3.66
  -6  -7  10    5.34    2.51
  -6  -7  10    3.45    1.98
  -6  -7   9    5.17    2.14
  -6  -7   9    6.99    2.58
  -6  -7   8   -4.51    2.35
  -6  -7   7    1.34    1.84
  -6  -7   6   59.38    6.83
  -6  -7   5   81.33    7.94
  -6  -7   4  217.49   12.68
  -6  -7   3   85.00   13.14
  -6  -7   3   99.41    8.61
  -6  -7   2   66.87   11.58
  -6  -7   2   77.23    7.54
  -6  -7   1   91.58   13.63
  -6  -7   1   97.82    8.39
  -6  -7   0  714.08   36.94
  -6  -7   0  652.48   21.16
  -6  -7  -1   39.75    5.40
  -6  -7  -1   31.15    7.93
  -6  -7  -2   70.44    7.11
  -6  -7  -2   73.93   11.64
  -6  -7  -3  157.72   10.40
  -6  -7  -3  143.71    9.02
  -6  -7  -3  170.84   17.76
  -6  -7  -4  145.16   10.06
  -6  -7  -4  120.87    8.43
  -6  -7  -4  137.51   15.94
  -6  -7  -5   56.86    6.42
  -6  -7  -5   60.54    6.16
  -6  -7  -5   50.04    9.97
  -6  -7  -6  155.74   10.61
  -6  -7  -6  145.25   16.52
  -6  -7  -6  158.59    9.90
  -6  -7  -7   15.03    5.41
  -6  -7  -7   10.78    2.93
  -6  -7  -7    9.41    3.00
  -6  -7  -8    0.11    1.60
  -6  -7  -8    9.37    4.67
  -6  -7  -9   57.54    6.21
   6   7   9   39.88    9.02
  -6  -7  -9   33.75    7.93
   6   7  10    2.85    3.16
  -6  -7 -10   10.44    2.87
  -6  -7 -11   -0.18    1.71
  -6  -7 -12    4.99    2.35
  -6  -7 -13    1.85    1.58
  -6  -7 -14   12.41    3.18
  -6  -7 -15   -1.95    1.61
  -6  -7 -16    4.21    1.89
  -6  -7 -17   48.72    4.87
   6   7  17   47.05    4.72
   6   7  18    6.07    1.80
   6   7  19    4.36    1.43
  -6  -8  13    0.10    1.12
  -6  -8  13    0.90    0.95
  -6  -8  12   18.47    3.22
  -6  -8  12   13.84    2.68
  -6  -8  11   24.45    3.93
  -6  -8  11   15.48    3.13
  -6  -8  10   69.12    6.55
  -6  -8  10   68.82    6.57
  -6  -8   9   40.67    5.16
  -6  -8   8    0.92    1.69
  -6  -8   7   16.91    3.72
  -6  -8   6   39.38    5.04
  -6  -8   6   42.15    5.76
  -6  -8   6   42.52    5.85
  -6  -8   5    2.81    2.23
  -6  -8   5    1.41    1.30
  -6  -8   4    8.51    2.99
  -6  -8   3  295.59   14.83
  -6  -8   2    5.55    2.69
  -6  -8   2    2.25    2.53
  -6  -8   1  315.59   15.19
  -6  -8   1  259.57   23.30
  -6  -8   0  123.39    9.45
  -6  -8   0  118.15   15.72
  -6  -8  -1  111.95    8.96
  -6  -8  -1  116.70   15.42
  -6  -8  -2   92.67    8.16
  -6  -8  -2   90.93   13.60
  -6  -8  -3    1.16    1.60
  -6  -8  -3   -0.99    2.51
  -6  -8  -4  100.19    8.50
  -6  -8  -4   98.21    7.70
  -6  -8  -4   91.06   13.39
  -6  -8  -5   22.29    4.26
  -6  -8  -5   22.14    3.87
  -6  -8  -5   22.36    6.75
  -6  -8  -6   22.40    4.33
  -6  -8  -6   22.93    4.01
  -6  -8  -6   17.33    5.94
  -6  -8  -7   21.34    4.21
  -6  -8  -7   22.88    4.09
  -6  -8  -7   13.00    5.03
  -6  -8  -8  124.27    9.61
  -6  -8  -8  103.84   14.66
  -6  -8  -8  134.12    9.44
  -6  -8  -9   96.72    8.04
  -6  -8 -10    1.97    1.72
  -6  -8 -11  170.70   10.65
  -6  -8 -12   21.54    3.97
  -6  -8 -13   -1.36    1.65
  -6  -8 -14   20.33    3.73
  -6  -8 -15  103.18    7.62
   6   8  16   43.50    4.70
  -6  -8 -16   50.94    5.11
   6   8  17  117.60    6.97
   6   8  18    3.36    1.39
  -6  -8 -19   25.15    2.97
   6   8  19   28.76    2.82
  -6  -9  12   -0.67    0.87
  -6  -9  12   -1.28    1.20
  -6  -9  11    3.04    1.40
  -6  -9  11    9.03    2.20
  -6  -9  10    3.91    1.78
  -6  -9  10    7.56    2.53
  -6  -9   9   -0.32    1.39
  -6  -9   8   89.50    7.50
  -6  -9   7    7.74    2.55
  -6  -9   7    9.92    2.67
  -6  -9   6   23.23    4.18
  -6  -9   6   22.90    4.16
  -6  -9   6   22.12    3.78
  -6  -9   5   12.78    3.19
  -6  -9   5   18.34    3.84
  -6  -9   5   19.15    3.74
  -6  -9   4   82.63    7.96
  -6  -9   4   75.45    7.17
  -6  -9   3  157.39   10.87
  -6  -9   2  218.26   12.80
  -6  -9   1    1.68    1.93
  -6  -9   0   62.05   11.49
  -6  -9   0   80.55    7.82
  -6  -9  -1  303.98   25.61
  -6  -9  -1  338.76   15.81
  -6  -9  -2    7.81    4.43
  -6  -9  -2   13.68    3.38
  -6  -9  -3   -6.77    4.01
  -6  -9  -3    1.64    1.96
  -6  -9  -4   -2.27    2.80
  -6  -9  -4    4.48    2.35
  -6  -9  -5  108.57   15.31
  -6  -9  -5  121.43    9.64
  -6  -9  -6  125.00   16.10
  -6  -9  -6  152.49    9.93
  -6  -9  -6  146.45   10.50
  -6  -9  -7    5.69    2.36
  -6  -9  -7    6.60    2.92
  -6  -9  -8   27.96    4.50
  -6  -9  -8   30.49    5.16
  -6  -9  -9   47.96    5.82
  -6  -9  -9   43.39    5.90
  -6  -9 -10   46.21    5.70
  -6  -9 -10   38.95    5.62
  -6  -9 -11   19.85    3.87
   6   9  12    0.98    0.86
  -6  -9 -12    0.40    1.73
  -6  -9 -13    0.40    1.47
  -6  -9 -14    0.66    1.40
   6   9  15   84.05    6.21
   6   9  16    7.58    2.05
  -6  -9 -17   51.97    4.97
   6   9  17   45.01    4.07
  -6  -9 -18    1.06    0.97
   6   9  18    1.77    0.88
  -6 -10  11    1.15    1.05
  -6 -10  10   28.83    3.50
  -6 -10  10   27.42    3.49
  -6 -10   9   32.65    4.01
  -6 -10   8    0.92    1.34
  -6 -10   8   -1.44    1.04
  -6 -10   7    4.78    2.00
  -6 -10   7    3.31    1.70
  -6 -10   6   14.04    3.00
  -6 -10   6   17.44    3.54
  -6 -10   5  221.41   11.71
  -6 -10   5  229.25   12.55
  -6 -10   5  230.29   12.07
  -6 -10   4  277.76   13.57
  -6 -10   4  275.64   13.54
  -6 -10   4  289.89   14.35
  -6 -10   3  825.27   24.34
  -6 -10   2   12.14    3.42
  -6 -10   1  129.35    9.86
  -6 -10   0   29.28    4.82
  -6 -10  -1  189.19   11.86
  -6 -10  -2  124.98    9.59
  -6 -10  -3   31.88    4.96
  -6 -10  -4   47.08    6.09
  -6 -10  -5  198.38   12.12
  -6 -10  -6    2.84    1.66
  -6 -10  -7  491.66   19.10
  -6 -10  -8   71.14    7.40
  -6 -10  -9   85.18    8.00
  -6 -10 -10   15.76    3.67
  -6 -10 -11   29.76    4.94
   6  10  11   30.68    4.21
   6  10  12   13.79    2.67
  -6 -10 -12   12.06    3.41
   6  10  13   28.13    3.55
  -6 -10 -13   26.89    4.35
   6  10  14    3.95    1.55
  -6 -10 -14    5.29    2.23
   6  10  15    5.74    1.66
  -6 -10 -15    6.22    2.36
   6  10  16    1.24    0.82
  -6 -10 -16    2.64    1.48
  -6 -10 -17    0.85    0.93
  -6 -11   9   -0.41    0.76
  -6 -11   8    1.71    1.02
  -6 -11   8    6.52    1.79
  -6 -11   7    6.12    1.91
  -6 -11   7    6.02    1.83
  -6 -11   6   65.40    5.87
  -6 -11   6   61.04    5.59
  -6 -11   5  373.14   14.58
  -6 -11   5  354.10   13.74
  -6 -11   4   36.72    4.86
  -6 -11   4   36.68    5.00
  -6 -11   4   29.14    4.13
  -6 -11   3  118.36    8.67
  -6 -11   3  108.75    7.88
  -6 -11   3  121.11    9.08
  -6 -11   2   57.39    5.79
  -6 -11   2   54.37    6.25
  -6 -11   1    7.74    2.83
  -6 -11   0   14.98    3.54
  -6 -11  -1  135.18    9.73
  -6 -11  -2   22.93    4.13
  -6 -11  -3    2.88    2.15
  -6 -11  -4    0.02    1.51
  -6 -11  -5    1.31    1.66
  -6 -11  -6    8.51    2.91
  -6 -11  -7   78.59    7.51
  -6 -11  -8  166.15   10.72
  -6 -11  -9   26.28    4.41
   6  11   9   29.21    4.19
  -6 -11 -10   92.78    7.90
   6  11  10   93.50    7.20
  -6 -11 -11   20.92    3.83
   6  11  11   17.65    3.16
  -6 -11 -12   14.16    3.19
   6  11  12   13.53    2.62
  -6 -11 -13    0.08    1.23
  -6 -11 -14    7.80    2.10
  -6 -11 -15    0.67    1.35
  -6 -11 -16    3.10    1.25
  -6 -12   7  114.71    6.55
  -6 -12   6   53.49    4.95
  -6 -12   5   61.20    5.56
  -6 -12   4   78.84    6.57
  -6 -12   3   -0.90    1.24
  -6 -12   3    0.10    1.50
  -6 -12   2  114.11    8.30
  -6 -12   2  122.31    8.53
  -6 -12   1    0.30    1.46
   6  12  -1    0.39    1.19
  -6 -12   0  214.38   11.64
   6  12   0  209.27   10.40
  -6 -12  -1   34.64    4.88
  -6 -12  -2    6.81    2.48
  -6 -12  -3   -0.28    1.48
  -6 -12  -4   -1.05    1.56
  -6 -12  -5    5.93    2.03
   6  12   5    8.32    2.70
  -6 -12  -6   66.60    6.62
   6  12   6   73.74    6.57
  -6 -12  -7  131.98    9.14
   6  12   7  148.62    9.10
  -6 -12  -8   52.98    5.78
   6  12   8   51.63    5.43
  -6 -12  -9   -0.17    1.43
   6  12   9    4.06    1.64
   6  12  10   36.40    4.30
  -6 -12 -10   35.36    4.56
   6  12  11  111.23    6.98
  -6 -12 -11  110.23    7.69
   6  12  12   64.27    4.96
  -6 -12 -12   70.00    5.94
  -6 -12 -13   38.57    4.16
  -6 -12 -14   -1.55    1.16
  -6 -13   6   39.19    3.66
  -6 -13   5   -0.74    0.92
  -6 -13   4    6.40    1.92
  -6 -13   3    4.27    1.71
  -6 -13   2  104.28    7.29
   6  13  -1   97.86    6.14
  -6 -13   1  107.37    7.27
  -6 -13   0   13.57    2.90
  -6 -13   0   11.52    2.60
   6  13   0    9.01    2.14
  -6 -13  -1   14.78    2.86
   6  13   1   14.19    2.70
  -6 -13  -2  132.80    8.38
   6  13   2  140.42    8.28
  -6 -13  -3   13.65    2.94
   6  13   3   10.91    2.67
  -6 -13  -4   45.69    4.98
   6  13   4   57.49    5.47
  -6 -13  -5   46.10    5.11
   6  13   5   56.02    5.42
  -6 -13  -6    9.82    2.57
   6  13   6   15.63    2.95
  -6 -13  -7   -0.50    1.08
   6  13   7    1.18    1.56
  -6 -13  -8   13.37    2.80
   6  13   8   15.17    2.86
  -6 -13  -9   28.38    3.69
   6  13   9   29.32    3.75
  -6 -13 -10    0.61    0.89
   6  13  10    0.86    0.99
  -6 -13 -11    3.02    1.69
   6  13  11    3.00    1.32
   6  13  12    9.35    1.63
  -6 -13 -12    8.08    1.72
  -6 -14   4    0.56    0.82
  -6 -14   3   16.29    2.58
  -6 -14   2   60.85    4.96
  -6 -14   1    0.27    0.99
  -6 -14   0  126.27    7.58
   6  14   0   93.53    5.49
  -6 -14  -1   36.46    4.14
   6  14   1   34.89    3.62
  -6 -14  -2  104.08    7.02
   6  14   2   98.01    6.24
   6  14   3   20.69    3.04
   6  14   4    8.65    2.11
   6  14   5   28.74    3.53
   6  14   6   -0.07    0.99
   6  14   7   15.40    2.59
   6  14   8   18.11    2.74
   6  14   9   28.89    3.27
   6  14  10    0.65    0.86
   6  14  11   23.74    2.50
  -6 -15   1    4.44    1.25
  -6 -15   0    2.04    0.99
  -6 -15  -1    0.66    0.93
  -6 -15  -2   21.87    2.77
   6  15   2   22.79    2.50
   6  15   3    4.22    1.35
  -6 -15  -3    0.77    0.78
   6  15   4    1.22    1.05
  -6 -15  -4    1.23    0.93
   6  15   5   12.92    2.10
  -6 -15  -5    9.42    1.94
  -6 -15  -6   32.86    3.32
   6  15   6   52.21    4.03
   6  15   7    6.21    1.60
   6  15   8    6.51    1.43
  -7   9   3   26.45    2.85
  -7   9   2   -0.31    0.82
  -7   9   1    8.96    1.85
  -7   9   0    0.94    0.97
  -7   9  -1    5.66    1.68
  -7   9  -2   13.43    2.24
  -7   9  -3   25.39    3.02
  -7   9  -4   -0.28    0.52
  -7   8   6   10.78    2.03
  -7   8   5    3.86    1.32
  -7   8   5   -0.89    0.96
  -7   8   4  104.88    6.36
  -7   8   4  113.54    6.47
  -7   8   3    0.39    0.99
  -7   8   3    0.31    0.94
  -7   8   2   48.73    4.45
  -7   8   2   51.16    4.77
  -7   8   1   63.70    4.99
  -7   8   1   82.05    6.08
  -7   8   0   10.84    2.48
  -7   8  -1   18.67    3.12
  -7   8  -2   16.29    2.98
  -7   8  -3    1.97    1.57
  -7   8  -4    5.41    1.74
  -7   8  -5    2.61    1.27
  -7   8  -6   -0.34    0.72
  -7   8  -6    3.10    1.42
  -7   8  -7   33.03    3.45
  -7   8  -8  143.33    6.91
  -7   8  -9   15.14    2.19
  -7   7   8   20.63    2.69
  -7   7   7   22.35    2.96
  -7   7   6  233.35   10.03
  -7   7   6  181.60    7.84
  -7   7   5   18.47    3.09
  -7   7   5   21.22    3.01
  -7   7   4   16.40    2.82
  -7   7   4   21.30    3.38
  -7   7   3    2.96    1.53
  -7   7   3    0.38    1.29
  -7   7   2   -1.07    1.48
  -7   7   2   -0.16    1.26
  -7   7   1    0.49    1.42
  -7   7   1    1.76    1.43
  -7   7   0    8.47    2.41
  -7   7   0    5.73    1.97
  -7   7  -1   34.48    4.47
  -7   7  -2   -0.22    1.25
  -7   7  -3   24.69    3.84
  -7   7  -4  115.28    7.91
  -7   7  -5    5.55    1.97
  -7   7  -5    3.42    1.47
  -7   7  -6   53.54    5.05
  -7   7  -6   63.23    5.64
  -7   7  -7   -0.38    0.99
  -7   7  -7   -1.02    1.00
  -7   7  -8    0.50    0.99
  -7   7  -9   13.56    2.55
  -7   7 -10    3.93    1.48
  -7   7 -11  102.00    6.03
  -7   7 -12   -0.03    0.63
  -7   6   9   24.22    2.99
  -7   6   8   92.21    6.23
  -7   6   7   20.45    3.16
  -7   6   6    4.43    1.57
  -7   6   6    4.16    1.63
  -7   6   5  528.47   16.92
  -7   6   5  494.18   15.31
  -7   6   4    1.57    1.26
  -7   6   4    0.78    1.45
  -7   6   3  212.47   11.18
  -7   6   3  198.96   10.51
  -7   6   2  106.39    8.05
  -7   6   2  117.65    8.33
  -7   6   1    0.05    1.74
  -7   6   1   -0.73    1.25
  -7   6   0    0.36    1.87
  -7   6   0    0.79    1.53
  -7   6  -1  261.09   12.11
  -7   6  -1  290.26   13.36
  -7   6  -2   26.37    4.30
  -7   6  -3   72.46    6.88
  -7   6  -4    0.03    1.51
  -7   6  -5   36.04    4.47
  -7   6  -5   36.43    4.86
  -7   6  -6    0.09    1.16
  -7   6  -6    2.19    1.86
  -7   6  -7   29.01    4.13
  -7   6  -7   29.05    4.16
  -7   6  -8   99.58    7.40
  -7   6  -8  101.27    7.02
  -7   6  -9    3.14    1.72
  -7   6 -10    2.57    1.67
  -7   6 -11   56.64    5.13
  -7   6 -12    0.61    0.92
  -7   6 -13   68.93    4.91
  -7   5  10    1.87    1.04
  -7   5   9    0.12    1.05
  -7   5   8   37.72    4.41
  -7   5   7   25.19    3.93
  -7   5   6    7.12    2.16
  -7   5   6    9.37    2.74
  -7   5   5    8.54    2.26
  -7   5   5    8.79    2.71
  -7   5   4  201.26   11.33
  -7   5   4  200.70   10.75
  -7   5   3   34.67    4.89
  -7   5   3   29.46    4.34
  -7   5   2   85.76    7.54
  -7   5   2   90.87    7.62
  -7   5   1  295.86   13.95
  -7   5   1  284.61   13.57
  -7   5   0  480.90   17.54
  -7   5   0  532.56   18.62
  -7   5  -1   13.10    3.40
  -7   5  -1    8.40    2.51
  -7   5  -2    1.96    1.98
  -7   5  -2   -0.64    1.12
  -7   5  -3  156.83   10.18
  -7   5  -4   73.75    7.08
  -7   5  -5    2.99    2.00
  -7   5  -5    0.12    1.38
  -7   5  -6   -0.88    1.51
  -7   5  -6    1.35    1.75
  -7   5  -7    2.85    1.97
  -7   5  -7    3.66    1.79
  -7   5  -8    1.08    1.47
  -7   5  -8   -0.82    1.36
  -7   5  -9   16.97    3.39
  -7   5  -9   15.18    2.86
  -7   5 -10    7.80    2.35
  -7   5 -11    1.29    1.38
  -7   5 -12   78.47    6.27
  -7   5 -13    1.50    1.30
  -7   5 -14   61.46    4.86
  -7   4  11   15.81    2.29
  -7   4  10    7.35    2.03
  -7   4   9    7.60    2.09
  -7   4   8    1.75    1.27
  -7   4   8   91.39    6.39
  -7   4   7   12.58    3.17
  -7   4   7   96.67    6.84
  -7   4   6    0.43    1.36
  -7   4   6    1.90    1.66
  -7   4   5   -2.20    2.04
  -7   4   5   -0.09    0.98
  -7   4   4  180.23   10.38
  -7   4   4  184.76   11.11
  -7   4   4  154.11    8.89
  -7   4   3  192.73   11.16
  -7   4   3  211.30   12.06
  -7   4   3  170.00    9.50
  -7   4   2  238.80   12.85
  -7   4   2  243.62   12.61
  -7   4   1    7.90    2.62
  -7   4   1    3.69    2.07
  -7   4   0  218.25   12.15
  -7   4   0  242.10   12.75
  -7   4  -1   48.38    5.87
  -7   4  -1   53.78    6.11
  -7   4  -2   -0.39    1.91
  -7   4  -2   -2.22    1.49
  -7   4  -3   49.41    5.91
  -7   4  -4  107.75    8.58
  -7   4  -5  172.50   10.36
  -7   4  -5  192.25   11.42
  -7   4  -6    2.50    1.80
  -7   4  -6    1.92    1.48
  -7   4  -7   41.83    5.35
  -7   4  -7   41.97    5.36
  -7   4  -8    3.22    1.81
  -7   4  -8    2.26    1.57
  -7   4  -9    6.09    2.34
  -7   4  -9    2.23    1.68
  -7   4 -10   38.64    5.05
  -7   4 -10   28.49    4.00
  -7   4 -11    2.61    1.92
  -7   4 -12    9.98    2.66
  -7   4 -13   13.97    2.83
  -7   4 -14    1.13    1.29
  -7   4 -15   10.67    2.17
  -7   3  11    6.06    1.64
  -7   3  10   31.15    3.89
  -7   3   9   17.97    3.22
  -7   3   9   17.17    3.11
  -7   3   8   20.79    3.81
  -7   3   8   20.09    3.53
  -7   3   7    9.61    2.98
  -7   3   7   10.53    2.87
  -7   3   6  112.85    8.69
  -7   3   6  107.01    8.46
  -7   3   6   96.05    7.22
  -7   3   5   20.24    4.09
  -7   3   5   19.03    3.42
  -7   3   5   17.56    3.79
  -7   3   5   13.05    3.01
  -7   3   4  260.97   12.71
  -7   3   4  302.69   14.44
  -7   3   4  265.46   12.56
  -7   3   3  162.77   10.31
  -7   3   3  179.23   11.27
  -7   3   3  164.40   10.06
  -7   3   2  403.22   16.41
  -7   3   2  439.30   17.63
  -7   3   2  408.79   15.72
  -7   3   1  245.50   12.82
  -7   3   1  237.77   12.92
  -7   3   1  247.35   12.19
  -7   3   0   27.50    4.52
  -7   3   0   25.63    4.35
  -7   3   0   24.31    3.72
  -7   3  -1    1.88    1.54
  -7   3  -1    0.08    1.17
  -7   3  -1   -0.24    1.37
  -7   3  -2   23.70    4.11
  -7   3  -2   22.21    3.90
  -7   3  -2   19.88    3.59
  -7   3  -3   51.38    5.73
  -7   3  -3   48.61    5.91
  -7   3  -4    6.82    2.51
  -7   3  -5    2.15    1.57
  -7   3  -5    3.80    2.17
  -7   3  -6   88.90    7.69
  -7   3  -6   97.94    8.28
  -7   3  -7   10.48    2.88
  -7   3  -7   13.83    3.36
  -7   3  -8  245.29   12.93
  -7   3  -8  254.97   13.03
  -7   3  -9   11.06    3.23
  -7   3  -9    8.28    2.52
  -7   3 -10  122.85    9.07
  -7   3 -10  112.37    8.19
  -7   3 -11  354.72   15.15
  -7   3 -12  174.16   10.38
  -7   3 -13  290.69   12.89
  -7   3 -14   51.42    5.21
  -7   3 -15   29.22    3.85
  -7   3 -16   16.90    2.65
  -7   2  11   16.63    2.63
  -7   2  10   55.76    5.28
  -7   2  10  184.71    8.73
  -7   2   9   47.28    5.24
  -7   2   9   45.85    5.21
  -7   2   8   14.21    3.25
  -7   2   8   10.99    2.73
  -7   2   7    0.92    1.90
  -7   2   7    0.11    1.59
  -7   2   7    2.31    1.97
  -7   2   6  432.04   16.92
  -7   2   6  432.46   17.22
  -7   2   6  405.78   15.58
  -7   2   5   -5.14    2.51
  -7   2   5   -0.49    1.87
  -7   2   5   -1.50    1.42
  -7   2   4   -0.83    2.11
  -7   2   4   -2.63    1.74
  -7   2   4    0.58    1.92
  -7   2   3   89.17    8.05
  -7   2   3   89.50    7.59
  -7   2   3   87.02    7.53
  -7   2   2  185.29   11.44
  -7   2   2  179.24   10.96
  -7   2   2  182.25   10.74
  -7   2   1    3.66    2.07
  -7   2   1    3.74    2.13
  -7   2   1    4.75    2.11
  -7   2   0  146.63   10.04
  -7   2   0  130.44    9.43
  -7   2   0  143.27    9.40
  -7   2  -1   16.72    3.58
  -7   2  -1   20.32    3.96
  -7   2  -1   17.39    3.39
   7  -2   1   17.48    6.56
  -7   2  -2   22.36    4.07
  -7   2  -2   16.26    3.62
  -7   2  -2   20.71    3.65
   7  -2   2    8.02    4.14
  -7   2  -3   11.53    3.06
  -7   2  -3   10.84    2.75
   7  -2   3    5.46    3.94
  -7   2  -3    8.40    2.75
  -7   2  -4   -1.94    1.60
   7  -2   4    2.61    3.86
  -7   2  -4    0.33    1.33
  -7   2  -5   16.87    3.66
  -7   2  -5   17.44    3.46
  -7   2  -6  107.33    8.51
  -7   2  -6  126.00    9.37
  -7   2  -7   17.81    3.72
  -7   2  -7   19.86    3.98
  -7   2  -8   -0.38    1.09
  -7   2  -8   -0.78    1.65
  -7   2  -9   56.23    6.42
  -7   2  -9   64.34    6.66
  -7   2 -10  460.98   17.83
  -7   2 -10  494.11   17.62
  -7   2 -11   63.18    6.63
  -7   2 -11   64.03    6.19
  -7   2 -12   54.34    6.12
  -7   2 -13   55.46    5.94
  -7   2 -14    0.56    1.36
  -7   2 -15   24.80    3.76
  -7   2 -16    3.12    1.46
  -7   2 -17   28.53    3.21
  -7   1  11  111.52    6.67
  -7   1  10   18.55    3.17
  -7   1  10   19.50    3.74
  -7   1   9   28.01    4.24
  -7   1   9   32.68    4.93
  -7   1   9   31.66    4.50
  -7   1   8    6.95    2.45
  -7   1   8   10.44    3.10
  -7   1   8    8.81    3.00
  -7   1   7   77.38    7.38
  -7   1   7   64.46    7.02
  -7   1   7   66.47    6.45
  -7   1   7   64.77    6.79
  -7   1   6   50.75    6.18
  -7   1   6   49.25    6.25
  -7   1   6   53.03    6.17
  -7   1   6   51.31    5.80
  -7   1   5   19.76    4.04
  -7   1   5   23.70    4.39
  -7   1   5   21.60    4.03
  -7   1   5   16.99    4.05
  -7   1   4   14.31    3.59
  -7   1   4   12.67    2.97
  -7   1   4   12.57    3.31
  -7   1   4    9.48    3.05
  -7   1   3   47.59    6.02
  -7   1   3   58.66    6.08
  -7   1   3   59.26    6.27
  -7   1   2  635.84   21.08
  -7   1   2  605.35   19.60
  -7   1   2  631.87   20.07
  -7   1   1  310.02   14.23
  -7   1   1  357.29   15.73
  -7   1   1  325.62   14.37
  -7   1   0   83.37    7.67
  -7   1   0   85.29    7.39
  -7   1   0   70.35    6.91
  -7   1   0   69.33   11.24
  -7   1  -1  263.65   13.37
  -7   1  -1  229.99   11.98
  -7   1  -1  250.38   12.80
  -7   1  -1  220.16   20.11
  -7   1  -2   12.67    3.18
  -7   1  -2    9.34    2.54
  -7   1  -2    8.54    2.67
  -7   1  -2   16.14    5.49
  -7   1  -3   26.07    4.32
  -7   1  -3   30.32    7.28
  -7   1  -3   26.06    4.19
  -7   1  -4   10.29    2.83
  -7   1  -4    7.36    3.75
  -7   1  -4    6.94    2.23
  -7   1  -5   16.40    5.48
  -7   1  -5   16.97    3.60
  -7   1  -5   13.61    2.93
  -7   1  -6   60.44    6.37
  -7   1  -6   68.23    6.87
  -7   1  -7   16.30    3.49
  -7   1  -7   15.56    3.60
  -7   1  -8  171.48   10.92
  -7   1  -8  177.73   11.13
  -7   1  -9  523.05   19.12
  -7   1  -9  539.92   18.99
  -7   1 -10  106.72    8.79
  -7   1 -10  109.63    8.56
  -7   1 -11   45.02    5.75
  -7   1 -11   35.93    4.86
  -7   1 -12    5.27    2.40
  -7   1 -13    1.59    1.85
  -7   1 -14    3.28    1.99
  -7   1 -15   17.66    3.35
  -7   1 -16   54.26    5.17
  -7   1 -17    1.59    1.20
  -7   0  12   -2.33    1.44
  -7   0  11  196.51    8.93
  -7   0  11   47.79    5.38
  -7   0  10   11.37    3.09
  -7   0  10  171.40    9.32
  -7   0   9   61.87    6.15
  -7   0   9   59.73    6.56
  -7   0   8   42.14    5.12
  -7   0   8   38.33    5.40
  -7   0   8   42.83    5.44
  -7   0   7  418.97   16.87
  -7   0   7  419.90   16.82
  -7   0   7  405.38   15.97
  -7   0   7  424.90   17.97
  -7   0   6   87.76    8.03
  -7   0   6   81.87    7.38
  -7   0   6   86.23    8.22
  -7   0   5   21.97    4.18
  -7   0   5   26.36    4.34
  -7   0   5   23.15    4.26
  -7   0   4   -1.38    1.83
  -7   0   4   -0.39    2.15
  -7   0   4   -1.90    1.69
  -7   0   3   29.68    4.77
  -7   0   3   28.54    4.50
  -7   0   3   25.37    4.17
  -7   0   3   14.16    5.02
  -7   0   2    2.88    1.92
  -7   0   2    0.56    1.58
  -7   0   2    3.53    1.80
  -7   0   1    7.53    2.53
  -7   0   1    9.64    2.93
  -7   0   1   10.34    2.73
  -7   0   1    9.84    5.02
  -7   0   0   43.91    5.56
  -7   0   0   55.12    6.04
  -7   0   0   40.87    5.26
  -7   0   0   42.03    8.48
  -7   0  -1   78.45    7.35
  -7   0  -1   68.69    6.66
  -7   0  -1   66.94    6.61
  -7   0  -1   59.90   10.19
  -7   0  -2   36.04    4.98
  -7   0  -2   28.16    7.12
  -7   0  -2   34.90    4.89
  -7   0  -3    1.97    1.64
  -7   0  -3    3.76    2.93
  -7   0  -3    0.57    1.41
  -7   0  -4   66.77    6.57
  -7   0  -4   54.16   10.00
  -7   0  -4   70.32    6.81
  -7   0  -5   22.05    4.00
  -7   0  -5   30.52    7.77
  -7   0  -5   18.59    3.66
  -7   0  -6   14.23    3.25
  -7   0  -6   10.03    3.82
  -7   0  -6   12.18    3.25
  -7   0  -7   72.00    7.07
  -7   0  -7   54.69   10.07
  -7   0  -7   66.23    6.73
  -7   0  -8   13.72    3.47
  -7   0  -8    9.52    4.32
  -7   0  -8   10.31    2.93
  -7   0  -9   14.51    3.56
  -7   0  -9   12.93    3.48
  -7   0 -10   17.52    3.55
  -7   0 -10   19.51    4.07
  -7   0 -11    4.36    2.16
  -7   0 -11    5.00    2.42
  -7   0 -12  175.07   10.17
  -7   0 -12  173.04   11.06
  -7   0 -13   25.64    4.41
  -7   0 -14  105.84    8.29
  -7   0 -15   -0.15    1.39
  -7   0 -16   57.01    5.44
  -7   0 -17    1.50    1.28
  -7   0 -18    0.86    0.86
  -7  -1  13   20.19    2.97
  -7  -1  12    2.87    1.66
  -7  -1  11   15.01    3.22
  -7  -1  11  173.75    8.55
  -7  -1  10    2.61    1.78
  -7  -1  10  111.25    8.25
  -7  -1   9   75.67    7.39
  -7  -1   9   90.39    7.36
  -7  -1   8    0.93    1.23
  -7  -1   8    0.36    1.44
  -7  -1   8    2.44    1.95
  -7  -1   8   -1.76    1.92
  -7  -1   7    6.62    2.19
  -7  -1   7   12.45    3.29
  -7  -1   7   14.97    3.70
  -7  -1   7    9.12    2.81
  -7  -1   6  205.69   12.14
  -7  -1   6  206.98   12.50
  -7  -1   6  196.28   11.39
  -7  -1   6  209.92   11.77
  -7  -1   5   43.68    5.74
  -7  -1   5   49.26    6.31
  -7  -1   5   39.38    5.29
  -7  -1   4   22.44    4.28
  -7  -1   4   19.84    3.91
  -7  -1   4   20.77    3.81
  -7  -1   3   18.71    3.77
  -7  -1   3   12.36    4.69
  -7  -1   3   15.88    3.27
  -7  -1   3   19.01    3.64
  -7  -1   2  324.74   14.94
  -7  -1   2  276.97   22.32
  -7  -1   2  291.04   13.48
  -7  -1   2  315.14   14.08
  -7  -1   1   22.50    4.17
  -7  -1   1   14.91    5.50
  -7  -1   1   20.76    3.81
  -7  -1   1   22.18    3.93
  -7  -1   0    7.57    2.43
  -7  -1   0   11.48    4.91
  -7  -1   0    5.24    2.38
  -7  -1   0   10.77    2.78
  -7  -1  -1  630.70   20.67
  -7  -1  -1  646.81   33.47
  -7  -1  -1  655.11   20.44
  -7  -1  -1  662.97   20.14
  -7  -1  -2    0.60    1.36
  -7  -1  -2    0.94    1.89
  -7  -1  -2   -2.21    1.67
  -7  -1  -3   88.34    7.55
  -7  -1  -3   90.30   12.45
  -7  -1  -3   94.00    7.94
[truncated: 64,980 more chars]
