# Supplementary material for: o‐Terphenyl‐Based Family of Conjugated Macrocycles: Selective Recognition of Phenylalanine in Water and Interaction With Insulin
Source: Angew Chem Int Ed Engl. 2026 Mar 18;65(24):e25972. doi: 10.1002/anie.202525972 (PMC13245601; doi:10.1002/anie.202525972)
Supplement: Supplementary file 2 — Supporting File 2: anie71719‐sup‐0002‐Data.zip. [file ANIE-65-e25972-s002.zip › 25Kat_SG01.cif]

data_25kat_sg01
_audit_creation_date               2025-01-22
_audit_creation_method
;
Olex2 1.5
(compiled 2024.02.16 svn.r378c4104 for OlexSys, GUI svn.r6928)
;
_shelx_SHELXL_version_number       '2018/3'
loop_
  _audit_author_name
  _audit_author_email
  _audit_author_address
 'Ghule, S.' swapnil.ghule@fau.de
;
OC2-Kataev
DCP
;
 'H., F.' ? ?

_audit_contact_author_address      ?
_audit_contact_author_email        ?
_audit_contact_author_name         ''
_audit_contact_author_phone        ?
_publ_contact_author_id_orcid      ?
_publ_section_references
;
Dolomanov, O.V., Bourhis, L.J., Gildea, R.J, Howard, J.A.K. & Puschmann, H.
 (2009), J. Appl. Cryst. 42, 339-341.

Sheldrick, G.M. (2015). Acta Cryst. A71, 3-8.

Sheldrick, G.M. (2015). Acta Cryst. C71, 3-8.
;
_chemical_name_common              ?
_chemical_name_systematic          ?
_chemical_formula_moiety           '2(C H2 Cl2), C160 H128, 2[C5H12]'
_chemical_formula_sum              'C172 H156 Cl4'
_chemical_formula_weight           2364.76
_chemical_melting_point            ?
_chemical_oxdiff_formula           'C140 H112'
loop_
  _atom_type_symbol
  _atom_type_description
  _atom_type_scat_dispersion_real
  _atom_type_scat_dispersion_imag
  _atom_type_scat_source
 'C' 'C' 0.0181 0.0091 'International Tables Vol C Tables 4.2.6.8 and 6.1.1.4'
 'H' 'H' 0.0000 0.0000 'International Tables Vol C Tables 4.2.6.8 and 6.1.1.4'
 'Cl' 'Cl' 0.3639 0.7018 'International Tables Vol C Tables 4.2.6.8 and 6.1.1.4'

_shelx_space_group_comment
;
The symmetry employed for this shelxl refinement is uniquely defined
by the following loop, which should always be used as a source of
symmetry information in preference to the above space-group names.
They are only intended as comments.
;
_space_group_crystal_system        'monoclinic'
_space_group_IT_number             14
_space_group_name_H-M_alt          'P 1 21/c 1'
_space_group_name_Hall             '-P 2ybc'
loop_
  _space_group_symop_operation_xyz
 'x, y, z'
 '-x, y+1/2, -z+1/2'
 '-x, -y, -z'
 'x, -y-1/2, z-1/2'

_cell_length_a                     21.0636(4)
_cell_length_b                     16.5000(2)
_cell_length_c                     20.1830(3)
_cell_angle_alpha                  90
_cell_angle_beta                   107.2338(16)
_cell_angle_gamma                  90
_cell_volume                       6699.66(18)
_cell_formula_units_Z              2
_cell_measurement_reflns_used      16571
_cell_measurement_temperature      100.00(10)
_cell_measurement_theta_max        75.8710
_cell_measurement_theta_min        3.7830
_shelx_estimated_absorpt_T_max     ?
_shelx_estimated_absorpt_T_min     ?
_exptl_absorpt_coefficient_mu      1.210
_exptl_absorpt_correction_T_max    1.000
_exptl_absorpt_correction_T_min    0.411
_exptl_absorpt_correction_type     gaussian
_exptl_absorpt_process_details
;
CrysAlisPro 1.171.43.90 (Rigaku Oxford Diffraction, 2023)
Numerical absorption correction based on gaussian integration over
a multifaceted crystal model
Empirical absorption correction using spherical harmonics,
implemented in SCALE3 ABSPACK scaling algorithm.
;
_exptl_absorpt_special_details     ?
_exptl_crystal_colour              'clear light colourless'
_exptl_crystal_colour_lustre       clear
_exptl_crystal_colour_modifier     light
_exptl_crystal_colour_primary      colourless
_exptl_crystal_density_diffrn      1.172
_exptl_crystal_density_meas        ?
_exptl_crystal_density_method      ?
_exptl_crystal_description         plate
_exptl_crystal_F_000               2512
loop_
  _exptl_crystal_face_index_h
  _exptl_crystal_face_index_k
  _exptl_crystal_face_index_l
  _exptl_crystal_face_perp_dist
 -1 -8 -8 0.0863
 1 8 8 0.0863
 -3 -8 9 0.0941
 3 8 -9 0.0941
 13 1 0 0.0184
 -13 -1 0 0.0184
 -3 -5 12 0.1170
 3 5 -12 0.1170

_exptl_crystal_recrystallization_method 
 'The material was recrystallised from a mixture of DCM/Hexane and MeOH  by solvent layering'
_exptl_crystal_size_max            0.216
_exptl_crystal_size_mid            0.193
_exptl_crystal_size_min            0.037
loop_
  _exptl_oxdiff_crystal_face_indexfrac_h
  _exptl_oxdiff_crystal_face_indexfrac_k
  _exptl_oxdiff_crystal_face_indexfrac_l
  _exptl_oxdiff_crystal_face_x
  _exptl_oxdiff_crystal_face_y
  _exptl_oxdiff_crystal_face_z
 -0.8673 -8.1630 -7.8086 -0.9595 0.2290 -0.1639
 0.8673 8.1630 7.8086 0.9595 -0.2290 0.1639
 -3.3311 -8.0030 8.6780 -0.3380 0.0738 0.9382
 3.3311 8.0030 -8.6780 0.3380 -0.0738 -0.9382
 13.0495 0.8122 -0.0890 0.0809 -0.9967 -0.0094
 -13.0495 -0.8122 0.0890 -0.0809 0.9967 0.0094
 -3.0269 -5.0740 11.5229 0.0079 -0.0087 0.9999
 3.0269 5.0740 -11.5229 -0.0079 0.0087 -0.9999

_exptl_transmission_factor_max     ?
_exptl_transmission_factor_min     ?
_diffrn_reflns_av_R_equivalents    0.0561
_diffrn_reflns_av_unetI/netI       0.0402
_diffrn_reflns_Laue_measured_fraction_full  0.998
_diffrn_reflns_Laue_measured_fraction_max  0.932
_diffrn_reflns_limit_h_max         26
_diffrn_reflns_limit_h_min         -26
_diffrn_reflns_limit_k_max         19
_diffrn_reflns_limit_k_min         -20
_diffrn_reflns_limit_l_max         25
_diffrn_reflns_limit_l_min         -24
_diffrn_reflns_number              63953
_diffrn_reflns_point_group_measured_fraction_full  0.998
_diffrn_reflns_point_group_measured_fraction_max  0.932
_diffrn_reflns_theta_full          67.684
_diffrn_reflns_theta_max           78.797
_diffrn_reflns_theta_min           3.464
_diffrn_ambient_environment        N~2~
_diffrn_ambient_temperature        100.00(10)
_diffrn_detector                   'Hybrid Pixel Array Detector'
_diffrn_detector_area_resol_mean   10.0000
_diffrn_detector_type              'HyPix-Arc 100'
_diffrn_measured_fraction_theta_full  0.998
_diffrn_measured_fraction_theta_max  0.932
_diffrn_measurement_details
;
List of Runs (angles in degrees, time in seconds):

  # Type    Start    End  Width  t~exp~   \w     \q     \k     \f   Frames
--------------------------------------------------------------------------
  1  \w    -71.00  24.00   0.50    3.62    --  -45.56  84.00  59.00  190
  2  \w    -23.00  52.00   0.50    3.62    --   46.56 -84.00 -60.00  150
  3  \w   -124.00 -23.00   0.50    3.62    --  -88.50  84.00  59.00  202
  4  \w   -146.00 -80.00   0.50    3.62    --  -88.50 -84.00 -60.00  132
  5  \w     61.00  87.00   0.50    3.62    --   99.63 -84.00 -60.00   52
  6  \w     83.00 145.00   0.50    3.62    --  110.12 -84.00 -60.00  124
  7  \w    125.00 178.00   0.50    3.62    --  110.12  84.00  59.00  106
  8  \w     86.00 119.00   0.50    3.62    --  110.12  84.00  59.00   66
  9  \w   -122.00 -73.00   0.50    3.62    --  -45.56-126.00  30.00   98
 10  \w     16.00 117.00   0.50    3.62    --   46.56  77.00-150.00  202
 11  \w    -55.00 -11.00   0.50    3.62    --  -88.50  61.00-180.00   88
 12  \w    -32.00  -6.00   0.50    3.62    --  -88.50  30.00  90.00   52
 13  \w   -171.00 -58.00   0.50    3.62    --  -88.50 -30.00 -30.00  226
 14  \w   -159.00 -71.00   0.50    3.62    --  -88.50 -77.00-180.00  176
 15  \w   -167.00 -68.00   0.50    3.62    --  -88.50 -45.00-150.00  198
 16  \w     23.00  57.00   0.50    3.62    --   99.63 -61.00  90.00   68
 17  \w     21.00  54.00   0.50    3.62    --   99.63 -45.00   0.00   66
 18  \w     19.00  54.00   0.50    3.62    --   99.63 -45.00 -30.00   70
 19  \w    143.00 168.00   0.50    3.62    --   99.63  84.00  59.00   50
 20  \w     26.00 105.00   0.50    3.62    --   99.63 -95.00-150.00  158
 21  \w     69.00 169.00   0.50    3.62    --   99.63  77.00   0.00  200
 22  \w     35.00  73.00   0.50    3.62    --  110.12 -61.00 -60.00   76
 23  \w    146.00 178.00   0.50    3.62    --  110.12  30.00 150.00   64
 24  \w     38.00 100.00   0.50    3.62    --  110.12 -95.00 -90.00  124
 25  \w     80.00 139.00   0.50    3.62    --  110.12  30.00 150.00  118
 26  \w     45.00  75.00   0.50    3.62    --  110.12 -61.00  60.00   60
;
_diffrn_measurement_device         'four-circle diffractometer'
_diffrn_measurement_device_type    'XtaLAB Synergy R, HyPix-Arc 100'
_diffrn_measurement_method         '\w scans'
_diffrn_orient_matrix_type        
 'CrysAlisPro convention (1999,Acta A55,543-557)'
_diffrn_orient_matrix_UB_11        0.0013511000
_diffrn_orient_matrix_UB_12        0.0819093000
_diffrn_orient_matrix_UB_13        0.0371055000
_diffrn_orient_matrix_UB_21        -0.0765205000
_diffrn_orient_matrix_UB_22        0.0000228000
_diffrn_orient_matrix_UB_23        -0.0208497000
_diffrn_orient_matrix_UB_31        0.0025408000
_diffrn_orient_matrix_UB_32        -0.0449233000
_diffrn_orient_matrix_UB_33        0.0676637000
_diffrn_radiation_monochromator    mirror
_diffrn_radiation_probe            x-ray
_diffrn_radiation_type             'Cu K\a'
_diffrn_radiation_wavelength       1.54184
_diffrn_source                     'Rotating-anode X-ray tube'
_diffrn_source_type                'PhotonJet R (Cu) X-ray Source'
_diffrn_special_details            'Asymetric unit contain one molecule of DCM'
_reflns_Friedel_coverage           0.000
_reflns_Friedel_fraction_full      .
_reflns_Friedel_fraction_max       .
_reflns_number_gt                  9447
_reflns_number_total               13461
_reflns_special_details
;
 Reflections were merged by SHELXL according to the crystal
 class for the calculation of statistics and refinement.
 
 Structure factors included contributions from the .fab file.
 
 _reflns_Friedel_fraction is defined as the number of unique
 Friedel pairs measured divided by the number that would be
 possible theoretically, ignoring centric projections and
 systematic absences.
;
_reflns_threshold_expression       'I > 2\s(I)'
_computing_cell_refinement         'CrysAlisPro 1.171.43.90 (Rigaku OD, 2023)'
_computing_data_collection        
 'CrysAlisPro system (CCD 43.143a 64-bit (release 25-10-2024))'
_computing_data_reduction          'CrysAlisPro 1.171.43.90 (Rigaku OD, 2023)'
_computing_molecular_graphics      'Olex2 1.5 (Dolomanov et al., 2009)'
_computing_publication_material    'Olex2 1.5 (Dolomanov et al., 2009)'
_computing_structure_refinement    'SHELXL 2018/3 (Sheldrick, 2015)'
_computing_structure_solution      'SHELXT  (Sheldrick, 2015)'
_refine_diff_density_max           0.627
_refine_diff_density_min           -0.951
_refine_diff_density_rms           0.061
_refine_ls_extinction_coef         .
_refine_ls_extinction_method       none
_refine_ls_goodness_of_fit_ref     1.034
_refine_ls_hydrogen_treatment      constr
_refine_ls_matrix_type             full
_refine_ls_number_parameters       756
_refine_ls_number_reflns           13461
_refine_ls_number_restraints       0
_refine_ls_R_factor_all            0.0999
_refine_ls_R_factor_gt             0.0747
_refine_ls_restrained_S_all        1.034
_refine_ls_shift/su_max            0.000
_refine_ls_shift/su_mean           0.000
_refine_ls_structure_factor_coef   Fsqd
_refine_ls_weighting_details      
 'w=1/[\s^2^(Fo^2^)+(0.1271P)^2^+3.7867P] where P=(Fo^2^+2Fc^2^)/3'
_refine_ls_weighting_scheme        calc
_refine_ls_wR_factor_gt            0.2082
_refine_ls_wR_factor_ref           0.2273
_refine_special_details           
 'a quite disordered molekule of pentane was masked during refinement'
_olex2_refinement_description
;
1. Fixed Uiso
 At 1.2 times of:
  All C(H) groups, All C(H,H) groups
 At 1.5 times of:
  All C(H,H,H) groups
2.a Secondary CH2 refined with riding coordinates:
 C100(H10D,H10E)
2.b Aromatic/amide H refined with riding coordinates:
 C1(H1), C3(H3), C4(H4), C5(H5), C8(H8), C13(H13), C16(H16), C17(H17),
 C18(H18), C20(H20), C22(H22), C23(H23), C24(H24), C26(H26), C28(H28), C33(H33),
  C36(H36), C37(H37), C38(H38), C40(H40), C42(H42), C43(H43), C44(H44),
 C46(H46), C48(H48), C53(H53), C56(H56), C57(H57), C58(H58), C60(H60), C62(H62),
  C63(H63), C64(H64), C66(H66), C68(H68), C73(H73), C76(H76), C77(H77),
 C78(H78), C80(H80)
2.c Idealised Me refined as rotating group:
 C10(H10A,H10B,H10C), C12(H12A,H12B,H12C), C30(H30A,H30B,H30C), C32(H32A,H32B,
 H32C), C50(H50A,H50B,H50C), C52(H52A,H52B,H52C), C70(H70A,H70B,H70C), C72(H72A,
 H72B,H72C)
;
_atom_sites_solution_hydrogens     geom
_atom_sites_solution_primary       dual
_atom_sites_solution_secondary     ?
loop_
  _atom_site_label
  _atom_site_type_symbol
  _atom_site_fract_x
  _atom_site_fract_y
  _atom_site_fract_z
  _atom_site_U_iso_or_equiv
  _atom_site_adp_type
  _atom_site_occupancy
  _atom_site_site_symmetry_order
  _atom_site_calc_flag
  _atom_site_refinement_flags_posn
  _atom_site_refinement_flags_adp
  _atom_site_refinement_flags_occupancy
  _atom_site_disorder_assembly
  _atom_site_disorder_group
 Cl1 Cl 0.22788(7) 0.55978(6) 0.09875(6) 0.0919(4) Uani 1 1 d . . . . .
 Cl2 Cl 0.36218(8) 0.54050(11) 0.08799(11) 0.1442(7) Uani 1 1 d . . . . .
 C100 C 0.2844(2) 0.5804(3) 0.0535(3) 0.0925(14) Uani 1 1 d . . . . .
 H10D H 0.265940 0.559600 0.005628 0.111 Uiso 1 1 calc R U . . .
 H10E H 0.288534 0.639929 0.050474 0.111 Uiso 1 1 calc R U . . .
 C1 C 0.18421(14) 0.58710(17) 0.64527(14) 0.0416(6) Uani 1 1 d . . . . .
 H1 H 0.214265 0.560220 0.625672 0.050 Uiso 1 1 calc R U . . .
 C2 C 0.11890(14) 0.56008(17) 0.62888(14) 0.0417(6) Uani 1 1 d . . . . .
 C3 C 0.07575(15) 0.59741(18) 0.66025(14) 0.0454(6) Uani 1 1 d . . . . .
 H3 H 0.031396 0.578389 0.650942 0.054 Uiso 1 1 calc R U . . .
 C4 C 0.09756(16) 0.6624(2) 0.70513(15) 0.0511(7) Uani 1 1 d . . . . .
 H4 H 0.067820 0.688172 0.725838 0.061 Uiso 1 1 calc R U . . .
 C5 C 0.16251(16) 0.68988(19) 0.71979(15) 0.0489(7) Uani 1 1 d . . . . .
 H5 H 0.176912 0.734325 0.750491 0.059 Uiso 1 1 calc R U . . .
 C6 C 0.20693(14) 0.65278(17) 0.68984(14) 0.0432(6) Uani 1 1 d . . . . .
 C7 C 0.27540(14) 0.68359(16) 0.70229(15) 0.0432(6) Uani 1 1 d . . . . .
 C8 C 0.31564(15) 0.69734(17) 0.77001(15) 0.0468(7) Uani 1 1 d . . . . .
 H8 H 0.298343 0.684913 0.807267 0.056 Uiso 1 1 calc R U . . .
 C9 C 0.37980(16) 0.72833(17) 0.78555(16) 0.0505(7) Uani 1 1 d . . . . .
 C10 C 0.42000(18) 0.7439(2) 0.86036(17) 0.0605(9) Uani 1 1 d . . . . .
 H10A H 0.428121 0.802167 0.867482 0.091 Uiso 1 1 calc R U . . .
 H10B H 0.462572 0.715239 0.870549 0.091 Uiso 1 1 calc R U . . .
 H10C H 0.395258 0.724256 0.891338 0.091 Uiso 1 1 calc R U . . .
 C11 C 0.40598(15) 0.74602(18) 0.73115(17) 0.0515(7) Uani 1 1 d . . . . .
 C12 C 0.47390(18) 0.7829(2) 0.7439(2) 0.0696(10) Uani 1 1 d . . . . .
 H12A H 0.474455 0.837002 0.764080 0.104 Uiso 1 1 calc R U . . .
 H12B H 0.484510 0.787060 0.699961 0.104 Uiso 1 1 calc R U . . .
 H12C H 0.506984 0.748526 0.776140 0.104 Uiso 1 1 calc R U . . .
 C13 C 0.36654(15) 0.73159(18) 0.66349(17) 0.0494(7) Uani 1 1 d . . . . .
 H13 H 0.384292 0.743269 0.626426 0.059 Uiso 1 1 calc R U . . .
 C14 C 0.30238(14) 0.70086(16) 0.64780(15) 0.0434(6) Uani 1 1 d . . . . .
 C15 C 0.26400(14) 0.69042(16) 0.57279(14) 0.0414(6) Uani 1 1 d . . . . .
 C16 C 0.20119(14) 0.72585(17) 0.54490(15) 0.0428(6) Uani 1 1 d . . . . .
 H16 H 0.181579 0.755368 0.574208 0.051 Uiso 1 1 calc R U . . .
 C17 C 0.16761(14) 0.71813(17) 0.47508(15) 0.0440(6) Uani 1 1 d . . . . .
 H17 H 0.124785 0.741588 0.456794 0.053 Uiso 1 1 calc R U . . .
 C18 C 0.19635(14) 0.67613(16) 0.43156(15) 0.0425(6) Uani 1 1 d . . . . .
 H18 H 0.173377 0.672075 0.383462 0.051 Uiso 1 1 calc R U . . .
 C19 C 0.25887(13) 0.63974(16) 0.45797(14) 0.0387(6) Uani 1 1 d . . . . .
 C20 C 0.29196(13) 0.64767(16) 0.52853(14) 0.0400(6) Uani 1 1 d . . . . .
 H20 H 0.334472 0.623458 0.546968 0.048 Uiso 1 1 calc R U . . .
 C21 C 0.28981(13) 0.59633(16) 0.41093(13) 0.0384(6) Uani 1 1 d . . . . .
 C22 C 0.28288(14) 0.62692(17) 0.34481(14) 0.0431(6) Uani 1 1 d . . . . .
 H22 H 0.257788 0.674953 0.330118 0.052 Uiso 1 1 calc R U . . .
 C23 C 0.31201(14) 0.58836(18) 0.30009(14) 0.0444(6) Uani 1 1 d . . . . .
 H23 H 0.306673 0.609922 0.255118 0.053 Uiso 1 1 calc R U . . .
 C24 C 0.34873(13) 0.51873(16) 0.32089(14) 0.0399(6) Uani 1 1 d . . . . .
 H24 H 0.368812 0.492779 0.290155 0.048 Uiso 1 1 calc R U . . .
 C25 C 0.35672(13) 0.48594(16) 0.38676(13) 0.0380(6) Uani 1 1 d . . . . .
 C26 C 0.32705(13) 0.52550(16) 0.43115(13) 0.0376(6) Uani 1 1 d . . . . .
 H26 H 0.332266 0.503842 0.476068 0.045 Uiso 1 1 calc R U . . .
 C27 C 0.39480(13) 0.40929(15) 0.40773(12) 0.0377(6) Uani 1 1 d . . . . .
 C28 C 0.36581(14) 0.34506(16) 0.43379(13) 0.0388(6) Uani 1 1 d . . . . .
 H28 H 0.322960 0.352631 0.439324 0.047 Uiso 1 1 calc R U . . .
 C29 C 0.39729(14) 0.27047(16) 0.45192(13) 0.0395(6) Uani 1 1 d . . . . .
 C30 C 0.36418(16) 0.20463(17) 0.48189(15) 0.0479(7) Uani 1 1 d . . . . .
 H30A H 0.360530 0.155316 0.453939 0.072 Uiso 1 1 calc R U . . .
 H30B H 0.319694 0.222524 0.481455 0.072 Uiso 1 1 calc R U . . .
 H30C H 0.390831 0.193329 0.529709 0.072 Uiso 1 1 calc R U . . .
 C31 C 0.45937(14) 0.25847(16) 0.44196(13) 0.0404(6) Uani 1 1 d . . . . .
 C32 C 0.49482(17) 0.17756(17) 0.45684(16) 0.0500(7) Uani 1 1 d . . . . .
 H32A H 0.497707 0.160319 0.504109 0.075 Uiso 1 1 calc R U . . .
 H32B H 0.539691 0.182974 0.452340 0.075 Uiso 1 1 calc R U . . .
 H32C H 0.469985 0.137058 0.423691 0.075 Uiso 1 1 calc R U . . .
 C33 C 0.48843(14) 0.32204(16) 0.41676(13) 0.0401(6) Uani 1 1 d . . . . .
 H33 H 0.531002 0.313907 0.410682 0.048 Uiso 1 1 calc R U . . .
 C34 C 0.45789(13) 0.39777(15) 0.39983(13) 0.0369(6) Uani 1 1 d . . . . .
 C35 C 0.49686(13) 0.46229(16) 0.37727(13) 0.0378(6) Uani 1 1 d . . . . .
 C36 C 0.51449(14) 0.53395(16) 0.41518(13) 0.0397(6) Uani 1 1 d . . . . .
 H36 H 0.497179 0.545029 0.452678 0.048 Uiso 1 1 calc R U . . .
 C37 C 0.55707(14) 0.58900(16) 0.39844(13) 0.0393(6) Uani 1 1 d . . . . .
 H37 H 0.569880 0.636809 0.425313 0.047 Uiso 1 1 calc R U . . .
 C38 C 0.58100(13) 0.57432(16) 0.34247(13) 0.0392(6) Uani 1 1 d . . . . .
 H38 H 0.610944 0.611659 0.331903 0.047 Uiso 1 1 calc R U . . .
 C39 C 0.56157(13) 0.50545(16) 0.30166(13) 0.0379(6) Uani 1 1 d . . . . .
 C40 C 0.52034(13) 0.44930(16) 0.32058(13) 0.0386(6) Uani 1 1 d . . . . .
 H40 H 0.508072 0.401131 0.294084 0.046 Uiso 1 1 calc R U . . .
 C41 C 0.58211(14) 0.49520(15) 0.23802(13) 0.0396(6) Uani 1 1 d . . . . .
 C42 C 0.53620(16) 0.47258(17) 0.17529(14) 0.0449(6) Uani 1 1 d . . . . .
 H42 H 0.491825 0.459534 0.173605 0.054 Uiso 1 1 calc R U . . .
 C43 C 0.55579(17) 0.46925(17) 0.11531(15) 0.0489(7) Uani 1 1 d . . . . .
 H43 H 0.524464 0.454174 0.072635 0.059 Uiso 1 1 calc R U . . .
 C44 C 0.62022(16) 0.48760(17) 0.11705(15) 0.0473(7) Uani 1 1 d . . . . .
 H44 H 0.632827 0.484947 0.075641 0.057 Uiso 1 1 calc R U . . .
 C45 C 0.66726(15) 0.51015(16) 0.17960(14) 0.0434(6) Uani 1 1 d . . . . .
 C46 C 0.64654(14) 0.51268(16) 0.23918(14) 0.0405(6) Uani 1 1 d . . . . .
 H46 H 0.677911 0.526938 0.282069 0.049 Uiso 1 1 calc R U . . .
 C47 C 0.73707(15) 0.52723(18) 0.18375(14) 0.0459(7) Uani 1 1 d . . . . .
 C48 C 0.77051(17) 0.4744(2) 0.15094(16) 0.0535(8) Uani 1 1 d . . . . .
 H48 H 0.746033 0.431432 0.123742 0.064 Uiso 1 1 calc R U . . .
 C49 C 0.83682(19) 0.4816(2) 0.15611(17) 0.0601(9) Uani 1 1 d . . . . .
 C50 C 0.8696(2) 0.4224(3) 0.1194(2) 0.0811(13) Uani 1 1 d . . . . .
 H50A H 0.838140 0.379146 0.098498 0.122 Uiso 1 1 calc R U . . .
 H50B H 0.908895 0.398922 0.152805 0.122 Uiso 1 1 calc R U . . .
 H50C H 0.882945 0.450776 0.082967 0.122 Uiso 1 1 calc R U . . .
 C51 C 0.87354(16) 0.5437(2) 0.19701(17) 0.0605(9) Uani 1 1 d . . . . .
 C52 C 0.94666(18) 0.5551(3) 0.2066(2) 0.0804(13) Uani 1 1 d . . . . .
 H52A H 0.962228 0.604055 0.234128 0.121 Uiso 1 1 calc R U . . .
 H52B H 0.954101 0.560829 0.161097 0.121 Uiso 1 1 calc R U . . .
 H52C H 0.971227 0.507991 0.230656 0.121 Uiso 1 1 calc R U . . .
 C53 C 0.84055(15) 0.5979(2) 0.22953(15) 0.0527(8) Uani 1 1 d . . . . .
 H53 H 0.865455 0.640319 0.257126 0.063 Uiso 1 1 calc R U . . .
 C54 C 0.77303(14) 0.59197(19) 0.22298(14) 0.0454(7) Uani 1 1 d . . . . .
 C55 C 0.74136(13) 0.65583(17) 0.25520(13) 0.0403(6) Uani 1 1 d . . . . .
 C56 C 0.68534(14) 0.69843(17) 0.21557(14) 0.0425(6) Uani 1 1 d . . . . .
 H56 H 0.666509 0.685414 0.167919 0.051 Uiso 1 1 calc R U . . .
 C57 C 0.65722(15) 0.75879(17) 0.24467(14) 0.0451(7) Uani 1 1 d . . . . .
 H57 H 0.619332 0.787068 0.216983 0.054 Uiso 1 1 calc R U . . .
 C58 C 0.68394(14) 0.77862(17) 0.31432(14) 0.0433(6) Uani 1 1 d . . . . .
 H58 H 0.664457 0.820534 0.334069 0.052 Uiso 1 1 calc R U . . .
 C59 C 0.73931(14) 0.73703(17) 0.35519(14) 0.0413(6) Uani 1 1 d . . . . .
 C60 C 0.76789(14) 0.67645(17) 0.32536(14) 0.0413(6) Uani 1 1 d . . . . .
 H60 H 0.806035 0.648617 0.353041 0.050 Uiso 1 1 calc R U . . .
 C61 C 0.76935(14) 0.75804(17) 0.42972(14) 0.0422(6) Uani 1 1 d . . . . .
 C62 C 0.77930(16) 0.83841(18) 0.45177(15) 0.0480(7) Uani 1 1 d . . . . .
 H62 H 0.766339 0.881130 0.418972 0.058 Uiso 1 1 calc R U . . .
 C63 C 0.80790(17) 0.85607(19) 0.52100(16) 0.0540(8) Uani 1 1 d . . . . .
 H63 H 0.814341 0.911027 0.535460 0.065 Uiso 1 1 calc R U . . .
 C64 C 0.82731(16) 0.79503(18) 0.56960(16) 0.0495(7) Uani 1 1 d . . . . .
 H64 H 0.847225 0.808331 0.617026 0.059 Uiso 1 1 calc R U . . .
 C65 C 0.81781(14) 0.71353(17) 0.54942(14) 0.0436(6) Uani 1 1 d . . . . .
 C66 C 0.78832(14) 0.69658(17) 0.47899(13) 0.0407(6) Uani 1 1 d . . . . .
 H66 H 0.781058 0.641722 0.464415 0.049 Uiso 1 1 calc R U . . .
 C67 C 0.83729(14) 0.64697(17) 0.60071(13) 0.0416(6) Uani 1 1 d . . . . .
 C68 C 0.81766(15) 0.64923(19) 0.66084(14) 0.0465(7) Uani 1 1 d . . . . .
 H68 H 0.794485 0.695643 0.669239 0.056 Uiso 1 1 calc R U . . .
 C69 C 0.83045(14) 0.58674(19) 0.70897(14) 0.0454(7) Uani 1 1 d . . . . .
 C70 C 0.80580(17) 0.5923(2) 0.77197(16) 0.0560(8) Uani 1 1 d . . . . .
 H70A H 0.769529 0.553476 0.767383 0.084 Uiso 1 1 calc R U . . .
 H70B H 0.789613 0.647291 0.775637 0.084 Uiso 1 1 calc R U . . .
 H70C H 0.842282 0.579680 0.813736 0.084 Uiso 1 1 calc R U . . .
 C71 C 0.86445(14) 0.51785(18) 0.69699(14) 0.0434(6) Uani 1 1 d . . . . .
 C72 C 0.87883(15) 0.4481(2) 0.74781(15) 0.0511(7) Uani 1 1 d . . . . .
 H72A H 0.836953 0.426917 0.752607 0.077 Uiso 1 1 calc R U . . .
 H72B H 0.906866 0.467056 0.793036 0.077 Uiso 1 1 calc R U . . .
 H72C H 0.902009 0.405092 0.730726 0.077 Uiso 1 1 calc R U . . .
 C73 C 0.88514(13) 0.51537(18) 0.63781(14) 0.0422(6) Uani 1 1 d . . . . .
 H73 H 0.908547 0.468936 0.629867 0.051 Uiso 1 1 calc R U . . .
 C74 C 0.87290(13) 0.57859(17) 0.58932(13) 0.0407(6) Uani 1 1 d . . . . .
 C75 C 0.89898(13) 0.57337(17) 0.52832(13) 0.0387(6) Uani 1 1 d . . . . .
 C76 C 0.94328(14) 0.63211(17) 0.51878(14) 0.0432(6) Uani 1 1 d . . . . .
 H76 H 0.956090 0.675699 0.550714 0.052 Uiso 1 1 calc R U . . .
 C77 C 0.96862(14) 0.62693(18) 0.46277(14) 0.0459(7) Uani 1 1 d . . . . .
 H77 H 0.999451 0.666414 0.457171 0.055 Uiso 1 1 calc R U . . .
 C78 C 0.94930(14) 0.56461(18) 0.41495(15) 0.0439(6) Uani 1 1 d . . . . .
 H78 H 0.966811 0.561769 0.376714 0.053 Uiso 1 1 calc R U . . .
 C79 C 0.90435(13) 0.50614(17) 0.42271(13) 0.0390(6) Uani 1 1 d . . . . .
 C80 C 0.88050(13) 0.51074(17) 0.48068(13) 0.0390(6) Uani 1 1 d . . . . .
 H80 H 0.851072 0.470053 0.487354 0.047 Uiso 1 1 calc R U . . .

loop_
  _atom_site_aniso_label
  _atom_site_aniso_U_11
  _atom_site_aniso_U_22
  _atom_site_aniso_U_33
  _atom_site_aniso_U_23
  _atom_site_aniso_U_13
  _atom_site_aniso_U_12
 Cl1 0.1349(10) 0.0565(5) 0.1001(8) 0.0057(5) 0.0592(7) 0.0044(6)
 Cl2 0.0986(11) 0.1270(13) 0.1919(18) 0.0283(12) 0.0197(11) 0.0352(9)
 C100 0.091(3) 0.081(3) 0.104(3) 0.020(3) 0.028(3) 0.010(3)
 C1 0.0400(15) 0.0406(14) 0.0399(13) 0.0018(11) 0.0053(11) 0.0021(12)
 C2 0.0407(15) 0.0436(15) 0.0362(13) 0.0059(11) 0.0045(11) 0.0002(12)
 C3 0.0397(15) 0.0531(17) 0.0400(14) 0.0043(12) 0.0068(11) 0.0021(13)
 C4 0.0515(18) 0.0560(18) 0.0442(15) -0.0005(13) 0.0115(13) 0.0087(14)
 C5 0.0513(17) 0.0456(16) 0.0444(15) -0.0063(13) 0.0059(13) 0.0024(13)
 C6 0.0448(15) 0.0363(14) 0.0419(14) 0.0019(11) 0.0027(12) 0.0046(12)
 C7 0.0413(15) 0.0315(13) 0.0502(15) -0.0054(11) 0.0037(12) 0.0036(11)
 C8 0.0513(17) 0.0342(14) 0.0471(15) -0.0061(12) 0.0026(13) 0.0041(12)
 C9 0.0494(17) 0.0350(14) 0.0544(17) -0.0110(13) -0.0043(14) 0.0051(12)
 C10 0.060(2) 0.0444(17) 0.0589(18) -0.0098(14) -0.0099(15) 0.0026(15)
 C11 0.0398(16) 0.0429(16) 0.0645(19) -0.0190(14) 0.0042(14) 0.0000(13)
 C12 0.0490(19) 0.074(2) 0.078(2) -0.029(2) 0.0056(17) -0.0144(17)
 C13 0.0403(16) 0.0448(16) 0.0591(17) -0.0129(14) 0.0085(13) 0.0000(12)
 C14 0.0395(15) 0.0344(13) 0.0504(15) -0.0101(12) 0.0043(12) 0.0039(11)
 C15 0.0374(14) 0.0348(13) 0.0483(15) -0.0027(11) 0.0070(12) -0.0018(11)
 C16 0.0386(15) 0.0366(14) 0.0519(15) 0.0005(12) 0.0114(12) 0.0027(11)
 C17 0.0377(15) 0.0363(14) 0.0542(16) 0.0078(12) 0.0077(12) 0.0048(11)
 C18 0.0403(15) 0.0370(14) 0.0465(14) 0.0058(12) 0.0070(12) 0.0009(11)
 C19 0.0362(14) 0.0316(13) 0.0453(14) 0.0027(11) 0.0073(11) -0.0007(11)
 C20 0.0353(14) 0.0327(13) 0.0481(14) 0.0006(11) 0.0063(11) 0.0010(11)
 C21 0.0352(13) 0.0351(13) 0.0407(13) 0.0008(11) 0.0049(11) -0.0005(11)
 C22 0.0381(14) 0.0387(14) 0.0485(15) 0.0087(12) 0.0068(12) 0.0009(11)
 C23 0.0428(15) 0.0452(15) 0.0408(14) 0.0101(12) 0.0060(12) -0.0006(12)
 C24 0.0386(14) 0.0388(14) 0.0391(13) 0.0002(11) 0.0065(11) 0.0004(11)
 C25 0.0373(14) 0.0331(13) 0.0392(13) 0.0002(10) 0.0044(11) -0.0020(11)
 C26 0.0367(14) 0.0343(13) 0.0379(13) 0.0017(10) 0.0050(10) -0.0016(11)
 C27 0.0422(14) 0.0333(13) 0.0321(12) -0.0012(10) 0.0023(10) -0.0002(11)
 C28 0.0405(14) 0.0363(13) 0.0355(12) -0.0016(11) 0.0050(11) -0.0018(11)
 C29 0.0475(16) 0.0345(13) 0.0331(12) -0.0025(10) 0.0067(11) -0.0048(11)
 C30 0.0593(19) 0.0384(15) 0.0439(14) 0.0027(12) 0.0121(13) -0.0025(13)
 C31 0.0467(16) 0.0333(13) 0.0347(13) -0.0018(10) 0.0020(11) 0.0002(11)
 C32 0.0612(19) 0.0331(14) 0.0502(16) 0.0039(12) 0.0082(14) 0.0052(13)
 C33 0.0388(14) 0.0359(13) 0.0389(13) -0.0044(11) 0.0010(11) 0.0014(11)
 C34 0.0386(14) 0.0318(12) 0.0351(12) -0.0012(10) 0.0028(10) -0.0013(11)
 C35 0.0352(13) 0.0342(13) 0.0370(13) -0.0010(10) 0.0002(10) 0.0010(11)
 C36 0.0422(15) 0.0362(13) 0.0356(12) -0.0022(11) 0.0036(11) 0.0005(11)
 C37 0.0430(15) 0.0319(13) 0.0371(13) -0.0013(10) 0.0025(11) -0.0011(11)
 C38 0.0375(14) 0.0339(13) 0.0410(13) 0.0009(11) 0.0035(11) 0.0002(11)
 C39 0.0359(13) 0.0347(13) 0.0388(13) 0.0025(11) 0.0044(10) 0.0047(11)
 C40 0.0396(14) 0.0330(13) 0.0390(13) -0.0034(11) 0.0052(11) -0.0005(11)
 C41 0.0476(16) 0.0280(12) 0.0403(13) 0.0005(10) 0.0085(12) 0.0039(11)
 C42 0.0517(17) 0.0346(14) 0.0443(15) -0.0037(11) 0.0080(12) -0.0007(12)
 C43 0.064(2) 0.0356(14) 0.0410(14) -0.0057(12) 0.0069(13) 0.0009(14)
 C44 0.065(2) 0.0372(14) 0.0394(14) -0.0009(11) 0.0151(13) 0.0064(13)
 C45 0.0540(17) 0.0319(13) 0.0439(14) 0.0048(11) 0.0138(13) 0.0096(12)
 C46 0.0468(16) 0.0346(13) 0.0372(13) 0.0014(11) 0.0079(11) 0.0057(11)
 C47 0.0526(17) 0.0449(15) 0.0399(14) 0.0088(12) 0.0132(12) 0.0125(13)
 C48 0.061(2) 0.0538(18) 0.0489(16) 0.0123(14) 0.0214(14) 0.0173(15)
 C49 0.068(2) 0.066(2) 0.0493(17) 0.0186(16) 0.0230(16) 0.0292(18)
 C50 0.090(3) 0.095(3) 0.068(2) 0.021(2) 0.039(2) 0.048(2)
 C51 0.0467(18) 0.084(2) 0.0536(18) 0.0325(18) 0.0189(14) 0.0258(17)
 C52 0.053(2) 0.125(4) 0.069(2) 0.027(2) 0.0262(18) 0.029(2)
 C53 0.0461(17) 0.069(2) 0.0424(15) 0.0154(14) 0.0117(13) 0.0105(15)
 C54 0.0413(15) 0.0561(17) 0.0384(13) 0.0156(13) 0.0111(11) 0.0126(13)
 C55 0.0361(14) 0.0429(15) 0.0396(13) 0.0100(11) 0.0074(11) 0.0027(11)
 C56 0.0417(15) 0.0435(15) 0.0383(13) 0.0074(11) 0.0056(11) 0.0029(12)
 C57 0.0431(15) 0.0415(15) 0.0450(15) 0.0109(12) 0.0045(12) 0.0031(12)
 C58 0.0422(15) 0.0377(14) 0.0469(15) 0.0066(12) 0.0084(12) 0.0039(12)
 C59 0.0405(15) 0.0392(14) 0.0405(13) 0.0073(11) 0.0064(11) -0.0018(11)
 C60 0.0364(14) 0.0438(15) 0.0404(13) 0.0100(11) 0.0062(11) 0.0038(12)
 C61 0.0379(14) 0.0416(14) 0.0451(14) 0.0014(12) 0.0094(11) 0.0011(12)
 C62 0.0521(17) 0.0389(15) 0.0496(15) 0.0057(12) 0.0100(13) 0.0008(13)
 C63 0.0591(19) 0.0401(16) 0.0582(18) -0.0075(14) 0.0105(15) -0.0056(14)
 C64 0.0528(18) 0.0458(16) 0.0454(15) -0.0059(13) 0.0078(13) -0.0028(13)
 C65 0.0425(15) 0.0414(15) 0.0428(14) -0.0032(12) 0.0064(12) -0.0009(12)
 C66 0.0399(14) 0.0377(14) 0.0406(13) -0.0020(11) 0.0058(11) -0.0016(11)
 C67 0.0389(14) 0.0432(15) 0.0378(13) -0.0035(11) 0.0037(11) -0.0005(12)
 C68 0.0440(16) 0.0495(16) 0.0410(14) -0.0060(12) 0.0050(12) 0.0014(13)
 C69 0.0399(15) 0.0546(17) 0.0375(13) -0.0035(12) 0.0048(11) -0.0036(13)
 C70 0.0537(19) 0.069(2) 0.0447(15) -0.0011(15) 0.0142(14) -0.0010(16)
 C71 0.0361(14) 0.0515(16) 0.0379(13) 0.0034(12) 0.0034(11) -0.0024(12)
 C72 0.0449(16) 0.0584(18) 0.0454(15) 0.0083(14) 0.0064(13) -0.0035(14)
 C73 0.0339(14) 0.0457(15) 0.0411(14) -0.0004(12) 0.0022(11) -0.0021(11)
 C74 0.0335(13) 0.0465(15) 0.0373(13) -0.0033(11) 0.0029(10) -0.0037(11)
 C75 0.0319(13) 0.0419(14) 0.0377(13) 0.0038(11) 0.0034(10) 0.0041(11)
 C76 0.0395(15) 0.0416(15) 0.0434(14) -0.0004(12) 0.0045(11) -0.0044(12)
 C77 0.0386(15) 0.0494(16) 0.0459(15) 0.0051(13) 0.0069(12) -0.0064(12)
 C78 0.0372(14) 0.0489(16) 0.0422(14) 0.0056(12) 0.0066(11) 0.0007(12)
 C79 0.0352(13) 0.0423(14) 0.0348(12) 0.0013(11) 0.0031(10) -0.0004(11)
 C80 0.0320(13) 0.0416(14) 0.0385(13) 0.0015(11) 0.0031(10) -0.0005(11)

_geom_special_details
;
 All esds (except the esd in the dihedral angle between two l.s. planes)
 are estimated using the full covariance matrix.  The cell esds are taken
 into account individually in the estimation of esds in distances, angles
 and torsion angles; correlations between esds in cell parameters are only
 used when they are defined by crystal symmetry.  An approximate (isotropic)
 treatment of cell esds is used for estimating esds involving l.s. planes.
;
loop_
  _geom_bond_atom_site_label_1
  _geom_bond_atom_site_label_2
  _geom_bond_distance
  _geom_bond_site_symmetry_2
  _geom_bond_publ_flag
 Cl1 C100 1.734(5) . ?
 Cl2 C100 1.711(5) . ?
 C100 H10D 0.9900 . ?
 C100 H10E 0.9900 . ?
 C1 H1 0.9500 . ?
 C1 C2 1.389(4) . ?
 C1 C6 1.399(4) . ?
 C2 C3 1.395(4) . ?
 C2 C79 1.489(4) 3_666 ?
 C3 H3 0.9500 . ?
 C3 C4 1.392(4) . ?
 C4 H4 0.9500 . ?
 C4 C5 1.387(5) . ?
 C5 H5 0.9500 . ?
 C5 C6 1.397(4) . ?
 C6 C7 1.479(4) . ?
 C7 C8 1.397(4) . ?
 C7 C14 1.408(4) . ?
 C8 H8 0.9500 . ?
 C8 C9 1.391(4) . ?
 C9 C10 1.518(4) . ?
 C9 C11 1.398(5) . ?
 C10 H10A 0.9800 . ?
 C10 H10B 0.9800 . ?
 C10 H10C 0.9800 . ?
 C11 C12 1.505(5) . ?
 C11 C13 1.393(4) . ?
 C12 H12A 0.9800 . ?
 C12 H12B 0.9800 . ?
 C12 H12C 0.9800 . ?
 C13 H13 0.9500 . ?
 C13 C14 1.389(4) . ?
 C14 C15 1.500(4) . ?
 C15 C16 1.403(4) . ?
 C15 C20 1.398(4) . ?
 C16 H16 0.9500 . ?
 C16 C17 1.383(4) . ?
 C17 H17 0.9500 . ?
 C17 C18 1.390(4) . ?
 C18 H18 0.9500 . ?
 C18 C19 1.401(4) . ?
 C19 C20 1.394(4) . ?
 C19 C21 1.485(4) . ?
 C20 H20 0.9500 . ?
 C21 C22 1.393(4) . ?
 C21 C26 1.399(4) . ?
 C22 H22 0.9500 . ?
 C22 C23 1.387(4) . ?
 C23 H23 0.9500 . ?
 C23 C24 1.379(4) . ?
 C24 H24 0.9500 . ?
 C24 C25 1.399(4) . ?
 C25 C26 1.397(4) . ?
 C25 C27 1.490(4) . ?
 C26 H26 0.9500 . ?
 C27 C28 1.401(4) . ?
 C27 C34 1.398(4) . ?
 C28 H28 0.9500 . ?
 C28 C29 1.395(4) . ?
 C29 C30 1.511(4) . ?
 C29 C31 1.395(4) . ?
 C30 H30A 0.9800 . ?
 C30 H30B 0.9800 . ?
 C30 H30C 0.9800 . ?
 C31 C32 1.516(4) . ?
 C31 C33 1.385(4) . ?
 C32 H32A 0.9800 . ?
 C32 H32B 0.9800 . ?
 C32 H32C 0.9800 . ?
 C33 H33 0.9500 . ?
 C33 C34 1.401(4) . ?
 C34 C35 1.495(4) . ?
 C35 C36 1.397(4) . ?
 C35 C40 1.391(4) . ?
 C36 H36 0.9500 . ?
 C36 C37 1.387(4) . ?
 C37 H37 0.9500 . ?
 C37 C38 1.388(4) . ?
 C38 H38 0.9500 . ?
 C38 C39 1.392(4) . ?
 C39 C40 1.398(4) . ?
 C39 C41 1.482(4) . ?
 C40 H40 0.9500 . ?
 C41 C42 1.397(4) . ?
 C41 C46 1.381(4) . ?
 C42 H42 0.9500 . ?
 C42 C43 1.391(4) . ?
 C43 H43 0.9500 . ?
 C43 C44 1.381(5) . ?
 C44 H44 0.9500 . ?
 C44 C45 1.405(4) . ?
 C45 C46 1.396(4) . ?
 C45 C47 1.475(4) . ?
 C46 H46 0.9500 . ?
 C47 C48 1.404(4) . ?
 C47 C54 1.409(4) . ?
 C48 H48 0.9500 . ?
 C48 C49 1.375(5) . ?
 C49 C50 1.511(5) . ?
 C49 C51 1.396(6) . ?
 C50 H50A 0.9800 . ?
 C50 H50B 0.9800 . ?
 C50 H50C 0.9800 . ?
 C51 C52 1.506(5) . ?
 C51 C53 1.408(5) . ?
 C52 H52A 0.9800 . ?
 C52 H52B 0.9800 . ?
 C52 H52C 0.9800 . ?
 C53 H53 0.9500 . ?
 C53 C54 1.392(4) . ?
 C54 C55 1.495(4) . ?
 C55 C56 1.402(4) . ?
 C55 C60 1.402(4) . ?
 C56 H56 0.9500 . ?
 C56 C57 1.376(4) . ?
 C57 H57 0.9500 . ?
 C57 C58 1.390(4) . ?
 C58 H58 0.9500 . ?
 C58 C59 1.393(4) . ?
 C59 C60 1.392(4) . ?
 C59 C61 1.490(4) . ?
 C60 H60 0.9500 . ?
 C61 C62 1.395(4) . ?
 C61 C66 1.393(4) . ?
 C62 H62 0.9500 . ?
 C62 C63 1.379(4) . ?
 C63 H63 0.9500 . ?
 C63 C64 1.381(4) . ?
 C64 H64 0.9500 . ?
 C64 C65 1.402(4) . ?
 C65 C66 1.401(4) . ?
 C65 C67 1.481(4) . ?
 C66 H66 0.9500 . ?
 C67 C68 1.394(4) . ?
 C67 C74 1.411(4) . ?
 C68 H68 0.9500 . ?
 C68 C69 1.387(4) . ?
 C69 C70 1.512(4) . ?
 C69 C71 1.402(4) . ?
 C70 H70A 0.9800 . ?
 C70 H70B 0.9800 . ?
 C70 H70C 0.9800 . ?
 C71 C72 1.511(4) . ?
 C71 C73 1.388(4) . ?
 C72 H72A 0.9800 . ?
 C72 H72B 0.9800 . ?
 C72 H72C 0.9800 . ?
 C73 H73 0.9500 . ?
 C73 C74 1.401(4) . ?
 C74 C75 1.492(4) . ?
 C75 C76 1.398(4) . ?
 C75 C80 1.387(4) . ?
 C76 H76 0.9500 . ?
 C76 C77 1.388(4) . ?
 C77 H77 0.9500 . ?
 C77 C78 1.386(4) . ?
 C78 H78 0.9500 . ?
 C78 C79 1.393(4) . ?
 C79 C80 1.405(4) . ?
 C80 H80 0.9500 . ?

loop_
  _geom_angle_atom_site_label_1
  _geom_angle_atom_site_label_2
  _geom_angle_atom_site_label_3
  _geom_angle
  _geom_angle_site_symmetry_1
  _geom_angle_site_symmetry_3
  _geom_angle_publ_flag
 Cl1 C100 H10D 108.3 . . ?
 Cl1 C100 H10E 108.3 . . ?
 Cl2 C100 Cl1 115.8(3) . . ?
 Cl2 C100 H10D 108.3 . . ?
 Cl2 C100 H10E 108.3 . . ?
 H10D C100 H10E 107.4 . . ?
 C2 C1 H1 119.1 . . ?
 C2 C1 C6 121.8(3) . . ?
 C6 C1 H1 119.1 . . ?
 C1 C2 C3 118.8(3) . . ?
 C1 C2 C79 120.0(3) . 3_666 ?
 C3 C2 C79 121.2(3) . 3_666 ?
 C2 C3 H3 119.9 . . ?
 C4 C3 C2 120.1(3) . . ?
 C4 C3 H3 119.9 . . ?
 C3 C4 H4 119.8 . . ?
 C5 C4 C3 120.3(3) . . ?
 C5 C4 H4 119.8 . . ?
 C4 C5 H5 119.7 . . ?
 C4 C5 C6 120.6(3) . . ?
 C6 C5 H5 119.7 . . ?
 C1 C6 C7 120.4(3) . . ?
 C5 C6 C1 118.2(3) . . ?
 C5 C6 C7 121.4(3) . . ?
 C8 C7 C6 120.0(3) . . ?
 C8 C7 C14 117.6(3) . . ?
 C14 C7 C6 122.4(2) . . ?
 C7 C8 H8 118.4 . . ?
 C9 C8 C7 123.2(3) . . ?
 C9 C8 H8 118.4 . . ?
 C8 C9 C10 120.3(3) . . ?
 C8 C9 C11 118.9(3) . . ?
 C11 C9 C10 120.8(3) . . ?
 C9 C10 H10A 109.5 . . ?
 C9 C10 H10B 109.5 . . ?
 C9 C10 H10C 109.5 . . ?
 H10A C10 H10B 109.5 . . ?
 H10A C10 H10C 109.5 . . ?
 H10B C10 H10C 109.5 . . ?
 C9 C11 C12 121.7(3) . . ?
 C13 C11 C9 118.4(3) . . ?
 C13 C11 C12 119.9(3) . . ?
 C11 C12 H12A 109.5 . . ?
 C11 C12 H12B 109.5 . . ?
 C11 C12 H12C 109.5 . . ?
 H12A C12 H12B 109.5 . . ?
 H12A C12 H12C 109.5 . . ?
 H12B C12 H12C 109.5 . . ?
 C11 C13 H13 118.5 . . ?
 C14 C13 C11 122.9(3) . . ?
 C14 C13 H13 118.5 . . ?
 C7 C14 C15 122.9(3) . . ?
 C13 C14 C7 119.1(3) . . ?
 C13 C14 C15 118.0(3) . . ?
 C16 C15 C14 121.3(3) . . ?
 C20 C15 C14 120.0(2) . . ?
 C20 C15 C16 118.7(3) . . ?
 C15 C16 H16 119.8 . . ?
 C17 C16 C15 120.5(3) . . ?
 C17 C16 H16 119.8 . . ?
 C16 C17 H17 119.9 . . ?
 C16 C17 C18 120.2(3) . . ?
 C18 C17 H17 119.9 . . ?
 C17 C18 H18 119.7 . . ?
 C17 C18 C19 120.6(3) . . ?
 C19 C18 H18 119.7 . . ?
 C18 C19 C21 120.3(2) . . ?
 C20 C19 C18 118.5(3) . . ?
 C20 C19 C21 121.1(2) . . ?
 C15 C20 H20 119.2 . . ?
 C19 C20 C15 121.5(2) . . ?
 C19 C20 H20 119.2 . . ?
 C22 C21 C19 119.7(2) . . ?
 C22 C21 C26 118.2(3) . . ?
 C26 C21 C19 122.0(2) . . ?
 C21 C22 H22 119.5 . . ?
 C23 C22 C21 121.1(3) . . ?
 C23 C22 H22 119.5 . . ?
 C22 C23 H23 120.0 . . ?
 C24 C23 C22 120.0(3) . . ?
 C24 C23 H23 120.0 . . ?
 C23 C24 H24 119.7 . . ?
 C23 C24 C25 120.7(3) . . ?
 C25 C24 H24 119.7 . . ?
 C24 C25 C27 120.1(2) . . ?
 C26 C25 C24 118.6(2) . . ?
 C26 C25 C27 121.3(2) . . ?
 C21 C26 H26 119.3 . . ?
 C25 C26 C21 121.5(2) . . ?
 C25 C26 H26 119.3 . . ?
 C28 C27 C25 119.4(2) . . ?
 C34 C27 C25 122.2(2) . . ?
 C34 C27 C28 118.4(2) . . ?
 C27 C28 H28 118.7 . . ?
 C29 C28 C27 122.7(3) . . ?
 C29 C28 H28 118.7 . . ?
 C28 C29 C30 120.0(3) . . ?
 C28 C29 C31 118.7(2) . . ?
 C31 C29 C30 121.3(2) . . ?
 C29 C30 H30A 109.5 . . ?
 C29 C30 H30B 109.5 . . ?
 C29 C30 H30C 109.5 . . ?
 H30A C30 H30B 109.5 . . ?
 H30A C30 H30C 109.5 . . ?
 H30B C30 H30C 109.5 . . ?
 C29 C31 C32 121.6(3) . . ?
 C33 C31 C29 118.7(2) . . ?
 C33 C31 C32 119.6(3) . . ?
 C31 C32 H32A 109.5 . . ?
 C31 C32 H32B 109.5 . . ?
 C31 C32 H32C 109.5 . . ?
 H32A C32 H32B 109.5 . . ?
 H32A C32 H32C 109.5 . . ?
 H32B C32 H32C 109.5 . . ?
 C31 C33 H33 118.5 . . ?
 C31 C33 C34 123.0(3) . . ?
 C34 C33 H33 118.5 . . ?
 C27 C34 C33 118.5(2) . . ?
 C27 C34 C35 124.3(2) . . ?
 C33 C34 C35 117.1(2) . . ?
 C36 C35 C34 121.1(2) . . ?
 C40 C35 C34 120.1(2) . . ?
 C40 C35 C36 118.6(3) . . ?
 C35 C36 H36 119.8 . . ?
 C37 C36 C35 120.5(3) . . ?
 C37 C36 H36 119.8 . . ?
 C36 C37 H37 120.0 . . ?
 C36 C37 C38 120.1(2) . . ?
 C38 C37 H37 120.0 . . ?
 C37 C38 H38 119.7 . . ?
 C37 C38 C39 120.7(3) . . ?
 C39 C38 H38 119.7 . . ?
 C38 C39 C40 118.5(2) . . ?
 C38 C39 C41 119.7(2) . . ?
 C40 C39 C41 121.7(2) . . ?
 C35 C40 C39 121.6(2) . . ?
 C35 C40 H40 119.2 . . ?
 C39 C40 H40 119.2 . . ?
 C42 C41 C39 121.0(3) . . ?
 C46 C41 C39 120.0(2) . . ?
 C46 C41 C42 118.9(3) . . ?
 C41 C42 H42 120.2 . . ?
 C43 C42 C41 119.7(3) . . ?
 C43 C42 H42 120.2 . . ?
 C42 C43 H43 119.6 . . ?
 C44 C43 C42 120.8(3) . . ?
 C44 C43 H43 119.6 . . ?
 C43 C44 H44 119.8 . . ?
 C43 C44 C45 120.5(3) . . ?
 C45 C44 H44 119.8 . . ?
 C44 C45 C47 121.8(3) . . ?
 C46 C45 C44 117.7(3) . . ?
 C46 C45 C47 120.4(3) . . ?
 C41 C46 C45 122.4(3) . . ?
 C41 C46 H46 118.8 . . ?
 C45 C46 H46 118.8 . . ?
 C48 C47 C45 119.1(3) . . ?
 C48 C47 C54 118.3(3) . . ?
 C54 C47 C45 122.5(3) . . ?
 C47 C48 H48 118.3 . . ?
 C49 C48 C47 123.4(3) . . ?
 C49 C48 H48 118.3 . . ?
 C48 C49 C50 120.5(4) . . ?
 C48 C49 C51 118.7(3) . . ?
 C51 C49 C50 120.7(4) . . ?
 C49 C50 H50A 109.5 . . ?
 C49 C50 H50B 109.5 . . ?
 C49 C50 H50C 109.5 . . ?
 H50A C50 H50B 109.5 . . ?
 H50A C50 H50C 109.5 . . ?
 H50B C50 H50C 109.5 . . ?
 C49 C51 C52 122.3(3) . . ?
 C49 C51 C53 118.5(3) . . ?
 C53 C51 C52 119.2(4) . . ?
 C51 C52 H52A 109.5 . . ?
 C51 C52 H52B 109.5 . . ?
 C51 C52 H52C 109.5 . . ?
 H52A C52 H52B 109.5 . . ?
 H52A C52 H52C 109.5 . . ?
 H52B C52 H52C 109.5 . . ?
 C51 C53 H53 118.6 . . ?
 C54 C53 C51 122.8(3) . . ?
 C54 C53 H53 118.6 . . ?
 C47 C54 C55 122.9(3) . . ?
 C53 C54 C47 118.1(3) . . ?
 C53 C54 C55 119.0(3) . . ?
 C56 C55 C54 120.9(2) . . ?
 C60 C55 C54 121.0(2) . . ?
 C60 C55 C56 118.1(3) . . ?
 C55 C56 H56 119.5 . . ?
 C57 C56 C55 121.0(3) . . ?
 C57 C56 H56 119.5 . . ?
 C56 C57 H57 119.8 . . ?
 C56 C57 C58 120.4(3) . . ?
 C58 C57 H57 119.8 . . ?
 C57 C58 H58 120.0 . . ?
 C57 C58 C59 120.0(3) . . ?
 C59 C58 H58 120.0 . . ?
 C58 C59 C61 120.9(3) . . ?
 C60 C59 C58 119.4(3) . . ?
 C60 C59 C61 119.7(2) . . ?
 C55 C60 H60 119.4 . . ?
 C59 C60 C55 121.1(2) . . ?
 C59 C60 H60 119.4 . . ?
 C62 C61 C59 121.5(3) . . ?
 C66 C61 C59 119.8(2) . . ?
 C66 C61 C62 118.7(3) . . ?
 C61 C62 H62 119.9 . . ?
 C63 C62 C61 120.2(3) . . ?
 C63 C62 H62 119.9 . . ?
 C62 C63 H63 119.5 . . ?
 C62 C63 C64 121.0(3) . . ?
 C64 C63 H63 119.5 . . ?
 C63 C64 H64 119.8 . . ?
 C63 C64 C65 120.4(3) . . ?
 C65 C64 H64 119.8 . . ?
 C64 C65 C67 121.5(2) . . ?
 C66 C65 C64 117.9(3) . . ?
 C66 C65 C67 120.6(2) . . ?
 C61 C66 C65 121.7(3) . . ?
 C61 C66 H66 119.1 . . ?
 C65 C66 H66 119.1 . . ?
 C68 C67 C65 119.8(3) . . ?
 C68 C67 C74 118.2(3) . . ?
 C74 C67 C65 122.0(2) . . ?
 C67 C68 H68 118.5 . . ?
 C69 C68 C67 122.9(3) . . ?
 C69 C68 H68 118.5 . . ?
 C68 C69 C70 120.0(3) . . ?
 C68 C69 C71 119.0(3) . . ?
 C71 C69 C70 120.9(3) . . ?
 C69 C70 H70A 109.5 . . ?
 C69 C70 H70B 109.5 . . ?
 C69 C70 H70C 109.5 . . ?
 H70A C70 H70B 109.5 . . ?
 H70A C70 H70C 109.5 . . ?
 H70B C70 H70C 109.5 . . ?
 C69 C71 C72 120.7(3) . . ?
 C73 C71 C69 118.6(3) . . ?
 C73 C71 C72 120.7(3) . . ?
 C71 C72 H72A 109.5 . . ?
 C71 C72 H72B 109.5 . . ?
 C71 C72 H72C 109.5 . . ?
 H72A C72 H72B 109.5 . . ?
 H72A C72 H72C 109.5 . . ?
 H72B C72 H72C 109.5 . . ?
 C71 C73 H73 118.7 . . ?
 C71 C73 C74 122.6(3) . . ?
 C74 C73 H73 118.7 . . ?
 C67 C74 C75 121.6(2) . . ?
 C73 C74 C67 118.6(3) . . ?
 C73 C74 C75 119.8(3) . . ?
 C76 C75 C74 119.9(2) . . ?
 C80 C75 C74 121.3(2) . . ?
 C80 C75 C76 118.9(3) . . ?
 C75 C76 H76 119.9 . . ?
 C77 C76 C75 120.2(3) . . ?
 C77 C76 H76 119.9 . . ?
 C76 C77 H77 119.7 . . ?
 C78 C77 C76 120.5(3) . . ?
 C78 C77 H77 119.7 . . ?
 C77 C78 H78 119.8 . . ?
 C77 C78 C79 120.3(3) . . ?
 C79 C78 H78 119.8 . . ?
 C78 C79 C2 121.6(2) . 3_666 ?
 C78 C79 C80 118.6(2) . . ?
 C80 C79 C2 119.8(2) . 3_666 ?
 C75 C80 C79 121.4(3) . . ?
 C75 C80 H80 119.3 . . ?
 C79 C80 H80 119.3 . . ?

loop_
  _geom_torsion_atom_site_label_1
  _geom_torsion_atom_site_label_2
  _geom_torsion_atom_site_label_3
  _geom_torsion_atom_site_label_4
  _geom_torsion
  _geom_torsion_site_symmetry_1
  _geom_torsion_site_symmetry_2
  _geom_torsion_site_symmetry_3
  _geom_torsion_site_symmetry_4
  _geom_torsion_publ_flag
 C1 C2 C3 C4 2.3(4) . . . . ?
 C1 C6 C7 C8 -131.5(3) . . . . ?
 C1 C6 C7 C14 49.2(4) . . . . ?
 C2 C1 C6 C5 1.9(4) . . . . ?
 C2 C1 C6 C7 -175.7(2) . . . . ?
 C2 C3 C4 C5 -0.9(4) . . . . ?
 C2 C79 C80 C75 -177.4(2) 3_666 . . . ?
 C3 C4 C5 C6 0.0(5) . . . . ?
 C4 C5 C6 C1 -0.5(4) . . . . ?
 C4 C5 C6 C7 177.1(3) . . . . ?
 C5 C6 C7 C8 51.0(4) . . . . ?
 C5 C6 C7 C14 -128.4(3) . . . . ?
 C6 C1 C2 C3 -2.9(4) . . . . ?
 C6 C1 C2 C79 175.6(2) . . . 3_666 ?
 C6 C7 C8 C9 -178.2(3) . . . . ?
 C6 C7 C14 C13 178.4(3) . . . . ?
 C6 C7 C14 C15 0.7(4) . . . . ?
 C7 C8 C9 C10 178.3(3) . . . . ?
 C7 C8 C9 C11 -0.7(4) . . . . ?
 C7 C14 C15 C16 52.6(4) . . . . ?
 C7 C14 C15 C20 -130.2(3) . . . . ?
 C8 C7 C14 C13 -1.0(4) . . . . ?
 C8 C7 C14 C15 -178.7(2) . . . . ?
 C8 C9 C11 C12 177.4(3) . . . . ?
 C8 C9 C11 C13 -0.1(4) . . . . ?
 C9 C11 C13 C14 0.3(5) . . . . ?
 C10 C9 C11 C12 -1.5(5) . . . . ?
 C10 C9 C11 C13 -179.1(3) . . . . ?
 C11 C13 C14 C7 0.2(4) . . . . ?
 C11 C13 C14 C15 178.1(3) . . . . ?
 C12 C11 C13 C14 -177.3(3) . . . . ?
 C13 C14 C15 C16 -125.1(3) . . . . ?
 C13 C14 C15 C20 52.1(4) . . . . ?
 C14 C7 C8 C9 1.2(4) . . . . ?
 C14 C15 C16 C17 177.6(3) . . . . ?
 C14 C15 C20 C19 -177.2(3) . . . . ?
 C15 C16 C17 C18 -1.0(4) . . . . ?
 C16 C15 C20 C19 0.0(4) . . . . ?
 C16 C17 C18 C19 1.3(4) . . . . ?
 C17 C18 C19 C20 -1.0(4) . . . . ?
 C17 C18 C19 C21 -178.8(3) . . . . ?
 C18 C19 C20 C15 0.3(4) . . . . ?
 C18 C19 C21 C22 38.1(4) . . . . ?
 C18 C19 C21 C26 -142.9(3) . . . . ?
 C19 C21 C22 C23 179.1(3) . . . . ?
 C19 C21 C26 C25 -179.0(2) . . . . ?
 C20 C15 C16 C17 0.3(4) . . . . ?
 C20 C19 C21 C22 -139.7(3) . . . . ?
 C20 C19 C21 C26 39.3(4) . . . . ?
 C21 C19 C20 C15 178.1(2) . . . . ?
 C21 C22 C23 C24 -0.2(4) . . . . ?
 C22 C21 C26 C25 0.0(4) . . . . ?
 C22 C23 C24 C25 0.4(4) . . . . ?
 C23 C24 C25 C26 -0.4(4) . . . . ?
 C23 C24 C25 C27 178.1(2) . . . . ?
 C24 C25 C26 C21 0.2(4) . . . . ?
 C24 C25 C27 C28 -127.6(3) . . . . ?
 C24 C25 C27 C34 49.8(4) . . . . ?
 C25 C27 C28 C29 177.4(2) . . . . ?
 C25 C27 C34 C33 -176.0(2) . . . . ?
 C25 C27 C34 C35 6.8(4) . . . . ?
 C26 C21 C22 C23 0.0(4) . . . . ?
 C26 C25 C27 C28 50.8(3) . . . . ?
 C26 C25 C27 C34 -131.7(3) . . . . ?
 C27 C25 C26 C21 -178.3(2) . . . . ?
 C27 C28 C29 C30 178.0(2) . . . . ?
 C27 C28 C29 C31 -1.8(4) . . . . ?
 C27 C34 C35 C36 59.2(3) . . . . ?
 C27 C34 C35 C40 -125.4(3) . . . . ?
 C28 C27 C34 C33 1.5(3) . . . . ?
 C28 C27 C34 C35 -175.7(2) . . . . ?
 C28 C29 C31 C32 -176.7(2) . . . . ?
 C28 C29 C31 C33 2.3(4) . . . . ?
 C29 C31 C33 C34 -0.9(4) . . . . ?
 C30 C29 C31 C32 3.5(4) . . . . ?
 C30 C29 C31 C33 -177.6(2) . . . . ?
 C31 C33 C34 C27 -1.0(4) . . . . ?
 C31 C33 C34 C35 176.4(2) . . . . ?
 C32 C31 C33 C34 178.0(2) . . . . ?
 C33 C34 C35 C36 -118.0(3) . . . . ?
 C33 C34 C35 C40 57.4(3) . . . . ?
 C34 C27 C28 C29 -0.1(4) . . . . ?
 C34 C35 C36 C37 172.4(2) . . . . ?
 C34 C35 C40 C39 -174.6(2) . . . . ?
 C35 C36 C37 C38 1.9(4) . . . . ?
 C36 C35 C40 C39 0.9(4) . . . . ?
 C36 C37 C38 C39 1.4(4) . . . . ?
 C37 C38 C39 C40 -3.4(4) . . . . ?
 C37 C38 C39 C41 173.7(2) . . . . ?
 C38 C39 C40 C35 2.3(4) . . . . ?
 C38 C39 C41 C42 -132.4(3) . . . . ?
 C38 C39 C41 C46 43.7(4) . . . . ?
 C39 C41 C42 C43 175.3(2) . . . . ?
 C39 C41 C46 C45 -174.9(2) . . . . ?
 C40 C35 C36 C37 -3.0(4) . . . . ?
 C40 C39 C41 C42 44.6(4) . . . . ?
 C40 C39 C41 C46 -139.2(3) . . . . ?
 C41 C39 C40 C35 -174.8(2) . . . . ?
 C41 C42 C43 C44 0.4(4) . . . . ?
 C42 C41 C46 C45 1.3(4) . . . . ?
 C42 C43 C44 C45 -0.1(4) . . . . ?
 C43 C44 C45 C46 0.4(4) . . . . ?
 C43 C44 C45 C47 177.7(3) . . . . ?
 C44 C45 C46 C41 -1.0(4) . . . . ?
 C44 C45 C47 C48 -44.9(4) . . . . ?
 C44 C45 C47 C54 139.0(3) . . . . ?
 C45 C47 C48 C49 -175.0(3) . . . . ?
 C45 C47 C54 C53 173.3(3) . . . . ?
 C45 C47 C54 C55 -9.2(4) . . . . ?
 C46 C41 C42 C43 -1.0(4) . . . . ?
 C46 C45 C47 C48 132.3(3) . . . . ?
 C46 C45 C47 C54 -43.7(4) . . . . ?
 C47 C45 C46 C41 -178.4(2) . . . . ?
 C47 C48 C49 C50 179.9(3) . . . . ?
 C47 C48 C49 C51 1.2(5) . . . . ?
 C47 C54 C55 C56 -52.2(4) . . . . ?
 C47 C54 C55 C60 129.6(3) . . . . ?
 C48 C47 C54 C53 -2.8(4) . . . . ?
 C48 C47 C54 C55 174.8(2) . . . . ?
 C48 C49 C51 C52 178.9(3) . . . . ?
 C48 C49 C51 C53 -2.0(4) . . . . ?
 C49 C51 C53 C54 0.4(4) . . . . ?
 C50 C49 C51 C52 0.2(5) . . . . ?
 C50 C49 C51 C53 179.3(3) . . . . ?
 C51 C53 C54 C47 2.0(4) . . . . ?
 C51 C53 C54 C55 -175.6(3) . . . . ?
 C52 C51 C53 C54 179.5(3) . . . . ?
 C53 C54 C55 C56 125.3(3) . . . . ?
 C53 C54 C55 C60 -52.9(4) . . . . ?
 C54 C47 C48 C49 1.2(4) . . . . ?
 C54 C55 C56 C57 -178.2(3) . . . . ?
 C54 C55 C60 C59 178.7(3) . . . . ?
 C55 C56 C57 C58 -0.1(4) . . . . ?
 C56 C55 C60 C59 0.5(4) . . . . ?
 C56 C57 C58 C59 -0.3(4) . . . . ?
 C57 C58 C59 C60 0.8(4) . . . . ?
 C57 C58 C59 C61 179.1(3) . . . . ?
 C58 C59 C60 C55 -0.9(4) . . . . ?
 C58 C59 C61 C62 -43.9(4) . . . . ?
 C58 C59 C61 C66 136.3(3) . . . . ?
 C59 C61 C62 C63 -179.3(3) . . . . ?
 C59 C61 C66 C65 178.9(3) . . . . ?
 C60 C55 C56 C57 0.1(4) . . . . ?
 C60 C59 C61 C62 134.4(3) . . . . ?
 C60 C59 C61 C66 -45.4(4) . . . . ?
 C61 C59 C60 C55 -179.2(3) . . . . ?
 C61 C62 C63 C64 0.2(5) . . . . ?
 C62 C61 C66 C65 -1.0(4) . . . . ?
 C62 C63 C64 C65 -0.5(5) . . . . ?
 C63 C64 C65 C66 0.0(5) . . . . ?
 C63 C64 C65 C67 -179.1(3) . . . . ?
 C64 C65 C66 C61 0.7(4) . . . . ?
 C64 C65 C67 C68 49.2(4) . . . . ?
 C64 C65 C67 C74 -133.8(3) . . . . ?
 C65 C67 C68 C69 175.8(3) . . . . ?
 C65 C67 C74 C73 -175.3(2) . . . . ?
 C65 C67 C74 C75 6.4(4) . . . . ?
 C66 C61 C62 C63 0.5(5) . . . . ?
 C66 C65 C67 C68 -129.9(3) . . . . ?
 C66 C65 C67 C74 47.1(4) . . . . ?
 C67 C65 C66 C61 179.8(3) . . . . ?
 C67 C68 C69 C70 -178.1(3) . . . . ?
 C67 C68 C69 C71 -0.2(4) . . . . ?
 C67 C74 C75 C76 58.7(4) . . . . ?
 C67 C74 C75 C80 -121.8(3) . . . . ?
 C68 C67 C74 C73 1.8(4) . . . . ?
 C68 C67 C74 C75 -176.6(2) . . . . ?
 C68 C69 C71 C72 -179.4(3) . . . . ?
 C68 C69 C71 C73 1.1(4) . . . . ?
 C69 C71 C73 C74 -0.6(4) . . . . ?
 C70 C69 C71 C72 -1.5(4) . . . . ?
 C70 C69 C71 C73 179.0(3) . . . . ?
 C71 C73 C74 C67 -0.9(4) . . . . ?
 C71 C73 C74 C75 177.5(2) . . . . ?
 C72 C71 C73 C74 180.0(3) . . . . ?
 C73 C74 C75 C76 -119.7(3) . . . . ?
 C73 C74 C75 C80 59.8(3) . . . . ?
 C74 C67 C68 C69 -1.3(4) . . . . ?
 C74 C75 C76 C77 178.9(3) . . . . ?
 C74 C75 C80 C79 179.2(2) . . . . ?
 C75 C76 C77 C78 1.4(4) . . . . ?
 C76 C75 C80 C79 -1.2(4) . . . . ?
 C76 C77 C78 C79 -0.3(4) . . . . ?
 C77 C78 C79 C2 178.1(3) . . . 3_666 ?
 C77 C78 C79 C80 -1.5(4) . . . . ?
 C78 C79 C80 C75 2.3(4) . . . . ?
 C79 C2 C3 C4 -176.1(3) 3_666 . . . ?
 C80 C75 C76 C77 -0.6(4) . . . . ?

_smtbx_masks_special_details
;
A solvent mask was calculated and 184 electrons were 
found in a volume of 973\%A^3^ in 3 voids per unit cell. 
This is consistent with the presence of 
2[C5H12] (disordered pentane molekule) per formula unit 
which account for 168 electrons 
per unit cell.
;
loop_
  _smtbx_masks_void_nr
  _smtbx_masks_void_average_x
  _smtbx_masks_void_average_y
  _smtbx_masks_void_average_z
  _smtbx_masks_void_volume
  _smtbx_masks_void_count_electrons
  _smtbx_masks_void_content
 1 0.000 0.221 -0.218 873.2 180.3 '4 C5H12'
 2 0.282 0.022 0.069 9.2 0.3 ?
 3 0.282 0.478 0.569 9.2 0.3 ?
 4 0.321 0.690 0.954 16.2 1.2 ?
 5 0.321 0.810 0.454 16.2 1.2 ?
 6 0.679 0.190 0.546 16.2 0.0 ?
 7 0.679 0.310 0.046 16.2 0.0 ?
 8 0.718 -0.022 0.931 9.2 0.3 ?
 9 0.718 0.522 0.431 9.2 0.2 ?

_smtbx_masks_void_probe_radius     1.2
_smtbx_masks_void_truncation_radius  1.2
_shelx_res_file
;
TITL 25kat_sg01 in P2(1)/c
    25kat_sg01.res
    created by SHELXL-2018/3 at 14:51:39 on 22-Jan-2025
CELL 1.54184 21.063633 16.49997 20.183018 90 107.2338 90
ZERR 2 0.000375 0.000214 0.000269 0 0.0016 0
LATT 1
SYMM -X,0.5+Y,0.5-Z
SFAC C H Cl
UNIT 344 312 8

L.S. 10
PLAN  10
TEMP -173
CONF
BOND
MORE -1
BOND $H
ABIN
fmap 2
ACTA
OMIT -3 3 2
OMIT -2 1 4
OMIT -1 3 1
OMIT 0 4 6
OMIT 0 7 6
OMIT 1 5 3
OMIT 4 5 1
REM <olex2.extras>
REM <HklSrc "%.\\25Kat_SG01.hkl">
REM </olex2.extras>

WGHT    0.127100    3.786700
FVAR       3.18464
CL1   3    0.227884    0.559781    0.098755    11.00000    0.13486    0.05652 =
         0.10011    0.00569    0.05924    0.00438
CL2   3    0.362177    0.540503    0.087985    11.00000    0.09865    0.12699 =
         0.19192    0.02828    0.01969    0.03518
C100  1    0.284352    0.580382    0.053518    11.00000    0.09144    0.08125 =
         0.10443    0.01988    0.02845    0.01016
AFIX  23
H10D  2    0.265940    0.559600    0.005628    11.00000   -1.20000
H10E  2    0.288534    0.639929    0.050474    11.00000   -1.20000
AFIX   0

C1    1    0.184206    0.587096    0.645274    11.00000    0.03996    0.04059 =
         0.03985    0.00183    0.00527    0.00205
AFIX  43
H1    2    0.214265    0.560220    0.625672    11.00000   -1.20000
AFIX   0
C2    1    0.118902    0.560079    0.628884    11.00000    0.04068    0.04362 =
         0.03620    0.00593    0.00449    0.00015
C3    1    0.075747    0.597407    0.660248    11.00000    0.03975    0.05313 =
         0.04000    0.00428    0.00680    0.00207
AFIX  43
H3    2    0.031396    0.578389    0.650942    11.00000   -1.20000
AFIX   0
C4    1    0.097559    0.662437    0.705130    11.00000    0.05150    0.05596 =
         0.04420   -0.00051    0.01146    0.00871
AFIX  43
H4    2    0.067820    0.688172    0.725838    11.00000   -1.20000
AFIX   0
C5    1    0.162511    0.689876    0.719789    11.00000    0.05128    0.04563 =
         0.04438   -0.00629    0.00592    0.00239
AFIX  43
H5    2    0.176912    0.734325    0.750491    11.00000   -1.20000
AFIX   0
C6    1    0.206934    0.652783    0.689845    11.00000    0.04476    0.03625 =
         0.04193    0.00191    0.00270    0.00456
C7    1    0.275404    0.683588    0.702295    11.00000    0.04134    0.03153 =
         0.05020   -0.00535    0.00372    0.00360
C8    1    0.315638    0.697336    0.770010    11.00000    0.05126    0.03418 =
         0.04713   -0.00614    0.00264    0.00411
AFIX  43
H8    2    0.298343    0.684913    0.807267    11.00000   -1.20000
AFIX   0
C9    1    0.379797    0.728333    0.785549    11.00000    0.04936    0.03501 =
         0.05442   -0.01101   -0.00435    0.00506
C10   1    0.420000    0.743876    0.860360    11.00000    0.06033    0.04440 =
         0.05889   -0.00980   -0.00994    0.00261
AFIX 137
H10A  2    0.428121    0.802167    0.867482    11.00000   -1.50000
H10B  2    0.462572    0.715239    0.870549    11.00000   -1.50000
H10C  2    0.395258    0.724256    0.891338    11.00000   -1.50000
AFIX   0
C11   1    0.405983    0.746017    0.731147    11.00000    0.03975    0.04288 =
         0.06451   -0.01896    0.00417    0.00002
C12   1    0.473904    0.782863    0.743948    11.00000    0.04904    0.07371 =
         0.07763   -0.02921    0.00561   -0.01443
AFIX 137
H12A  2    0.474455    0.837002    0.764080    11.00000   -1.50000
H12B  2    0.484510    0.787060    0.699961    11.00000   -1.50000
H12C  2    0.506984    0.748526    0.776140    11.00000   -1.50000
AFIX   0
C13   1    0.366540    0.731586    0.663495    11.00000    0.04027    0.04479 =
         0.05911   -0.01287    0.00854   -0.00001
AFIX  43
H13   2    0.384292    0.743269    0.626426    11.00000   -1.20000
AFIX   0
C14   1    0.302379    0.700862    0.647805    11.00000    0.03946    0.03437 =
         0.05045   -0.01012    0.00435    0.00386
C15   1    0.264003    0.690419    0.572791    11.00000    0.03744    0.03475 =
         0.04826   -0.00269    0.00700   -0.00176
C16   1    0.201192    0.725849    0.544903    11.00000    0.03861    0.03656 =
         0.05187    0.00045    0.01145    0.00271
AFIX  43
H16   2    0.181579    0.755368    0.574208    11.00000   -1.20000
AFIX   0
C17   1    0.167611    0.718131    0.475081    11.00000    0.03773    0.03628 =
         0.05419    0.00777    0.00766    0.00477
AFIX  43
H17   2    0.124785    0.741588    0.456794    11.00000   -1.20000
AFIX   0
C18   1    0.196349    0.676132    0.431555    11.00000    0.04026    0.03700 =
         0.04654    0.00582    0.00695    0.00095
AFIX  43
H18   2    0.173377    0.672075    0.383462    11.00000   -1.20000
AFIX   0
C19   1    0.258870    0.639741    0.457966    11.00000    0.03618    0.03165 =
         0.04531    0.00270    0.00732   -0.00073
C20   1    0.291957    0.647666    0.528535    11.00000    0.03534    0.03274 =
         0.04808    0.00061    0.00630    0.00099
AFIX  43
H20   2    0.334472    0.623458    0.546968    11.00000   -1.20000
AFIX   0
C21   1    0.289813    0.596330    0.410926    11.00000    0.03523    0.03507 =
         0.04073    0.00077    0.00490   -0.00048
C22   1    0.282876    0.626918    0.344809    11.00000    0.03814    0.03867 =
         0.04855    0.00867    0.00676    0.00086
AFIX  43
H22   2    0.257788    0.674953    0.330118    11.00000   -1.20000
AFIX   0
C23   1    0.312015    0.588359    0.300087    11.00000    0.04284    0.04524 =
         0.04084    0.01014    0.00600   -0.00065
AFIX  43
H23   2    0.306673    0.609922    0.255118    11.00000   -1.20000
AFIX   0
C24   1    0.348733    0.518735    0.320889    11.00000    0.03862    0.03883 =
         0.03906    0.00024    0.00646    0.00040
AFIX  43
H24   2    0.368812    0.492779    0.290155    11.00000   -1.20000
AFIX   0
C25   1    0.356722    0.485936    0.386756    11.00000    0.03730    0.03310 =
         0.03922    0.00017    0.00442   -0.00199
C26   1    0.327049    0.525501    0.431154    11.00000    0.03666    0.03429 =
         0.03794    0.00169    0.00496   -0.00160
AFIX  43
H26   2    0.332266    0.503842    0.476068    11.00000   -1.20000
AFIX   0
C27   1    0.394799    0.409291    0.407728    11.00000    0.04218    0.03329 =
         0.03213   -0.00122    0.00234   -0.00022
C28   1    0.365809    0.345060    0.433786    11.00000    0.04049    0.03627 =
         0.03547   -0.00162    0.00497   -0.00176
AFIX  43
H28   2    0.322960    0.352631    0.439324    11.00000   -1.20000
AFIX   0
C29   1    0.397291    0.270467    0.451924    11.00000    0.04750    0.03452 =
         0.03307   -0.00251    0.00673   -0.00482
C30   1    0.364178    0.204626    0.481888    11.00000    0.05934    0.03838 =
         0.04392    0.00268    0.01209   -0.00254
AFIX 137
H30A  2    0.360530    0.155316    0.453939    11.00000   -1.50000
H30B  2    0.319694    0.222524    0.481455    11.00000   -1.50000
H30C  2    0.390831    0.193329    0.529709    11.00000   -1.50000
AFIX   0
C31   1    0.459372    0.258466    0.441963    11.00000    0.04666    0.03331 =
         0.03466   -0.00180    0.00198    0.00017
C32   1    0.494821    0.177556    0.456840    11.00000    0.06120    0.03315 =
         0.05018    0.00389    0.00823    0.00521
AFIX 137
H32A  2    0.497707    0.160319    0.504109    11.00000   -1.50000
H32B  2    0.539691    0.182974    0.452340    11.00000   -1.50000
H32C  2    0.469985    0.137058    0.423691    11.00000   -1.50000
AFIX   0
C33   1    0.488425    0.322036    0.416760    11.00000    0.03877    0.03593 =
         0.03891   -0.00438    0.00097    0.00136
AFIX  43
H33   2    0.531002    0.313907    0.410682    11.00000   -1.20000
AFIX   0
C34   1    0.457891    0.397769    0.399825    11.00000    0.03856    0.03176 =
         0.03510   -0.00124    0.00276   -0.00131
C35   1    0.496858    0.462293    0.377272    11.00000    0.03520    0.03423 =
         0.03703   -0.00104    0.00019    0.00100
C36   1    0.514485    0.533949    0.415182    11.00000    0.04222    0.03620 =
         0.03555   -0.00218    0.00359    0.00049
AFIX  43
H36   2    0.497179    0.545029    0.452678    11.00000   -1.20000
AFIX   0
C37   1    0.557073    0.589002    0.398440    11.00000    0.04300    0.03190 =
         0.03707   -0.00125    0.00251   -0.00108
AFIX  43
H37   2    0.569880    0.636809    0.425313    11.00000   -1.20000
AFIX   0
C38   1    0.581000    0.574325    0.342471    11.00000    0.03749    0.03394 =
         0.04095    0.00094    0.00351    0.00016
AFIX  43
H38   2    0.610944    0.611659    0.331903    11.00000   -1.20000
AFIX   0
C39   1    0.561566    0.505452    0.301662    11.00000    0.03588    0.03466 =
         0.03881    0.00248    0.00444    0.00466
C40   1    0.520341    0.449301    0.320576    11.00000    0.03962    0.03297 =
         0.03900   -0.00345    0.00522   -0.00053
AFIX  43
H40   2    0.508072    0.401131    0.294084    11.00000   -1.20000
AFIX   0
C41   1    0.582110    0.495202    0.238024    11.00000    0.04758    0.02798 =
         0.04028    0.00054    0.00848    0.00390
C42   1    0.536204    0.472580    0.175289    11.00000    0.05168    0.03463 =
         0.04431   -0.00366    0.00800   -0.00075
AFIX  43
H42   2    0.491825    0.459534    0.173605    11.00000   -1.20000
AFIX   0
C43   1    0.555793    0.469251    0.115313    11.00000    0.06433    0.03564 =
         0.04101   -0.00569    0.00685    0.00092
AFIX  43
H43   2    0.524464    0.454174    0.072635    11.00000   -1.20000
AFIX   0
C44   1    0.620221    0.487596    0.117053    11.00000    0.06516    0.03717 =
         0.03940   -0.00090    0.01509    0.00635
AFIX  43
H44   2    0.632827    0.484947    0.075641    11.00000   -1.20000
AFIX   0
C45   1    0.667260    0.510146    0.179603    11.00000    0.05401    0.03194 =
         0.04387    0.00479    0.01384    0.00958
C46   1    0.646542    0.512676    0.239175    11.00000    0.04679    0.03458 =
         0.03722    0.00140    0.00794    0.00570
AFIX  43
H46   2    0.677911    0.526938    0.282069    11.00000   -1.20000
AFIX   0
C47   1    0.737069    0.527230    0.183749    11.00000    0.05255    0.04489 =
         0.03995    0.00878    0.01324    0.01251
C48   1    0.770507    0.474419    0.150941    11.00000    0.06128    0.05377 =
         0.04891    0.01233    0.02142    0.01733
AFIX  43
H48   2    0.746033    0.431432    0.123742    11.00000   -1.20000
AFIX   0
C49   1    0.836821    0.481650    0.156110    11.00000    0.06827    0.06645 =
         0.04929    0.01856    0.02304    0.02923
C50   1    0.869580    0.422417    0.119365    11.00000    0.09023    0.09520 =
         0.06825    0.02139    0.03943    0.04793
AFIX 137
H50A  2    0.838140    0.379146    0.098498    11.00000   -1.50000
H50B  2    0.908895    0.398922    0.152805    11.00000   -1.50000
H50C  2    0.882945    0.450776    0.082967    11.00000   -1.50000
AFIX   0
C51   1    0.873537    0.543685    0.197014    11.00000    0.04671    0.08395 =
         0.05358    0.03248    0.01892    0.02582
C52   1    0.946662    0.555141    0.206558    11.00000    0.05271    0.12497 =
         0.06891    0.02681    0.02618    0.02941
AFIX 137
H52A  2    0.962228    0.604055    0.234128    11.00000   -1.50000
H52B  2    0.954101    0.560829    0.161097    11.00000   -1.50000
H52C  2    0.971227    0.507991    0.230656    11.00000   -1.50000
AFIX   0
C53   1    0.840555    0.597883    0.229529    11.00000    0.04610    0.06874 =
         0.04244    0.01542    0.01175    0.01047
AFIX  43
H53   2    0.865455    0.640319    0.257126    11.00000   -1.20000
AFIX   0
C54   1    0.773031    0.591966    0.222978    11.00000    0.04128    0.05612 =
         0.03836    0.01564    0.01114    0.01263
C55   1    0.741361    0.655831    0.255197    11.00000    0.03606    0.04292 =
         0.03960    0.00998    0.00742    0.00269
C56   1    0.685336    0.698431    0.215574    11.00000    0.04173    0.04349 =
         0.03834    0.00743    0.00559    0.00287
AFIX  43
H56   2    0.666509    0.685414    0.167919    11.00000   -1.20000
AFIX   0
C57   1    0.657219    0.758793    0.244666    11.00000    0.04305    0.04155 =
         0.04504    0.01094    0.00448    0.00311
AFIX  43
H57   2    0.619332    0.787068    0.216983    11.00000   -1.20000
AFIX   0
C58   1    0.683940    0.778622    0.314319    11.00000    0.04216    0.03775 =
         0.04694    0.00664    0.00841    0.00387
AFIX  43
H58   2    0.664457    0.820534    0.334069    11.00000   -1.20000
AFIX   0
C59   1    0.739310    0.737026    0.355189    11.00000    0.04050    0.03925 =
         0.04054    0.00727    0.00642   -0.00176
C60   1    0.767894    0.676450    0.325361    11.00000    0.03636    0.04384 =
         0.04044    0.00998    0.00622    0.00382
AFIX  43
H60   2    0.806035    0.648617    0.353041    11.00000   -1.20000
AFIX   0
C61   1    0.769352    0.758044    0.429725    11.00000    0.03791    0.04162 =
         0.04506    0.00144    0.00941    0.00114
C62   1    0.779304    0.838406    0.451766    11.00000    0.05214    0.03889 =
         0.04958    0.00572    0.00996    0.00085
AFIX  43
H62   2    0.766339    0.881130    0.418972    11.00000   -1.20000
AFIX   0
C63   1    0.807901    0.856067    0.520998    11.00000    0.05915    0.04015 =
         0.05816   -0.00755    0.01047   -0.00560
AFIX  43
H63   2    0.814341    0.911027    0.535460    11.00000   -1.20000
AFIX   0
C64   1    0.827307    0.795027    0.569599    11.00000    0.05278    0.04584 =
         0.04542   -0.00595    0.00783   -0.00280
AFIX  43
H64   2    0.847225    0.808331    0.617026    11.00000   -1.20000
AFIX   0
C65   1    0.817810    0.713528    0.549417    11.00000    0.04253    0.04141 =
         0.04276   -0.00317    0.00639   -0.00087
C66   1    0.788320    0.696578    0.478986    11.00000    0.03992    0.03770 =
         0.04061   -0.00196    0.00578   -0.00161
AFIX  43
H66   2    0.781058    0.641722    0.464415    11.00000   -1.20000
AFIX   0
C67   1    0.837292    0.646970    0.600712    11.00000    0.03892    0.04318 =
         0.03782   -0.00348    0.00371   -0.00049
C68   1    0.817661    0.649233    0.660839    11.00000    0.04397    0.04954 =
         0.04104   -0.00604    0.00502    0.00135
AFIX  43
H68   2    0.794485    0.695643    0.669239    11.00000   -1.20000
AFIX   0
C69   1    0.830455    0.586740    0.708967    11.00000    0.03985    0.05461 =
         0.03747   -0.00346    0.00479   -0.00359
C70   1    0.805801    0.592285    0.771974    11.00000    0.05366    0.06933 =
         0.04468   -0.00109    0.01423   -0.00104
AFIX 137
H70A  2    0.769529    0.553476    0.767383    11.00000   -1.50000
H70B  2    0.789613    0.647291    0.775637    11.00000   -1.50000
H70C  2    0.842282    0.579680    0.813736    11.00000   -1.50000
AFIX   0
C71   1    0.864451    0.517855    0.696994    11.00000    0.03606    0.05145 =
         0.03789    0.00335    0.00341   -0.00244
C72   1    0.878834    0.448099    0.747807    11.00000    0.04487    0.05836 =
         0.04544    0.00832    0.00644   -0.00348
AFIX 137
H72A  2    0.836953    0.426917    0.752607    11.00000   -1.50000
H72B  2    0.906866    0.467056    0.793036    11.00000   -1.50000
H72C  2    0.902009    0.405092    0.730726    11.00000   -1.50000
AFIX   0
C73   1    0.885144    0.515368    0.637810    11.00000    0.03394    0.04575 =
         0.04110   -0.00042    0.00221   -0.00212
AFIX  43
H73   2    0.908547    0.468936    0.629867    11.00000   -1.20000
AFIX   0
C74   1    0.872899    0.578590    0.589323    11.00000    0.03349    0.04647 =
         0.03734   -0.00327    0.00290   -0.00365
C75   1    0.898976    0.573374    0.528325    11.00000    0.03186    0.04191 =
         0.03773    0.00381    0.00344    0.00406
C76   1    0.943279    0.632106    0.518782    11.00000    0.03950    0.04158 =
         0.04339   -0.00040    0.00446   -0.00437
AFIX  43
H76   2    0.956090    0.675699    0.550714    11.00000   -1.20000
AFIX   0
C77   1    0.968620    0.626926    0.462770    11.00000    0.03857    0.04941 =
         0.04594    0.00515    0.00686   -0.00640
AFIX  43
H77   2    0.999451    0.666414    0.457171    11.00000   -1.20000
AFIX   0
C78   1    0.949304    0.564608    0.414954    11.00000    0.03719    0.04892 =
         0.04218    0.00557    0.00655    0.00067
AFIX  43
H78   2    0.966811    0.561769    0.376714    11.00000   -1.20000
AFIX   0
C79   1    0.904352    0.506141    0.422714    11.00000    0.03517    0.04232 =
         0.03485    0.00129    0.00314   -0.00040
C80   1    0.880497    0.510740    0.480675    11.00000    0.03196    0.04162 =
         0.03851    0.00151    0.00310   -0.00053
AFIX  43
H80   2    0.851072    0.470053    0.487354    11.00000   -1.20000
AFIX   0
HKLF 4


REM  25kat_sg01 in P2(1)/c
REM wR2 = 0.2273, GooF = S = 1.034, Restrained GooF = 1.034 for all data
REM R1 = 0.0747 for 9447 Fo > 4sig(Fo) and 0.0999 for all 13461 data
REM 756 parameters refined using 0 restraints

END

WGHT      0.1271      3.7866

REM Highest difference peak  0.627,  deepest hole -0.951,  1-sigma level  0.061
Q1    1   0.3459  0.5315  0.1334  11.00000  0.05    0.63
Q2    1   0.3311  0.5067  0.0519  11.00000  0.05    0.56
Q3    1   0.1618  0.5573  0.0793  11.00000  0.05    0.34
Q4    1   0.3190  0.6336  0.0131  11.00000  0.05    0.33
Q5    1   0.4233  0.5153  0.1239  11.00000  0.05    0.29
Q6    1   0.9567  0.4832  0.1624  11.00000  0.05    0.28
Q7    1   0.4072  0.4810  0.0819  11.00000  0.05    0.27
Q8    1   0.9005  0.5792  0.2284  11.00000  0.05    0.26
Q9    1   0.1103  0.5284  0.6072  11.00000  0.05    0.25
Q10   1   0.8222  0.4503  0.7587  11.00000  0.05    0.25
;
_shelx_res_checksum                1961
_shelx_hkl_file
;
   0   0   2 8220.90 276.110   1
   0   0   2 7750.22 275.438   2
   0   0   3 168.983 121.599   2
   0   0   3 81.3296 119.304   1
   0   0   4 12717.4 443.376   2
   0   0   4 11872.9 439.052   1
   0   0   5 72.8274 155.842   2
   0   0   5 25.6507 158.161   1
   0   0   6 200580. 6456.60   1
   0   0   6 188753. 6457.42   2
   0   0   7-92.5622 179.338   2
   0   0   7 208.293 170.541   1
   0   0   8 117383. 4094.75   2
   0   0   8 128095. 4091.72   1
   0   0   9 55.7526 273.185   2
   0   0   9 49.3029 251.433   1
   0   0   9 58.1983 235.730   3
   0   0  10 6632.95 355.062   3
   0   0  10 8166.12 337.462  14
   0   0  11-22.4910 188.552  14
   0   0  11 95.6732 213.736   3
   0   0  11-293.889 261.028   2
   0   0  12 3504.57 246.091   3
   0   0  12 3295.06 240.277  14
   0   0  12 3646.64 298.835   2
   0   0  12 3033.06 329.336  19
   0   0  13-426.761 579.824  20
   0   0  13 341.210 303.635  19
   0   0  13 35.3460 210.204  14
   0   0  13 26.9961 206.758   3
   0   0  13-231.900 270.115   2
   0   0  14 2997.21 316.690   2
   0   0  14 3537.83 405.846  22
   0   0  14 3437.80 440.596  24
   0   0  14 3354.53 354.397   7
   0   0  14 2899.71 269.893  14
   0   0  14 3080.79 254.057   3
   0   0  15 286.966 335.150   7
   0   0  15-174.779 435.231  24
   0   0  15 179.633 230.002   3
   0   0  15-237.195 855.562  20
   0   0  15-233.964 407.585  22
   0   0  16 5564.00 435.541   7
   0   0  16 6440.50 336.465   3
   0   0  16 5944.82 519.357  24
   0   0  16 6697.56 492.986  22
   0   0  17-71.4488 246.566   3
   0   0  17 274.087 419.503  22
   0   0  17-879.771 469.828  24
   0   0  18 5081.79 313.812   3
   0   0  18 5567.90 496.018  24
   0   0  18 5515.16 455.330  22
   0   0  19 34.1758 216.141   3
   0   0  19 88.7765 381.371  22
   0   0  19-246.531 432.229  24
   0   0  20 203.000 198.810   3
   0   0  20 185.961 326.569   5
   0   0  21-138.726 297.369  22
   0   0  21 263.090 402.384  24
   0   0  21-370.021 284.549   5
   0   0  21-68.6912 182.456   3
   0   0  22 1077.78 242.081   5
   0   0  22 851.692 173.141   3
   0   0  23-106.600 190.657   5
   0   0  23 23.4744 151.652   3
   0   0  24-10.3446 150.635   6
   0   1   1 184244. 6075.39  10
   0  -1   1 182619. 6076.49   9
   0  -1   2 154419. 5185.88   2
   0   1   2 159105. 5185.56   1
   0   1   2 159113. 5185.94   2
   0  -1   2 154128. 5185.56   1
   0   1   3 17224.0 532.107   2
   0   1   3 13768.4 529.247   1
   0  -1   3 16184.2 532.316   2
   0  -1   3 14737.2 530.724   1
   0   1   4 84559.1 2636.29   2
   0  -1   4 78733.2 2635.30   1
   0  -1   4 77700.6 2635.25   2
   0   1   4 76935.3 2633.76   1
   0  -1   5 2995.96 195.631   2
   0   1   5 3358.57 191.316   2
   0  -1   5 3391.28 195.169   1
   0   1   5 3277.04 192.820   1
   0  -1   6 150733. 5307.77   2
   0   1   6 155805. 5308.26   2
   0  -1   6 167171. 5307.45   1
   0   1   6 165902. 5306.88   1
   0  -1   7 5687.98 268.583   1
   0   1   7 6396.97 267.689   1
   0   1   7 5845.85 273.205   2
   0   1   8 24170.6 881.470   2
   0  -1   8 26522.5 877.966   1
   0  -1   8 23928.8 882.847   2
   0   1   8 26077.3 875.788   1
   0   1   9 14534.1 561.622   3
   0  -1   9 15136.0 565.136   3
   0   1   9 14935.4 584.441   2
   0  -1   9 15013.4 586.820   2
   0  -1   9 16145.7 572.571   1
   0   1   9 16119.1 570.385   1
   0   1  -9 14069.8 531.382  10
   0  -1  10 2621.71 227.527  14
   0   1  10 2830.74 220.308  14
   0   1  10 2517.45 220.312  15
   0   1  10 2853.86 246.065   3
   0  -1  10 3128.21 250.827   3
   0   1  11 16466.7 642.965   3
   0  -1  11 16189.6 643.228   3
   0  -1  11 21036.6 808.155  20
   0   1  11 23692.7 860.759  20
   0  -1  11 17309.4 635.013  14
   0   1  11 19225.1 633.132  14
   0   1  11 18063.4 629.795  15
   0   1  11 16821.4 665.723   2
   0  -1  11 15258.2 667.446   2
   0  -1  11 17997.6 684.964  19
   0   1  11 18800.4 683.099  19
   0  -1  12-203.517 486.721  20
   0   1  12 883.169 602.943  20
   0  -1  12 677.755 290.931  19
   0   1  12 396.903 295.155  19
   0   1  12 494.782 193.205  14
   0  -1  12 385.749 207.568  14
   0   1  12 271.831 266.364   2
   0  -1  12 439.351 266.946   2
   0  -1  12 388.441 210.298   3
   0   1  12 319.076 202.151   3
   0  -1  13 225.302 522.288  20
   0   1  13 815.359 714.755  20
   0   1  13 454.237 300.206   7
   0  -1  13 782.509 305.065   7
   0  -1  13 425.052 305.688  19
   0   1  13 675.329 301.785  19
   0   1  13 464.285 210.602  14
   0   1  13 589.996 209.045   3
   0  -1  13 442.804 271.728   2
   0  -1  13 345.602 208.287   3
   0   1  13 719.447 267.090   2
   0   1  14 925.978 847.589  20
   0  -1  14 312.235 596.730  20
   0  -1  14 302.482 381.214  22
   0  -1  14 136.852 294.071   2
   0  -1  14 380.453 221.402   3
   0   1  14 440.106 291.202   2
   0   1  14 240.610 216.138   3
   0  -1  14-106.391 326.078   7
   0   1  14 192.075 317.930   7
   0   1  14 145.696 235.873  14
   0   1  14 618.787 406.212  24
   0  -1  14 69.9799 427.068  24
   0  -1  15 4784.81 453.408  22
   0  -1  15 3833.80 496.397  24
   0   1  15 4843.41 478.907  24
   0   1  15 5093.87 462.332  22
   0  -1  15 6804.40 756.911  20
   0   1  15 5165.06 404.786   7
   0  -1  15 5982.86 418.583   7
   0   1  15 5043.67 328.325  14
   0  -1  15 5594.95 311.887   3
   0   1  15 5102.24 302.511   3
   0  -1  16-161.527 367.937   7
   0   1  16-304.283 361.764   7
   0   1  16 112.521 434.014  22
   0  -1  16 400.628 413.634  22
   0  -1  16 152.486 468.934  24
   0   1  16 235.112 453.604  24
   0   1  16-183.118 236.517   3
   0  -1  16 331.184 242.767   3
   0  -1  17 27453.5 1010.04   3
   0   1  17 27401.3 1008.66   3
   0   1  17 28048.0 1086.03  24
   0  -1  17 28962.0 1091.26  24
   0   1  17 29251.5 1077.66  22
   0  -1  17 30167.1 1070.31  22
   0  -1  18 2479.83 411.038  22
   0   1  18 2934.75 434.782  22
   0  -1  18 2779.90 474.980  24
   0   1  18 2436.40 456.810  24
   0  -1  18 2905.85 265.185   3
   0   1  18 2564.35 261.205   3
   0  -1  19 238.395 371.657  22
   0   1  19 322.010 387.148  22
   0   1  19 300.533 430.201  24
   0  -1  19 584.420 442.782  24
   0  -1  19 129.428 222.546   3
   0   1  19 491.160 222.154   3
   0   1  20 1596.75 328.394   5
   0  -1  20 1731.62 333.636   5
   0  -1  20 1232.75 212.933   3
   0   1  20 1493.54 210.170   3
   0   1  21 393.800 306.164  22
   0  -1  21 308.384 379.696  24
   0  -1  21 460.733 187.331   3
   0   1  21 404.494 183.042   3
   0  -1  21 280.203 283.704   5
   0   1  21 495.329 278.565   5
   0   1  22 227.097 249.999  22
   0  -1  22 280.877 168.340   3
   0   1  22 89.2009 166.301   3
   0  -1  22 37.0889 240.307   5
   0   1  22 184.946 236.518   5
   0  -1  23-5.57275 153.122   3
   0   1  23-327.670 151.913   3
   0  -1  23-96.5292 188.139   5
   0   1  23 105.238 186.198   5
   0   1  24-65.6539 149.451   6
   0  -1  24-81.8990 148.587   6
   0   2   1 29014.4 1004.92   1
   0   2   1 31019.8 1005.23   2
   0  -2   1 30493.1 1005.42   2
   0  -2   1 28718.7 1005.14   1
   0  -2   1 31996.7 1008.50   9
   0   2   1 32677.9 1007.98  10
   0   2   2 120377. 3814.64   2
   0   2   2 113416. 3813.70   1
   0  -2   2 111085. 3814.07   1
   0  -2   2 111275. 3814.42   2
   0   2   2 118865. 3812.39  10
   0  -2   2 114477. 3814.85   9
   0  -2   3 18274.7 633.842   2
   0   2   3 17908.1 633.376   2
   0  -2   3 17941.4 632.406   1
   0   2   3 17588.9 629.927   1
   0   2   3 19094.3 617.158  10
   0   2   4 698864. 23167.6   2
   0  -2   4 699359. 23167.7   2
   0   2   4 698881. 23166.8   1
   0  -2   4 709038. 23167.5   1
   0   2   4 699485. 23160.7  10
   0   2   5 232384. 7579.54   2
   0  -2   5 226797. 7578.44   1
   0   2   5 223511. 7578.16   1
   0  -2   5 233620. 7579.65   2
   0  -2   6 3597.41 212.462   2
   0  -2   6 4015.76 210.617   1
   0   2   6 3638.39 212.598   2
   0   2   6 3555.37 202.766   1
   0  -2   7 1146.18 202.564   2
   0   2   7 1333.93 200.036   2
   0   2   7 1377.30 185.960   1
   0  -2   7 1148.06 194.524   1
   0  -2   8 30500.2 1017.02   1
   0   2   8 27990.1 1021.30   2
   0  -2   8 28109.7 1024.91   2
   0   2   8 30788.1 1014.03   1
   0   2   9 3240.54 303.035   2
   0   2   9 3076.28 274.099   1
   0  -2   9 3094.08 310.765   2
   0  -2   9 3242.42 282.450   1
   0   2   9 2722.70 256.468   3
   0  -2   9 2878.51 266.742   3
   0   2  10 161811. 5558.29  15
   0   2  10 170451. 5557.98  14
   0  -2  10 169925. 5565.62   3
   0   2  10 168613. 5564.41   3
   0  -2  11 4898.32 283.466   3
   0   2  11 4953.26 276.160   3
   0   2  11 4917.86 341.684  19
   0  -2  11 5209.34 359.550  19
   0  -2  11 4896.07 513.960  20
   0   2  11 4987.40 260.435  14
   0  -2 -11 4135.05 318.119  13
   0   2  11 4891.44 270.474  15
   0  -2  11 4992.86 330.062   2
   0   2  11 4957.01 324.368   2
   0  -2  12 9899.72 396.510   3
   0   2  12 9711.54 393.779   3
   0  -2  12 10467.5 596.766  20
   0   2  12 8769.64 445.890  19
   0  -2  12 9164.91 454.712  19
   0  -2 -12 8067.81 425.188  13
   0   2  12 9879.60 384.433  14
   0   2  12 9086.45 384.314  15
   0   2  12 9708.57 431.855   2
   0  -2  12 9409.63 437.310   2
   0  -2  13 9863.27 450.166   2
   0   2  13 9392.59 444.130   2
   0  -2  13 10042.8 628.241  20
   0  -2  13 9000.05 540.508  24
   0  -2  13 9222.05 459.412   7
   0   2  13 9221.79 460.134   7
   0   2  13 10241.2 401.485  14
   0   2  13 9083.00 396.583  15
   0  -2  13 10308.9 411.145   3
   0   2  13 9433.43 403.173   3
   0   2  14 11061.0 502.454   2
   0  -2  14 10841.8 512.024   2
   0  -2  14 11980.4 720.383  20
   0   2  14 11082.2 571.542  24
   0  -2  14 10624.1 545.536  22
   0  -2  14 11350.7 602.916  24
   0  -2  14 10948.3 532.057   7
   0   2  14 10433.7 515.847   7
   0   2  14 12224.9 464.330  14
   0  -2  14 11736.2 464.443   3
   0   2  14 11140.4 457.472   3
   0  -2  15 1048.95 391.582  22
   0  -2  15-110.831 644.879  20
   0   2  15 432.591 423.344  22
   0  -2  15 739.919 472.333  24
   0   2  15 248.018 430.787  24
   0   2  15 564.842 342.701   7
   0  -2  15 260.758 351.506   7
   0   2  15 982.063 259.011  14
   0   2  15 377.963 234.049   3
   0  -2  15 785.731 239.949   3
   0  -2  16 131.893 758.340  20
   0   2  16 532.383 435.902  22
   0  -2  16 194.791 405.941  22
   0  -2  16 586.913 487.341  24
   0   2  16 342.267 455.642  24
   0   2  16 889.825 352.174   7
   0  -2  16 679.241 377.484   7
   0   2  16 428.790 281.846  14
   0   2  16 436.967 242.499   3
   0  -2  16 292.875 251.529   3
   0   2  17 376.728 242.272   3
   0  -2  17-5.76528 245.969   3
   0  -2  17 1359.38 895.631  20
   0   2  17 29.8344 424.754  22
   0  -2  17-4.18881 387.083  22
   0   2  17 57.6344 443.860  24
   0  -2  17 100.295 477.314  24
   0  -2  18 3695.25 1156.21  20
   0   2  18 3183.41 433.755  22
   0  -2  18 2342.90 392.689  22
   0   2  18 2230.19 258.181   3
   0  -2  18 2811.49 266.024   3
   0   2  18 2365.97 386.352   5
   0  -2  18 2913.87 400.338   5
   0   2  18 2574.35 452.272  24
   0  -2  18 2373.60 484.749  24
   0  -2  19 505.725 226.812   3
   0   2  19 411.385 218.179   3
   0   2  19 390.634 389.249  22
   0  -2  19 384.165 444.458  24
   0   2  19 468.696 438.362  24
   0  -2  20 152.062 205.455   3
   0   2  20 608.596 199.895   3
   0   2  20 153.300 317.893   5
   0  -2  20 70.3043 327.309   5
   0   2  21-126.009 305.054  22
   0  -2  21 267.518 372.821  24
   0  -2  21-201.146 277.766   5
   0   2  21 130.727 270.499   5
   0  -2  21-58.4129 186.178   3
   0   2  21 145.946 179.687   3
   0  -2  22 885.121 353.967  24
   0   2  22 18.3370 252.432  22
   0   2  22 130.006 227.629   5
   0  -2  22 72.5005 231.962   5
   0   2  22 12.2520 163.054   3
   0  -2  22 145.613 169.821   3
   0   2  23-149.727 195.015  22
   0   2  23 40.1844 183.821   5
   0  -2  23 76.4542 180.671   5
   0   2  24-116.763 141.178   6
   0  -2  24 114.039 144.460   6
   0  -3   0 172.281 113.270   9
   0   3   1 93935.5 3059.37  10
   0  -3   1 90570.7 3059.56   9
   0   3   2 125464. 4165.86   1
   0   3   2 127044. 4166.84   2
   0  -3   2 123678. 4166.31   1
   0  -3   2 128030. 4167.10   2
   0   3   2 128924. 4167.78  10
   0  -3   2 121394. 4169.21   9
   0  -3   3 215697. 7367.68   1
   0   3   3 213427. 7367.16   1
   0  -3   3 225065. 7368.69   2
   0   3   3 232676. 7368.81   2
   0   3   3 227129. 7366.01  10
   0   3   4 44668.9 1539.08   2
   0   3   4 44778.5 1536.81   1
   0  -3   4 45941.6 1539.83   2
   0  -3   4 45461.8 1539.31   1
   0   3   4 47468.5 1530.02  10
   0  -3   5-124.566 155.843   1
   0   3   5 31.3641 155.964   2
   0  -3   5 126.874 156.627   2
   0   3   5-331.059 144.471   1
   0   3   5 138.522 61.9684  10
   0  -3   6 7192.46 311.235   2
   0  -3   6 7924.95 306.685   1
   0   3   6 7575.93 299.322   1
   0   3   6 6735.94 309.252   2
   0  -3   7 2041.37 230.961   2
   0   3   7 2060.67 220.529   2
   0  -3   7 1867.15 216.257   1
   0   3   7 2028.06 205.947   1
   0   3   8 12358.3 507.337   2
   0   3   8 13328.4 489.422   1
   0  -3   8 13342.9 497.235   1
   0  -3   9 16824.5 623.844   3
   0   3   9 16387.6 618.225   3
   0   3   9 18503.6 625.401  15
   0   3   9 16175.4 640.830   2
   0   3   9 16884.7 622.537   1
   0   3  10 8765.91 388.604   3
   0  -3  10 8665.56 394.102   3
   0   3 -10 9170.63 376.866  10
   0   3  10 10115.6 371.736  14
   0   3  10 9947.48 394.054  15
   0  -3 -10 9186.33 432.803  13
   0  -3  10 8677.71 427.395   2
   0   3  11 4079.09 248.364   3
   0  -3  11 4792.46 261.837   3
   0  -3  11 3328.07 325.116  19
   0   3  11 3116.48 313.386  19
   0  -3  11 3503.21 465.864  20
   0  -3 -11 3278.26 309.282  13
   0   3  11 3401.34 256.742  15
   0   3  11 3841.50 232.852  14
   0  -3  11 4245.77 311.924   2
   0   3  11 3795.63 301.697   2
   0  -3  12 29682.8 1022.33   3
   0   3  12 29183.5 1019.37   3
   0  -3  12 29726.7 1126.17  20
   0   3  12 28379.5 1045.81  19
   0  -3  12 28741.2 1050.84  19
   0   3  12 28963.3 1017.27  15
   0   3  12 31110.8 1014.77  14
   0  -3 -12 26971.8 1036.66  13
   0  -3  12 29737.2 1045.24   2
   0   3  12 31080.9 1039.45   2
   0  -3  13 289.913 431.555  24
   0  -3  13 819.812 505.007  20
   0   3  13 312.628 209.774   3
   0  -3  13 174.968 216.161   3
   0   3  13 533.872 276.424   2
   0  -3  13 271.973 285.909   2
   0  -3  13 561.967 307.811   7
   0   3  13 288.321 294.697   7
   0   3  13 570.880 212.309  14
   0   3  13 611.078 218.620  15
   0  -3 -13 729.625 291.276  13
   0  -3  14 1475.30 561.812  20
   0   3  14 1237.81 233.026   3
   0  -3  14 1177.69 241.061   3
   0  -3  14 1205.42 334.647   7
   0   3  14 1366.12 322.463   7
   0   3  14 1142.38 241.646  14
   0   3  14 1188.21 238.457  15
   0  -3  14 1171.96 457.842  24
   0   3  14 746.098 408.041  24
   0   3  15 15580.5 710.867  22
   0  -3  15 15992.7 749.930  24
   0   3  15 15451.4 707.001  24
   0  -3  15 15292.5 679.731   7
   0   3  15 14199.8 659.665   7
   0   3  15 17473.8 619.389  14
   0   3  15 15663.4 606.222   3
   0  -3  15 16337.8 613.501   3
   0  -3  16 8646.89 582.213  24
   0   3  16 7628.16 529.587  24
   0   3  16 8136.14 524.315  22
   0   3  16 7791.62 396.516  14
   0  -3  16 9475.40 754.103  20
   0  -3  16 7259.54 381.269   3
   0   3  16 7057.85 372.801   3
   0  -3  17 1202.03 770.451  20
   0   3  17-67.4308 424.439  22
   0  -3  17 60.8007 491.829  24
   0   3  17-108.012 447.101  24
   0   3  18-21.9701 408.949  22
   0  -3  18 99.0295 933.629  20
   0  -3  18 54.7934 373.950   5
   0   3  18 136.098 344.688   5
   0  -3  18 332.850 467.894  24
   0   3  18 267.291 447.269  24
   0  -3  18 190.627 234.677   3
   0   3  18 314.537 227.468   3
   0   3  19 2017.17 395.799  22
   0   3  19 2095.46 346.819   5
   0  -3  19 1675.45 360.176   5
   0  -3  19 2143.88 456.865  24
   0  -3  19 1987.26 236.747   3
   0   3  19 1661.99 227.012   3
   0  -3  20 486.782 321.066   5
   0   3  20 310.004 305.413   5
   0  -3  20 387.211 204.035   3
   0   3  20 428.493 193.986   3
   0   3  21 505.000 300.794  22
   0  -3  21 228.764 360.091  24
   0  -3  21 212.593 183.089   3
   0   3  21 291.951 173.992   3
   0   3  21 704.206 264.258   5
   0  -3  21 230.498 271.145   5
   0   3  22-94.2858 249.609  22
   0  -3  22 101.178 330.475  24
   0  -3  22-129.197 166.583   3
   0   3  22-157.149 156.423   3
   0   3  22 153.190 218.163   5
   0  -3  22 303.439 224.344   5
   0   3  23 1233.85 199.415  22
   0   3  23 1078.40 179.279   5
   0  -3  23 1489.61 179.697   5
   0  -3  24 252.581 130.466   6
   0  -4   0 413163. 13671.7   9
   0  -4   1 236289. 8004.76   9
   0   4   1 247194. 8004.64  10
   0   4   2 231470. 7537.54  10
   0  -4   2 223288. 7538.94   9
   0   4   2 232848. 7534.45   2
   0  -4   2 222679. 7534.29   2
   0  -4   3 2266.47 150.783   2
   0   4   3 2323.62 153.594   2
   0   4   4 32739.0 1094.09  10
   0  -4   4 33611.5 1099.92   1
   0   4   4 30296.7 1101.30   2
   0   4   4 32090.4 1097.39   1
   0  -4   4 35653.0 1102.37   2
   0   4   5 125105. 4281.65  10
   0  -4   5 140615. 4290.88   2
   0   4   5 136855. 4290.46   2
   0   4   5 124094. 4287.02   1
   0  -4   5 129766. 4288.07   1
   0  -4   6 1240.41 184.997   1
   0   4   6 1065.15 170.527   1
   0  -4   6 1295.14 198.639   2
   0   4   6 1186.74 198.934   2
   0   4   6 1323.45 83.9398  10
   0  -4   7 6881.92 350.398   2
   0   4   7 6823.87 340.672   2
   0   4   7 7446.47 319.995   1
   0   4   8 1804.27 264.260  15
   0  -4   8 1399.02 281.128   2
   0   4   8 1690.40 268.819   2
   0   4   9 187162. 6157.49  15
   0  -4  -9 185820. 6166.29  13
   0   4   9 186242. 6151.92  14
   0  -4   9 187339. 6157.63   3
   0   4   9 186552. 6156.70   3
   0   4  -9 180553. 6154.36  10
   0  -4  10 5136.24 291.601   3
   0   4  10 4783.23 281.610   3
   0   4 -10 5200.08 277.280  10
   0   4  10 5650.77 300.929  15
   0   4  10 5741.59 266.720  14
   0  -4 -10 5736.23 351.277  13
   0  -4  10 5498.81 334.099   2
   0   4  10 5620.61 331.936   2
   0  -4  11 8045.42 532.139  20
   0   4  11 7818.61 358.192   3
   0  -4  11 8168.42 363.876   3
   0  -4  11 8754.98 423.825  19
   0   4  11 7954.30 410.246  19
   0  -4 -11 7724.62 414.363  13
   0   4  11 8696.97 372.459  15
   0   4  11 8224.77 348.171  14
   0   4  11 8875.79 402.012   2
   0  -4  11 8582.68 409.196   2
   0  -4  12 871.934 452.222  20
   0   4  12 859.372 204.275   3
   0   4  12 608.438 262.875   2
   0  -4  12 772.480 212.374   3
   0  -4  12 773.755 272.027   2
   0   4  12 392.622 221.502  15
   0   4  12 433.597 196.531  14
   0  -4 -12 479.593 290.476  13
   0   4  13 377.133 381.739  24
   0  -4  13 1028.64 453.578  24
   0  -4  13 751.161 500.954  20
   0   4  13 617.293 213.959   3
   0  -4  13 546.736 219.373   3
   0   4  13 624.040 291.745   7
   0  -4  13 866.711 310.439   7
   0   4  13 644.942 215.626  14
   0   4  13 1029.37 233.278  15
   0  -4 -13 543.643 306.179  13
   0  -4  14 944.074 484.173  24
   0   4  14 1026.07 408.366  24
   0  -4  14 447.003 554.164  20
   0  -4  14 686.947 237.331   3
   0   4  14 607.754 227.685   3
   0   4  14 632.421 312.130   7
   0  -4  14 1064.50 337.960   7
   0   4  14 565.065 244.687  15
   0   4  14 586.576 238.501  14
   0  -4 -14 251.150 338.230  13
   0   4  15 1686.06 420.477  22
   0  -4  15 1723.40 609.052  20
   0  -4  15 1071.98 252.308   3
   0   4  15 1217.40 242.377   3
   0  -4  15 1099.03 362.214   7
   0   4  15 977.702 330.896   7
   0   4  15 1427.40 268.382  14
   0  -4  15 815.543 508.410  24
   0   4  15 1087.93 435.762  24
   0   4  16 37641.8 1326.72  24
   0  -4  16 37536.3 1357.83  24
   0   4  16 37683.5 1328.59  22
   0  -4  16 35035.3 1270.69   3
   0   4  16 37913.0 1275.05  14
   0   4  16 34047.0 1267.29   3
   0   4  17 1592.01 416.242  22
   0  -4  17 1982.25 694.155  20
   0   4  17 1604.07 460.745  24
   0  -4  17 1122.00 495.644  24
   0  -4  17 1330.65 389.520   5
   0   4  17 1435.60 358.365   5
   0  -4  18 966.977 475.265  24
   0   4  18 737.893 398.008  22
   0   4  18 757.406 224.001   3
   0  -4  18 706.585 235.503   3
   0   4  19 4325.20 409.921  22
   0  -4  19 3718.24 467.568  24
   0  -4  19 4004.33 377.197   5
   0   4  19 4595.89 355.091   5
   0  -4  19 3822.76 268.863   3
   0   4  19 3634.30 257.013   3
   0  -4  20 2217.51 314.331   5
   0   4  20 1868.45 298.082   5
   0  -4  20 1580.51 210.416   3
   0   4  20 1315.41 200.792   3
   0   4  21 554.078 292.213  22
   0  -4  21 380.042 186.137   3
   0   4  21 313.951 168.120   3
   0   4  21 254.842 250.591   5
   0  -4  21 667.785 260.597   5
   0  -4  21 907.605 352.785  24
   0   4  22-3.28250 147.760   3
   0  -4  22 285.701 168.182   3
   0   4  22-56.5738 203.820   5
   0  -4  22-110.332 209.270   5
   0  -4  22-510.403 314.185  24
   0   4  22 64.5292 239.012  22
   0   4  23-15.8765 170.159   6
   0   4  23 327.953 182.920  22
   0  -5   0-120.477 136.800   9
   0  -5   1 8648.21 323.708   9
   0   5   1 8666.71 328.688  10
   0   5   2 2607.42 166.488  10
   0  -5   2 2837.83 162.991   9
   0  -5   3 86083.0 2849.40   9
   0   5   3 85475.3 2845.80  10
   0   5   4 10297.5 375.981   2
   0   5   4 9664.72 366.740  10
   0   5   5 5274.48 248.827   2
   0  -5   5 5693.20 253.521   2
   0  -5   6 687.168 230.771   2
   0   5   6 262.386 217.519   2
   0   5   6 586.283 104.130  10
   0   5   7 8196.76 398.242  15
   0  -5  -7 8668.45 434.075  13
   0   5   7 8690.06 385.280   2
   0  -5   7 7865.54 382.927   2
   0   5   8 3472.13 238.077  14
   0   5   8 3349.74 304.054  15
   0  -5  -8 4459.84 355.866  13
   0  -5   8 4467.80 302.341   2
   0   5   8 5141.06 302.978   2
   0   5   9 206.422 179.112  14
   0  -5  -9 275.034 299.743  13
   0   5   9 519.718 244.383  15
   0  -5   9 259.601 204.891   3
   0   5   9 409.075 194.002   3
   0  -5  10 4955.70 319.755   2
   0   5  10 5356.64 315.902   2
   0  -5  10 5040.02 276.885   3
   0   5  10 4691.25 266.090   3
   0   5  10 5302.63 256.435  14
   0  -5 -10 5402.72 357.747  13
   0   5  10 5307.45 296.606  15
   0  -5  10 4573.46 445.591  20
   0   5  11 7045.17 365.526   2
   0  -5  11 6690.32 372.011   2
   0  -5  11 7498.84 334.171   3
   0   5  11 7540.75 330.646   3
   0  -5 -11 7315.90 395.215  13
   0   5  11 7777.27 321.865  14
   0   5  11 7669.21 347.462  15
   0  -5  11 6958.83 495.290  20
   0  -5  12 1501.93 449.789  24
   0  -5  12 673.930 449.130  20
   0  -5  12 636.401 216.333   3
   0   5  12 456.009 202.888   3
   0   5  12 921.508 232.552  15
   0   5  12 380.454 196.827  14
   0  -5 -12 591.528 308.234  13
   0  -5  13 561.559 473.733  24
   0  -5  13 512.608 505.548  20
   0   5  13 878.548 218.275   3
   0  -5  13 708.192 221.624   3
   0   5  13 437.404 295.591   7
   0  -5  13 603.046 309.828   7
   0   5  13 631.907 242.595  15
   0   5  13 1162.50 215.430  14
   0  -5 -13 965.269 326.221  13
   0  -5  14 5802.50 604.240  20
   0  -5  14 5725.89 553.493  24
   0   5  14 6303.78 465.756  22
   0  -5  14 5201.96 398.231   7
   0   5  14 5488.04 383.174   7
   0   5  14 6204.43 320.796  14
   0   5  14 6778.82 338.149  15
   0  -5 -14 6169.89 418.231  13
   0   5  14 5078.76 315.178   3
   0  -5  14 4977.82 319.970   3
   0  -5  15 12619.6 684.365  24
   0   5  15 11083.5 596.019  22
   0  -5 -15 10907.1 572.360  13
   0   5  15 12505.8 491.704  14
   0   5  15 11923.4 492.281  15
   0   5  15 11351.0 481.301   3
   0  -5  15 11474.1 487.026   3
   0  -5  15 12360.9 755.189  20
   0  -5  16 15218.1 742.584  24
   0   5  16 15244.5 673.169  22
   0   5  16 15194.4 586.176  14
   0  -5  16 14208.5 577.429   3
   0   5  16 14293.8 574.088   3
   0  -5  17 967.307 499.264  24
   0  -5  17 524.013 237.924   3
   0   5  17 878.994 336.605   5
   0  -5  17 742.174 364.918   5
   0   5  17 1150.32 400.470  22
   0  -5  17-70.0811 647.229  20
   0   5  18 18.6125 383.664  22
   0  -5  18 445.740 226.934   3
   0   5  18-39.1464 215.735   3
   0  -5  18 708.813 465.446  24
   0  -5  19 1061.02 435.307  24
   0   5  19 561.603 256.357  18
   0   5  19 608.388 197.888   3
   0  -5  19 637.695 212.790   3
   0  -5  19 607.247 315.819   5
   0   5  19 661.611 294.658   5
   0   5  19 881.689 364.718  22
   0  -5  19 1266.41 857.004  20
   0  -5  20 1745.68 402.229  24
   0  -5  20 1357.67 204.694   3
   0   5  20 1255.22 188.366   3
   0  -5  20 1872.95 292.297   5
   0   5  20 1944.01 275.055   5
   0   5  20 1569.68 333.638  22
   0  -5  21 1286.07 339.659  24
   0   5  21 819.967 163.915   3
   0   5  21 1134.34 281.991  22
   0   5  21 1237.19 230.549   5
   0  -5  21 1147.64 244.856   5
   0   5  22 131.718 198.431   6
   0   5  22-240.224 226.529  22
   0  -5  22-365.817 292.979  24
   0   5  23 136.385 169.008  22
   0  -5 -23-546.888 447.859  21
   0  -6   0 40186.1 1350.63   9
   0   6   0 40204.7 1353.23  10
   0   6  -1 17670.6 654.271  10
   0  -6  -1 20157.8 651.995   9
   0   6   1 18263.5 648.141  10
   0  -6   1 18265.3 645.037   9
   0   6   2 24001.8 824.455  10
   0  -6   2 24182.0 823.532   9
   0   6   3 6354.98 273.406  10
   0  -6   3 6985.52 283.847   9
   0  -6   4 31547.9 1037.78   9
   0   6   4 29778.1 1027.68  10
   0   6   5 38294.5 1284.26  10
   0   6   6 41121.6 1426.92  10
   0   6   6 42070.8 1463.61  15
   0   6   6 44987.2 1446.34   2
   0  -6  -6 46789.2 1474.47  13
   0   6   7 6724.96 373.275  15
   0   6   7 6731.11 316.339  14
   0  -6  -7 7918.02 407.788  13
   0   6   7 7994.05 346.269   2
   0  -6   7 7517.62 344.871   2
   0  -6  -8 44103.6 1427.13  13
   0   6   8 40814.2 1393.28  14
   0   6   8 42405.0 1410.66  15
   0  -6   8 39926.6 1404.65   2
   0   6   8 40739.9 1404.47   2
   0  -6   9 42506.2 1644.56  20
   0   6  -9 47462.1 1600.91  10
   0  -6  -9 50126.7 1617.64  13
   0   6   9 47882.5 1588.71  14
   0   6   9 47667.9 1602.88  15
   0   6   9 48511.2 1590.49   3
   0  -6   9 45086.7 1588.98   3
   0  -6  10 1215.54 398.031  20
   0  -6  10 380.127 187.859   3
   0   6  10 332.624 180.476   3
   0   6 -10 659.273 218.132  10
   0   6  10 530.138 229.766  15
   0   6  10 567.834 175.690  14
   0  -6 -10 541.550 289.421  13
   0  -6  11 2271.90 415.225  20
   0   6 -11 2982.42 242.065  10
   0   6  11 2484.03 209.347  14
   0  -6 -11 2510.85 313.155  13
   0   6  11 2406.54 256.937  15
   0  -6  11 2798.79 220.620   3
   0   6  11 2676.13 213.676   3
   0  -6  12 459.890 431.592  20
   0   6  12 128.186 345.225  25
   0  -6  12 235.851 466.841  24
   0   6  12 105.833 200.615   3
   0  -6  12-209.081 202.508   3
   0   6  12-150.562 238.512  15
   0   6  12-11.1767 193.165  14
   0  -6 -12-164.414 309.729  13
   0  -6  13 30623.0 1221.77  20
   0  -6  13 33059.0 1200.96  24
   0   6  13 30208.7 1156.77  22
   0   6  13 33140.6 1115.99  15
   0   6  13 32167.6 1103.14  14
   0  -6 -13 32728.1 1146.44  13
   0   6  13 32148.2 1106.78   3
   0  -6  13 30938.9 1105.74   3
   0   6  14 1380.11 402.389  22
   0  -6  14 1733.66 555.949  20
   0  -6  14 2345.49 535.423  24
   0   6  14 975.598 237.903   3
   0  -6  14 1040.99 240.883   3
   0   6  14 1757.51 270.839  15
   0   6  14 1543.13 246.732  14
   0  -6 -14 1669.74 362.084  13
   0  -6  15 9936.10 444.129   3
   0   6  15 10437.9 441.160   3
   0   6  15 11075.7 567.620  22
   0  -6  15 10613.1 661.004  24
   0   6  15 10658.3 460.989  15
   0  -6 -15 9770.35 540.525  13
   0   6  15 10277.5 451.523  14
   0   6  15 10591.0 507.931   5
   0  -6  15 11205.0 522.273   5
   0  -6  15 11369.1 726.747  20
   0   6  16 16461.9 735.938  22
   0  -6  16 17953.3 809.575  24
   0  -6  16 17161.3 706.123   5
   0   6  16 17784.8 695.205   5
   0  -6  16 18635.4 893.968  20
   0   6  17 3947.68 416.499  22
   0  -6  17 4470.94 515.510  24
   0  -6  17 4653.04 643.242  20
   0   6  17 3200.97 257.297   3
   0  -6  17 3359.09 264.350   3
   0   6  17 3793.15 346.643   5
   0  -6  17 3405.90 364.608   5
   0  -6  18 633.608 466.139  24
   0   6  18 796.875 296.081  18
   0  -6  18 1343.54 648.273  20
   0   6  18 937.018 371.928  22
   0   6  18 595.111 203.746   3
   0  -6  18 699.557 216.947   3
   0  -6  18 599.425 324.885   5
   0   6  18 860.289 303.675   5
   0   6  19-389.005 260.046  18
   0   6  19 4.89437 178.928   3
   0   6  19-40.0420 272.670   5
   0  -6  19 201.124 288.562   5
   0   6  20 4253.13 339.857  22
   0  -6  20 3821.85 402.032  24
   0   6  20 3590.66 276.434   5
   0  -6  21 1197.56 320.396  24
   0   6  21 635.077 143.946   3
   0   6  21 1150.75 260.532  22
   0   6  21 1263.39 205.346   5
   0  -6 -22 3451.90 548.515  21
   0   6  22 3567.07 233.774  22
   0  -6  22 3478.57 299.583  24
   0  -7   0 86.8951 201.817   9
   0   7   0-73.4681 214.973  10
   0   7   1 385.895 197.719  10
   0  -7   1 509.173 202.350   9
   0   7  -1 514.930 230.927  10
   0  -7  -1 372.494 217.823   9
   0   7   2 29211.6 1037.60  10
   0  -7  -2 31306.8 1049.36   9
   0   7  -2 29499.0 1048.09  10
   0  -7   2 31525.7 1039.62   9
   0  -7   3 4023.11 275.791   9
   0   7  -3 4076.00 313.717  10
   0   7  -4 16471.1 616.916  10
   0  -7   4 16885.0 593.926   9
   0   7   4 15714.5 576.865  10
   0   7   5 4369.84 323.228  15
   0  -7  -5 4712.41 345.296  13
   0   7   5 4152.97 258.000  14
   0   7   6 4074.81 316.800  15
   0   7   6 3332.66 247.683  14
   0  -7  -6 3119.63 339.225  13
   0   7   7 45161.7 1509.76  15
   0  -7  -7 46819.9 1521.83  13
   0   7   7 43594.3 1493.19  14
   0   7  -7 42601.5 1507.65  10
   0   7   8 22004.8 783.516  15
   0   7   8 21453.0 759.515  14
   0  -7  -8 23725.4 806.145  13
   0   7  -8 21638.0 781.413  10
   0  -7   8 20376.1 848.432  20
   0   7   9 21623.8 744.297  15
   0   7   9 20703.6 716.886  14
   0  -7  -9 22002.8 765.887  13
   0   7  -9 19289.2 735.690  10
   0  -7   9 19737.7 864.707  21
   0  -7   9 18003.1 812.807  20
   0   7 -10-51.5756 225.827  10
   0  -7  10 31.3043 400.189  20
   0   7  10 197.420 173.466  14
   0   7  10-68.8244 239.901  15
   0  -7 -10 312.235 297.800  13
   0   7 -11 2893.25 263.927  10
   0  -7  11 2160.48 427.935  20
   0   7  11 2441.52 265.822  15
   0   7  11 2631.93 210.962  14
   0  -7 -11 3130.68 324.584  13
   0  -7  11 2063.12 469.765  24
   0   7  11 2396.59 362.852  25
   0   7 -12 9800.23 426.183  10
   0   7  12 10234.5 431.874  15
   0  -7 -12 9927.59 486.712  13
   0   7  12 9858.75 400.989  14
   0   7  12 8958.65 511.945  25
   0   7  12 9832.75 519.683  22
   0  -7  12 9660.47 604.377  24
   0  -7  12 8948.92 583.539  20
   0  -7  13 1260.96 531.910  24
   0   7  13 1654.75 270.119  15
   0   7  13 1227.54 231.065  14
   0  -7 -13 1534.48 351.886  13
   0  -7  13 1284.19 522.082  20
   0   7  13 1649.72 397.651  22
   0   7  14 13229.7 525.411  15
   0  -7 -14 12469.1 587.027  13
   0   7  14 12338.6 505.493  14
   0  -7  14 13183.1 706.189  24
   0   7  14 13067.5 611.768  22
   0  -7  14 12115.6 730.727  20
   0  -7  15 4648.36 552.461  24
   0   7  15 3910.40 290.069  14
   0   7  15 4176.48 316.244  15
   0   7  15 3552.26 433.017  22
   0  -7  15 4973.23 610.760  20
   0  -7 -15 3483.79 418.386  13
   0  -7  16 10036.4 708.440  20
   0  -7  16 9892.88 624.851  24
   0   7  16 9347.30 524.848  22
   0   7  17 211.934 371.749  22
   0  -7  17 534.953 486.584  24
   0  -7 -17-262.964 393.979  13
   0   7  18 1214.90 286.326  18
   0  -7  18 1796.25 599.500  20
   0   7  18 947.833 354.890  22
   0  -7  18 951.587 454.840  24
   0   7  19 36.8643 251.060  18
   0   7  19 343.985 323.400  22
   0  -7  19-64.2572 646.665  20
   0  -7  19-7.43630 407.878  24
   0  -7  20 187.408 807.511  20
   0   7  20 981.338 282.353  22
   0  -7  20 1273.19 354.272  24
   0   7  21 2240.67 251.980  22
   0  -7  21 1749.13 309.778  24
   0  -7 -22-113.992 454.251  21
   0   7  22 272.496 187.865  22
   0  -8   0 6883.72 329.783   9
   0   8   0 6635.05 330.786  10
   0  -8  -1 8632.21 381.160   9
   0  -8   1 8177.48 365.985   9
   0   8   1 8108.48 367.208  10
   0  -8  -2 1837.17 280.322   9
   0   8   2 2112.77 233.365  10
   0   8   3 2167.81 207.054  10
   0  -8  -3 1728.82 291.259  13
   0   8   3 2423.26 302.773  15
   0   8   4 22988.0 850.955  15
   0   8   4 22806.7 813.640  10
   0   8   5 32736.0 1154.85  15
   0   8   5 35461.4 1139.68  14
   0  -8  -5 36538.0 1161.74  13
   0   8   5 30639.1 1122.21  10
   0   8  -5 33947.0 1152.86  10
   0  -8   6 26511.0 1027.19  20
   0   8  -6 27870.4 958.358  10
   0  -8  -6 28708.6 970.360  13
   0   8   6 26753.5 939.725  14
   0  -8   6 26875.9 964.081  11
   0   8   6 26750.0 961.484  15
   0   8  -7 2476.87 268.987  10
   0  -8   7 2265.86 415.088  20
   0   8   7 2632.71 271.773  15
   0   8   7 2507.70 211.420  14
   0  -8   7 2383.37 292.856  11
   0  -8  -7 2581.40 304.697  13
   0   8   8 4810.96 251.469  14
   0   8   8 5371.48 311.905  15
   0  -8  -8 5379.88 347.861  13
   0   8  -8 4310.04 299.533  10
   0  -8   8 4662.14 505.481  21
   0  -8   8 5128.44 434.825  20
   0   8   9 5455.64 318.766  15
   0  -8  -9 5693.30 357.437  13
   0   8   9 5322.81 265.439  14
   0   8  -9 5153.21 311.999  10
   0  -8   9 4933.16 521.214  21
   0  -8   9 5241.03 443.882  20
   0   8 -10 26883.2 951.070  10
   0  -8  10 24246.4 1017.16  20
   0  -8 -10 27560.3 971.241  13
   0   8  10 26627.2 927.205  14
   0   8  10 27618.8 948.006  15
   0   8  10 26728.9 984.784  25
   0   8 -11 18166.9 686.752  10
   0  -8  11 15997.3 785.200  20
   0   8  11 18860.6 683.258  15
   0  -8 -11 19159.4 719.380  13
   0   8  11 17857.1 656.656  14
   0  -8  11 17657.0 797.879  24
   0   8  11 19363.7 730.400  22
   0   8  11 17805.8 739.293  25
   0  -8  12 500.955 506.359  24
   0   8  12 785.966 381.123  25
   0   8 -12 538.220 265.913  10
   0   8  12 666.961 210.639  14
   0   8  12 830.024 270.004  15
   0  -8 -12 818.383 346.351  13
   0   8  12 360.236 382.816  22
   0  -8  12 319.905 466.884  20
   0  -8  13 1162.68 529.236  24
   0   8  13 711.067 226.484  14
   0   8  13 861.681 282.781  15
   0  -8 -13 1064.76 360.214  13
   0  -8  13 735.775 519.252  20
   0   8  13 894.112 399.296  22
   0   8  14 6022.21 350.548  15
   0  -8 -14 5643.02 429.997  13
   0   8  14 5150.08 311.664  14
   0  -8  14 5966.62 572.412  24
   0   8  14 5556.66 442.377  22
   0  -8  14 4849.60 584.313  20
   0  -8  15 1920.87 517.856  24
   0   8  15 1858.30 391.474  22
   0  -8  15 1143.07 563.837  20
   0  -8 -16 3483.45 408.520  13
   0   8  16 3907.73 297.791  15
   0  -8  16 4517.73 605.945  20
   0  -8  16 4027.68 520.100  24
   0   8  16 3658.82 327.151  23
   0   8  16 3924.20 401.585  22
   0  -8  17-140.646 556.513  20
   0   8  17 190.639 345.850  22
   0  -8  17 184.810 464.446  24
   0  -8 -17 121.946 375.858  13
   0  -8 -18-95.5456 376.957  13
   0  -8  18-1023.79 549.907  20
   0   8  18 15.3010 271.842  18
   0  -8  19 1444.39 604.736  20
   0   8  19 2553.10 315.987  22
   0  -8 -19 2437.53 730.338  21
   0  -8  19 2452.54 391.831  24
   0   8  19 2743.79 260.749  18
   0  -8  20 182.906 715.066  20
   0   8  20 275.921 255.842  22
   0  -8 -20 432.772 626.965  21
   0  -8  20 315.989 324.280  24
   0   8  20 544.124 200.110  18
   0  -8  21 822.034 277.172  24
   0   8  21 1103.75 219.972  22
   0  -8 -21 414.623 496.602  21
   0   9   0 144.256 292.364  15
   0   9  -1 48071.8 1625.44  10
   0   9   1 46820.3 1635.50  15
   0   9  -1 49334.2 1638.85  15
   0  -9  -2 18553.0 703.273  13
   0   9  -2 19374.9 695.062  10
   0   9   2 19502.6 715.137  15
   0  -9  -3 32138.8 1140.92  13
   0   9  -3 30363.8 1133.43  10
   0  -9  -3 35225.9 1138.19   9
   0   9   3 33974.1 1145.09  15
   0   9   4 1657.53 191.798  10
   0   9  -4 2010.80 257.727  10
   0  -9  -4 2138.53 259.916   9
   0  -9   4 1875.96 222.877   9
   0   9   4 2169.42 281.279  15
   0  -9  -4 2163.34 287.186  13
   0  -9   5 15555.0 713.705  20
   0   9   5 15520.0 620.630  15
   0   9   5 16596.7 600.070  14
   0  -9  -5 17334.6 630.812  13
   0   9  -5 16313.7 615.894  10
   0  -9  -6 94.2316 474.289  21
   0   9  -6 560.100 244.906  10
   0  -9   6 787.103 404.859  20
   0   9   6 388.996 195.638  14
   0   9   6 557.398 258.222  15
   0  -9   6 679.159 299.340  11
   0  -9  -6 547.874 280.886  13
   0  -9   7 3545.75 492.458  21
   0  -9  -7 3368.44 494.099  21
   0   9  -7 3443.84 277.049  10
   0  -9   7 3125.41 428.369  20
   0   9   7 2647.15 278.879  15
   0   9   7 2797.10 225.964  14
   0  -9  -7 3013.99 313.183  13
   0  -9   7 3047.73 314.199  11
   0   9   8-143.802 332.548  25
   0  -9   8 118.824 483.523  21
   0  -9  -8 278.731 495.184  21
   0   9  -8-110.164 244.689  10
   0  -9   8 213.041 403.373  20
   0   9   8 132.353 189.437  14
   0   9   8 102.676 254.221  15
   0  -9  -8 161.113 295.147  13
   0  -9   9 2970.70 534.912  21
   0   9  -9 3119.92 295.170  10
   0  -9   9 3212.16 432.610  20
   0  -9  -9 3399.76 336.895  13
   0   9   9 3154.21 230.522  14
   0   9   9 3260.12 293.241  15
   0   9   9 3650.00 370.456  25
   0  -9  10-9.40596 461.685  24
   0   9  10 57.0719 360.314  25
   0   9 -10-118.164 275.920  10
   0  -9  10-354.884 430.531  20
   0   9  10 334.891 266.397  15
   0   9  10 224.366 199.532  14
   0  -9 -10 170.796 321.872  13
   0   9  11 77.2761 375.818  25
   0  -9  11 230.507 485.231  24
   0   9 -11 343.957 276.951  10
   0  -9  11 591.719 455.075  20
   0   9  11 620.034 365.777  22
   0   9  11 191.781 201.509  14
   0   9  11 295.238 266.059  15
   0  -9 -11 162.890 337.168  13
   0   9 -12 14666.8 597.640  10
   0  -9 -12 14889.2 641.778  13
   0   9  12 15925.6 600.409  15
   0   9  12 14453.2 567.617  14
   0  -9  12 15705.2 742.453  24
   0   9  12 16032.1 654.265  22
   0   9  12 16147.8 665.953  25
   0  -9  12 13233.1 730.073  20
   0  -9 -13 13053.3 587.951  13
   0   9  13 11941.7 502.529  14
   0   9  13 14047.8 536.293  15
   0   9  13 13360.9 603.621  22
   0  -9  13 12909.8 699.806  24
   0  -9  13 11573.7 694.887  20
   0  -9  14 1956.28 510.142  24
   0  -9  14 1657.19 536.830  20
   0   9  14 1417.34 386.221  22
   0  -9  15 820.355 495.030  24
   0   9  15 155.593 221.139  14
   0   9  15 239.295 252.866  15
   0  -9 -15 374.992 347.356  13
   0  -9  15-47.0623 540.194  20
   0   9  15 140.319 368.404  22
   0   9  16 3271.39 313.218  23
   0  -9  16 2959.62 488.845  24
   0   9  16 3203.44 378.360  22
   0  -9 -16 3287.68 384.795  13
   0   9  16 3165.45 276.923  15
   0  -9 -17 7797.38 467.610  13
   0  -9  17 7048.56 619.405  20
   0   9  18 6609.18 345.100  18
   0  -9  18 5433.20 568.758  20
   0  -9 -18 5438.41 762.623  21
   0  -9 -18 6839.55 427.728  13
   0  -9  18 5209.68 453.770  24
   0   9  18 5403.17 376.837  22
   0  -9  19 9260.84 662.959  20
   0  -9 -19 10947.1 770.485  21
   0  -9  19 8748.59 502.580  24
   0   9  19 9378.46 453.730  22
   0  -9 -19 11539.3 514.172  13
   0   9  19 11237.5 427.459  18
   0   9  20 97.9197 186.951  18
   0  -9 -20 81.2360 541.203  21
   0  -9  20-11.2857 654.903  20
   0   9  20 120.254 228.872  22
   0   9  21 2132.02 201.161  22
   0  10   0 451.275 282.869  15
   0 -10   0 737.220 230.279   9
   0  10   0 428.145 221.942  10
   0 -10  -1 2857.37 272.693  13
   0  10   1 2934.01 304.806  15
   0  10   1 2909.51 239.608  10
   0  10  -1 3283.14 255.655  10
   0 -10  -1 3499.80 259.224   9
   0 -10   1 3510.23 248.348   9
   0  10  -1 3238.14 318.973  15
   0 -10  -2 22285.6 839.861  13
   0 -10   2 23799.6 830.585   9
   0  10  -2 23906.1 837.468  10
   0  10   2 22756.7 821.981  10
   0 -10  -2 25116.6 839.038   9
   0  10   2 23823.5 849.979  15
   0  10  -2 23358.2 854.693  15
   0  10  -3 1607.88 256.551  10
   0 -10   3 1747.39 227.868   9
   0  10   3 2032.76 205.297  10
   0 -10  -3 2398.83 265.559   9
   0  10   3 2231.22 283.113  15
   0 -10  -3 1777.15 276.778  13
   0  10   4 3519.76 312.211  15
   0  10   4 3775.59 262.891  14
   0 -10  -4 3404.91 303.416  13
   0  10  -4 3404.55 282.920  10
   0 -10   4 3933.30 255.647   9
   0 -10  -4 3893.88 282.325   9
   0  10   4 3560.21 225.654  10
   0  10   5 8589.33 410.373  15
   0 -10  -5 8686.17 400.900   9
   0  10  -5 8926.94 404.387  10
   0 -10  -5 9048.22 424.848  13
   0  10   5 8913.75 379.125  14
   0 -10   5 8805.37 533.169  20
   0 -10  -5 8508.04 580.358  21
   0  10   6 243.858 332.338  25
   0 -10  -6 17.3649 486.068  21
   0  10  -6 253.005 261.570  10
   0 -10   6-45.8098 411.855  20
   0  10   6 274.943 267.472  15
   0  10   6-35.2433 212.583  14
   0 -10   6 48.5554 313.179  11
   0 -10  -6 244.380 294.282  13
   0  10   7 536.232 344.740  25
   0 -10  -7 673.896 498.105  21
   0  10  -7 784.690 266.422  10
   0 -10   7 792.500 423.137  20
   0  10   7 410.522 203.706  14
   0  10   7 569.726 274.316  15
   0 -10   7 344.119 315.375  11
   0 -10  -7 364.617 300.922  13
   0  10   8-119.402 352.076  25
   0 -10  -8-808.996 508.589  21
   0  10  -8-131.125 279.743  10
   0 -10   8-595.479 440.080  20
   0  10   8-129.617 279.025  15
   0  10   8-246.670 206.298  14
   0 -10  -8-454.350 321.736  13
   0  10   9 1505.43 372.303  25
   0 -10  -9 1220.57 554.271  21
   0  10  -9 1867.61 291.899  10
   0 -10   9 1512.89 448.887  20
   0  10   9 1401.02 219.411  14
   0  10   9 2029.66 291.064  15
   0 -10  -9 1638.37 344.246  13
   0  10 -10 3390.54 323.960  10
   0 -10 -10 3607.15 610.001  21
   0 -10  10 2982.80 492.771  20
   0 -10 -10 4226.53 382.845  13
   0  10  10 3953.70 320.006  15
   0  10  10 3653.20 261.259  14
   0  10  10 4503.92 413.584  25
   0  10  11 83.1194 383.644  25
   0  10 -11 222.455 281.952  10
   0 -10  11-193.491 473.887  20
   0 -10 -11 46.8978 613.362  21
   0  10  11 368.810 215.737  14
   0  10  11 164.877 285.385  15
   0 -10 -11 388.543 348.658  13
   0 -10  12 333.702 498.077  24
   0  10  12 305.321 390.437  25
   0  10 -12 553.664 293.115  10
   0  10  12 345.561 226.369  14
   0  10  12 660.871 291.304  15
   0 -10 -12 215.953 356.672  13
   0 -10  12 995.035 489.241  20
   0 -10 -12 1217.18 661.045  21
   0 -10  13 903.085 490.604  24
   0 -10  13-121.763 492.403  20
   0  10  13 539.507 362.933  22
   0 -10 -13 813.348 684.755  21
   0 -10 -14 5958.23 757.091  21
   0 -10  14 4977.82 554.632  20
   0 -10  14 4490.35 519.741  24
   0  10  14 4672.45 405.662  22
   0  10  14 5344.67 329.183  15
   0  10  14 4888.91 287.706  14
   0 -10 -14 5011.70 406.128  13
   0  10  15 7958.88 455.734  22
   0 -10  15 7169.79 551.656  24
   0  10  15 8378.22 422.400  23
   0  10  15 8727.29 385.343  15
   0  10  15 7230.07 360.658  14
   0 -10 -15 7351.30 457.997  13
   0 -10 -16 6181.80 765.565  21
   0 -10  16 5099.92 573.513  20
   0 -10 -16 5545.71 407.696  13
   0  10  16 5889.36 315.336  15
   0 -10  17 6928.03 579.828  20
   0 -10 -17 7905.48 448.667  13
   0 -10  17 6528.52 487.432  24
   0  10  17 7808.40 411.644  22
   0 -10 -18 1049.69 331.202  13
   0 -10  18 1238.24 475.390  20
   0 -10 -18 1288.94 646.247  21
   0  10  18 543.261 275.261  22
   0  10  18 664.930 239.860  18
   0 -10 -19 557.607 560.564  21
   0 -10  19 71.6661 491.457  20
   0  10  19 249.832 231.450  22
   0 -10 -19 885.651 314.974  13
   0  10  19 416.103 205.914  18
   0  10  20 1127.32 176.206  18
   0 -10  20 1062.45 616.386  20
   0  10  20 1327.33 196.246  22
   0  11   0 184.953 286.582  15
   0  11   0 14.5585 211.185  10
   0 -11   0-204.400 228.227   9
   0  11   1 3391.02 249.163  10
   0 -11  -1 3858.82 274.828   9
   0  11  -1 3679.51 262.428  10
   0 -11   1 3638.53 267.853   9
   0  11  -1 3645.20 320.594  15
   0  11   1 3348.38 318.081  15
   0 -11  -2 8774.91 435.735  13
   0  11  -2 10256.9 420.513  10
   0  11   2 9080.61 394.524  10
   0 -11  -2 10419.5 420.445   9
   0 -11   2 9808.75 413.011   9
   0  11   2 9645.81 447.817  15
   0 -11  -3 21527.6 829.175  13
   0  11   3 22072.4 801.821  10
   0  11  -3 23312.6 822.290  10
   0 -11  -3 24011.9 824.578   9
   0 -11   3 23144.3 815.764   9
   0  11   3 23382.3 834.731  15
   0 -11  -4 3947.34 296.091   9
   0  11  -4 3506.87 293.739  10
   0  11   4 3700.27 311.791  15
   0  11   4 3698.07 276.460  14
   0 -11  -4 3818.35 320.683  13
   0  11   4 3861.79 373.765  25
   0  11   5 4367.08 387.617  25
   0 -11  -5 3671.37 525.372  21
   0 -11   5 4661.36 480.558  20
   0 -11  -5 4275.75 308.866   9
   0  11  -5 4850.84 320.750  10
   0  11   5 3765.80 325.766  15
   0 -11  -5 4692.07 340.380  13
   0  11   5 3839.66 282.306  14
   0 -11   5 5184.09 392.145  11
   0  11   6 2250.48 369.893  25
   0 -11  -6 1402.91 514.866  21
   0  11  -6 1379.24 284.226  10
   0 -11  -6 1494.56 275.242   9
   0 -11   6 1686.59 469.222  20
   0  11   6 1839.23 297.729  15
   0  11   6 1732.59 240.327  14
   0 -11   6 2082.84 358.676  11
   0 -11  -6 1539.93 314.307  13
   0  11   7 9865.69 520.445  25
   0 -11   7 9054.80 597.056  20
   0 -11  -7 9613.82 639.341  21
   0 -11  -7 10464.2 457.080   9
   0  11  -7 10218.9 466.795  10
   0  11   7 10216.6 428.294  14
   0 -11  -7 10121.7 491.565  13
   0  11   7 10211.1 469.232  15
   0 -11   7 10873.9 507.306  11
   0  11   8-143.789 368.855  25
   0 -11  -8 465.976 528.057  21
   0  11  -8 284.406 287.805  10
   0 -11   8 614.264 458.964  20
   0  11   8 43.2138 221.368  14
   0  11   8 67.7595 289.690  15
   0 -11  -8 230.992 338.862  13
   0  11  -9 13034.4 539.631  10
   0 -11  -9 11718.0 717.789  21
   0 -11   9 11598.9 663.421  20
   0  11   9 12900.3 534.088  15
   0 -11  -9 13488.3 577.934  13
   0  11   9 12547.2 500.472  14
   0  11   9 12525.6 595.513  25
   0  11  10-285.576 388.722  25
   0  11 -10 317.605 293.886  10
   0 -11  10 799.228 476.774  20
   0 -11 -10 295.995 580.427  21
   0  11  10 697.377 295.487  15
   0  11  10-98.8310 227.777  14
   0 -11 -10 576.308 364.669  13
   0  11 -11 55376.9 1905.53  10
   0 -11 -11 56672.0 2004.21  21
   0  11  11 58963.4 1904.67  15
   0 -11 -11 58736.1 1927.23  13
   0  11  11 55263.7 1887.24  14
   0  11  11 57454.7 1929.29  25
   0  11 -12 3927.09 330.181  10
   0 -11 -12 3273.26 645.640  21
   0 -11  12 3484.46 515.450  20
   0  11  13 373.729 264.809  15
   0  11  13 235.713 215.134  14
   0 -11 -13 385.545 356.059  13
   0 -11  13 910.936 482.682  20
   0 -11 -13 14.6281 638.996  21
   0  11  14 2153.52 232.812  14
   0  11  14 2630.73 270.621  15
   0 -11 -14 2365.31 357.146  13
   0 -11 -15 7169.83 434.533  13
   0  11  15 7310.98 357.705  15
   0  11  15 7612.61 394.932  23
   0 -11  15 6824.44 582.873  20
   0 -11 -15 7575.23 736.592  21
   0  11  16 208.649 259.148  23
   0 -11  16-248.176 482.290  20
   0 -11 -16-293.101 647.396  21
   0  11  16 53.0602 217.297  15
   0 -11 -16 435.362 324.775  13
   0 -11 -17 16557.2 840.678  21
   0  11  17 14665.5 587.925  22
   0 -11 -17 15188.9 622.475  13
   0  11  17 15983.3 581.212  18
   0 -11  18-259.807 429.955  20
   0  11  18 412.485 228.873  22
   0 -11 -18-63.9828 297.460  13
   0  11  18 488.897 213.245  18
   0  11  19-10.5845 180.731  18
   0 -11  19-725.721 458.405  20
   0  12   0 30987.1 1116.51  15
   0  12   0 30520.4 1094.42  10
   0 -12   0 33242.4 1107.58   9
   0 -12   1 404.948 252.699   9
   0 -12  -1 416.086 256.404   9
   0  12  -1-59.5183 238.612  10
   0  12   1 250.738 223.359  10
   0  12   1 89.3016 306.365  15
   0  12   1-53.5949 342.167  25
   0  12   2 9513.28 457.256  15
   0 -12  -2 8630.45 441.651  13
   0  12   2 9526.06 496.010  25
   0  12  -2 10039.7 422.144  10
   0 -12  -2 10603.0 434.930   9
   0 -12   2 9544.99 426.397   9
   0  12   2 9239.78 400.668  10
   0  12   3 1555.46 365.961  25
   0  12   3 1083.65 308.121  15
   0 -12  -3 1706.94 301.758  13
   0 -12   3 1671.34 258.990   9
   0  12  -3 1981.29 267.136  10
   0 -12  -3 1578.28 276.684   9
   0  12   3 1456.42 227.564  10
   0  12   4 1015.35 372.566  25
   0 -12  -4 829.349 262.021   9
   0  12  -4 368.356 266.857  10
   0  12   4 432.176 256.528  14
   0  12   4 723.695 305.046  15
   0 -12  -4 625.779 302.934  13
   0  12   5 12519.1 578.023  25
   0 -12   5 11802.6 673.203  20
   0 -12  -5 12285.4 516.937   9
   0  12  -5 11827.7 517.661  10
   0  12   5 12500.3 534.019  15
   0  12   5 12200.3 500.203  14
   0 -12  -5 11417.1 540.942  13
   0 -12   5 12430.9 585.652  11
   0  12   6 12054.7 565.943  25
   0 -12   6 10972.4 659.823  20
   0 -12  -6 10736.0 502.489   9
   0  12  -6 10941.1 504.859  10
   0  12   6 12039.3 514.339  15
   0 -12  -6 11366.8 535.433  13
   0  12   6 11757.3 477.730  14
   0 -12   6 12487.4 567.882  11
   0  12   7 39952.6 1414.00  25
   0 -12   7 36027.4 1462.24  20
   0 -12  -7 37668.0 1382.02   9
   0  12  -7 38277.5 1387.26  10
   0  12   7 41375.5 1389.78  15
   0  12   7 40962.5 1371.91  14
   0 -12  -7 40903.1 1404.62  13
   0 -12   7 42432.6 1411.45  11
   0  12   8 1663.10 387.664  25
   0 -12  -8 1234.40 543.703  21
   0  12  -8 1184.25 300.039  10
   0 -12  -8 1340.37 297.520   9
   0 -12   8 1427.38 487.922  20
   0  12   8 1366.27 242.780  14
   0  12   8 1556.27 310.763  15
   0 -12  -8 1670.42 364.231  13
   0  12   9 1177.61 386.896  25
   0 -12  -9 796.177 546.423  21
   0  12  -9 837.651 299.979  10
   0 -12  -9 535.142 291.430   9
   0 -12   9 1266.52 482.213  20
   0  12   9 1156.96 235.951  14
   0  12   9 1001.43 299.193  15
   0 -12  -9 2123.21 368.968  13
   0 -12 -10 61.6839 294.032   9
   0  12 -10 538.262 296.219  10
   0 -12  10 537.969 472.464  20
   0 -12 -10 18.7500 556.130  21
   0  12  10 408.907 292.945  15
   0  12  10 91.9077 228.476  14
   0  12  10 718.981 377.407  25
   0 -12 -11 397.813 311.309   9
   0  12 -11 255.172 294.655  10
   0 -12 -11-213.738 574.227  21
   0 -12  11-103.300 473.698  20
   0  12  12 138.025 212.414  14
   0  12  12 228.350 264.703  15
   0 -12 -12 291.274 354.258  13
   0 -12  12 388.450 464.676  20
   0  12  13 160.201 208.477  14
   0  12  13 197.977 250.948  15
   0 -12 -13 159.395 334.413  13
   0 -12 -13-354.198 602.476  21
   0  12  14 1030.29 287.880  23
   0  12  14 866.067 235.205  15
   0  12  14 1027.71 207.111  14
   0 -12 -14 1015.46 338.777  13
   0 -12  14 598.459 467.211  20
   0 -12 -14 1112.93 601.295  21
   0 -12 -15 5001.59 625.833  21
   0 -12  15 4120.63 494.507  20
   0 -12 -15 4295.74 366.452  13
   0  12  15 4274.97 273.876  15
   0  12  15 4641.89 316.418  23
   0 -12  16-157.138 427.031  20
   0  12  16 153.868 234.895  23
   0  12  16-149.837 241.110  18
   0 -12 -16 5.91506 300.735  13
   0  12  17 1220.29 220.570  18
   0 -12  17 1882.99 421.292  20
   0 -12 -17 1488.96 294.808  13
   0  12  18 195.102 185.460  18
   0 -12  18-46.8402 390.735  20
   0 -12 -18-17.7820 268.767  13
   0 -12  19 1737.56 447.206  20
   0  12  19 2428.74 178.570  18
   0 -13   0-543.389 278.892   9
   0  13   0-132.355 250.855  10
   0  13   1 11159.0 525.603  15
   0 -13  -1 12451.0 506.755   9
   0 -13   1 11832.1 500.944   9
   0  13   1 11180.6 474.541  10
   0  13  -1 11710.6 489.019  10
   0  13   2 12324.6 564.146  15
   0  13   2 12436.6 594.833  25
   0 -13  -2 13528.6 538.994   9
   0 -13   2 13624.3 539.656   9
   0  13  -2 13727.1 536.096  10
   0  13   2 12513.5 515.414  10
   0  13   3 2033.07 387.353  25
   0 -13  -3 1763.26 289.381   9
   0  13  -3 1577.52 287.120  10
   0  13   3 1765.91 288.706  14
   0  13   3 1870.12 334.343  15
   0 -13  -3 1212.70 320.503  13
   0  13   4 6303.71 448.347  25
   0 -13   4 6103.88 579.566  20
   0  13   4 5702.63 389.174  15
   0  13  -4 5409.23 357.904  10
   0 -13  -4 5357.09 360.278   9
   0 -13  -4 5362.25 386.792  13
   0  13   4 5501.80 343.695  14
   0 -13   4 6097.61 465.749  11
   0  13   5 1184.94 395.221  25
   0 -13   5 190.484 528.465  20
   0 -13  -5 390.435 278.084   9
   0  13  -5 788.039 300.021  10
   0  13   5 713.795 267.205  14
   0  13   5 812.957 320.472  15
   0 -13  -5 633.228 338.996  13
   0 -13   5 794.156 414.298  11
   0  13   6 3611.93 416.723  25
   0 -13   6 3070.92 532.598  20
   0 -13  -6 3562.06 307.247   9
   0  13  -6 3791.41 335.429  10
   0  13   6 3092.22 343.187  15
   0 -13  -6 3565.28 378.619  13
   0  13   6 3664.48 290.783  14
   0 -13   6 3535.25 423.351  11
   0  13   7 676.523 391.921  25
   0 -13   7 203.572 499.202  20
   0 -13  -7 456.701 279.909   9
   0  13  -7 310.586 300.445  10
   0  13   7 909.357 246.764  14
   0  13   7 321.625 310.075  15
   0 -13  -7-106.590 358.310  13
   0  13   8 519.514 380.953  25
   0 -13  -8 219.314 284.987   9
   0  13  -8 311.910 306.405  10
   0 -13   8 16.1540 490.502  20
   0  13   8 564.275 306.437  15
   0  13   8 505.349 237.579  14
   0 -13  -8 180.863 372.240  13
   0 -13  -9 1676.71 299.957   9
   0  13  -9 1595.61 303.550  10
   0  13   9 1526.04 379.605  25
   0 -13   9 1953.25 487.397  20
   0  13  10 1655.78 231.802  14
   0  13  10 1510.33 283.475  15
   0 -13 -10 1632.73 376.004  13
   0 -13  10 1203.63 477.569  20
   0  13  11-190.956 259.473  15
   0  13  11 375.959 208.787  14
   0 -13 -11 210.295 358.134  13
   0  13  12 2511.10 271.384  15
   0  13  12 2702.98 236.407  14
   0 -13  12 1830.30 460.585  20
   0  13  13 75.8763 230.716  15
   0  13  13 1.29513 198.225  14
   0 -13 -13-50.7894 331.196  13
   0 -13  13 131.139 448.082  20
   0  13  14-120.032 265.207  23
   0 -13  14-298.066 436.344  20
   0  13  14 155.701 214.978  15
   0 -13 -14 83.7306 320.181  13
   0  13  15 45.3279 235.872  23
   0  13  15 152.098 233.297  18
   0 -13  15 470.720 424.647  20
   0  13  15 210.716 196.884  15
   0 -13 -15 371.017 305.893  13
   0 -13  16 665.933 399.743  20
   0  13  16 590.624 211.726  23
   0 -13 -16 651.605 284.196  13
   0  13  16 659.431 211.385  18
   0  13  17 2994.31 217.511  18
   0 -13 -17 2811.48 286.627  13
   0  13  18 2317.03 179.137  18
   0 -13  18 1871.04 375.254  20
   0  14   0 2806.12 286.558  10
   0 -14   0 2559.61 313.601   9
   0 -14  -1 9291.16 445.241   9
   0  14  -1 9013.61 431.160  10
   0 -14   1 9188.94 448.476   9
   0  14   1 9298.37 422.627  10
   0  14   2 5729.84 402.164  15
   0 -14  -2 6230.62 371.772   9
   0  14   2 5614.49 334.188  10
   0 -14   2 5623.49 363.019   9
   0  14  -2 5977.87 354.343  10
   0  14   2 5519.49 371.544  14
   0  14   2 6208.10 448.396  25
   0  14   3 13955.9 627.594  25
   0 -14  -3 12896.3 563.659   9
   0  14  -3 13567.5 567.682  10
   0  14   3 13731.4 590.998  15
   0  14   3 13962.6 567.577  14
   0 -14   3 14769.2 653.398  11
   0  14   4 9425.55 524.056  25
   0 -14   4 8664.85 662.135  20
   0  14   4 9310.94 472.420  15
   0 -14  -4 8847.25 439.057   9
   0  14  -4 9400.51 448.771  10
   0  14   4 9126.45 435.717  14
   0 -14   4 9927.23 544.991  11
   0  14   5-20.9020 384.494  25
   0 -14   5 395.668 532.888  20
   0  14  -5-152.665 298.618  10
   0 -14  -5 550.945 277.389   9
   0  14   5 1.75789 259.381  14
   0  14   5 248.147 316.909  15
   0 -14  -5 582.328 339.044  13
   0 -14   5 355.797 406.401  11
   0 -14   6 4008.01 554.826  20
   0  14  -6 4497.70 349.452  10
   0 -14  -6 4372.79 330.372   9
   0  14   6 4729.02 427.101  25
   0 -14   7 713.930 502.761  20
   0 -14  -7 206.261 265.199   9
   0  14  -7 298.602 297.023  10
   0  14   7 288.193 374.150  25
   0 -14   8 2747.66 501.292  20
   0  14   8 3295.29 313.188  15
   0  14   8 3259.24 264.920  14
   0 -14  -8 3089.80 382.923  13
   0  14   9 208.069 224.621  14
   0  14   9 561.737 274.871  15
   0 -14  -9 892.474 364.492  13
   0  14  10-139.430 210.233  14
   0  14  10 98.5741 257.811  15
   0 -14 -10 291.624 354.665  13
   0  14  11 1243.31 213.182  14
   0  14  11 1411.37 250.719  15
   0 -14 -11 1653.24 361.438  13
   0 -14  11 1344.09 444.851  20
   0  14  12 1122.46 230.735  15
   0  14  12 621.271 194.721  14
   0 -14 -12 749.540 341.636  13
   0 -14  12 353.351 423.041  20
   0  14  13 148.205 249.788  23
   0 -14  13-521.111 416.162  20
   0  14  13 301.970 213.349  15
   0 -14 -13-488.903 322.660  13
   0  14  14 3961.49 278.285  23
   0  14  14 4012.77 273.493  18
   0  14  14 3978.31 245.813  15
   0 -14 -14 4466.34 347.959  13
   0 -14  15-631.285 392.486  20
   0  14  15-157.498 206.373  23
   0 -14 -15-51.7537 291.019  13
   0  14  15-321.990 205.603  18
   0 -14  16 1208.22 362.935  20
   0  14  16 1736.05 189.665  23
   0 -14 -16 1438.21 271.907  13
   0  14  16 1864.25 195.476  18
   0  14  17 4017.77 202.737  18
   0 -14  17 2146.36 354.085  20
   0  15   0-78.7470 264.603  10
   0 -15   0 197.644 286.273   9
   0  15   1-82.9806 262.587  10
   0 -15   1 428.261 290.178   9
   0 -15  -1 273.994 287.962   9
   0  15  -1 418.093 275.383  10
   0  15  -2-163.004 275.154  10
   0 -15  -2 354.837 279.488   9
   0  15  -3 652.816 281.607  10
   0 -15  -3 522.096 276.712   9
   0 -15   3 918.441 562.382  20
   0 -15  -4 636.864 269.845   9
   0  15  -4 512.707 281.494  10
   0 -15   4-28.8068 539.579  20
   0 -15   4 188.542 406.999  11
   0  15   4 745.303 266.072  14
   0  15   4 433.824 309.313  15
   0 -15   5 4708.23 569.236  20
   0 -15   5 5377.21 452.832  11
   0  15   5 4550.87 316.590  14
   0  15   5 5115.10 357.341  15
   0 -15   6 395.088 517.790  20
   0 -15   6 457.088 400.735  11
   0 -15  -6 367.731 343.434  13
   0  15   6 293.207 292.418  15
   0  15   6 99.2258 242.210  14
   0  15   7 3773.25 321.696  15
   0  15   7 3476.55 273.560  14
   0 -15  -7 3997.16 380.282  13
   0  15   8 5500.44 340.909  15
   0 -15  -8 5961.24 410.908  13
   0  15   8 5431.45 302.602  14
   0 -15  -9 1324.90 358.066  13
   0 -15   9 647.285 447.194  20
   0  15   9 783.366 211.441  14
   0  15   9 992.097 261.302  15
   0 -15 -10 280.678 346.478  13
   0 -15  10-16.8742 421.273  20
   0  15  10-36.8670 233.490  15
   0  15  10 188.106 196.634  14
   0 -15 -11 2131.20 354.729  13
   0  15  11 2191.83 239.204  15
   0  15  11 1558.93 200.628  14
   0 -15  11 1424.61 420.636  20
   0 -15  12 1881.85 404.386  20
   0  15  12 1939.17 254.178  23
   0  15  12 1931.27 245.872  18
   0  15  12 2008.74 219.680  15
   0 -15 -12 1953.97 337.153  13
   0 -15  13 718.144 387.765  20
   0  15  13 953.325 222.422  23
   0  15  13 1130.98 219.041  18
   0  15  13 1044.66 192.208  15
   0 -15 -13 817.135 308.492  13
   0 -15  14-124.386 359.552  20
   0  15  14 447.612 194.118  23
   0  15  14-19.7663 194.076  18
   0  15  14 106.121 170.113  15
   0 -15 -14-183.167 293.316  13
   0  15  15 518.601 171.118  18
   0 -15  15 634.479 340.434  20
   0 -15 -15 771.652 267.061  13
   0  15  15 474.326 175.076  23
   0  15  16 444.905 139.608  23
   0 -16   0 1279.21 397.322  11
   0  16   0 1268.16 309.638  14
   0 -16   1 207.669 394.070  11
   0 -16  -1-87.6289 391.106  11
   0  16   1 595.538 288.363  14
   0 -16   2 868.167 398.729  11
   0  16   2 648.186 272.914  14
   0 -16   3 1115.48 394.690  11
   0  16   3 535.364 254.752  14
   0 -16   4-216.201 390.056  11
   0  16   4 230.136 243.177  14
   0 -16   5 6007.83 451.107  11
   0 -16   5 5455.30 560.036  20
   0  16   5 5634.13 344.533  15
   0  16   5 5192.55 312.577  14
   0 -16   6 753.800 481.702  20
   0  16   6 540.921 265.199  15
   0  16   6 601.279 223.146  14
   0  16   7 5863.54 334.596  15
   0  16   7 5370.79 298.716  14
   0 -16   7 5577.14 515.435  20
   0  16   8 1461.92 253.253  15
   0  16   8 1491.86 215.260  14
   0 -16   8 1486.34 441.029  20
   0 -16  -8 1167.48 340.528  13
   0 -16   9-56.5055 413.797  20
   0  16   9 517.807 226.583  15
   0  16   9 36.8193 188.804  14
   0 -16  -9 43.5878 327.292  11
   0 -16  -9 140.418 329.412  13
   0  16   9 72.2802 260.111  23
   0 -16  10 333.397 395.227  20
   0  16  10 715.212 245.743  23
   0  16  10 442.555 212.439  15
   0  16  10 297.167 178.138  14
   0 -16 -10 267.738 298.696  11
   0 -16 -10 876.263 333.948  13
   0 -16  11-388.225 370.839  20
   0  16  11-213.415 225.046  23
   0  16  11-43.4408 208.019  18
   0  16  11-62.1371 193.955  15
   0 -16 -11 244.969 316.065  13
   0  16  12 491.658 203.720  23
   0  16  12 112.669 194.508  18
   0  16  12 479.245 179.380  15
   0 -16 -12 210.533 309.554  13
   0 -16  13 130.451 335.548  20
   0  16  13-49.5187 180.799  23
   0  16  13 154.971 170.070  18
   0  16  13 242.495 161.943  15
   0 -16 -13 100.502 290.971  13
   0 -16  14 357.483 316.731  20
   0  16  14 1129.99 167.300  23
   0  16  15 311.494 131.027  23
   0 -17   0-167.364 359.433  11
   0  17   0-242.925 259.692  14
   0 -17   1 734.261 495.489  20
   0 -17   1 778.349 363.789  11
   0 -17  -1 952.401 357.044  11
   0  17   1 589.265 257.491  14
   0  17  -1 555.483 271.758  14
   0 -17   2 1478.01 501.514  20
   0 -17   2 2917.83 373.781  11
   0 -17  -2 1827.17 366.188  11
   0  17   2 2052.32 256.795  14
   0  17  -2 1742.96 293.491  14
   0 -17   3-124.846 480.471  20
   0 -17  -3-281.947 354.308  11
   0 -17   3 41.7089 366.337  11
   0  17   3 271.781 229.259  14
   0 -17   4 297.149 466.926  20
   0  17   4-98.7774 220.200  14
   0 -17  -4-52.0193 349.949  11
   0 -17   4 578.937 361.462  11
   0 -17   5 5434.91 514.294  20
   0  17   5 7061.46 350.586  23
   0  17   5 5444.47 310.086  14
   0 -17  -5 6943.48 421.332  11
   0  17   6 735.102 258.469  23
   0 -17   6 224.401 426.676  20
   0  17   6 703.881 230.541  15
   0  17   6 642.509 199.400  14
   0 -17  -6 517.247 342.858  11
   0 -17   7 51.4068 399.847  20
   0  17   7 309.582 217.693  15
   0  17   7 269.648 187.198  14
   0 -17  -7 314.753 331.825  11
   0  17   7 618.459 248.857  23
   0  17   8 1179.00 187.794  14
   0  17   8 1914.61 220.120  15
   0 -17  -8 1833.33 316.270  11
   0  17   8 1734.84 244.265  23
   0 -17   9 566.781 361.939  20
   0  17   9 708.286 198.295  15
   0 -17  -9 1146.67 295.093  11
   0  17   9 1127.41 223.854  23
   0 -17  10 773.852 351.266  20
   0  17  10 1073.10 185.143  15
   0 -17 -10 1212.08 262.822  11
   0  17  10 965.937 210.779  23
   0  17  11 509.882 164.775  15
   0 -17  11 102.732 327.791  20
   0  17  11 350.534 188.219  23
   0 -17  12 751.174 312.203  20
   0  17  12 435.682 167.596  23
   0  17  13 737.994 147.053  23
   0  17  14 67.5818 109.119  23
   0  18   0 5045.77 313.933  14
   0 -18   0 5014.41 486.089  20
   0  18  -1 71.9212 233.959  14
   0  18   1 139.058 218.253  14
   0 -18  -1 132.149 320.701  11
   0 -18   1-49.8650 328.593  11
   0 -18  -1-310.946 415.447  20
   0 -18   1 144.800 422.047  20
   0  18   2 231.016 209.376  14
   0  18  -2-504.029 237.762  14
   0 -18  -2 480.739 315.844  11
   0 -18   2-89.2126 330.378  11
   0 -18   2-279.106 420.802  20
   0  18   3 500.994 200.860  14
   0  18  -3 273.262 240.337  14
   0 -18  -3 425.948 314.156  11
   0 -18   3 233.805 323.739  11
   0 -18   3 53.3541 398.173  20
   0  18  -4 433.407 245.265  14
   0  18   4 108.472 188.859  14
   0 -18  -4 196.884 313.489  11
   0 -18   4 468.076 389.019  20
   0  18   5 4284.60 255.497  23
   0 -18   5 3193.07 404.704  20
   0  18  -5 2829.73 281.196  14
   0  18   5 2898.56 224.160  14
   0 -18  -5 4868.85 344.224  11
   0 -18   6-17.3571 358.084  20
   0  18   6 613.678 171.480  14
   0 -18  -6 647.637 304.146  11
   0  18   6 447.973 209.224  23
   0 -18   7 2323.07 370.098  20
   0  18   7 3096.41 208.703  14
   0 -18  -7 4296.60 327.610  11
   0  18   7 4232.23 244.165  23
   0  18   8 344.787 191.249  23
   0 -18  -8 210.978 272.355  11
   0 -18   8 221.501 323.971  20
   0  18   9-16.0953 175.003  23
   0 -18   9-191.334 309.275  20
   0  18  10 304.623 162.280  23
   0 -18  10-141.053 287.333  20
   0  18  11 703.807 144.092  23
   0  18  12-86.5559 113.704  23
   0 -19   0 142.880 336.734  20
   0 -19   0 47.0413 277.189  11
   0  19   0 304.528 184.925  14
   0 -19  -1 1242.51 348.689  20
   0 -19   1 1675.28 349.168  20
   0 -19   1 2110.27 287.276  11
   0 -19  -1 1752.60 289.446  11
   0  19  -1 1611.77 203.581  14
   0  19   1 1808.98 196.305  14
   0 -19  -2 842.109 334.075  20
   0 -19   2 779.739 332.256  20
   0 -19   2 744.742 275.864  11
   0 -19  -2 1191.02 280.018  11
   0  19  -2 583.588 196.877  14
   0  19   2 725.205 175.473  14
   0 -19   3 888.200 325.828  20
   0 -19  -3 447.874 329.938  20
   0  19   3 423.650 166.872  14
   0  19  -3 327.053 196.437  14
   0 -19  -3 556.835 278.662  11
   0 -19  -4 1437.88 330.515  20
   0  19  -4 1220.54 202.346  14
   0  19   4 1490.12 170.339  14
   0 -19   4 995.066 320.215  20
   0 -19  -4 1905.42 284.002  11
   0  19   5 32.1526 146.852  14
   0  19  -5-38.4511 189.427  14
   0 -19   5 576.695 302.056  20
   0 -19  -5-201.300 272.697  11
   0  19  -6 273.237 184.446  14
   0 -19   6 695.928 293.997  20
   0  19   7 726.861 143.269  23
   0 -19   7 366.423 267.661  20
   0  19   8-78.4312 128.194  23
   0 -19   8 365.931 247.399  20
   0 -20   0 577.212 255.460  20
   0 -20   1 1050.99 257.600  20
   0 -20  -1 904.103 261.551  20
   0 -20  -2 167.674 254.773  20
   0 -20   2 514.214 245.758  20
   0 -20  -3 215.818 244.935  20
   0 -20   3-81.5175 236.183  20
   0 -20  -4-168.916 244.505  20
   0 -20   4 362.502 223.411  20
  -1   0  24 39.6391 167.277   6
  -1   0  23-242.084 151.085   3
  -1   0  23-78.5372 202.011   5
  -1   0  22 1035.00 176.679   3
  -1   0  22 1060.36 250.804   5
  -1   0  21-101.950 187.706   3
  -1   0  21-233.088 296.172   5
  -1   0  21-223.278 311.137  22
  -1   0  21 31.4800 426.587  24
  -1   0  20 1810.69 366.230  22
  -1   0  20 1976.33 223.795   3
  -1   0  20 2646.58 346.672   5
  -1   0  20 1591.19 430.641  24
  -1   0  19 137.337 223.624   3
  -1   0  19 43.8529 384.288  22
  -1   0  19-405.989 441.848  24
  -1   0  18 9938.43 521.045   5
  -1   0  18 8862.21 570.455  24
  -1   0  18 9223.39 535.114  22
  -1   0  17 438.170 461.441  24
  -1   0  17 71.2580 250.949   3
  -1   0  17 238.336 422.778  22
  -1   0  16 578.521 456.467  24
  -1   0  16 329.696 418.383  22
  -1   0  16 591.032 248.275   3
  -1   0  15 11.6823 334.914   7
  -1   0  15 185.671 432.744  24
  -1   0  15 109.817 237.917   3
  -1   0  15 200.988 394.720  22
  -1   0  15-139.090 850.780  20
  -1   0  14 12291.9 618.084  24
  -1   0  14 13558.5 601.740  22
  -1   0  14 12470.7 570.144   7
  -1   0  14 13121.9 516.094  14
  -1   0  14 13384.1 517.448   3
  -1   0  13 79.6091 204.936  14
  -1   0  13-7.18312 253.325   2
  -1   0  13-99.5606 206.999   3
  -1   0  13 612.992 577.464  20
  -1   0  12 7912.49 368.430   3
  -1   0  12 8848.91 353.893  14
  -1   0  12 7641.15 399.686   2
  -1   0  12 8279.12 373.303   1
  -1   0  11-94.6585 276.275   2
  -1   0  11 111.288 221.762   3
  -1   0  11 96.2633 236.827   1
  -1   0  11 82.0651 190.382  14
  -1   0  10 20654.6 745.329   3
  -1   0   9 439.952 275.170   2
  -1   0   9 244.687 262.540   1
  -1   0   8 7062.52 346.226   2
  -1   0   8 7661.76 344.119   1
  -1   0   7 209.969 174.633   1
  -1   0   7 58.5326 174.866   2
  -1   0   6 19927.5 645.222   1
  -1   0   6 17193.8 643.751   2
  -1   0   5 131.106 165.271   1
  -1   0   5 179.089 158.166   2
  -1   0   4 268964. 9034.10   2
  -1   0   4 276888. 9034.10   1
  -1   0   3 148.994 112.069   2
  -1   0   3 241.358 123.764   1
  -1   0   2 24640.6 838.196   1
  -1   0   2 25612.7 837.615   2
  -1   0  -1 31.8975 20.2581  10
   1   0   2 206190. 6838.78   2
  -1   0  -2 206758. 6834.96  10
   1   0   3 121.797 122.965   1
   1   0   3 152.805 139.780   2
  -1   0  -3 94.3674 64.5908  10
   1   0   4 17321.9 666.923   2
   1   0   4 18574.7 663.275   1
   1   0   5 84.1261 140.095   1
   1   0   5-40.6304 149.695   2
  -1   0  -5-45.4139 77.9690  10
   1   0   6 190300. 6281.01   2
   1   0   6 193949. 6278.01   1
  -1   0  -6 188036. 6269.26  10
   1   0   7-23.1146 198.260   2
   1   0   7 78.4380 169.323   1
  -1   0  -7-105.288 76.7688  10
   1   0   8 6600.12 348.062   2
   1   0   9 63.2968 225.148   3
   1   0  10 2902.38 240.861   3
   1   0  10 2740.37 226.505  14
   1   0  10 3473.55 308.666   2
   1   0  11 41.5141 295.290  19
   1   0  11-379.485 504.300  20
   1   0  11 11.6329 192.171  14
   1   0  11 32.7088 202.221   3
   1   0  11-60.7925 269.121   2
   1   0  12 13332.7 499.396   3
   1   0  12 12285.8 556.256  19
   1   0  12 12821.3 496.289  14
   1   0  12 13291.7 533.200   2
   1   0  13-117.814 401.396  24
   1   0  13-126.011 598.912  20
   1   0  13-213.487 305.989   7
   1   0  13-74.6125 313.242  19
   1   0  13 227.686 218.062  14
   1   0  13-224.058 281.394   2
   1   0  13-74.3322 202.963   3
   1   0  14 11326.0 520.867   2
   1   0  14 11684.0 594.876  24
   1   0  14 11532.1 538.761   7
   1   0  14 11369.4 541.550  19
   1   0  14 11824.1 481.775  14
   1   0  14 11215.1 467.251   3
   1   0  15-169.373 353.041   7
   1   0  15-64.0001 324.204   2
   1   0  15-19.7605 224.706   3
   1   0  15 333.092 450.970  24
   1   0  15 277.872 417.940  22
   1   0  15 921.160 863.003  20
   1   0  16 12173.8 626.427  24
   1   0  16 11668.2 599.641  22
   1   0  16 11242.3 474.515   3
   1   0  16 10538.0 561.093   7
   1   0  17 62.3269 365.817   7
   1   0  17-235.128 459.768  24
   1   0  17 297.273 421.297  22
   1   0  18 2864.47 466.155  24
   1   0  18 3548.70 427.549  22
   1   0  18 3015.03 265.026   3
   1   0  19 461.669 424.142  24
   1   0  19 332.573 371.418  22
   1   0  19-27.6008 212.266   3
   1   0  20-61.3670 314.883   5
   1   0  20 108.298 194.596   3
   1   0  21-188.018 284.402  22
   1   0  21-185.077 377.900  24
   1   0  21-83.9673 272.885   5
   1   0  21-34.3742 181.219   3
   1   0  22 395.395 225.255   5
   1   0  22 639.760 172.168   3
   1   0  23 46.7067 173.959   5
   1   0  24 197.082 130.318   6
  -1  -1  24-13.7433 164.187   6
  -1   1  24-73.5202 164.865   6
  -1   1  23-96.8417 198.674   5
  -1  -1  23-8.98911 200.316   5
  -1  -1  23-138.101 151.076   3
  -1   1  23-70.1331 150.145   3
  -1   1  22 133.280 262.278  22
  -1  -1  22 163.596 246.728   5
  -1   1  22 5.96875 244.015   5
  -1  -1  22-138.597 168.104   3
  -1   1  22-365.101 167.920   3
  -1   1  21 1461.15 326.947  22
  -1  -1  21 1071.08 407.791  24
  -1  -1  21 1713.98 301.278   5
  -1   1  21 1125.33 295.355   5
  -1  -1  21 1294.44 199.766   3
  -1   1  21 1079.75 196.274   3
  -1   1  20 479.456 360.551  22
  -1   1  20-138.323 442.579  24
  -1  -1  20-782.536 425.013  24
  -1  -1  20 168.311 335.483   5
  -1   1  20-158.162 331.976   5
  -1   1  20 55.2872 205.936   3
  -1  -1  20 42.4676 205.951   3
  -1   1  19 347.064 437.276  24
  -1  -1  19 252.771 443.655  24
  -1  -1  19 97.1932 369.393  22
  -1   1  19 11.3894 395.038  22
  -1   1  19 323.979 223.951   3
  -1  -1  19 508.436 230.017   3
  -1   1  18 52.4262 410.730  22
  -1  -1  18 255.308 388.250  22
  -1   1  18 557.123 371.553   5
  -1  -1  18 542.355 379.883   5
  -1  -1  18 112.063 460.640  24
  -1   1  18 345.371 445.611  24
  -1  -1  17 2686.10 425.681  22
  -1  -1  17 2394.58 1095.15  20
  -1   1  17 3390.24 452.531  22
  -1   1  17 3192.10 283.735   3
  -1  -1  17 3296.15 287.386   3
  -1  -1  17 2693.28 490.667  24
  -1   1  17 2172.67 479.455  24
  -1  -1  16 4934.58 445.375  22
  -1   1  16 4615.19 465.443  22
  -1  -1  16 4710.72 505.401  24
  -1   1  16 4654.05 491.606  24
  -1   1  16 4922.99 314.186   3
  -1  -1  16 4804.04 314.119   3
  -1   1  15 120.306 403.264  22
  -1  -1  15 572.387 386.620  22
  -1  -1  15-60.4824 703.058  20
  -1   1  15 25.8691 235.958   3
  -1  -1  15 1.87075 233.066   3
  -1   1  15 147.392 332.815   7
  -1  -1  15 153.257 333.366   7
  -1   1  15-27.8270 252.241  14
  -1   1  15-274.160 430.634  24
  -1  -1  15-205.393 445.207  24
  -1   1  14 1752.87 410.407  24
  -1  -1  14 2070.79 423.854  24
  -1  -1  14 2014.56 327.560   7
  -1   1  14 1974.42 324.452   7
  -1   1  14 2306.53 242.100  14
  -1  -1  14 2016.77 242.591   3
  -1   1  14 1995.37 236.371   3
  -1  -1  14 1873.05 376.332  22
  -1  -1  14 2934.40 595.595  20
  -1   1  14 1536.13 862.778  20
  -1   1  14 2243.70 393.797  22
  -1   1  13-82.3769 205.673  14
  -1   1  13-56.8428 252.234   2
  -1   1  13-14.3647 206.162   3
  -1  -1  13-85.0841 262.699   2
  -1  -1  13 27.4801 208.174   3
  -1   1  13 80.6332 693.529  20
  -1  -1  13 445.746 521.191  20
  -1   1  12 9118.08 391.484   3
  -1  -1  12 9220.48 394.511   3
  -1   1  12 8839.06 372.749  15
  -1  -1  12 8828.01 381.348  14
  -1   1  12 9609.37 380.557  14
  -1  -1  12 9318.53 399.258   1
  -1  -1  12 9034.58 427.017   2
  -1   1  12 9388.96 399.032   1
  -1   1  12 9066.26 422.923   2
  -1  -1  12 10928.1 616.888  20
  -1   1  11 7698.64 328.148  14
  -1  -1  11 7463.04 339.482  14
  -1   1  11 7298.78 327.336  15
  -1  -1  11 7857.03 354.674   3
  -1   1  11 7151.35 350.443   3
  -1  -1  11 8383.87 366.546   1
  -1   1  11 7789.06 388.114   2
  -1  -1  11 7333.16 395.338   2
  -1   1  11 7814.83 363.238   1
  -1  -1  10 747.298 240.265   3
  -1   1  10 575.747 234.229   3
  -1   1   9 59830.9 2130.10   2
  -1  -1   9 60357.1 2131.29   2
  -1   1   9 65541.4 2126.90   1
  -1  -1   9 66983.8 2128.24   1
  -1   1   8 4412.55 278.708   2
  -1  -1   8 4633.05 281.582   1
  -1  -1   8 4250.38 276.841   2
  -1   1   8 4603.46 274.242   1
  -1   1   7 131386. 4275.79   1
  -1   1   7 127609. 4277.31   2
  -1  -1   7 132362. 4276.22   1
  -1  -1   7 123444. 4276.90   2
  -1   1   6 19734.9 686.158   2
  -1   1   6 21245.9 685.218   1
  -1  -1   6 19742.5 684.168   1
  -1  -1   5 61074.4 2088.15   2
  -1   1   5 62019.9 2088.07   2
  -1   1   5 64196.6 2088.50   1
  -1  -1   5 63518.6 2088.72   1
  -1   1   4 28059.8 971.369   1
  -1   1   4 29121.9 971.435   2
  -1  -1   4 28696.0 971.811   2
  -1  -1   4 29290.8 972.254   1
  -1   1   3 195546. 6564.56   1
  -1  -1   3 193951. 6564.36   2
  -1  -1   3 191983. 6564.55   1
  -1   1   3 201346. 6564.38   2
  -1   1   3 201949. 6560.16  10
  -1   1   2 1932.77 102.227   2
  -1  -1   2 1927.73 109.587   1
  -1  -1   2 2189.29 102.393   2
  -1  -1   1 34512.8 1242.02   1
  -1   1   1 36055.7 1242.18   1
  -1   1   1 39432.4 1241.61  10
  -1  -1   1 39745.9 1242.41   9
   1  -1   0 4002.53 136.063   9
   1   1   1 27630.7 874.874   2
  -1   1  -1 27913.1 873.883  10
   1   1   2 80672.4 2526.63   2
  -1   1  -2 77146.2 2524.26  10
   1   1   3 512939. 16569.9   2
   1  -1   3 491955. 16569.6   2
   1   1   3 498580. 16568.2   1
   1  -1   4 316159. 10802.9   2
   1   1   4 326845. 10802.9   2
   1  -1   4 332935. 10801.8   1
   1   1   4 328361. 10801.4   1
   1  -1   5 116020. 3728.74   1
   1   1   5 114178. 3727.84   1
   1  -1   5 108663. 3730.42   2
   1   1   5 103810. 3729.39   2
  -1   1  -5 115823. 3724.00  10
   1   1   6 9631.94 336.072   1
   1   1   6 9380.11 346.564   2
   1  -1   6 8493.24 347.280   2
   1  -1   6 8989.44 338.867   1
  -1   1  -6 8252.14 320.478  10
   1   1   7 3971.76 240.215   2
   1   1   7 3770.03 210.242   1
   1  -1   7 3559.25 241.954   2
   1   1   8 2223.78 271.328   2
   1  -1   8 1963.17 272.118   2
  -1   1  -8 1839.37 157.751  10
   1   1   9 45472.4 1525.08   3
   1  -1   9 44661.0 1526.00   3
   1   1  10 8995.09 379.363   3
   1  -1  10 8783.47 379.887   3
   1   1  10 8829.33 367.701  15
   1  -1  10 8556.35 369.150  14
   1   1  10 9405.31 363.820  14
   1  -1  10 8450.10 422.987   2
   1   1  10 9420.43 417.816   2
   1   1  11 5422.17 292.712   3
   1  -1  11 5211.42 295.603   3
   1   1  11 6123.97 373.853  19
   1  -1  11 6044.75 376.567  19
   1  -1  11 6814.79 546.856  20
   1  -1  11 6096.93 291.306  14
   1   1  11 6360.78 286.922  14
   1  -1  11 5361.76 344.453   2
   1   1  11 5050.96 338.319   2
   1   1  12 2549.01 225.524   3
   1  -1  12 2790.63 229.724   3
   1   1  12 3676.08 622.738  20
   1  -1  12 3108.97 515.646  20
   1   1  12 2714.71 322.829  19
   1  -1  12 2871.31 322.749  19
   1   1  12 2950.14 229.192  14
   1  -1  12 2982.76 235.985  14
   1   1  12 2399.85 283.405   2
   1  -1  12 2499.21 288.924   2
   1  -1  13 2288.34 302.602   2
   1   1  13 1371.89 215.034   3
   1   1  13 1970.82 295.668   2
   1  -1  13 2013.10 421.598  24
   1   1  13 1737.75 400.105  24
   1   1  13 2816.34 735.228  20
   1  -1  13 2509.22 545.317  20
   1  -1  13 2422.24 331.896   7
   1   1  13 2088.95 325.104   7
   1   1  13 1592.50 320.813  19
   1  -1  13 2152.39 329.814  19
   1   1  13 1795.81 236.496  14
   1  -1  13 1910.77 238.289  14
   1  -1  13 1992.09 222.270   3
   1  -1  14 2006.02 447.945  24
   1   1  14 1777.10 424.923  24
   1  -1  14 2052.10 615.662  20
   1   1  14 426.207 898.666  20
   1   1  14 1414.75 340.740   7
   1  -1  14 1242.37 351.180   7
   1   1  14 1656.43 343.855  19
   1  -1  14 1873.10 350.190  19
   1   1  14 1889.17 254.456  14
   1  -1  14 1355.05 325.614   2
   1   1  14 1846.29 313.350   2
   1  -1  14 1491.60 228.224   3
   1   1  14 1443.06 229.253   3
   1  -1  15 1461.10 418.227  22
   1  -1  15 1320.31 738.900  20
   1   1  15 1387.93 326.686   2
   1  -1  15 1502.46 333.588   2
   1   1  15 1482.54 242.609   3
   1  -1  15 1710.48 244.974   3
   1  -1  15 1422.26 376.642   7
   1   1  15 1931.14 366.434   7
   1   1  15 1440.10 280.471  14
   1   1  15 1842.58 449.218  24
   1  -1  15 1590.28 473.717  24
   1   1  16-576.404 439.731  22
   1  -1  16 501.417 419.065  22
   1  -1  16 13.1608 242.806   3
   1   1  16 330.321 239.840   3
   1   1  16 440.977 281.840  14
   1   1  16 138.426 352.844   7
   1  -1  16 238.765 369.820   7
   1  -1  16 541.990 474.802  24
   1   1  16 208.002 454.785  24
   1   1  17 2412.23 380.662   7
   1  -1  17 2202.56 382.391   7
   1   1  17 1778.40 461.347  24
   1  -1  17 1270.66 474.003  24
   1   1  17 2020.77 441.067  22
   1  -1  17 1235.33 422.119  22
   1  -1  17 1916.49 1114.32  20
   1   1  18 3289.20 456.387  24
   1  -1  18 3905.23 415.430  22
   1  -1  18 2842.96 471.756  24
   1   1  18 2773.55 426.044  22
   1   1  18 2993.44 264.944   3
   1  -1  18 3144.21 269.178   3
   1  -1  19 8527.65 544.801  24
   1  -1  19 9080.18 487.018  22
   1   1  19 9213.04 534.247  24
   1   1  19 9013.52 502.211  22
   1  -1  19 9636.26 490.381   5
   1   1  19 9707.75 486.965   5
   1   1  19 8207.55 385.543   3
   1  -1  19 8692.87 389.786   3
   1  -1  20 926.450 321.686   5
   1   1  20 1264.52 318.738   5
   1  -1  20 960.260 321.882  22
   1   1  20 1245.00 202.351   3
   1  -1  20 1109.96 203.689   3
   1   1  21-6.17410 290.486  22
   1  -1  21 335.724 360.021  24
   1  -1  21 209.155 270.170   5
   1   1  21-21.8813 263.508   5
   1   1  21 143.085 178.614   3
   1  -1  21-60.5760 181.221   3
   1   1  22-196.664 227.350   5
   1  -1  22 76.4528 223.203   5
   1   1  22-245.610 168.166   3
   1  -1  22-28.6479 170.420   3
   1   1  23 62.0909 175.111   5
   1  -1  23 202.940 171.123   5
   1   1  24-37.4057 126.240   6
   1  -1  24 185.532 128.872   6
  -1   2  24 191.503 158.747   6
  -1  -2  24 400.971 160.129   6
  -1   2  23 246.739 208.605  22
  -1  -2  23-134.191 196.661   5
  -1   2  23 240.248 194.561   5
  -1   2  23-54.5059 146.979   3
  -1  -2  23 109.492 150.524   3
  -1   2  22 154.453 265.136  22
  -1   2  22-152.939 240.074   5
  -1  -2  22 279.947 243.142   5
  -1   2  22 201.201 162.784   3
  -1  -2  22 233.507 167.624   3
  -1   2  21 969.018 321.347  22
  -1  -2  21 834.180 398.566  24
  -1   2  21 1429.71 288.194   5
  -1  -2  21 1697.39 299.295   5
  -1  -2  21 1530.85 199.608   3
  -1   2  21 1206.31 196.266   3
  -1  -2  20 4896.33 459.715  24
  -1   2  20 4644.51 410.094  22
  -1  -2  20 4969.42 378.761   5
  -1   2  20 5188.30 367.823   5
  -1   2  20 4127.60 269.655   3
  -1  -2  20 3989.19 274.722   3
  -1  -2  19 553.310 449.413  24
  -1   2  19 1111.84 451.911  24
  -1  -2  19 180.445 352.167  22
  -1   2  19 764.399 398.314  22
  -1   2  19 818.534 227.736   3
  -1  -2  19 1208.33 231.871   3
  -1  -2  18 9145.10 1175.78  20
  -1   2  18 7387.24 506.313  22
  -1  -2  18 7495.79 476.956  22
  -1   2  18 7576.66 532.541  24
  -1  -2  18 7443.01 556.758  24
  -1  -2  18 7713.31 482.222   5
  -1   2  18 7976.90 468.411   5
  -1   2  17 393.972 445.974  24
  -1  -2  17 181.927 476.864  24
  -1  -2  17 236.326 895.777  20
  -1   2  17 416.376 422.274  22
  -1  -2  17 306.291 389.687  22
  -1   2  17 91.2921 244.526   3
  -1  -2  17 265.229 250.068   3
  -1   2  16 2738.56 439.615  22
  -1  -2  16 1989.38 408.825  22
  -1  -2  16 2931.70 751.835  20
  -1   2  16 2029.79 457.911  24
  -1  -2  16 2125.97 491.340  24
  -1   2  16 2272.69 267.181   3
  -1  -2  16 2557.83 277.725   3
  -1  -2  15 672.666 628.944  20
  -1  -2  15 312.119 371.816  22
  -1   2  15 774.465 403.682  22
  -1   2  15 391.942 230.863   3
  -1  -2  15 719.136 245.520   3
  -1   2  15 636.616 323.307   7
  -1  -2  15 245.710 346.565   7
  -1   2  15 454.469 252.694  14
  -1  -2  15 130.955 456.783  24
  -1   2  15 129.513 423.749  24
  -1  -2  14 27045.5 1029.06  24
  -1   2  14 25893.6 1014.04  24
  -1  -2  14 25497.2 993.913  22
  -1   2  14 26288.0 1012.28  22
  -1   2  14 25989.9 985.719   7
  -1  -2  14 26029.2 993.334   7
  -1   2  14 28163.3 953.869  14
  -1   2  14 26949.8 956.673   3
  -1  -2  14 28745.9 961.914   3
  -1   2  13 923.491 206.345  14
  -1   2  13 720.122 204.157  15
  -1  -2  13 767.353 218.241   3
  -1   2  13 875.325 213.833   3
  -1  -2  13 1325.58 504.879  20
  -1  -2  12 3714.09 269.463   3
  -1   2  12 4086.14 265.500   3
  -1   2  12 4373.77 255.442  15
  -1   2  12 4691.20 248.315  14
   1  -2 -12 4305.00 319.445  13
  -1  -2  12 3926.80 316.002   2
  -1   2  12 4293.33 302.456   2
  -1  -2  12 4670.34 518.680  20
   1  -2 -11 27194.7 1035.37  13
  -1   2  11 28117.0 1009.91  15
  -1   2  11 29979.0 1006.76  14
  -1   2  11 29624.4 1034.86   2
  -1  -2  11 30442.9 1022.64   1
  -1   2  11 31337.0 1022.13   1
  -1  -2  11 29178.0 1038.20   2
  -1   2  11 29022.4 1019.69   3
  -1  -2  11 29776.1 1022.42   3
  -1   2  10 6445.47 330.090  15
  -1  -2  10 7147.21 343.949   3
  -1   2  10 6975.95 339.128   3
  -1   2   9 21044.8 727.589   1
  -1  -2   9 18731.5 739.389   2
  -1  -2   9 20703.4 730.666   1
  -1   2   9 19275.7 737.395   2
  -1   2   8 1568.04 245.589   1
  -1  -2   8 1616.47 252.751   2
  -1   2   8 1890.72 246.824   2
  -1  -2   8 2018.49 255.906   1
  -1  -2   7 34275.4 1235.60   2
  -1  -2   7 37666.6 1236.83   1
  -1   2   7 35488.3 1234.56   2
  -1   2   7 38396.2 1233.70   1
  -1  -2   6 6954.42 272.512   2
  -1   2   6 5058.80 263.256   1
  -1  -2   6 5154.99 270.571   1
  -1   2   6 6904.56 269.600   2
  -1   2   5 577379. 19059.1  10
  -1   2   5 566606. 19065.8   1
  -1  -2   5 574941. 19066.6   2
  -1  -2   5 574197. 19066.3   1
  -1   2   5 585997. 19066.7   2
  -1   2   4 998755. 32969.9  10
  -1   2   4 997104. 32974.5   1
  -1  -2   4 993277. 32974.8   1
  -1   2   4 992039. 32974.9   2
  -1  -2   4 999999. 32975.1   2
  -1  -2   3 23959.2 782.236   2
  -1   2   3 22146.9 783.162   1
  -1   2   3 22789.0 781.461   2
  -1  -2   3 21890.2 783.639   1
  -1   2   3 23795.2 772.130  10
  -1  -2   2 235027. 7929.70   1
  -1   2   2 237932. 7929.61   1
  -1  -2   2 241645. 7930.60   9
  -1   2   2 243444. 7928.81  10
  -1   2   1 12311.6 390.350   1
  -1  -2   1 11532.4 390.073   1
  -1  -2   1 11485.3 393.531   9
  -1   2   1 10732.8 391.945  10
   1  -2   0 8466.19 301.057   9
  -1   2   0 9384.37 308.265  10
   1  -2   1 36996.0 1249.02   2
   1   2   1 37669.4 1248.75   2
   1  -2   1 38354.9 1248.54   9
  -1   2  -1 37102.6 1251.69  10
   1   2   2 66783.5 2117.22   2
  -1   2  -2 67214.2 2118.09  10
   1   2   3 2832.74 177.969   2
   1  -2   3 2616.82 184.478   2
   1  -2   4 113820. 3818.16   2
   1   2   4 116378. 3817.94   2
   1   2   5 115330. 3839.31   1
   1   2   5 117805. 3842.30   2
   1  -2   5 114321. 3842.64   2
   1  -2   6 7242.72 300.642   2
   1   2   6 7777.07 300.951   2
   1  -2   7 717.067 226.767   2
   1   2   7 240.065 218.424   2
  -1   2  -7 156.656 164.367  10
   1   2   8 47881.2 1590.87   2
   1  -2   8 48577.2 1593.01   2
  -1   2  -8 45753.5 1570.16  10
   1   2   9-90.6800 220.106  15
   1   2   9 267.560 186.450  14
   1  -2   9 372.431 218.829  14
   1   2   9 190.313 214.735   3
   1  -2   9-192.713 234.948   3
  -1   2  -9-398.865 177.790  10
   1   2  10 45079.1 1577.75   3
   1  -2  10 45962.5 1580.04   3
   1   2  10 48431.5 1572.15  14
   1   2  10 47162.3 1573.48  15
   1  -2  10 43973.4 1575.01  14
   1   2  10 46643.1 1590.43   2
   1  -2  10 50215.1 1595.03   2
   1  -2  11 20505.6 830.046  20
   1   2  11 19473.3 701.122   3
   1  -2  11 19214.9 703.165   3
   1   2  11 19546.4 740.218  19
   1  -2  11 19250.4 744.005  19
   1   2  11 19926.1 695.465  15
   1   2  11 20647.4 696.492  14
  -1  -2 -11 17170.4 717.093  13
   1  -2  11 19358.5 727.054   2
   1   2  11 19588.8 723.273   2
  -1  -2 -12 548.281 256.270  13
   1  -2  12 651.016 470.578  20
   1   2  12 578.399 294.200  19
   1  -2  12 501.117 304.690  19
   1   2  12 868.964 208.522  14
   1   2  12 795.029 202.800  15
   1   2  12 1049.21 200.634   3
   1   2  12 866.717 262.426   2
   1  -2  12 922.343 207.716   3
   1  -2  12 885.236 279.642   2
   1   2  13 202.964 390.601  24
   1  -2  13-181.340 429.709  24
   1  -2  13 309.388 516.725  20
   1  -2  13 247.558 318.329   7
   1   2  13 107.553 301.934   7
   1  -2  13-43.7382 327.062  19
   1   2  13-240.841 308.019  19
   1   2  13 1.39852 219.641  14
   1   2  13 483.854 283.276   2
   1   2  13 175.964 208.318   3
   1  -2  13 93.8761 210.256   3
   1  -2  13-250.092 301.974   2
   1   2  14 4869.77 364.309   2
   1  -2  14 4991.15 377.916   2
   1  -2  14 5466.63 619.292  20
   1  -2  14 4959.24 425.510  22
   1   2  14 4902.43 456.341  24
   1  -2  14 4544.74 495.205  24
   1  -2  14 5307.65 396.928   7
   1   2  14 4697.71 380.740   7
   1   2  14 5000.71 308.654  14
   1  -2  14 4521.11 292.277   3
   1   2  14 4639.52 287.169   3
   1  -2  15 13410.8 636.076   2
   1   2  15 15016.9 627.429   2
   1  -2  15 14014.0 713.311  24
   1   2  15 13748.4 684.083  24
   1  -2  15 14473.5 663.966  22
   1   2  15 15324.0 640.674   7
   1  -2  15 13111.2 646.631   7
   1   2  15 16245.0 594.057  14
   1   2  15 15416.5 575.989   3
   1  -2  15 14968.0 577.504   3
   1   2  16 4247.55 463.835  22
   1  -2  16 3343.01 780.085  20
   1   2  16 3416.74 475.163  24
   1  -2  16 4039.72 439.358  22
   1  -2  16 2872.68 509.789  24
   1  -2  16 3845.33 410.234   7
   1   2  16 3425.91 396.867   7
   1   2  16 3624.22 324.479  14
   1  -2  16 4028.03 290.683   3
   1   2  16 3887.00 286.765   3
   1  -2  17 1595.61 382.160   7
   1   2  17 1706.22 441.681  22
   1  -2  17 1754.89 404.133  22
   1  -2  17 2178.92 928.020  20
   1   2  17 1622.15 452.221  24
   1  -2  17 1197.19 482.321  24
   1  -2  18 413.144 236.068   3
   1   2  18 941.057 231.806   3
   1   2  18 403.518 400.906  22
   1  -2  18 356.396 372.417  22
   1  -2  18 269.476 465.936  24
   1   2  18 946.193 438.893  24
   1   2  19 2975.40 403.574  22
   1  -2  19 2331.84 246.028   3
   1   2  19 2792.27 241.375   3
   1   2  19 2848.42 361.714   5
   1  -2  19 2450.70 369.808   5
   1   2  19 3036.36 439.114  24
   1  -2  19 2781.84 450.163  24
   1  -2  20 70.8562 199.735   3
   1   2  20 84.7017 191.605   3
   1   2  20-115.879 298.641   5
   1  -2  20-240.666 315.058   5
   1   2  21 712.925 292.458  22
   1  -2  21 559.061 187.188   3
   1   2  21 446.037 178.035   3
   1  -2  21 921.533 266.044   5
   1   2  21 632.464 263.652   5
   1  -2  21 956.422 354.179  24
   1  -2  22 220.890 171.942   3
   1   2  22 471.631 163.874   3
   1   2  22 94.5034 217.555   5
   1  -2  22 84.3140 217.878   5
   1  -2  22 815.314 327.933  24
   1   2  22 431.536 235.227  22
   1  -2  23 87.8436 166.888   5
   1   2  23 160.524 168.888   5
   1  -2  24 153.577 121.359   6
   1   2  24 378.642 118.950   6
  -1  -3  24 197.169 148.784   6
  -1   3  24 6.88148 141.903   6
  -1  -3  23-78.6120 209.050   6
  -1   3  23 8.93151 202.875   6
  -1   3  23-22.1569 208.810  22
  -1   3  22 1185.66 167.410   3
  -1  -3  22 1411.84 178.852   3
  -1  -3  22 1460.10 245.509   5
  -1   3  22 1635.04 241.208   5
  -1   3  22 1298.25 268.605  22
  -1  -3  22 1349.43 363.089  24
  -1   3  21 72.8864 314.799  22
  -1   3  21 185.509 180.244   3
  -1  -3  21 236.041 187.923   3
  -1   3  21 442.587 271.455   5
  -1  -3  21 279.523 285.919   5
  -1  -3  21 233.527 383.346  24
  -1   3  20 411.367 199.005   3
  -1  -3  20 282.663 209.488   3
  -1   3  20 451.488 307.814   5
  -1  -3  20 259.554 323.856   5
  -1  -3  19 2681.04 261.045   3
  -1   3  19 2932.61 252.806   3
  -1   3  19 3566.67 411.018  22
  -1  -3  19 3954.35 469.530  24
  -1   3  18-279.282 407.674  22
  -1  -3  18 431.791 940.727  20
  -1   3  18 415.297 464.293  24
  -1  -3  18 947.188 475.587  24
  -1  -3  18 45.2834 240.285   3
  -1   3  18 89.0934 234.126   3
  -1   3  18 233.472 346.299   5
  -1  -3  18 730.733 379.432   5
  -1   3  17-345.291 415.846  22
  -1  -3  17-613.859 767.596  20
  -1   3  17-131.141 449.952  24
  -1  -3  17 105.995 484.900  24
  -1   3  17-77.4793 306.376  18
  -1   3  17 28.8574 356.608   5
  -1  -3  17 303.587 383.341   5
  -1   3  17-16.6948 245.710   3
  -1  -3  17 324.747 255.228   3
  -1  -3  16 7566.77 739.941  20
  -1  -3  16 6012.02 553.988  24
  -1   3  16 5983.44 511.576  24
  -1   3  16 6055.10 490.821  22
  -1   3  16 6107.64 343.859   3
  -1  -3  16 6471.69 352.983   3
  -1   3  15 2097.84 436.092  24
  -1  -3  15 1823.75 479.982  24
  -1   3  15 2371.78 416.542  22
  -1  -3  15 2874.48 616.694  20
  -1  -3  15 2281.77 262.311   3
  -1   3  15 2451.32 268.068  14
  -1   3  15 2339.23 258.893   3
  -1   3  14 5283.58 436.714  22
  -1  -3  14 4981.57 492.072  24
  -1   3  14 5107.98 449.077  24
  -1  -3  14 4801.67 386.419   7
  -1   3  14 5020.11 365.904   7
   1  -3 -14 4963.92 379.638  13
  -1   3  14 5875.09 305.305  14
  -1   3  14 5479.87 301.662  15
  -1  -3  14 5933.62 595.788  20
  -1  -3  14 5469.87 313.264   3
  -1   3  14 5621.06 307.200   3
  -1  -3  13 11941.6 628.183  20
  -1  -3  13 10389.2 554.988  24
   1  -3 -13 9297.00 472.663  13
  -1   3  13 11272.0 417.984  14
  -1   3  13 10405.7 419.246  15
  -1   3  13 9721.53 422.380   3
  -1  -3  13 9682.58 427.356   3
  -1   3  12 4656.14 263.233   3
  -1  -3  12 4475.73 268.577   3
  -1   3  12 3914.93 261.944  15
  -1   3  12 3916.67 242.661  14
   1  -3 -12 3565.36 322.185  13
  -1  -3  12 3816.12 308.060   2
  -1   3  12 4604.62 300.561   2
  -1  -3  12 3845.77 483.787  20
  -1  -3  11 12857.1 495.183   3
  -1   3  11 12740.7 490.687   3
  -1   3  11 12241.2 486.375  15
  -1   3  11 13210.4 473.726  14
   1  -3 -11 11575.0 525.848  13
  -1   3  11 12244.3 513.002   2
  -1   3  11 13179.7 494.862   1
  -1  -3  11 13331.7 502.202   1
  -1  -3  11 12137.4 519.128   2
  -1  -3  11 12456.1 629.448  20
   1  -3 -10 8064.82 418.943  13
  -1   3  10 8813.63 349.187  14
  -1   3  10 9007.30 379.130  15
  -1   3  10 8012.32 372.933   3
  -1  -3  10 8580.36 380.529   3
  -1   3   9 944.187 280.180   2
  -1   3   9 550.831 255.073   1
  -1  -3   9 666.942 265.838   1
  -1  -3   9 968.301 290.241   2
  -1   3   9 236.983 241.316  15
  -1   3   8 20026.5 733.815   2
  -1   3   8 20467.5 723.590   1
  -1  -3   8 21321.7 730.094   1
  -1  -3   8 18975.0 737.106   2
  -1  -3   7 6762.65 324.650   1
  -1   3   7 6674.85 317.805   2
  -1  -3   7 7011.31 325.632   2
  -1   3   7 7787.22 316.713   1
  -1   3   6 49485.7 1700.85  10
  -1  -3   6 50495.8 1716.27   2
  -1  -3   6 54673.5 1715.80   1
  -1   3   6 55687.8 1715.12   1
  -1   3   6 51620.3 1715.42   2
  -1   3   5 302533. 9999.15  10
  -1   3   5 305640. 10006.4   2
  -1   3   5 302085. 10005.0   1
  -1  -3   5 296786. 10006.4   2
  -1  -3   5 303577. 10005.7   1
  -1   3   4 72556.5 2173.42   2
  -1  -3   4 65406.9 2173.86   1
  -1   3   4 64624.5 2171.95   1
  -1  -3   4 69701.9 2173.80   2
  -1   3   4 60177.8 2166.33  10
  -1   3   3 70937.3 2384.90   1
  -1  -3   3 71234.8 2385.88   1
  -1   3   3 73059.2 2382.67  10
  -1  -3   3 71662.6 2386.73   9
  -1   3   2 8876.00 311.757   1
  -1  -3   2 9186.03 313.435   1
  -1   3   2 8424.76 312.246  10
  -1  -3   2 8014.74 319.080   9
  -1  -3   1 6962.14 249.741   1
  -1   3   1 7215.02 250.551   1
  -1   3   1 7117.45 268.262  10
  -1  -3   1 6810.25 268.195   9
   1  -3   0 42014.8 1424.36   9
  -1   3   0 43858.8 1427.18  10
   1  -3   1 149646. 4918.50   2
   1   3   1 149874. 4918.33   2
   1  -3   1 147953. 4920.66   9
  -1   3  -1 144269. 4923.15  10
   1  -3   2 419558. 13864.0   2
   1   3   2 420804. 13863.8   2
   1  -3   2 422243. 13864.9   9
  -1   3  -2 411172. 13867.0  10
   1   3   3 14595.1 548.353   2
   1  -3   3 14111.2 548.728   2
   1   3   4 312030. 10094.1   2
   1  -3   4 296616. 10094.0   2
   1   3   4 305240. 10086.7  10
   1  -3   5 57746.7 2005.02   2
   1   3   5 62448.7 2005.02   2
   1  -3   6 51646.5 1735.30   2
   1   3   6 50075.4 1733.32   2
  -1   3  -6 52855.1 1727.19  10
   1   3   7 11244.0 440.813   2
   1  -3   7 11504.7 447.397   2
  -1   3  -7 10495.7 418.891  10
   1  -3   8 7829.93 406.775   2
   1   3   8 8695.21 397.094   2
  -1   3  -8 8455.14 351.372  10
   1   3   9 4669.17 251.520  14
   1   3   9 4152.87 283.901  15
  -1  -3  -9 4610.42 337.043  13
   1   3   9 4667.05 270.144   3
  -1   3  -9 4539.84 249.522  10
   1  -3  10 4745.16 285.034   3
   1   3  10 4552.74 271.178   3
  -1  -3 -10 5328.20 334.493  13
   1   3  10 5796.47 261.940  14
   1   3  10 6183.30 282.707  15
   1  -3  10 4327.87 331.502   2
   1   3  10 4173.41 320.191   2
   1  -3  11 21911.3 890.129  20
   1   3  11 22810.3 778.810   3
   1  -3  11 22460.5 783.360   3
   1  -3  11 20867.4 817.475  19
   1   3  11 21219.7 811.220  19
   1   3  11 22990.8 774.008  14
  -1  -3 -11 19941.3 801.745  13
   1   3  11 21840.8 778.398  15
   1  -3  11 23058.1 807.042   2
   1   3  11 22543.1 800.952   2
  -1  -3 -12 592.234 283.719  13
   1  -3  12 587.979 464.454  20
   1  -3  12 311.130 305.183  19
   1   3  12 938.509 294.086  19
   1   3  12 887.210 202.843  14
   1   3  12 427.144 212.386  15
   1  -3  12 920.828 212.951   3
   1   3  12 1265.90 267.279   2
   1  -3  12 639.608 287.652   2
   1   3  12 1044.67 201.203   3
   1  -3  13 10037.6 462.759   2
   1   3  13 10252.6 451.400   2
   1   3  13 8422.99 509.725  24
   1  -3  13 8155.40 556.439  24
   1  -3  13 9814.03 638.650  20
   1  -3  13 10062.4 478.260   7
   1   3  13 8485.79 456.349   7
   1   3  13 7898.13 455.963  19
   1  -3  13 9129.10 478.148  19
  -1  -3 -13 8509.39 446.647  13
   1   3  13 9770.82 402.384  14
   1   3  13 8855.26 396.413  15
   1  -3  13 9916.82 402.588   3
   1   3  13 9377.79 394.807   3
   1  -3  14 439.580 563.072  20
   1   3  14 521.997 412.209  24
   1  -3  14-195.442 476.792  24
   1  -3  14 558.902 349.453   7
   1   3  14 1023.85 326.056   7
   1   3  14 680.079 248.135  14
   1  -3  14 501.952 231.686   3
   1   3  14 855.964 308.482   2
   1  -3  14 492.820 324.935   2
   1   3  14 740.942 222.287   3
   1  -3  15 6971.49 574.417  24
   1   3  15 6957.51 515.157  24
   1   3  15 6605.30 439.474   7
   1  -3  15 6580.30 469.379   7
   1   3  15 6842.87 382.885  14
   1   3  15 7476.74 359.919   3
   1  -3  15 7728.89 369.043   3
   1  -3  16 10670.0 771.198  20
   1   3  16 9887.18 553.595  22
   1  -3  16 9477.66 601.685  24
   1   3  16 10211.2 557.791  24
   1  -3  16 8528.02 511.706   7
   1   3  16 9054.99 489.591   7
   1   3  16 9176.27 434.155  14
   1   3  16 8538.50 406.726   3
   1  -3  16 8131.33 410.149   3
   1   3  17 6694.13 498.706  24
   1  -3  17 6070.79 541.281  24
   1   3  17 5671.60 486.139  22
   1   3  18 1177.25 230.120   3
   1  -3  18 1178.06 241.541   3
   1   3  18 1697.69 404.224  22
   1  -3  18 1694.73 463.279  24
   1   3  18 1031.60 439.813  24
   1   3  19 2639.74 389.514  22
   1   3  19 1732.18 223.247   3
   1  -3  19 2072.29 233.762   3
   1   3  19 2094.87 340.818   5
   1  -3  19 2262.70 364.936   5
   1  -3  19 2276.17 446.588  24
   1  -3  20 4471.69 271.496   3
   1   3  20 4608.04 263.083   3
   1  -3  20 5495.21 364.235   5
   1   3  20 5649.36 354.594   5
   1   3  21-321.835 284.672  22
   1  -3  21 219.461 183.811   3
   1   3  21 244.836 173.909   3
   1  -3  21-167.018 256.487   5
   1   3  21-4.49735 253.605   5
   1  -3  21 140.749 338.687  24
   1   3  22 41.1514 156.854   3
   1  -3  22 330.224 174.740   3
   1  -3  22 175.436 208.735   5
   1   3  22-11.3140 210.265   5
   1  -3  22 333.472 307.021  24
   1   3  22 178.933 230.533  22
   1   3  23 7.17963 175.216   6
   1  -3  23 280.697 156.779   5
   1   3  23 446.006 158.008   5
   1   3  23 425.641 174.806  22
  -1   4  23-11.8694 182.250   6
  -1  -4  23-136.058 197.758   6
  -1  -4  22 262.141 164.385   3
  -1   4  22 173.223 151.336   3
  -1   4  22 92.4111 209.325   5
  -1  -4  22 258.900 223.636   5
  -1  -4  22-13.1457 340.634  24
  -1   4  22 212.590 250.710  22
  -1   4  21 1233.70 307.425  22
  -1  -4  21 1061.69 191.104   3
  -1   4  21 915.436 179.654   3
  -1  -4  21 919.841 275.835   5
  -1   4  21 1426.27 259.422   5
  -1  -4  21 1259.57 373.105  24
  -1  -4  20 2149.41 230.839   3
  -1   4  20 2471.86 218.702   3
  -1  -4  20 2761.81 331.898   5
  -1   4  20 2366.09 308.322   5
  -1   4  19 1087.07 376.362  22
  -1  -4  19 942.979 1000.39  20
  -1  -4  19 1091.66 458.227  24
  -1  -4  19 988.802 227.277   3
  -1   4  19 719.017 216.655   3
  -1  -4  19 651.201 347.700   5
  -1   4  19 923.711 322.612   5
  -1   4  18 7602.21 492.410  22
  -1  -4  18 7824.87 562.229  24
  -1   4  18 8184.20 409.363  18
  -1   4  18 6964.73 361.078   3
  -1  -4  18 7239.15 366.404   3
  -1  -4  18 7620.73 461.580   5
  -1   4  18 7799.71 434.879   5
  -1   4  17 5781.85 383.693  18
  -1  -4  17 5881.79 738.300  20
  -1  -4  17 5879.18 544.394  24
  -1   4  17 5860.38 469.142  22
  -1  -4  17 5737.89 432.851   5
  -1   4  17 5487.46 407.428   5
  -1   4  16 1646.25 256.128   3
  -1  -4  16 1389.56 269.185   3
  -1  -4  16 1875.72 526.540  24
  -1   4  16 161.197 469.343  24
  -1  -4  16 235.652 674.833  20
  -1   4  16 2012.02 438.025  22
  -1  -4  15 7350.28 556.488  24
  -1   4  15 6887.67 500.514  24
  -1   4  15 7012.69 480.197  22
  -1  -4  15 8115.01 673.194  20
  -1   4  15 7199.76 351.031  14
  -1   4  15 6608.36 352.087  15
   1  -4 -15 5979.56 444.992  13
  -1   4  15 6028.80 344.013   3
  -1  -4  15 5940.62 350.134   3
  -1  -4  14 22255.3 891.371  24
  -1   4  14 21537.1 848.549  22
  -1   4  14 21903.0 854.740  24
  -1  -4  14 20063.1 822.846   7
  -1  -4  14 24003.0 958.403  20
   1  -4 -14 20690.3 829.019  13
  -1   4  14 21812.6 784.611  15
  -1   4  14 23441.6 784.956  14
  -1   4  14 20998.5 784.230   3
  -1  -4  14 21677.4 788.126   3
  -1   4  13 4097.32 400.257  22
  -1  -4  13 4093.75 463.481  24
  -1   4  13 3828.74 325.149   7
  -1  -4  13 3949.03 339.271   7
  -1   4  13 4056.29 252.346  14
   1  -4 -13 3759.29 349.696  13
  -1   4  13 3857.43 273.011  15
  -1   4  13 3630.71 266.400   3
  -1  -4  13 3862.85 271.651   3
  -1  -4  13 3458.22 518.133  20
   1  -4 -12 688.063 288.660  13
  -1   4  12 997.988 190.730  14
  -1   4  12 916.777 223.300  15
  -1   4  12 1041.72 207.387   3
  -1  -4  12 1399.13 218.276   3
  -1  -4  12 753.334 440.551  20
  -1   4  11-56.6561 182.605  14
  -1   4  11-21.7328 218.143  15
   1  -4 -11 315.436 286.603  13
  -1  -4  11 352.956 208.076   3
  -1   4  11-70.9649 206.117   3
  -1  -4  11 245.390 417.754  20
  -1   4  10 722.701 237.275  15
  -1   4  10 992.245 185.659  14
   1  -4 -10 1185.40 300.323  13
  -1  -4  10 795.873 223.819   3
  -1   4  10 663.330 214.557   3
   1  -4  -9 3048.13 331.324  13
  -1   4   9 3176.57 283.818  15
  -1  -4   9 3595.05 261.554   3
  -1   4   9 2657.95 250.701   3
  -1   4   9 3595.38 298.222   2
  -1   4   9 3033.35 267.996   1
  -1  -4   9 3575.61 284.684   1
  -1  -4   9 2849.32 296.000   2
  -1   4   8 41363.9 1328.74   1
  -1  -4   8 36465.0 1335.20   2
  -1   4   8 39316.9 1335.99   2
  -1  -4   8 38702.9 1330.62   1
  -1   4   7 1697.21 117.829  10
  -1  -4   7 2595.50 239.268   1
  -1  -4   7 2667.91 253.736   2
  -1   4   7 2093.49 251.597   2
  -1   4   7 2348.79 228.509   1
  -1   4   6 1711.77 111.062  10
  -1   4   6 2016.61 197.813   2
  -1  -4   6 1814.88 201.443   2
  -1   4   6 1848.70 191.474   1
  -1  -4   6 1847.21 194.598   1
  -1   4   5 118235. 4036.11  10
  -1   4   5 123124. 4041.63   1
  -1  -4   5 123230. 4042.59   1
  -1  -4   5 124317. 4042.94   2
  -1   4   5 124334. 4042.95   2
  -1   4   4 16220.1 578.210  10
  -1  -4   4 17093.7 587.119   1
  -1   4   4 18056.4 584.377   1
  -1   4   3 111670. 3659.16  10
  -1  -4   3 109764. 3662.17   9
  -1  -4   3 110641. 3658.36   1
  -1   4   3 109540. 3657.72   1
  -1   4   2 27155.1 877.800  10
  -1  -4   2 26516.3 870.721   1
  -1  -4   1 350856. 9772.76   9
  -1   4   1 327769. 9772.08  10
  -1   4   0 797167. 27225.6  10
   1  -4   0 780344. 27224.6   9
  -1   4  -1 405161. 13515.8  10
   1  -4   1 405646. 13513.5   9
   1   4   1 409416. 13508.9   2
   1  -4   1 409338. 13508.9   2
  -1   4  -2 55413.7 1760.63  10
   1  -4   2 55474.2 1755.00   9
   1  -4   2 53008.0 1751.23   2
   1   4   2 49453.3 1750.92   2
  -1   4  -3 45046.9 1572.03  10
   1   4   3 46846.2 1563.25  10
   1  -4   3 47775.0 1566.14   2
   1   4   3 47685.3 1565.83   2
   1   4   4 176880. 6084.01  10
   1  -4   4 195549. 6090.52   2
   1   4   4 188679. 6089.94   2
   1   4   5 44906.2 1514.33  10
  -1   4  -5 43599.8 1531.03  10
   1  -4   5 48042.1 1530.75   2
   1   4   5 49219.0 1529.95   2
  -1   4  -6 10617.6 409.313  10
   1  -4   6 10606.4 419.524   2
   1   4   6 10431.7 417.717   2
  -1   4  -7 18337.0 653.771  10
   1  -4   7 17895.2 669.433   2
   1   4   7 18275.6 665.895   2
   1   4   8 57.7637 244.241  15
   1   4   8 320.168 186.826  14
  -1  -4  -8-468.670 316.149  13
  -1   4  -8-185.965 206.889  10
   1   4   8 231.212 260.986   2
   1  -4   8 226.673 272.806   2
  -1  -4  -9 2121.20 319.748  13
  -1   4  -9 3018.80 218.435  10
   1   4   9 2339.45 209.672  14
   1   4   9 2261.67 254.569  15
   1  -4   9 2721.31 238.133   3
   1   4   9 2546.55 216.744   3
   1  -4  10 15851.2 723.794  20
   1   4  10 17273.7 634.021   2
   1  -4  10 16519.0 642.731   2
   1   4  10 16591.3 602.134  14
   1   4  10 17320.8 615.347  15
  -1  -4 -10 17196.3 651.075  13
   1  -4  10 16713.1 611.388   3
   1   4  10 16185.3 603.507   3
   1  -4  11 25794.7 1004.71  20
   1   4  11 26584.0 931.713   2
   1  -4  11 26145.6 937.292   2
   1   4  11 25136.1 940.407  19
   1  -4  11 25029.3 946.349  19
  -1  -4 -11 24740.2 939.201  13
   1   4  11 27565.1 910.280  14
   1   4  11 27340.4 917.466  15
   1   4  11 26160.9 913.654   3
   1  -4  11 26332.4 916.657   3
   1  -4  12 2006.91 222.579   3
   1  -4  12 1515.74 300.347   2
   1   4  12 1577.12 216.652   3
   1   4  12 1936.71 285.175   2
   1  -4  12 1453.94 445.934  24
   1  -4  12 1987.48 468.812  20
   1   4  12 1427.93 297.383  19
   1  -4  12 1899.68 318.441  19
   1   4  12 2283.46 214.181  14
   1   4  12 2010.62 232.718  15
  -1  -4 -12 1903.51 305.734  13
   1   4  13 1021.77 386.741  24
   1  -4  13 1757.81 470.261  24
   1  -4  13 398.978 507.947  20
   1  -4  13 1183.52 224.813   3
   1  -4  13 1150.57 306.974   2
   1   4  13 1014.07 216.875   3
   1   4  13 1075.82 294.069   2
   1   4  13 726.582 309.634   7
   1  -4  13 1364.16 332.737   7
   1   4  13 1281.38 241.613  15
   1   4  13 1341.48 226.477  14
  -1  -4 -13 1255.10 319.872  13
   1   4  14 617.595 409.862  24
   1  -4  14 673.806 492.703  24
   1  -4  14 109.648 564.920  20
   1  -4  14 864.772 237.699   3
   1   4  14 1015.33 228.138   3
   1   4  14 1029.23 322.253   7
   1  -4  14 816.850 346.423   7
   1   4  14 815.989 246.177  14
   1   4  14 505.497 242.723  15
  -1  -4 -14 802.902 346.647  13
   1  -4  15 5349.57 644.214  20
   1   4  15 4165.00 468.785  24
   1  -4  15 4258.21 552.429  24
   1   4  15 4502.62 465.738  22
   1   4  15 4430.04 380.142   7
   1  -4  15 4037.11 409.495   7
   1   4  15 4496.22 317.816  14
   1   4  15 4798.30 299.266   3
   1  -4  15 4728.04 305.687   3
   1  -4  16 10517.8 634.708  24
   1   4  16 11048.5 578.622  24
   1   4  16 11013.8 575.156  22
   1  -4  16 10287.6 534.698   7
   1   4  16 10708.7 462.831  14
   1  -4  16 9226.89 447.781   3
   1   4  16 9781.27 445.098   3
   1   4  17 12006.8 606.343  24
   1  -4  17 11162.3 642.073  24
   1   4  17 10960.7 586.520  22
   1   4  18-11.3414 215.877   3
   1  -4  18 55.7868 226.987   3
   1   4  18 208.217 382.515  22
   1   4  18 219.933 258.777  14
   1  -4  18-399.588 459.303  24
   1   4  19 2806.02 387.123  22
   1  -4  19 2980.90 1031.86  20
   1  -4  19 2751.51 448.853  24
   1  -4  19 2804.00 352.473   5
   1   4  19 2751.71 333.102   5
   1   4  19 2478.08 228.518   3
   1  -4  19 2859.91 240.736   3
   1   4  20 157.315 324.703  22
   1  -4  20-68.9154 385.214  24
   1  -4  20 222.437 291.345   5
   1   4  20 366.730 277.644   5
   1   4  20-109.643 181.321   3
   1  -4  20-94.4818 198.569   3
   1   4  21 515.301 277.179  22
   1  -4  21 662.894 328.720  24
   1  -4  21 409.707 245.244   5
   1   4  21 466.310 242.442   5
   1   4  21 368.673 167.012   3
   1  -4  21 223.657 185.892   3
   1  -4  22 179.850 194.565   5
   1   4  22 467.935 190.792   5
   1   4  22 455.612 225.330  22
   1  -4  22 278.346 283.822  24
   1   4  23 23.7309 158.123   6
   1   4  23 104.076 162.832  22
   1  -5 -23 56.3315 490.198  21
  -1   5  23 437.647 183.881  22
  -1   5  23 123.207 159.723   6
  -1  -5  22 111.898 324.303  24
  -1   5  22 78.7850 233.787  22
  -1   5  22 105.461 208.498   6
  -1   5  22 36.3139 138.348   3
  -1   5  21 687.902 289.102  22
  -1   5  21 267.839 162.251   3
  -1  -5  21 944.870 250.360   5
  -1   5  21 803.432 236.379   5
  -1  -5  21 375.999 358.486  24
  -1   5  20 258.402 269.303   5
  -1  -5  20-251.852 288.984   5
  -1  -5  20 348.278 195.102   3
  -1   5  20 233.363 183.425   3
  -1   5  19 456.093 363.293  22
  -1  -5  19 11.8011 844.981  20
  -1  -5  19 292.373 214.567   3
  -1   5  19 206.536 203.514   3
  -1  -5  19 38.4764 447.575  24
  -1   5  19 437.328 296.204   5
  -1  -5  19-9.70710 326.266   5
  -1   5  19 115.877 269.315  18
  -1   5  18 7631.33 465.980  22
  -1  -5  18 7656.70 551.238  24
  -1   5  18 6113.73 334.952   3
  -1  -5  18 6800.78 341.877   3
  -1   5  17 1534.84 404.004  22
  -1  -5  17 1322.23 655.811  20
  -1  -5  17 995.636 357.424   5
  -1   5  17 1466.33 334.657   5
  -1  -5  17 1367.76 504.336  24
  -1  -5  16 5935.41 686.353  20
  -1  -5  16 5219.60 564.820  24
  -1   5  16 5250.30 471.829  22
   1  -5 -16 5206.97 466.228  13
  -1   5  16 5687.01 343.500  15
  -1  -5  16 6285.91 434.379   5
  -1   5  16 5852.36 327.924   3
  -1  -5  16 6080.61 335.222   3
  -1   5  16 6394.25 414.390   5
  -1  -5  15 696.383 600.626  20
  -1   5  15 432.518 410.296  22
  -1  -5  15 749.317 513.618  24
  -1   5  15 524.718 235.694   3
  -1  -5  15 548.090 247.598   3
  -1   5  15 848.142 260.139  15
  -1   5  15 571.189 252.615  14
   1  -5 -15 616.524 378.762  13
  -1   5  14 646.672 396.803  22
  -1  -5  14 647.734 553.170  20
  -1  -5  14 855.900 493.880  24
  -1   5  14 262.391 413.651  24
  -1  -5  14 239.853 238.343   3
  -1   5  14 206.229 234.228   3
  -1   5  14 497.827 229.420  14
  -1   5  14 192.493 257.405  15
   1  -5 -14 500.183 348.030  13
  -1   5  13 4697.90 421.442  24
  -1  -5  13 4737.20 492.136  24
  -1   5  13 4560.50 408.164  22
  -1  -5  13 3823.06 280.001   3
  -1   5  13 4138.25 274.183   3
  -1  -5  13 4980.02 523.701  20
  -1   5  13 4315.07 289.510  15
   1  -5 -13 4729.72 361.975  13
  -1   5  13 4498.70 265.433  14
  -1  -5  12 10464.2 424.297   3
  -1   5  12 10427.2 421.233   3
   1  -5 -12 9856.55 477.237  13
  -1   5  12 10703.6 409.822  14
  -1   5  12 10120.9 433.399  15
  -1  -5  12 9947.49 587.721  20
   1   5 -11 541.170 207.265  10
   1  -5 -11 958.449 286.017  13
  -1   5  11 621.513 231.748  15
  -1   5  11 444.797 175.637  14
  -1   5  11 596.952 197.488   3
  -1  -5  11 763.015 206.657   3
  -1  -5  11 821.835 395.166  20
  -1  -5  10 2192.01 223.501   3
  -1   5  10 2471.15 195.795  14
   1  -5 -10 2400.47 309.756  13
  -1   5  10 2827.30 256.180  15
  -1   5  10 1620.67 216.904   3
  -1  -5  10 1987.54 412.637  20
  -1   5   9 13314.5 490.699  14
   1  -5  -9 14079.1 554.244  13
  -1   5   9 13374.9 528.275  15
  -1   5   9 13664.0 509.445   1
  -1   5   9 12829.6 505.017   3
  -1  -5   9 13525.0 506.608   3
  -1  -5   8 51186.8 1755.88   1
  -1   5   8 52387.9 1754.37   1
  -1   5   8 51568.2 1766.13  15
   1  -5  -8 54261.1 1777.72  13
  -1   5   7 3104.74 239.559   1
  -1  -5   7 2482.22 249.350   1
  -1   5   6 19764.9 701.435  10
  -1  -5   6 21059.2 722.841   1
  -1   5   5 54808.0 1763.78   1
  -1  -5   5 52866.0 1763.81   1
  -1   5   5 51527.0 1759.16  10
  -1   5   4 67400.6 2282.26   1
  -1  -5   4 68655.6 2283.02   1
  -1  -5   4 73353.0 2290.28   9
  -1   5   4 67515.4 2283.45  10
  -1   5   3 19807.7 685.167   1
  -1  -5   3 19368.2 686.265   1
  -1  -5   3 21636.5 700.189   9
  -1   5   3 22373.0 695.757  10
  -1   5   2 1266.91 78.7728   1
  -1   5   2 1065.10 139.178  10
  -1  -5   2 1157.33 140.040   9
  -1  -5   1 382826. 12001.6   9
  -1   5   1 355236. 12000.5  10
   1  -5  -1 351736. 12000.4   9
   1  -5   0 61216.8 2083.75   9
  -1   5   0 59399.6 2085.12  10
   1  -5   1 115728. 3786.72   9
  -1   5  -1 112209. 3789.44  10
   1   5   2 71256.9 2337.13   2
   1  -5   2 70628.1 2337.31   2
  -1   5  -2 68238.5 2348.75  10
   1  -5   2 71440.8 2344.21   9
   1   5   2 69264.2 2343.13  10
   1  -5   3 3098.42 164.344   2
   1   5   3 2732.70 166.425   2
  -1   5  -3 2936.50 208.414  10
   1  -5   3 3138.29 175.298   9
   1   5   3 3291.93 165.194  10
   1   5   4 49378.9 1583.34   2
   1  -5   4 49475.5 1583.87   2
   1   5   4 45938.8 1577.65  10
  -1   5  -4 44658.2 1591.11  10
   1  -5   5 445.527 198.211   2
   1   5   5 490.321 195.343   2
   1   5   5 266.408 105.082  10
  -1   5  -5 552.267 220.308  10
   1   5   6 14560.6 550.277   2
   1  -5   6 14897.2 550.663   2
  -1   5  -6 14664.4 556.393  10
  -1   5  -7 5423.90 313.765  10
   1  -5   7 5671.80 319.589   2
   1   5   7 5605.51 316.076   2
   1   5   7 5661.58 330.344  15
   1   5   7 5625.07 274.209  14
  -1  -5  -7 5863.39 377.685  13
  -1   5  -8 38588.3 1343.50  10
   1   5   8 39860.3 1350.19  15
  -1  -5  -8 41513.6 1368.71  13
   1   5   8 39653.9 1336.13  14
   1  -5   8 39540.5 1351.45   2
   1   5   8 38939.8 1350.41   2
   1   5   9 73285.0 2411.04  14
   1   5   9 74229.2 2419.66  15
  -1  -5  -9 75332.0 2433.02  13
   1   5   9 73574.8 2412.95   3
   1  -5   9 70586.6 2413.33   3
   1  -5  10 2544.68 412.564  20
   1  -5  10 1895.96 216.247   3
   1   5  10 1819.08 204.376   3
   1   5  10 1520.51 262.351   2
   1  -5  10 1461.32 282.193   2
   1   5  10 3411.83 244.691  15
   1   5  10 3207.45 204.003  14
  -1  -5 -10 2829.33 312.617  13
   1  -5  11 5909.97 474.284  20
   1   5  11 5434.51 286.366   3
   1  -5  11 5394.47 294.920   3
   1  -5  11 6076.72 368.812  19
   1   5  11 5421.81 355.669  19
  -1  -5 -11 6618.16 380.744  13
   1   5  11 6018.31 285.761  14
   1   5  11 6053.80 310.977  15
   1  -5  11 6547.38 356.092   2
   1   5  11 6186.30 347.787   2
   1   5  12 6601.78 358.121   2
   1  -5  12 5966.00 374.155   2
   1  -5  12 5770.81 512.563  20
   1  -5  12 6708.58 517.178  24
  -1  -5 -12 6114.18 386.293  13
   1   5  12 6642.21 328.799  15
   1   5  12 6704.44 306.870  14
   1  -5  12 6316.72 310.005   3
   1   5  12 6255.74 303.583   3
   1  -5  13 9563.89 615.236  20
   1  -5  13 9545.77 594.860  24
   1   5  13 9054.83 450.000   7
   1  -5  13 8914.12 467.648   7
   1   5  13 9852.52 410.115  15
  -1  -5 -13 9564.32 473.817  13
   1   5  13 9663.18 397.982  14
   1   5  13 8945.92 393.645   3
   1  -5  13 8235.26 395.431   3
   1  -5  14 9171.30 650.409  20
   1  -5  14 8356.75 604.955  24
   1   5  14 7509.96 446.881   7
   1  -5  14 8545.79 469.179   7
   1   5  14 8609.57 398.317  15
  -1  -5 -14 8639.46 482.763  13
   1   5  14 8768.71 392.561  14
   1  -5  14 8741.68 389.068   3
   1   5  14 8462.37 383.968   3
   1  -5  15 36222.5 1294.26  20
   1  -5  15 32518.0 1229.41  24
   1   5  15 32668.3 1188.38  22
   1   5  15 30848.2 1151.16   7
   1  -5  15 31163.0 1165.23   7
   1   5  15 33998.3 1129.57  14
  -1  -5 -15 31567.2 1173.16  13
   1  -5  15 31557.6 1123.25   3
   1   5  15 31590.7 1121.06   3
   1   5  16 1225.85 421.067  22
   1  -5  16 1516.13 617.548  20
   1  -5  16 868.385 511.028  24
   1  -5  17 1392.16 486.766  24
   1   5  17 1349.65 398.035  22
   1  -5  17 1596.31 652.805  20
   1  -5  17 1511.36 242.990   3
   1   5  17 1661.54 235.295   3
   1   5  17 1664.24 268.236  14
   1  -5  17 2131.06 372.100   5
   1   5  17 1976.86 345.167   5
   1  -5  18 290.585 458.202  24
   1   5  18 476.538 375.503  22
   1   5  18 76.1515 208.391   3
   1  -5  18-203.815 222.297   3
   1   5  18-78.4525 277.888  18
   1   5  18 101.758 246.412  14
   1   5  18-146.566 322.594   5
   1  -5  18 310.152 340.392   5
   1   5  19 243.454 290.741   5
   1  -5  19-309.227 310.062   5
   1  -5  19-67.1894 872.386  20
   1  -5  19 39.8166 207.337   3
   1   5  19 192.567 189.842   3
   1   5  20 404.598 317.932  22
   1   5  20 605.351 264.693   5
   1  -5  20 142.984 273.875   5
   1  -5  20 164.568 376.164  24
   1   5  20 436.193 174.607   3
   1  -5  20 322.926 199.404   3
   1   5  21 88.6697 264.075  22
   1   5  21 198.233 214.424   5
   1  -5  21-203.769 315.031  24
   1   5  21-38.0774 148.067   3
   1  -5  22 1302.85 275.097  24
   1   5  22 1615.60 216.982  22
   1   5  22 1263.98 175.791   5
   1   5  23 7.25939 149.392  22
   1  -6 -23-780.167 421.617  21
   1  -6 -22 1467.15 557.509  21
  -1   6  22 128.881 175.783   6
  -1  -6  22 279.594 312.566  24
  -1   6  22 964.454 219.883  22
  -1   6  21-32.6467 265.583  22
  -1   6  21 10.5734 227.334   6
  -1   6  21-38.8291 209.403   5
  -1  -6  21 321.793 343.452  24
  -1   6  21 0.83791 145.523   3
  -1  -6  20 789.864 926.015  20
  -1   6  20 1386.11 322.322  22
  -1   6  20 849.487 177.007   3
  -1   6  20 1380.69 249.796   5
  -1  -6  20 1412.62 399.135  24
  -1   6  19 344.216 266.361  18
  -1   6  19 36.5006 186.870   3
  -1  -6  19-96.0299 200.823   3
  -1   6  19-218.975 276.380   5
  -1  -6  19 455.987 290.454   5
  -1  -6  19 63.3508 737.322  20
  -1   6  19-22.5356 349.254  22
  -1  -6  18 378.811 215.013   3
  -1   6  18 409.058 205.883   3
  -1  -6  18 525.855 472.741  24
  -1   6  18 321.234 301.077   5
  -1  -6  18 688.497 323.327   5
  -1   6  18 547.711 366.303  22
  -1  -6  17 2955.38 630.893  20
  -1   6  17 2694.68 393.338  22
  -1  -6  17 2519.07 504.950  24
  -1  -6  17 2231.86 247.588   3
  -1   6  17 2408.31 244.131   3
   1  -6 -17 2655.56 416.235  13
  -1  -6  17 2660.84 351.716   5
  -1   6  17 2406.28 331.906   5
  -1  -6  16 2337.40 357.156   5
  -1   6  16 1973.08 336.506   5
  -1   6  16 2413.09 414.589  22
  -1  -6  16 2242.99 628.946  20
  -1  -6  16 2481.95 527.164  24
  -1  -6  16 1904.45 258.250   3
  -1   6  16 1551.54 250.345   3
  -1   6  16 2232.00 278.905  15
   1  -6 -16 1890.90 411.029  13
  -1  -6  15 2607.85 264.074   3
  -1   6  15 2549.50 260.126   3
  -1  -6  15 2437.41 359.019   5
  -1   6  15 2784.64 347.666   5
  -1   6  15 2764.88 422.357  22
  -1  -6  15 2606.72 611.268  20
  -1  -6  15 2600.04 534.036  24
  -1   6  15 2377.58 270.438  14
  -1   6  15 3005.34 288.874  15
   1  -6 -15 2779.04 392.258  13
  -1  -6  14 475.680 334.480   5
  -1   6  14 830.215 321.701   5
  -1  -6  14 740.341 514.549  24
  -1   6  14 336.304 224.929   3
  -1  -6  14 446.209 231.385   3
  -1  -6  14 48.2326 556.283  20
  -1   6  14 427.339 392.865  22
  -1   6  14 769.912 266.026  15
  -1   6  14 317.188 226.411  14
   1  -6 -14 454.648 353.514  13
  -1  -6  13 747.499 483.686  24
  -1  -6  13 759.446 496.181  20
  -1   6  13 1036.95 385.580  22
  -1   6  13 789.306 220.183   3
  -1  -6  13 603.475 221.159   3
  -1   6  13 980.877 216.343  14
  -1   6  13 973.102 250.872  15
   1  -6 -13 823.455 326.716  13
  -1   6  12 6817.30 434.432  22
  -1   6  12 6870.31 420.474  25
  -1  -6  12 6454.91 509.944  24
  -1  -6  12 5814.58 507.344  20
  -1   6  12 6959.39 338.908  15
  -1   6  12 6504.27 303.117  14
   1  -6 -12 6563.09 388.127  13
  -1   6  12 6188.80 312.657   3
  -1  -6  12 5868.20 310.718   3
   1   6 -12 6592.97 325.329  10
  -1  -6  11 7569.40 515.515  20
   1  -6 -11 9105.22 426.053  13
  -1   6  11 9918.26 384.379  15
  -1   6  11 8848.04 345.045  14
  -1   6  11 7725.06 358.392   3
  -1  -6  11 7118.33 355.837   3
   1   6 -11 8290.85 375.212  10
  -1  -6  10 6562.98 479.647  20
   1  -6 -10 8049.16 397.722  13
  -1   6  10 7574.90 313.988  14
  -1   6  10 7853.36 359.157  15
  -1   6  10 7558.02 324.486   3
  -1  -6  10 6960.50 323.974   3
   1   6 -10 7157.70 355.178  10
  -1  -6   9 16626.8 744.901  20
  -1   6   9 18324.3 645.221   3
  -1  -6   9 17170.4 643.891   3
  -1   6   9 18118.4 638.771  14
   1  -6  -9 19120.5 689.935  13
  -1   6   9 19237.5 669.031  15
  -1   6   8 25484.7 902.438  14
   1  -6  -8 26502.5 945.329  13
  -1   6   8 27672.8 931.646  15
   1  -6  -7 5465.97 378.249  13
  -1   6   7 6337.59 357.155  15
   1  -6  -6 113176. 3575.78  13
  -1   6   6 104725. 3549.12  10
  -1   6   6 108663. 3571.14  15
  -1   6   5 954.733 163.167  10
  -1  -6   4 1937.41 206.139   9
  -1   6   4 2151.64 178.759  10
  -1   6   3 5685.72 247.706  10
  -1  -6   3 5401.07 259.017   9
  -1  -6   2 35847.3 1175.47   9
  -1   6   2 33949.5 1171.97  10
   1  -6  -1 376.394 162.927   9
  -1   6   1 211.002 165.663  10
  -1  -6   1 321.702 153.164   9
   1  -6   0 905.599 149.419   9
  -1   6   0 977.781 171.787  10
  -1  -6   0 917.769 173.302   9
  -1  -6  -1 68775.9 2146.84   9
  -1   6  -1 61577.2 2143.30  10
   1  -6   1 63248.7 2139.74   9
  -1   6  -2 118765. 3976.49  10
   1   6   2 119031. 3971.76  10
   1  -6   2 121110. 3972.70   9
  -1   6  -3 2009.95 221.766  10
   1  -6   3 1684.93 183.416   9
   1   6   3 1620.68 172.990  10
   1   6   3 1874.47 150.023   2
   1  -6   3 2015.53 148.597   2
   1   6   4 1527.97 165.546  10
  -1   6  -4 1634.06 250.985  10
   1   6   4 1524.89 187.024   2
   1  -6   4 1705.90 182.904   2
   1   6   5 80394.9 2776.98  10
  -1   6  -5 79824.3 2794.65  10
   1  -6   5 85702.7 2785.05   2
  -1   6  -6 53540.9 1954.89  10
   1   6   6 60473.4 1957.37  15
   1   6   6 59335.1 1945.10  14
  -1  -6  -6 63470.7 1969.93  13
   1  -6   6 55612.6 1946.18   2
   1   6   6 57924.9 1947.74   2
   1   6   7 3917.78 293.028  15
  -1  -6  -7 4247.41 339.671  13
   1   6   7 3821.03 233.706  14
   1  -6   7 3505.69 269.546   2
   1   6   7 3539.75 271.620   2
  -1  -6  -8 17409.4 631.224  13
   1   6   8 16969.7 602.820  15
   1   6   8 16497.3 573.613  14
   1  -6   8 14877.6 597.268   2
   1   6   8 14582.5 596.440   2
  -1  -6  -9 2243.51 301.643  13
   1  -6   9 1361.17 479.322  21
   1  -6   9 2148.62 393.131  20
  -1   6  -9 2076.89 234.151  10
   1   6   9 1974.45 192.719  14
   1   6   9 1643.08 248.767  15
   1   6   9 2226.18 185.723   3
   1  -6   9 1994.70 189.629   3
   1  -6  10 13885.7 535.022   3
   1   6  10 14862.3 534.530   3
   1  -6  10 13071.5 649.198  20
  -1   6 -10 14605.7 550.351  10
   1  -6  10 13169.3 571.838  19
  -1  -6 -10 15389.0 591.793  13
   1   6  10 15137.3 533.994  14
   1   6  10 15466.0 557.131  15
   1  -6  10 13624.7 568.062   2
   1   6  10 16082.6 565.721   2
   1  -6  11 575.970 455.386  24
   1  -6  11 471.837 410.287  20
   1   6  11 275.096 184.320   3
   1  -6  11 270.281 261.542   2
   1   6  11 450.082 260.043   2
   1  -6  11 145.809 187.529   3
   1   6  11 500.264 225.153  15
   1   6  11 388.796 185.669  14
  -1  -6 -11 342.705 298.764  13
   1  -6  12 4241.94 495.491  20
   1  -6  12 4501.92 270.331   3
   1   6  12 5079.43 271.166   3
   1   6  12 4813.47 336.302   7
   1  -6  12 3902.40 345.229   7
   1   6  12 4773.21 303.484  15
   1   6  12 4905.74 273.447  14
  -1  -6 -12 4872.82 374.452  13
   1   6  12 5407.43 409.824  25
   1  -6  12 5290.17 521.565  24
   1   6  13 1960.80 372.753  25
   1  -6  13 2238.89 517.980  24
   1  -6  13 1812.89 509.080  20
   1  -6  13 1909.80 231.220   3
   1   6  13 2077.08 230.153   3
   1   6  13 1789.18 308.001   7
   1  -6  13 1597.39 329.663   7
   1   6  13 2072.85 270.732  15
   1   6  13 1897.48 234.505  14
  -1  -6 -13 2414.14 351.776  13
   1  -6  14 2780.82 549.096  24
   1  -6  14 3178.56 575.137  20
   1   6  14 3051.80 429.520  22
   1  -6  14 2989.19 263.054   3
   1   6  14 3370.42 266.053   3
   1  -6  14 2997.63 361.966   7
   1   6  14 3255.53 293.567  15
   1   6  14 3109.41 272.459  14
  -1  -6 -14 3096.41 395.899  13
   1  -6  15 14257.5 572.885   3
   1   6  15 14910.4 572.350   3
   1   6  15 14811.8 579.794  14
   1   6  15 15752.1 588.323  15
  -1  -6 -15 14674.5 659.047  13
   1  -6  15 15849.4 808.021  20
   1  -6  15 14707.4 752.635  24
   1   6  15 14313.9 676.208  22
   1  -6  16 8436.21 681.610  20
   1   6  16 7718.61 498.246  22
   1  -6  16 7825.01 590.040  24
   1  -6  16 7912.82 457.260   5
   1   6  16 7245.89 433.584   5
   1   6  17 816.849 386.434  22
   1  -6  17 833.540 223.105   3
   1   6  17 668.990 210.481   3
   1   6  17 778.780 247.220  14
   1  -6  17 574.882 481.424  24
   1  -6  18 2359.97 660.255  20
   1   6  18 2480.81 379.686  22
   1  -6  18 1796.51 229.832   3
   1   6  18 1604.75 212.584   3
   1   6  18 2494.78 299.212  18
   1   6  18 2336.40 314.460   5
   1  -6  18 1813.69 332.339   5
   1  -6  18 2617.31 463.966  24
   1   6  19 5058.54 304.361  18
   1  -6  19 4880.44 339.203   5
   1   6  19 5103.44 324.342   5
   1  -6  19 4792.45 770.767  20
   1   6  19 4043.62 248.753   3
   1   6  20 4641.50 281.653   5
   1  -6  20 4443.58 387.701  24
   1   6  20 4923.31 340.608  22
   1  -6  21 2645.57 314.623  24
   1   6  21 2810.99 266.905  22
   1   6  21 2564.29 212.238   5
   1  -6  22 573.097 258.465  24
   1   6  22 840.034 197.516  22
  -1  -6 -22 347.947 493.693  21
  -1   7  22 410.678 199.855  22
   1  -7 -22 845.727 487.106  21
  -1   7  21 169.033 243.776  22
  -1  -7  21 177.490 321.563  24
  -1  -7  20 376.220 368.550  24
  -1   7  20 56.4781 219.100  18
  -1   7  20 1.61710 288.283  22
  -1   7  19 1792.55 273.543  18
  -1  -7  19 2091.79 669.656  20
  -1   7  18 162.749 296.419  18
  -1  -7  18-176.716 463.483  24
   1  -7 -18 147.542 397.262  13
  -1  -7  18 626.969 601.117  20
  -1   7  18-80.9140 348.875  22
  -1   7  17 6015.27 435.806  22
  -1  -7  17 6370.16 544.684  24
   1  -7 -17 6001.58 456.866  13
  -1  -7  16 1486.77 514.504  24
  -1   7  16 1199.91 396.125  22
  -1  -7  16 1185.37 597.950  20
  -1  -7  15 10886.5 727.857  20
  -1   7  15 11382.5 507.809  23
  -1  -7  15 10952.4 660.134  24
  -1   7  15 10480.7 564.906  22
  -1   7  15 11523.9 482.244  15
   1  -7 -15 10228.7 545.597  13
  -1  -7  14 14623.6 796.317  20
  -1   7  14 15754.7 680.664  22
  -1  -7  14 16423.2 767.654  24
   1  -7 -14 14531.5 663.708  13
  -1   7  14 15859.8 592.961  14
  -1   7  14 16124.0 613.704  15
  -1  -7  13 27987.7 1183.57  20
  -1   7  13 32985.1 1085.33  15
  -1   7  13 30542.9 1067.54  14
   1  -7 -13 30452.3 1112.87  13
  -1  -7  13 31248.9 1169.61  24
  -1   7  13 30076.8 1119.25  22
  -1   7  12-224.360 355.160  25
  -1  -7  12-288.008 465.390  24
   1   7 -12 355.441 248.542  10
  -1   7  12 369.126 364.278  22
  -1  -7  12 779.343 456.305  20
  -1   7  12 39.3481 251.747  15
  -1   7  12-222.657 195.083  14
   1  -7 -12 28.7534 320.313  13
  -1  -7  11 8614.34 550.628  20
  -1   7  11 9531.20 418.644  15
   1  -7 -11 9474.44 461.024  13
  -1   7  11 9590.70 379.824  14
  -1   7  11 9672.00 487.095  25
  -1   7  11 9274.92 485.213  22
   1   7 -11 9325.97 418.731  10
   1   7 -10 1305.23 247.852  10
  -1  -7  10 1315.52 397.008  20
   1  -7 -10 960.731 289.780  13
  -1   7  10 1383.60 254.508  15
  -1   7  10 1221.83 179.095  14
   1   7  -9 8767.02 410.615  10
  -1  -7   9 8412.17 527.889  20
   1  -7  -9 9640.45 441.006  13
  -1   7   9 9686.11 411.624  15
  -1   7   9 9289.73 368.132  14
  -1   7   8 10141.6 439.715  15
   1  -7  -8 10724.7 467.702  13
  -1   7   8 9957.91 393.369  14
  -1  -7   8 10088.8 540.971  20
   1  -7  -7 649.602 301.561  13
  -1   7   7 964.798 194.824  14
  -1   7   7 1535.47 280.740  15
  -1   7   6 121942. 3961.19  14
   1  -7  -6 125149. 3977.31  13
  -1   7   6 115415. 3952.88  10
  -1   7   6 119738. 3971.69  15
   1  -7  -5 24163.3 827.002  13
  -1   7   5 21657.5 774.435  10
  -1   7   5 23264.8 820.135  15
  -1   7   4 789.581 200.414  10
  -1  -7   4 2540.18 238.391   9
  -1   7   3 53570.9 1816.31  10
  -1  -7   3 55130.5 1822.56   9
   1  -7  -2 1509.95 239.960   9
  -1  -7   2 1815.94 221.077   9
  -1   7   2 2232.72 208.040  10
  -1  -7   1 1769.30 222.785   9
  -1   7   1 1789.11 215.941  10
   1  -7  -1 1779.07 226.094   9
   1   7   0 36980.5 1198.72  10
   1  -7   0 32910.3 1191.34   9
  -1   7   0 33827.9 1196.77  10
  -1  -7   0 37605.0 1198.46   9
  -1  -7  -1 375.041 235.893   9
  -1   7  -1 344.961 223.357  10
   1  -7   1 318.077 195.010   9
   1   7   1 346.960 212.171  10
  -1   7  -2 3877.30 276.438  10
   1   7   2 3353.30 239.407  10
   1  -7   2 4224.75 244.781   9
  -1   7  -3 5341.68 315.737  10
   1  -7   3 5252.65 282.536   9
   1   7   3 5293.72 268.725  10
   1   7   4 18515.3 674.974  14
   1   7   4 18190.4 654.022  10
   1   7   5 60313.0 1926.02  14
  -1  -7  -5 61955.5 1945.45  13
   1   7   5 58561.7 1937.94  15
  -1  -7  -6 31561.2 1057.61  13
   1   7   6 29375.2 1024.86  14
   1   7   6 29442.3 1042.23  15
  -1   7  -7 726.397 233.437  10
   1   7   7 1068.99 191.171  14
   1   7   7 810.345 250.340  15
  -1  -7  -7 1452.49 301.867  13
   1  -7   8 3005.05 411.688  20
   1   7   8 3180.10 218.355  14
   1   7   8 3408.69 270.649  15
  -1  -7  -8 3846.97 318.689  13
  -1   7  -8 3387.03 271.898  10
   1   7   9 3915.85 224.621  14
   1   7   9 3501.41 272.944  15
  -1  -7  -9 3799.87 326.480  13
  -1   7  -9 3659.96 273.243  10
   1  -7   9 3703.06 415.914  20
   1  -7   9 4395.34 496.833  21
  -1   7 -10 178.768 230.035  10
   1  -7  10-114.822 395.999  20
   1   7  10 195.591 185.340  14
   1   7  10 342.790 238.567  15
  -1  -7 -10 592.836 298.394  13
   1   7  11 501.262 356.661  25
   1  -7  11 123.456 477.034  24
  -1   7 -11 500.558 229.242  10
   1   7  11 681.574 193.760  14
   1   7  11 773.064 243.903  15
  -1  -7 -11 771.510 317.322  13
   1  -7  11 266.176 419.611  20
   1   7  12 2528.30 386.982  25
   1  -7  12 2368.67 513.576  24
   1   7  12 2386.56 231.222  14
   1   7  12 2526.59 266.767  15
  -1  -7 -12 2276.45 350.909  13
   1  -7  12 1462.83 476.432  20
   1   7  13 26223.1 908.042  15
   1   7  13 25264.2 893.834  14
  -1  -7 -13 25988.6 948.562  13
   1   7  13 24767.2 955.915  25
   1  -7  13 24717.1 1028.11  24
   1  -7  13 23296.0 1028.77  20
   1  -7  14 579.501 536.140  24
   1   7  14 749.978 238.747  14
   1   7  14 635.990 274.042  15
  -1  -7 -14 640.957 367.483  13
   1  -7  14 304.050 545.646  20
   1   7  14 569.290 412.767  22
   1  -7  15 2637.54 539.485  24
   1   7  15 2681.78 413.487  22
   1  -7  15 2913.92 590.171  20
   1  -7  16 2237.63 516.832  24
   1   7  16 2495.85 264.593  14
  -1  -7 -16 2374.68 415.051  13
   1  -7  16 2864.88 595.745  20
   1   7  16 2864.71 407.993  22
   1  -7  17-77.2712 475.841  24
   1   7  17-150.303 371.764  22
  -1  -7 -17 343.801 406.551  13
   1   7  17 206.295 233.040  14
   1  -7  18 347.015 584.246  20
   1  -7  19 4564.36 427.484  24
   1   7  19 4349.73 367.457  22
   1   7  19 4778.26 295.977  18
   1  -7  19 5651.74 695.492  20
   1  -7  20-178.651 326.372  24
   1   7  20 217.554 270.217  22
   1  -7  21 325.679 276.023  24
   1   7  21 642.154 226.327  22
  -1  -7 -21 83.5814 551.290  21
   1   7  22 156.511 169.142  22
   1  -8 -22 250.169 402.723  21
  -1  -8  21 1175.36 304.538  24
  -1   8  21 1272.47 229.711  22
   1  -8 -21 2033.79 531.516  21
  -1  -8  20-82.1808 341.204  24
  -1   8  20-15.5022 261.563  22
  -1   8  20 346.815 212.964  18
  -1  -8  20-8.20184 707.154  20
  -1   8  19 1885.99 259.065  18
  -1   8  19 1548.96 313.468  22
   1  -8 -19 1741.90 709.811  21
  -1  -8  19 2003.65 596.298  20
  -1  -8  19 1565.60 400.186  24
   1  -8 -19 2386.53 378.183  13
  -1   8  18-61.6591 280.506  18
   1  -8 -18 247.709 368.812  13
  -1  -8  18 148.667 558.336  20
  -1  -8  17 786.134 468.601  24
  -1   8  17-30.6276 242.398  15
   1  -8 -17 371.180 371.820  13
  -1   8  17 262.062 347.993  22
  -1   8  16 1.82489 292.998  23
  -1  -8  16 547.969 495.956  24
  -1   8  16 416.095 259.282  15
   1  -8 -16 310.646 366.670  13
  -1   8  16 427.770 372.426  22
  -1  -8  16 539.091 570.587  20
  -1   8  15 434.298 310.256  23
  -1  -8  15-110.961 508.720  24
  -1   8  15 497.126 376.238  22
  -1  -8  15 62.4880 561.418  20
  -1  -8  14 2870.58 529.030  24
  -1   8  14 2964.44 260.556  14
  -1   8  14 3233.40 302.170  15
   1  -8 -14 2601.43 374.496  13
  -1  -8  14 2694.27 561.113  20
  -1   8  14 2936.57 409.729  22
  -1  -8  13 11889.9 696.150  20
  -1   8  13 12870.4 506.836  14
  -1   8  13 13552.2 541.298  15
   1  -8 -13 12824.9 586.185  13
  -1  -8  13 12617.7 696.489  24
  -1   8  13 13717.8 606.943  22
  -1  -8  12-20.0809 477.796  24
  -1   8  12 2.13879 369.219  25
   1   8 -12-19.6682 282.023  10
  -1  -8  12-186.230 462.349  20
  -1   8  12 498.820 367.372  22
  -1   8  12-307.355 270.013  15
  -1   8  12-74.4496 203.234  14
   1  -8 -12-105.998 332.588  13
   1   8 -11 1943.29 285.137  10
  -1  -8  11 1815.43 458.391  20
  -1   8  11 2012.57 281.236  15
   1  -8 -11 2149.60 339.729  13
  -1   8  11 1597.04 215.818  14
  -1   8  11 2649.78 380.096  22
  -1   8  11 2212.49 377.654  25
  -1   8  10 999.083 349.014  25
  -1  -8  10 1825.72 419.519  20
   1   8 -10 1561.35 269.002  10
  -1   8  10 1022.46 190.477  14
  -1   8  10 1369.59 265.475  15
   1  -8 -10 1174.07 305.722  13
  -1  -8   9-63.4918 396.837  20
   1   8  -9 274.784 252.513  10
  -1   8   9 653.137 252.629  15
   1  -8  -9 423.209 287.703  13
  -1   8   9 373.764 177.952  14
  -1  -8   9 321.314 470.526  21
   1   8  -8 2605.23 277.329  10
   1  -8  -8 2807.83 310.254  13
  -1   8   8 2719.25 212.922  14
  -1  -8   8 3324.76 315.137  11
  -1  -8   8 3004.96 414.704  20
  -1   8   8 3296.31 284.610  15
   1   8  -7 3177.74 285.566  10
  -1   8   7 3161.39 224.746  14
   1  -8  -7 3333.68 311.859  13
  -1  -8   7 3064.21 327.035  11
  -1   8   7 3626.53 290.483  15
  -1  -8   7 3146.16 425.197  20
   1  -8  -6 79595.5 2550.76  13
  -1   8   6 76278.3 2532.39  14
  -1  -8   6 72105.8 2544.25  11
  -1   8   6 75620.5 2544.45  15
  -1   8   5 214.484 281.246  15
   1  -8  -5-275.985 294.919  13
  -1   8   5-259.805 217.603  14
  -1   8   4 7724.61 348.140  10
  -1   8   4 8211.62 423.229  15
   1  -8  -3 27619.9 952.312  13
  -1   8   3 26529.9 925.829  10
   1  -8  -3 27387.8 943.564   9
  -1   8   3 26187.5 958.600  15
  -1   8   2 9320.70 404.931  10
  -1  -8   2 10538.8 417.552   9
   1  -8  -2 10469.7 426.415   9
  -1   8   2 10008.3 471.996  15
  -1  -8   1 4209.55 274.031   9
   1  -8  -1 3679.27 270.327   9
  -1   8   1 3443.55 258.029  10
   1   8  -1 4018.33 287.987  10
  -1  -8   0 42756.6 1407.32   9
  -1   8   0 39458.2 1404.41  10
   1  -8   0 40398.7 1403.30   9
   1   8   0 43133.4 1407.44  10
   1  -8   1 6810.77 323.774   9
   1   8   1 6529.75 327.896  10
  -1  -8  -1 7495.98 359.219   9
   1  -8   2 206911. 6681.38   9
   1   8   2 196441. 6679.66  10
  -1  -8  -3 25375.2 896.448  13
   1  -8   3 26986.2 873.729   9
   1   8   3 24080.2 863.793  10
   1   8   3 24035.4 892.971  15
   1   8   4 1513.31 184.393  10
  -1   8  -4 1503.28 255.297  10
   1   8   4 1772.64 229.234  14
   1   8   4 2009.91 287.762  15
  -1  -8  -4 1706.68 293.048  13
  -1  -8  -5 28301.7 933.314  13
   1   8   5 25943.8 905.134  14
  -1   8  -5 25669.3 915.869  10
   1   8   5 24777.2 923.081  15
  -1   8  -6 1779.59 252.781  10
   1   8   6 1913.98 210.438  14
   1   8   6 2182.15 269.738  15
  -1  -8  -6 2540.80 303.774  13
   1  -8   6 1818.03 410.759  20
   1  -8   7 2742.67 413.005  20
  -1  -8  -7 3212.93 313.655  13
   1   8   7 2798.65 217.828  14
   1   8   7 2637.62 271.574  15
  -1   8  -7 2886.85 265.223  10
   1  -8   8 524.017 469.284  21
  -1   8  -8 698.393 237.829  10
   1  -8   8 591.067 390.890  20
   1   8   8 177.242 236.544  15
   1   8   8 414.764 180.871  14
  -1  -8  -8 354.279 288.527  13
  -1   8  -9 13282.5 534.845  10
   1  -8   9 14323.5 705.070  21
   1  -8   9 13632.3 638.621  20
  -1  -8  -9 15024.3 573.402  13
   1   8   9 13963.9 538.097  15
   1   8   9 13190.6 508.937  14
   1   8   9 13694.7 592.485  25
   1  -8  10 934.064 475.779  24
   1   8  10 855.803 356.418  25
  -1   8 -10 844.765 246.532  10
   1  -8  10 798.605 417.790  20
   1   8  10 949.123 194.208  14
   1   8  10 1296.50 251.847  15
  -1  -8 -10 1253.93 320.660  13
   1   8  11 95.4383 370.649  25
   1  -8  11 372.275 498.405  24
  -1   8 -11 406.901 246.573  10
   1   8  11 167.007 197.891  14
   1   8  11 504.647 253.863  15
  -1  -8 -11 412.615 336.861  13
   1  -8  11 107.629 441.256  20
   1   8  12 6554.68 356.823  15
   1   8  12 6112.41 312.926  14
  -1  -8 -12 6264.61 417.549  13
   1   8  12 6520.10 453.575  25
   1   8  12 6267.04 455.893  22
   1  -8  12 5550.60 574.441  24
   1  -8  12 5053.49 537.545  20
   1   8  13 21047.5 777.491  14
  -1  -8 -13 21345.6 837.274  13
   1   8  13 22464.4 797.170  15
   1   8  13 22712.1 852.727  25
   1  -8  13 22997.6 930.604  24
   1   8  13 21236.0 848.490  22
   1  -8  13 19824.2 922.925  20
   1  -8  14 1199.21 535.201  24
   1   8  14 742.349 238.249  14
   1   8  14 872.481 279.070  15
  -1  -8 -14 710.292 381.395  13
   1   8  14 709.886 394.627  22
   1  -8  14 1076.46 536.801  20
   1  -8  15 2954.63 531.683  24
   1  -8  15 3232.88 575.072  20
   1   8  15 3715.50 411.797  22
   1   8  16 12916.2 517.089  14
  -1  -8 -16 13155.9 608.278  13
   1   8  16 13297.9 597.341  22
   1  -8  16 12917.5 680.775  24
   1  -8  17-402.232 553.557  20
   1   8  17 391.348 354.587  22
   1  -8  17-630.493 459.272  24
  -1  -8 -17 227.551 382.588  13
   1   8  18 249.046 261.576  18
   1  -8  18 57.0266 535.653  20
   1  -8  18 113.359 415.210  24
  -1  -8 -18 50.9252 383.078  13
   1  -8  19 1209.28 364.446  24
   1   8  19 1366.14 233.243  18
  -1  -8 -19 2204.58 703.154  21
   1  -8  19 1238.04 587.814  20
   1   8  19 1363.26 293.589  22
   1  -8  20 530.615 299.507  24
  -1  -8 -20-368.560 592.799  21
   1  -8  20 698.303 724.284  20
   1   8  20 426.326 247.561  22
   1  -8  21 243.117 250.560  24
   1   8  21 405.648 200.621  22
   1  -9 -21 23.0809 441.288  21
  -1   9  20 810.405 236.121  22
  -1   9  20 955.829 202.560  18
  -1  -9  20 1229.51 647.747  20
   1  -9 -20 617.286 553.967  21
  -1   9  19 845.915 234.831  18
  -1  -9  19 753.670 543.083  20
  -1   9  19 517.208 275.262  22
  -1  -9  19-110.960 355.653  24
   1  -9 -19 618.832 345.056  13
  -1   9  18 1265.47 267.446  18
  -1  -9  18 699.693 410.044  24
   1  -9 -18 1098.24 354.411  13
   1  -9 -18 742.561 704.179  21
  -1   9  18 635.334 310.105  22
  -1  -9  18 618.293 517.254  20
  -1   9  17 1432.48 238.709  15
   1  -9 -17 1167.24 356.306  13
  -1  -9  17 1528.27 546.294  20
  -1   9  17 1193.43 340.152  22
   1  -9 -17 640.584 747.797  21
  -1   9  16 18247.8 666.289  15
   1  -9 -16 16891.9 722.348  13
  -1   9  16 17493.8 716.669  22
  -1  -9  16 16437.8 783.474  24
  -1   9  16 18475.0 686.381  23
  -1   9  15 3213.43 338.671  23
  -1  -9  15 3466.48 508.431  24
  -1   9  15 3194.18 297.362  15
  -1  -9  15 3151.98 560.952  20
  -1   9  15 3244.80 392.103  22
   1  -9 -15 3486.22 379.039  13
  -1  -9  14 550.781 517.318  20
  -1   9  14 122.811 370.046  22
  -1  -9  14 461.780 500.419  24
   1   9 -13 2938.20 328.712  10
  -1   9  13 2692.78 402.300  22
  -1  -9  13 2880.54 538.026  20
  -1   9  13 2545.69 253.518  14
  -1   9  13 2900.36 314.656  15
   1  -9 -13 2721.13 375.995  13
  -1  -9  13 3374.76 525.007  24
   1   9 -12 5476.79 375.688  10
  -1  -9  12 4927.05 547.942  20
  -1   9  12 5692.66 307.957  14
  -1   9  12 6270.36 365.499  15
   1  -9 -12 6283.15 416.466  13
  -1   9  12 6734.25 447.640  22
  -1  -9  12 6694.93 547.555  24
   1   9 -11 8643.13 430.576  10
  -1  -9  11 7245.73 563.570  20
  -1   9  11 8377.95 413.664  15
  -1   9  11 8456.42 365.969  14
   1  -9 -11 9012.88 458.460  13
  -1   9  11 9141.73 483.367  22
  -1  -9  11 9488.46 567.864  24
  -1   9  11 8541.03 489.286  25
  -1   9  10 1088.93 362.154  25
  -1  -9  10 1170.70 440.916  20
   1   9 -10 1255.02 280.212  10
  -1   9  10 1098.65 269.418  15
  -1   9  10 959.598 199.071  14
   1  -9 -10 792.120 318.373  13
  -1   9   9 1073.78 348.512  25
   1  -9  -9 1734.39 521.745  21
   1   9  -9 937.558 269.673  10
  -1  -9   9 1054.13 421.124  20
  -1   9   9 1270.24 199.756  14
  -1   9   9 1489.79 270.414  15
   1  -9  -9 1014.82 305.896  13
  -1   9   8 663.900 331.448  25
   1  -9  -8-110.425 498.454  21
   1   9  -8 376.571 265.683  10
  -1  -9   8 997.266 409.127  20
  -1   9   8 542.332 189.340  14
  -1   9   8 1032.17 268.188  15
   1  -9  -8 650.395 290.939  13
  -1  -9   8 1168.41 313.174  11
  -1  -9   7 7390.30 511.136  20
   1  -9  -7 7717.42 572.893  21
   1   9  -7 8510.12 398.308  10
  -1   9   7 7880.74 396.898  15
   1  -9  -7 8598.39 412.854  13
  -1   9   7 8031.63 347.477  14
  -1  -9   7 9106.19 425.893  11
   1  -9  -6 10017.5 599.436  21
  -1  -9   6 8198.47 530.010  20
   1   9  -6 8350.15 409.951  10
   1  -9  -6 9077.03 427.520  13
  -1   9   6 8679.13 373.464  14
  -1  -9   6 8828.86 442.137  11
  -1   9   6 9008.19 415.762  15
   1   9  -5 22548.5 788.561  10
   1  -9  -5 20997.1 792.707  13
  -1   9   5 21220.4 767.729  14
  -1  -9   5 23344.7 810.396  11
  -1   9   5 20934.6 791.480  15
   1  -9  -4 2167.68 283.069  13
  -1   9   4 1867.56 287.375  15
  -1  -9   4 2158.27 227.410   9
   1   9  -4 2161.11 272.670  10
   1  -9  -4 1793.55 249.431   9
   1  -9  -3 25528.7 949.827  13
  -1  -9   3 27197.6 933.491   9
   1   9  -3 27770.6 947.521  10
  -1   9   3 26987.8 957.922  15
   1   9  -2 503.715 249.942  10
  -1  -9   2 621.259 218.758   9
  -1   9   2 134.587 295.697  15
   1  -9  -2 334.164 256.987  13
   1   9  -1 9823.92 413.496  10
  -1   9   1 9409.11 451.719  15
   1   9   0 479.649 283.200  15
  -1   9   0 842.889 217.899  10
  -1   9   0 723.500 308.550  15
  -1   9  -1-57.7031 226.075  10
  -1  -9  -1 451.387 240.043   9
   1   9   1 343.750 275.987  15
  -1  -9  -1 555.703 262.447  13
  -1   9  -1 197.492 313.363  15
  -1  -9  -2 11036.6 465.229  13
  -1  -9  -2 11749.7 458.461   9
  -1   9  -2 10222.1 447.271  10
  -1   9  -2 10620.1 502.796  15
   1   9   2 10739.2 468.653  15
  -1  -9  -3 11222.7 478.230  13
  -1   9  -3 11415.6 458.877  10
  -1  -9  -3 12377.6 466.286   9
   1   9   3 9822.99 471.351  15
  -1   9  -3 10309.7 505.323  15
  -1   9  -4 920.808 247.776  10
   1   9   4 398.676 176.860  10
   1   9   4 893.676 224.747  14
   1   9   4 752.841 275.053  15
  -1  -9  -4 843.263 283.210  13
  -1   9  -4 1079.39 339.755  15
  -1   9  -5-85.9264 245.450  10
   1  -9   5 544.546 407.625  20
   1   9   5 582.011 209.925  14
   1   9   5 229.788 258.539  15
  -1  -9  -5 918.337 277.122  13
   1  -9   6 191.203 471.703  21
  -1   9  -6 384.970 243.275  10
   1  -9   6 234.072 398.661  20
   1   9   6 318.826 194.499  14
   1   9   6 470.418 254.658  15
  -1  -9  -6 595.676 284.711  13
   1  -9   6 113.288 290.301  11
  -1   9  -7 13337.8 526.136  10
   1   9   7 13504.9 526.756  15
   1   9   7 13109.1 499.716  14
  -1  -9  -7 14129.5 552.784  13
  -1  -9  -7 14010.5 678.310  21
   1  -9   7 11849.3 677.862  21
   1  -9   7 12517.8 631.124  20
   1   9   8 1086.77 341.661  25
   1  -9   8 1162.47 493.394  21
  -1   9  -8 1100.01 249.786  10
   1  -9   8 858.953 409.892  20
   1   9   8 898.262 197.931  14
   1   9   8 1255.54 260.350  15
  -1  -9  -8 1157.67 309.833  13
   1  -9   9 2541.08 472.536  24
   1   9   9 2589.06 368.327  25
  -1   9  -9 1925.93 267.013  10
   1  -9   9 2666.98 541.477  21
   1  -9   9 1819.51 427.238  20
   1   9   9 2034.55 215.303  14
   1   9   9 2384.87 280.352  15
  -1  -9  -9 2303.69 330.108  13
   1   9  10 1623.69 378.583  25
   1  -9  10 1430.70 490.869  24
  -1   9 -10 1296.69 264.527  10
   1   9  10 1375.41 367.107  22
   1  -9  10 725.228 447.628  20
   1   9  10 1266.42 264.657  15
   1   9  10 1554.66 212.749  14
  -1  -9 -10 1128.84 340.043  13
  -1   9 -11 1910.57 286.157  10
   1   9  11 2692.06 391.338  22
   1  -9  11 2066.16 470.887  20
   1   9  11 2360.92 293.213  15
  -1  -9 -11 3065.57 362.969  13
   1   9  11 2567.71 234.827  14
   1   9  11 2732.71 400.603  25
   1  -9  11 3030.32 525.350  24
  -1   9 -12 3549.34 315.727  10
   1   9  12 3509.07 312.141  15
  -1  -9 -12 4028.78 395.906  13
   1   9  12 2640.13 263.913  14
   1  -9  12 5084.21 560.040  24
   1   9  12 4178.49 430.618  25
   1   9  12 3404.85 416.399  22
   1  -9  12 3615.20 510.695  20
   1   9  13 208.272 389.225  25
   1  -9  13-500.242 531.020  24
   1   9  13 241.488 221.837  14
   1   9  13 662.356 281.269  15
  -1  -9 -13 279.400 362.982  13
   1  -9  13 686.672 507.381  20
   1   9  13 492.332 382.005  22
   1  -9  14-149.103 516.037  24
   1  -9  14-437.701 527.113  20
   1   9  14-195.014 378.079  22
   1  -9  15 715.954 496.071  24
   1   9  15 306.326 222.588  14
   1   9  15 734.444 252.861  15
  -1  -9 -15-107.892 363.233  13
   1  -9  15-229.300 527.525  20
   1   9  15 835.578 367.140  22
   1  -9  16 1720.17 471.991  24
   1   9  16 1510.31 281.925  23
   1   9  16 1214.36 358.653  22
   1  -9  16 849.568 544.703  20
  -1  -9 -16 1198.80 370.144  13
   1   9  16 1488.33 231.699  14
  -1  -9 -17 3563.26 398.682  13
   1  -9  17 3790.26 539.253  20
  -1  -9 -17 4434.55 806.374  21
   1   9  18 2924.64 277.412  18
   1  -9  18 2410.95 516.656  20
  -1  -9 -18 3123.38 730.193  21
   1   9  18 3198.95 324.959  22
   1  -9  18 2037.96 395.822  24
  -1  -9 -18 3186.11 383.477  13
   1   9  19 4001.85 308.035  22
   1  -9  19 3947.38 363.948  24
   1   9  19 4482.53 267.255  18
   1  -9  19 3460.24 559.563  20
   1  -9  20 2432.44 290.842  24
   1   9  20 2723.15 241.846  22
   1   9  21 874.127 166.975  22
  -1  10  20 531.075 179.340  18
  -1 -10  20 1569.54 613.513  20
  -1  10  19 986.299 214.700  18
   1 -10 -19 732.541 566.344  21
  -1 -10  19 1324.11 496.882  20
  -1  10  19 961.738 245.404  22
   1 -10 -19 1063.69 312.230  13
  -1  10  18 134.372 240.714  18
  -1 -10  18 555.150 475.024  20
   1 -10 -18 778.158 625.288  21
  -1  10  18 276.644 269.855  22
   1 -10 -18-55.4436 318.929  13
  -1 -10  17-140.017 400.825  24
  -1  10  17 723.185 253.728  23
  -1  10  17 24.3286 272.591  18
  -1  10  17 196.993 220.351  15
   1 -10 -17 361.965 328.595  13
  -1 -10  17-110.068 505.115  20
  -1  10  17 782.858 305.287  22
  -1  10  16 3440.68 274.925  15
   1 -10 -16 3491.72 373.327  13
  -1  10  16 3573.11 359.043  22
  -1  10  16 3940.73 314.244  23
  -1 -10  16 3668.67 559.445  20
   1 -10 -16 3871.41 732.239  21
   1 -10 -15 19953.3 815.222  13
  -1  10  15 21492.3 775.503  15
  -1  10  15 20532.3 813.434  22
  -1 -10  15 21685.7 870.824  24
  -1  10  15 21758.3 797.509  23
  -1 -10  14 3973.73 492.947  24
  -1  10  14 3989.58 386.335  22
  -1 -10  14 3643.81 546.247  20
   1 -10 -14 4794.16 712.521  21
  -1  10  14 3611.23 306.924  15
   1 -10 -14 3088.30 376.388  13
   1  10 -13 3835.71 340.687  10
  -1 -10  13 3711.05 530.669  20
   1 -10 -13 4962.76 684.399  21
  -1  10  13 3904.26 393.371  22
   1  10 -12 425.446 303.319  10
   1 -10 -12 248.866 647.165  21
  -1 -10  12 897.653 486.384  20
  -1  10  12 439.373 290.057  15
  -1  10  12 227.644 221.849  14
   1 -10 -12 743.854 355.563  13
   1 -10 -11 46913.7 1656.28  21
  -1  10  11 46466.7 1539.11  15
  -1  10  11 43478.8 1517.71  14
   1 -10 -11 45812.5 1557.22  13
  -1  10  11 46815.8 1567.28  25
   1  10 -11 45178.9 1543.81  10
   1 -10 -10 26886.7 1080.93  21
   1  10 -10 25749.5 946.771  10
   1 -10 -10 27073.8 964.531  13
  -1  10  10 25190.0 909.254  14
  -1  10  10 27394.6 939.418  15
  -1  10  10 27141.5 975.397  25
  -1  10   9 1279.08 366.966  25
   1 -10  -9 1385.72 542.718  21
   1  10  -9 1115.54 293.285  10
  -1 -10   9 1296.90 447.696  20
  -1  10   9 1164.18 211.609  14
  -1  10   9 1201.87 291.292  15
   1 -10  -9 1406.34 330.644  13
  -1  10   8 15044.2 651.097  25
   1 -10  -8 14805.1 760.679  21
  -1 -10   8 13817.0 703.688  20
   1  10  -8 15443.9 610.514  10
  -1  10   8 15989.9 615.001  15
  -1  10   8 15644.0 577.345  14
   1 -10  -8 16139.9 633.471  13
  -1 -10   8 16707.6 642.914  11
  -1  10   7 3138.26 360.891  25
   1 -10  -7 2491.09 513.009  21
   1  10  -7 2625.25 288.677  10
  -1  10   7 3253.64 299.762  15
  -1 -10   7 2256.27 446.109  20
  -1  10   7 2605.37 232.680  14
   1 -10  -7 2828.33 320.894  13
  -1 -10   7 2976.97 354.603  11
   1 -10  -6 553.568 489.220  21
   1  10  -6 373.043 254.859  10
  -1 -10   6-181.677 417.202  20
  -1  10   6 531.511 268.971  15
  -1  10   6 565.734 209.118  14
  -1 -10   6 194.111 321.201  11
   1 -10  -6 346.816 289.826  13
   1 -10  -5 443.532 479.193  21
   1 -10  -5 173.188 230.408   9
   1  10  -5 172.378 253.078  10
  -1  10   5 257.610 268.216  15
  -1  10   5 336.172 218.600  14
   1 -10  -5 424.281 278.732  13
  -1 -10   5 624.305 327.921  11
  -1  10   4 3898.60 317.547  15
   1  10  -4 4765.05 296.415  10
   1 -10  -4 4307.20 286.749   9
  -1 -10   4 4634.97 268.784   9
  -1  10   4 3880.72 238.311  10
   1 -10  -4 4275.32 309.866  13
   1 -10  -4 3562.39 516.528  21
   1 -10  -3 11662.7 492.539  13
   1 -10  -3 12875.2 485.025   9
  -1  10   3 11361.9 458.206  10
  -1 -10   3 12094.0 474.334   9
   1  10  -3 12187.3 487.794  10
  -1  10   3 12478.0 510.380  15
   1 -10  -2 14131.3 570.145  13
   1 -10  -2 15151.0 561.514   9
  -1  10   2 14251.8 549.554  10
   1  10  -2 15759.3 569.015  10
  -1 -10   2 15749.5 566.299   9
  -1  10   2 14896.7 594.115  15
   1 -10  -1 16835.3 690.480  13
   1  10  -1 19741.0 685.989  10
   1 -10  -1 19734.5 685.770   9
  -1  10   1 18336.8 675.351  10
  -1 -10   1 20896.3 688.299   9
   1  10  -1 18882.8 700.678  15
  -1  10   1 17806.1 710.813  15
   1  10   0 2217.55 237.209  10
  -1 -10   0 2425.32 248.945   9
   1 -10   0 2401.70 231.799   9
  -1  10   0 1885.76 225.055  10
   1  10   0 2497.14 284.694  15
  -1 -10   0 2384.12 271.837  13
  -1  10   0 2499.72 307.080  15
  -1 -10  -1 3710.47 301.139  13
  -1  10  -1 3934.93 259.420  10
   1 -10   1 4144.26 259.960   9
  -1 -10  -1 4118.16 274.162   9
   1  10   1 3685.02 254.034  10
  -1  10  -1 4005.69 334.189  15
   1  10   1 4116.62 309.097  15
  -1 -10  -2 36365.5 1269.52  13
   1  10   2 34933.3 1250.80  10
  -1 -10  -2 39941.4 1269.36   9
  -1  10  -2 36408.2 1261.75  10
   1 -10   2 37110.8 1256.83   9
  -1  10  -2 37424.4 1281.72  15
   1  10   2 36560.4 1268.93  15
   1 -10   3 255.466 210.601   9
   1  10   3-127.929 184.068  10
  -1  10  -3 190.155 231.133  10
  -1 -10  -3-359.303 251.432   9
  -1  10  -3 172.471 314.579  15
   1  10   3 163.584 261.456  15
  -1 -10  -3 351.100 264.567  13
   1 -10   4 1306.70 484.798  21
  -1 -10  -4 1256.25 252.972   9
  -1  10  -4 906.294 243.991  10
   1  10   4 1274.91 218.841  14
   1  10   4 1174.69 266.421  15
  -1 -10  -4 1042.97 267.591  13
   1 -10   5 1519.37 489.715  21
  -1  10  -5 1807.39 260.249  10
  -1 -10  -5 1821.15 261.509   9
   1 -10   5 1923.42 429.063  20
   1  10   5 1847.76 274.837  15
   1  10   5 1857.30 227.305  14
  -1 -10  -5 2029.30 297.949  13
   1  10   6 3050.75 357.615  25
   1 -10   6 2714.45 500.659  21
  -1 -10  -6 1995.29 487.403  21
  -1  10  -6 2166.42 273.078  10
   1 -10   6 2712.61 435.255  20
   1  10   6 2354.95 234.094  14
  -1 -10  -6 2677.49 320.973  13
   1  10   6 2396.09 285.543  15
   1 -10   6 2473.01 325.431  11
   1  10   7 1188.05 348.261  25
  -1 -10  -7 1319.24 494.784  21
   1 -10   7 1205.61 512.657  21
  -1  10  -7 1256.45 262.229  10
   1 -10   7 1478.23 427.216  20
   1  10   7 1101.27 214.912  14
   1  10   7 945.440 269.240  15
  -1 -10  -7 1471.88 312.576  13
  -1  10  -8 43256.4 1495.38  10
   1 -10   8 41504.9 1555.09  20
   1 -10   8 41530.3 1587.55  21
  -1 -10  -8 43449.6 1576.33  21
  -1 -10  -8 46283.7 1516.63  13
   1  10   8 43976.5 1481.60  14
   1  10   8 44368.7 1497.99  15
   1  10   8 42007.1 1521.86  25
  -1  10  -9 30114.4 1092.93  10
   1 -10   9 29793.2 1217.51  21
  -1 -10  -9 31040.1 1218.67  21
   1 -10   9 29242.1 1165.84  20
  -1 -10  -9 34981.1 1123.78  13
   1  10   9 31241.4 1093.43  15
   1  10   9 30580.7 1074.40  14
   1  10   9 31174.0 1129.80  25
  -1  10 -10 7956.92 412.187  10
   1 -10  10 7050.15 557.064  20
  -1 -10 -10 8292.43 669.624  21
  -1 -10 -10 9035.45 472.387  13
   1  10  10 8203.61 369.725  14
   1  10  10 9202.01 417.970  15
   1  10  10 8096.97 492.761  25
   1 -10  10 8788.98 585.475  24
   1 -10  11 903.910 511.220  24
   1  10  11 1545.22 397.432  25
  -1  10 -11 1125.12 289.617  10
   1 -10  11 1657.25 476.702  20
  -1 -10 -11 1322.86 638.603  21
   1  10  11 1711.05 287.632  15
   1  10  11 1427.60 229.098  14
  -1 -10 -11 1698.71 368.487  13
   1 -10  12 1278.65 520.693  24
   1  10  12 2320.54 402.239  25
  -1  10 -12 2548.95 297.204  10
   1  10  12 2268.27 296.650  15
   1  10  12 2056.08 243.105  14
  -1 -10 -12 2573.59 378.833  13
   1  10  12 2395.71 383.837  22
  -1 -10 -12 3379.89 687.512  21
   1 -10  12 2047.87 488.643  20
   1 -10  13 2.20641 497.450  24
   1 -10  13 6.53930 485.092  20
  -1 -10 -13 1084.21 712.016  21
   1  10  13 257.804 363.787  22
  -1 -10 -14 8661.75 473.686  13
   1  10  14 7375.26 361.038  14
   1  10  14 7896.69 388.728  15
   1  10  14 7700.68 464.771  22
   1 -10  14 7628.23 577.570  24
   1 -10  14 7678.71 608.208  20
   1 -10  15 597.909 465.320  24
   1  10  15 580.003 244.428  15
   1  10  15 776.980 217.964  14
   1  10  15 367.256 347.414  22
  -1 -10 -15 221.799 744.398  21
  -1 -10 -15 664.816 354.260  13
   1 -10  16 19.8220 496.058  20
  -1 -10 -16 409.740 348.479  13
   1 -10  17 7191.73 558.620  20
   1  10  17 7258.68 398.164  22
   1 -10  17 6364.66 467.683  24
  -1 -10 -17 7225.62 439.659  13
   1  10  18 1679.61 239.028  18
   1  10  18 1222.70 269.488  22
   1 -10  18 1241.02 468.085  20
   1 -10  18 558.202 341.133  24
  -1 -10 -18 1617.39 341.284  13
   1  10  19 3703.61 267.253  22
   1  10  19 4041.24 245.043  18
   1 -10  19 3770.80 517.631  20
   1  10  20 6540.17 290.044  22
  -1  11  20 378.457 155.401  18
  -1  11  19 286.141 190.580  18
  -1 -11  19 983.583 461.346  20
  -1  11  18 1288.21 222.655  18
  -1 -11  18 1519.89 449.061  20
   1 -11 -18 1980.76 568.866  21
  -1  11  18 1021.79 242.676  22
   1 -11 -18 1228.48 303.346  13
  -1  11  17 683.948 248.718  18
  -1  11  17 50.3902 272.135  22
  -1  11  17 453.078 237.760  23
   1 -11 -17-45.2311 308.590  13
  -1 -11  17 95.8470 473.307  20
   1 -11 -17-402.304 605.101  21
  -1  11  16 290.700 223.234  15
   1 -11 -16-155.142 315.209  13
   1 -11 -16 444.740 643.971  21
  -1 -11  16-415.998 495.748  20
  -1  11  15 417.631 287.633  23
  -1  11  15 306.811 236.837  15
   1 -11 -15 349.136 333.843  13
  -1 -11  15-42.4352 503.255  20
   1 -11 -15 1090.19 642.934  21
   1 -11 -14 7297.18 455.505  13
  -1  11  14 8383.72 399.783  15
  -1  11  14 8519.31 435.167  23
  -1 -11  13 3596.66 520.701  20
   1 -11 -13 3519.91 650.763  21
  -1  11  13 3599.91 257.697  14
  -1  11  13 4052.75 315.250  15
   1 -11 -13 3527.22 379.156  13
   1 -11 -12 9968.76 696.642  21
   1  11 -12 9276.93 448.119  10
  -1  11  11 13615.2 551.364  15
   1 -11 -11 14073.0 597.977  13
  -1  11  11 12391.1 508.394  14
   1 -11 -11 13270.5 771.481  21
   1  11 -11 12970.7 562.496  10
  -1 -11  10 3169.68 493.824  20
   1 -11 -10 2803.76 573.550  21
   1 -11 -10 3476.76 382.980  13
  -1  11  10 3190.57 327.056  15
  -1  11  10 3060.28 255.720  14
  -1  11  10 2978.54 403.433  25
   1  11 -10 3474.19 339.779  10
   1 -11  -9 5879.94 593.909  21
  -1 -11   9 5979.75 518.101  20
   1  11  -9 5720.59 377.102  10
   1 -11  -9 5421.75 414.272  13
  -1  11   9 5700.18 368.184  15
  -1  11   9 5277.49 302.821  14
  -1  11   9 5868.01 434.196  25
  -1  11   8 782.060 368.577  25
   1 -11  -8 673.348 534.528  21
   1  11  -8 377.287 303.127  10
  -1 -11   8 466.029 465.353  20
  -1  11   8 698.755 221.312  14
  -1  11   8 763.925 300.714  15
   1 -11  -8 519.482 328.600  13
  -1  11   7-178.748 361.553  25
   1 -11  -7-345.336 522.603  21
   1 -11  -7 310.711 257.835   9
   1  11  -7-95.1041 293.186  10
  -1 -11   7-8.60175 465.311  20
  -1  11   7 324.018 291.433  15
  -1  11   7 156.902 222.254  14
  -1 -11   7 226.073 365.392  11
   1 -11  -7 235.479 312.115  13
  -1  11   6 4302.93 391.462  25
   1 -11  -6 4372.80 528.680  21
   1 -11  -6 3620.88 301.928   9
   1  11  -6 4230.34 328.102  10
  -1  11   6 3944.20 333.868  15
  -1 -11   6 3947.84 497.805  20
  -1  11   6 4087.31 276.664  14
   1 -11  -6 4190.70 352.032  13
  -1 -11   6 4782.88 401.802  11
  -1  11   5 17195.5 723.194  25
   1 -11  -5 18639.4 820.794  21
   1 -11  -5 18346.3 680.299   9
   1  11  -5 18425.5 684.543  10
  -1  11   5 17696.1 695.559  15
  -1 -11   5 18286.5 790.898  20
   1 -11  -5 17933.0 695.919  13
  -1  11   5 18332.7 671.848  14
  -1 -11   5 19165.5 726.545  11
   1 -11  -4 3665.27 527.390  21
   1  11  -4 3046.57 288.687  10
  -1 -11   4 2282.76 255.117   9
   1 -11  -4 2795.16 276.351   9
  -1  11   4 2896.50 225.891  10
  -1  11   4 3178.25 314.889  15
  -1  11   4 3219.30 359.629  25
   1 -11  -4 2557.41 294.995  13
   1 -11  -3 572.557 505.009  21
  -1  11   3 1410.62 297.380  15
   1 -11  -3 1149.17 273.238  13
  -1  11   3 1067.26 212.936  10
   1 -11  -3 1181.43 242.788   9
  -1 -11   3 1345.66 237.633   9
   1  11  -3 1137.64 259.333  10
   1 -11  -2-62.6050 510.008  21
  -1 -11   2 164.633 232.360   9
  -1  11   2 71.8096 204.172  10
   1  11  -2 85.6381 240.247  10
   1 -11  -2 260.171 228.829   9
  -1  11   2 121.006 294.332  15
   1 -11  -2 273.919 247.773  13
  -1  11   1 12633.3 555.399  15
   1 -11  -1 14293.8 701.671  21
   1  11  -1 14298.5 525.664  10
  -1 -11   1 14378.7 528.930   9
   1 -11  -1 13479.6 521.151   9
  -1  11   1 12165.7 510.300  10
   1  11   0-167.389 223.488  10
   1 -11   0 105.442 222.886   9
  -1 -11   0-294.154 236.564   9
  -1  11   0-215.694 214.361  10
  -1  11   0 165.410 296.995  15
   1  11   0-214.209 278.382  15
   1 -11   0-57.0758 495.299  21
  -1  11  -1 16511.1 656.204  15
   1  11   1 16127.2 636.039  15
   1  11   1 15802.3 608.122  10
   1 -11   1 17383.3 615.956   9
  -1  11  -1 16183.9 614.200  10
  -1 -11  -1 18492.9 630.045   9
  -1 -11  -1 15736.8 637.557  13
   1 -11   1 16753.7 776.254  21
   1 -11   2 381.594 502.175  21
  -1 -11  -2 445.501 243.970   9
   1 -11   2-79.7358 226.309   9
  -1  11  -2 311.310 228.009  10
   1  11   2 230.996 203.224  10
  -1  11  -2 188.449 320.527  15
   1  11   2-111.374 274.573  15
  -1 -11  -2 241.646 273.041  13
   1 -11   3 184.950 501.071  21
  -1  11  -3 249.587 240.556  10
   1  11   3 543.702 200.459  10
  -1 -11  -3 338.841 257.006   9
   1 -11   3 1108.27 228.894   9
  -1  11  -3 929.569 322.780  15
   1  11   3 403.092 274.553  15
  -1 -11  -3 497.118 280.014  13
   1  11   4 675.069 348.123  25
   1 -11   4 216.435 506.182  21
  -1 -11  -4 142.923 266.045   9
  -1  11  -4 427.220 246.873  10
   1  11   4 104.853 278.899  15
   1  11   4 458.777 234.896  14
  -1 -11  -4 78.7893 289.016  13
   1 -11   5 2347.61 529.684  21
  -1  11  -5 2531.05 270.951  10
  -1 -11  -5 2417.55 284.668   9
   1 -11   5 2788.38 468.833  20
   1  11   5 2462.89 250.690  14
  -1 -11  -5 2759.39 320.756  13
   1  11   5 2358.03 294.778  15
   1  11   5 1934.75 363.344  25
   1  11   6 303.791 364.482  25
   1 -11   6 1608.50 526.681  21
   1 -11   6 1054.97 458.535  20
  -1 -11  -6 992.618 270.097   9
  -1  11  -6 954.009 264.340  10
   1  11   6 1032.43 226.911  14
   1  11   6 917.485 288.089  15
  -1 -11  -6 899.116 320.533  13
   1 -11   6 674.981 344.142  11
   1  11   7 627.563 366.761  25
  -1  11  -7 1036.16 270.236  10
  -1 -11  -7 812.614 279.663   9
   1 -11   7 1173.67 460.628  20
   1  11   7 931.280 281.096  15
   1  11   7 691.114 229.815  14
  -1 -11  -7 567.613 338.185  13
  -1 -11  -8 3019.15 556.724  21
  -1  11  -8 3138.53 300.432  10
   1 -11   8 2433.32 477.941  20
  -1 -11  -8 3454.87 370.842  13
   1  11   8 3099.22 258.116  14
   1  11   8 3511.48 314.948  15
   1  11   8 3361.62 398.400  25
  -1  11  -9 10264.1 501.099  10
   1 -11   9 10703.8 632.907  20
  -1 -11  -9 10056.5 706.405  21
   1  11   9 11478.9 467.887  14
   1  11   9 12088.2 507.274  15
  -1 -11  -9 12745.3 558.068  13
   1  11   9 12912.7 573.567  25
  -1  11 -10 40991.7 1467.81  10
  -1 -11 -10 41081.1 1576.28  21
   1  11  10 44240.6 1467.97  15
   1  11  10 42807.2 1450.35  14
  -1 -11 -10 45852.2 1497.60  13
   1  11  10 42995.6 1499.50  25
   1  11  11 1077.16 395.707  25
  -1  11 -11 987.117 293.042  10
   1 -11  11 659.649 482.737  20
  -1 -11 -11 809.862 605.593  21
   1  11  11 687.129 295.092  15
   1  11  11 561.147 226.892  14
  -1 -11 -11 852.895 375.889  13
  -1  11 -12 2482.63 303.997  10
   1  11  12 2281.85 397.893  25
   1 -11  12 2021.63 489.294  20
  -1 -11 -12 2646.82 636.491  21
   1  11  13 619.805 221.303  14
   1  11  13 656.790 262.770  15
  -1 -11 -13 999.806 359.872  13
   1 -11  13 645.593 477.384  20
   1  11  14 85.0559 209.342  14
   1  11  14 187.286 241.774  15
  -1 -11 -14 394.944 348.194  13
  -1 -11 -14-62.6116 669.354  21
   1  11  15 166.875 207.816  14
   1  11  15 321.984 227.365  15
  -1 -11 -15 624.227 340.087  13
   1 -11  15 577.222 487.559  20
  -1 -11 -15-474.378 663.969  21
  -1 -11 -16 5077.23 679.351  21
   1 -11  16 3424.12 505.952  20
  -1 -11 -16 4718.27 375.526  13
   1  11  16 4082.27 332.202  22
   1  11  16 4367.93 301.278  23
   1  11  17 4148.06 279.861  18
   1 -11  17 3326.59 472.716  20
   1  11  17 3835.92 298.619  22
  -1 -11 -17 4117.94 354.709  13
   1  11  18 4649.39 263.213  18
   1  11  18 4247.60 271.590  22
  -1 -11 -18 4611.56 345.196  13
   1  11  19 3659.88 214.772  18
   1 -11  19 2230.00 487.144  20
  -1  12  19 1832.22 178.309  18
   1 -12 -18-343.031 269.692  13
  -1  12  18 79.4164 190.615  18
  -1 -12  18 163.749 404.673  20
  -1  12  17 41.0669 212.725  18
  -1 -12  17 258.538 423.413  20
  -1  12  17-37.1076 205.762  23
   1 -12 -17 44.6883 287.353  13
  -1  12  16 431.363 241.870  23
  -1  12  16 221.208 241.330  18
  -1  12  16 243.052 206.248  15
   1 -12 -16 129.327 300.164  13
  -1 -12  16 640.796 447.200  20
   1 -12 -16-355.478 575.164  21
  -1  12  15 259.735 222.245  15
   1 -12 -15 184.457 316.785  13
   1 -12 -15 571.985 595.651  21
  -1 -12  15 229.954 469.649  20
  -1  12  14 248.513 284.042  23
  -1 -12  14-360.768 472.238  20
   1 -12 -14 387.827 595.545  21
   1 -12 -14 147.239 325.021  13
  -1  12  14 274.894 237.635  15
  -1  12  13 16003.4 600.354  14
  -1  12  13 16293.1 621.584  15
   1 -12 -13 16627.3 678.679  13
  -1 -12  12 959.986 472.424  20
   1 -12 -12 1083.35 583.876  21
  -1  12  12 723.445 272.903  15
  -1  12  12 839.890 214.928  14
   1 -12 -12 1022.80 361.722  13
  -1 -12  11 6246.60 546.899  20
   1 -12 -11 6148.92 631.403  21
   1  12 -11 7589.78 400.437  10
   1 -12 -11 5914.76 393.323   9
  -1 -12  10 1775.96 491.011  20
   1 -12 -10 2087.26 573.443  21
   1  12 -10 1753.89 316.513  10
   1 -12 -10 1882.90 299.300   9
  -1  12  10 2247.78 315.655  15
  -1  12  10 2187.08 242.696  14
   1 -12 -10 1671.91 374.404  13
  -1  12   9 1883.02 390.773  25
   1 -12  -9 1305.59 548.524  21
   1  12  -9 2163.51 320.451  10
   1 -12  -9 1738.52 298.841   9
  -1 -12   9 1807.98 492.529  20
  -1  12   9 1899.86 244.937  14
  -1  12   9 2069.93 316.994  15
   1 -12  -9 1759.43 375.564  13
   1 -12  -8 5939.27 599.410  21
   1 -12  -8 5952.09 359.030   9
   1  12  -8 5942.46 386.885  10
  -1 -12   8 4611.13 543.762  20
  -1  12   8 6036.69 324.974  14
   1 -12  -8 6032.48 416.629  13
  -1  12   8 6351.20 383.540  15
  -1  12   8 5794.29 446.782  25
  -1  12   7 47471.2 1653.02  25
   1 -12  -7 45126.1 1708.99  21
  -1 -12   7 41373.9 1693.76  20
   1 -12  -7 44891.3 1620.72   9
   1  12  -7 47691.0 1632.82  10
  -1  12   7 47711.5 1631.37  15
   1 -12  -7 47574.3 1641.12  13
  -1  12   7 48793.8 1613.76  14
  -1 -12   7 51991.5 1653.29  11
  -1  12   6 7825.49 475.954  25
   1 -12  -6 6455.70 608.175  21
  -1 -12   6 6665.23 578.578  20
   1 -12  -6 7557.88 390.431   9
   1  12  -6 7745.34 413.668  10
  -1  12   6 7927.32 422.210  15
  -1  12   6 7443.40 372.016  14
   1 -12  -6 7528.26 429.878  13
  -1 -12   6 7713.50 484.499  11
  -1  12   5 13598.0 648.563  25
  -1 -12   5 14387.3 745.124  20
   1 -12  -5 13923.8 765.062  21
   1  12  -5 15872.7 607.489  10
   1 -12  -5 14215.0 588.816   9
  -1  12   5 14814.7 616.038  15
   1 -12  -5 14519.4 613.117  13
  -1  12   5 15383.3 582.934  14
  -1 -12   5 16857.6 662.322  11
  -1  12   4 7603.04 478.429  25
   1 -12  -4 8237.10 631.762  21
   1  12  -4 8930.11 416.766  10
   1 -12  -4 8948.01 396.629   9
  -1  12   4 7770.68 433.794  15
   1 -12  -4 7371.09 421.856  13
  -1  12   4 8529.61 401.587  14
  -1 -12   4 8623.13 498.387  11
  -1  12   3 1871.92 366.005  25
   1 -12  -3 1920.85 269.765   9
  -1  12   3 1773.25 226.655  10
   1  12  -3 2287.12 278.846  10
  -1 -12   3 1658.24 269.645   9
   1 -12  -3 1984.17 552.634  21
  -1  12   3 1972.90 322.394  15
   1 -12  -3 1558.68 286.713  13
   1 -12  -2 66.3263 552.127  21
   1  12  -2-136.073 256.978  10
   1 -12  -2 51.4800 254.201   9
  -1  12   2-162.783 219.920  10
  -1 -12   2-115.389 251.147   9
  -1  12   2 186.427 346.059  25
  -1  12   2 419.011 312.967  15
  -1  12   1 808.382 321.659  15
   1 -12  -1 861.334 254.834   9
  -1  12   1 727.401 227.730  10
   1  12  -1 835.564 244.894  10
  -1 -12   1 951.401 261.657   9
  -1  12   0 1020.20 324.989  15
  -1 -12   0 101.824 258.705   9
  -1  12   0 95.9851 232.342  10
   1  12   0 149.171 232.128  10
   1 -12   0 548.792 251.979   9
   1  12   1 7552.72 415.885  15
  -1  12  -1 7486.49 438.516  15
   1  12   1 8174.49 462.223  25
   1  12   1 7971.47 369.187  10
  -1  12  -1 7955.00 377.650  10
   1 -12   1 8594.49 378.998   9
  -1 -12  -1 9033.18 399.613   9
   1  12   2 82.0286 357.217  25
   1  12   2-50.7055 214.798  10
  -1  12  -2 28.0202 245.546  10
  -1 -12  -2-338.354 269.934   9
   1 -12   2 298.546 236.767   9
   1  12   2 164.561 289.716  15
  -1 -12  -2 215.939 300.238  13
   1  12   3 13262.0 556.376  15
  -1 -12  -3 13981.0 543.509   9
  -1  12  -3 13573.8 538.433  10
   1  12   3 13471.7 538.018  14
  -1 -12  -3 12752.9 565.395  13
   1  12   3 13036.9 600.422  25
   1  12   4 1778.93 383.804  25
   1 -12   4 2337.06 499.563  20
  -1  12  -4 1492.01 278.841  10
  -1 -12  -4 1648.42 277.995   9
   1  12   4 2013.86 257.859  14
   1  12   4 2046.28 306.699  15
  -1 -12  -4 1850.76 325.381  13
   1  12   5 854.387 382.852  25
   1 -12   5 956.562 495.535  20
  -1 -12  -5 975.522 288.330   9
  -1  12  -5 1344.48 278.533  10
   1  12   5 1709.32 302.466  15
   1  12   5 1238.10 250.102  14
  -1 -12  -5 891.260 328.029  13
   1 -12   5 1299.27 379.975  11
   1  12   6 1386.23 391.540  25
   1 -12   6 2430.83 502.876  20
  -1  12  -6 1342.56 296.121  10
  -1 -12  -6 2240.98 300.935   9
   1  12   6 1825.00 306.259  15
   1  12   6 1823.91 253.768  14
  -1 -12  -6 2140.55 349.656  13
   1 -12   6 1855.36 385.054  11
   1  12   7 1773.44 393.325  25
  -1 -12  -7 1795.07 303.813   9
  -1  12  -7 1357.59 296.021  10
   1 -12   7 1668.89 493.147  20
   1  12   7 1934.82 252.699  14
   1  12   7 1924.76 311.249  15
  -1 -12  -7 1703.86 358.176  13
  -1  12  -8 10865.2 475.527  10
  -1 -12  -8 10366.9 479.596   9
   1 -12   8 8812.20 613.544  20
   1  12   8 10124.5 472.378  15
  -1 -12  -8 11011.6 535.606  13
   1  12   8 10184.4 436.677  14
   1  12   8 10867.2 543.598  25
   1  12   9 194.298 380.721  25
  -1 -12  -9-45.6692 297.645   9
  -1  12  -9-250.653 288.518  10
   1 -12   9 211.658 462.886  20
   1  12   9-300.816 231.472  14
   1  12   9 239.520 290.841  15
  -1 -12  -9 210.703 367.432  13
  -1  12 -10 867.635 294.021  10
  -1 -12 -10 894.597 310.973   9
   1 -12  10 322.542 472.370  20
   1  12  10 701.401 378.579  25
   1  12  11 1110.14 372.417  25
  -1 -12 -11 1125.80 320.439   9
  -1  12 -11 103.365 285.593  10
   1  12  11 777.868 219.196  14
   1  12  11 682.327 272.414  15
  -1 -12 -11 1048.00 365.983  13
   1 -12  11 753.523 472.317  20
   1  12  12 2747.36 242.143  14
   1  12  12 2451.68 281.498  15
  -1 -12 -12 2901.69 378.796  13
   1  12  13 1600.50 254.979  15
   1  12  13 1417.02 218.888  14
  -1 -12 -13 1542.33 353.738  13
   1 -12  13 1161.41 475.405  20
   1  12  14 1530.56 238.130  15
   1  12  14 1498.09 214.014  14
  -1 -12 -14 1524.48 340.518  13
   1 -12  14 1587.80 468.010  20
   1  12  15 299.022 263.354  23
   1  12  15 535.744 215.549  15
   1 -12  15 197.548 445.677  20
  -1 -12 -15 112.902 327.666  13
   1 -12  16-486.730 425.796  20
   1  12  16 25.1838 222.155  23
  -1 -12 -16-28.6738 303.217  13
  -1 -12 -17 644.317 284.601  13
   1  12  17 615.726 210.552  18
   1 -12  17 722.324 398.273  20
   1  12  18 59.9653 176.125  18
   1 -12  18 51.7447 381.865  20
  -1  13  18-47.3096 161.106  18
  -1 -13  18-274.198 374.323  20
  -1  13  17 448.208 188.605  18
  -1 -13  17 281.587 381.848  20
  -1  13  17 295.073 184.849  23
   1 -13 -17 443.946 269.415  13
  -1  13  16 54.6516 213.606  23
  -1  13  16 35.9228 211.494  18
  -1 -13  16-628.671 415.486  20
  -1  13  16-20.9948 185.585  15
   1 -13 -16 34.3497 284.439  13
  -1  13  15 71.2360 239.671  23
  -1  13  15 426.428 237.990  18
  -1  13  15 627.580 204.752  15
   1 -13 -15 228.300 300.703  13
  -1 -13  15-140.897 428.881  20
  -1  13  14 3960.91 270.872  15
   1 -13 -14 4153.35 368.419  13
   1 -13 -14 4711.62 588.572  21
  -1 -13  14 3782.03 483.690  20
  -1  13  13 2536.27 300.571  23
  -1 -13  13 2068.07 460.912  20
   1 -13 -13 2713.15 350.843  13
  -1  13  13 2733.91 263.538  15
   1 -13 -12 292.086 553.996  21
  -1  13  12-86.6572 206.251  14
  -1  13  12 185.680 248.786  15
   1 -13 -12 308.311 343.072  13
  -1  13  11 167.851 272.803  15
  -1  13  11-138.067 211.393  14
   1 -13 -11 12.4620 360.398  13
  -1 -13  10-276.643 471.832  20
   1 -13 -10 906.529 540.277  21
  -1  13  10 116.262 286.957  15
  -1  13  10-19.3360 218.177  14
   1 -13 -10-207.549 360.403  13
   1 -13 -10 234.216 290.818   9
   1  13 -10-75.8243 299.663  10
   1 -13  -9 6900.37 606.033  21
  -1 -13   9 6296.49 554.980  20
   1 -13  -9 6299.91 379.727   9
   1  13  -9 7536.26 406.102  10
   1 -13  -8 5209.74 354.165   9
   1  13  -8 5942.17 385.271  10
  -1  13   8 5418.90 329.768  14
  -1  13   8 6616.30 390.241  15
   1 -13  -8 6539.43 427.981  13
  -1 -13   8 5231.47 557.986  20
   1 -13  -8 5120.07 591.053  21
  -1  13   7 2362.40 399.350  25
   1 -13  -7 2560.63 559.212  21
   1 -13  -7 2086.69 291.000   9
   1  13  -7 2420.23 321.629  10
  -1 -13   7 2231.00 524.471  20
  -1  13   7 2706.70 332.986  15
  -1  13   7 2324.02 268.358  14
  -1 -13   7 2686.03 429.075  11
   1 -13  -7 2713.16 360.645  13
  -1  13   6 5769.13 456.352  25
  -1 -13   6 5621.49 577.770  20
   1  13  -6 6518.64 384.647  10
   1 -13  -6 5983.47 355.549   9
  -1  13   6 6164.51 403.366  15
   1 -13  -6 5973.52 412.328  13
  -1  13   6 6309.89 349.493  14
  -1 -13   6 6541.32 486.829  11
  -1  13   5 9261.84 511.964  25
  -1 -13   5 7717.69 641.560  20
  -1  13   5 9291.30 468.247  15
   1 -13  -5 8407.42 419.224   9
   1  13  -5 9474.30 445.336  10
   1 -13  -5 7889.97 459.940  13
  -1  13   5 8824.04 423.026  14
  -1 -13   5 10433.4 537.051  11
  -1  13   4 9907.23 530.018  25
  -1  13   4 9640.82 490.543  15
   1 -13  -4 9991.43 454.087   9
   1  13  -4 10518.2 468.012  10
   1 -13  -4 8741.46 477.314  13
  -1  13   4 9626.29 456.729  14
  -1  13   3 6128.42 408.788  15
  -1  13   3 6295.71 439.178  25
  -1 -13   3 6796.74 476.886  11
   1 -13  -3 5829.47 354.758   9
  -1 -13   3 5555.35 360.113   9
  -1  13   3 5642.69 326.307  10
   1  13  -3 6368.90 356.318  10
  -1 -13   2 1090.22 284.298   9
   1  13  -2 1377.70 271.061  10
   1 -13  -2 1202.12 277.615   9
  -1  13   2 1339.83 241.863  10
  -1  13   2 1220.38 365.584  25
  -1  13   2 1164.67 337.656  15
  -1  13   1 534.029 340.240  15
  -1  13   1 257.022 243.474  10
   1  13  -1 245.409 256.393  10
  -1 -13   1 356.177 275.144   9
   1 -13  -1 250.871 269.661   9
  -1  13   0 6274.12 411.737  15
   1 -13   0 6046.48 348.867   9
  -1 -13   0 6197.87 368.724   9
   1  13   0 5812.26 335.416  10
  -1  13   0 5664.49 335.177  10
   1  13   1 2047.66 382.360  25
  -1  13  -1 1660.42 268.595  10
   1  13   1 1683.72 250.297  10
  -1 -13  -1 1878.04 295.490   9
   1 -13   1 1532.07 276.310   9
   1  13   2 2548.04 328.533  15
   1  13   2 2688.49 395.148  25
   1  13   2 2059.14 251.386  10
   1 -13   2 1855.74 279.036   9
  -1 -13  -2 2105.23 306.395   9
  -1  13  -2 1965.59 280.031  10
   1  13   3-4.36576 387.324  25
  -1 -13  -3 158.206 285.336   9
  -1  13  -3 323.564 279.238  10
   1  13   3-77.1291 261.985  14
   1  13   3-234.167 310.154  15
  -1 -13  -3-135.151 327.030  13
   1  13   4 8126.46 492.890  25
   1 -13   4 7647.01 605.756  20
  -1  13  -4 7723.78 401.070  10
  -1 -13  -4 7153.39 409.070   9
   1  13   4 7819.18 386.444  14
  -1 -13  -4 7304.19 442.210  13
   1  13   4 7506.62 419.345  15
   1 -13   4 7979.60 497.769  11
   1  13   5 1112.14 395.941  25
   1 -13   5 1949.84 524.985  20
  -1  13  -5 1701.55 301.544  10
  -1 -13  -5 1065.14 292.008   9
   1  13   5 1039.58 267.217  14
   1  13   5 997.539 318.589  15
  -1 -13  -5 1258.39 355.629  13
   1 -13   5 1613.63 399.208  11
   1  13   6 1789.32 402.768  25
   1 -13   6 2011.06 513.044  20
  -1  13  -6 1654.95 300.624  10
  -1 -13  -6 1864.55 296.587   9
   1  13   6 1483.35 260.937  14
   1  13   6 1847.51 313.304  15
   1 -13   6 1423.70 392.051  11
  -1 -13  -6 2081.23 363.307  13
   1  13   7 902.680 388.732  25
   1 -13   7 921.597 493.752  20
  -1 -13  -7 574.068 291.638   9
  -1  13  -7 444.912 296.839  10
   1  13   7 430.088 294.800  15
   1  13   7 734.105 240.562  14
  -1 -13  -7 370.275 365.669  13
   1 -13   8 1609.16 494.075  20
  -1  13  -8 1705.76 305.371  10
  -1 -13  -8 1372.01 299.699   9
   1  13   8 1332.06 386.364  25
  -1  13  -9 1178.30 294.234  10
  -1 -13  -9 997.089 301.217   9
   1  13   9 1281.94 379.931  25
   1 -13   9 1212.23 472.700  20
   1  13  10 581.570 361.904  25
   1  13  10 263.803 219.574  14
   1  13  10 389.840 263.542  15
  -1 -13 -10 40.5406 369.236  13
   1 -13  10 118.827 465.665  20
   1  13  11 2454.17 236.971  14
   1  13  11 2371.96 275.058  15
  -1 -13 -11 2495.86 380.133  13
   1  13  12 365.083 207.944  14
   1  13  12 687.986 242.780  15
  -1 -13 -12 497.013 357.830  13
   1 -13  12 928.502 447.323  20
   1  13  13-144.039 223.272  15
   1  13  13-58.4083 196.139  14
  -1 -13 -13 322.196 337.574  13
   1 -13  13 481.508 431.142  20
   1  13  14 3365.06 292.232  23
   1  13  14 3499.12 248.190  15
   1 -13  14 2732.89 458.003  20
  -1 -13 -14 3463.72 353.586  13
   1 -13  15 520.645 418.325  20
   1  13  15 942.386 238.158  23
  -1 -13 -15 1178.78 302.645  13
   1  13  16-178.657 204.558  18
   1 -13  16 366.183 391.013  20
   1  13  16 339.932 198.429  23
  -1 -13 -16 59.5883 280.231  13
   1  13  17 2530.22 200.610  18
   1 -13  17 1629.43 369.370  20
   1  13  18 257.880 145.342  18
  -1  14  17 481.555 159.987  18
  -1  14  16 565.503 186.592  18
  -1  14  16 600.713 185.302  23
   1 -14 -16 547.912 273.111  13
  -1  14  15 1795.48 223.346  23
  -1  14  15 1847.87 221.597  18
  -1 -14  15 1296.99 396.342  20
  -1  14  15 1692.76 195.470  15
   1 -14 -15 2095.90 302.667  13
  -1  14  14 1480.58 243.684  23
  -1  14  14 1652.22 238.116  18
  -1 -14  14 1080.89 423.658  20
  -1  14  14 1498.86 210.881  15
   1 -14 -14 984.583 317.791  13
  -1  14  13 897.998 259.571  23
  -1 -14  13 1042.51 431.227  20
  -1  14  13 1095.61 222.422  15
   1 -14 -13 1066.95 336.188  13
  -1  14  13 1244.36 250.816  18
  -1 -14  12 105.912 437.451  20
   1 -14 -12 203.842 341.985  13
  -1  14  12 3.03532 235.459  15
  -1  14  11 4026.15 298.702  15
  -1  14  11 3956.08 257.072  14
   1 -14 -11 4724.09 400.252  13
   1 -14 -10 328.755 355.443  13
  -1  14  10 91.2900 208.927  14
  -1  14  10 244.626 266.221  15
  -1 -14   9 1275.15 482.192  20
  -1  14   9 1044.74 227.968  14
  -1  14   9 1154.39 290.855  15
   1 -14  -9 1321.12 366.287  13
   1  14  -8 100.752 300.932  10
  -1 -14   8 426.034 493.630  20
  -1  14   8-128.072 292.608  15
  -1  14   8 109.969 230.667  14
   1 -14  -8-164.394 348.398  13
   1 -14  -7 6030.04 356.538   9
   1  14  -7 6704.53 389.310  10
   1 -14  -6 7930.31 408.550   9
   1  14  -6 8878.86 433.970  10
  -1 -14   6 8058.04 624.411  20
  -1 -14   5 6038.31 604.805  20
  -1  14   5 5883.32 398.155  15
   1  14  -5 5934.98 371.965  10
   1 -14  -5 5592.49 349.399   9
  -1  14   5 6000.66 346.449  14
   1 -14  -5 4940.64 391.820  13
  -1 -14   5 6287.74 484.425  11
  -1  14   4 6227.94 416.390  15
  -1 -14   4 5680.12 610.488  20
   1 -14  -4 5884.98 357.303   9
   1  14  -4 6396.23 378.770  10
  -1  14   4 6464.06 365.254  14
  -1 -14   4 6426.61 488.120  11
  -1  14   3 8954.09 475.743  15
   1  14  -3 9171.49 438.044  10
   1 -14  -3 7968.79 425.337   9
  -1  14   3 8667.12 439.469  14
  -1  14   2 11030.7 542.606  15
  -1 -14   2 12692.1 603.064  11
  -1 -14   2 11859.2 515.238   9
   1 -14  -2 11195.8 501.016   9
   1  14  -2 12144.5 503.480  10
  -1  14   2 10837.8 483.337  10
  -1  14   1 1655.22 268.114  10
  -1 -14   1 1951.63 312.950   9
   1  14  -1 1834.97 280.691  10
   1 -14  -1 1740.31 294.118   9
  -1  14   1 1979.21 359.979  15
  -1 -14   0 17282.5 659.709   9
   1 -14   0 16239.0 648.451   9
   1  14   0 16019.9 634.027  10
  -1  14   0 16815.1 634.954  10
   1 -14   1 1176.47 285.618   9
  -1  14  -1 992.540 277.560  10
  -1 -14  -1 1185.73 299.627   9
   1  14   1 771.413 253.826  10
  -1 -14  -2 14111.5 593.847   9
  -1  14  -2 14338.6 579.216  10
   1  14   2 13885.4 586.296  14
   1  14   2 15249.6 648.600  25
   1  14   3 559.747 394.886  25
   1 -14   3 145.389 551.239  20
  -1  14  -3 426.177 286.666  10
  -1 -14  -3 263.072 290.735   9
   1  14   3-42.4621 321.961  15
   1  14   3 442.780 277.327  14
   1 -14   3-52.4005 420.082  11
   1  14   4 2219.57 410.517  25
   1 -14   4 1597.04 549.691  20
  -1 -14  -4 1939.03 305.656   9
  -1  14  -4 2179.62 302.327  10
   1  14   4 2327.58 327.182  15
   1  14   4 1867.05 282.037  14
  -1 -14  -4 1946.32 353.950  13
   1 -14   4 2514.90 421.608  11
   1  14   5-49.5873 390.911  25
   1 -14   5-185.269 519.634  20
  -1  14  -5-37.2606 287.090  10
  -1 -14  -5-182.032 288.725   9
   1  14   5-187.977 306.551  15
   1 -14   5 237.811 398.595  11
  -1 -14  -5 282.978 351.140  13
   1 -14   6-431.462 517.884  20
  -1 -14  -6 288.979 279.187   9
  -1  14  -6-46.1806 287.162  10
   1  14   6 484.574 385.077  25
   1 -14   7 698.016 492.500  20
  -1 -14  -7 450.228 271.978   9
  -1  14  -7 203.011 291.316  10
   1  14   7 577.228 381.208  25
   1  14   8 330.549 372.307  25
   1 -14   8-152.060 476.266  20
   1  14   8 380.051 279.336  15
   1  14   8 167.956 225.431  14
  -1 -14  -8 114.206 362.706  13
   1  14   9 670.075 268.937  15
   1  14   9 928.405 224.534  14
  -1 -14  -9 1214.99 377.677  13
  -1 -14 -10 4641.27 405.385  13
   1  14  10 4228.26 299.315  15
   1  14  10 4032.44 265.916  14
   1 -14  10 3650.76 487.075  20
   1  14  11 1421.10 212.025  14
   1  14  11 1725.41 248.722  15
  -1 -14 -11 1605.87 367.420  13
   1 -14  11 1362.00 437.733  20
   1  14  12-85.6013 189.989  14
   1  14  12-18.0580 222.558  15
  -1 -14 -12-83.2878 340.836  13
   1 -14  12-431.978 423.040  20
   1  14  13 357.511 249.045  23
   1  14  13 372.581 203.248  15
  -1 -14 -13 388.287 328.669  13
   1 -14  13-274.139 403.092  20
   1  14  14 388.660 226.684  23
   1 -14  14-58.2759 387.534  20
   1  14  14 298.659 188.851  15
  -1 -14 -14 115.291 304.374  13
   1  14  15 3079.61 230.554  18
   1  14  15 2823.15 229.084  23
  -1 -14 -15 2831.15 307.110  13
   1  14  16 1772.33 185.716  18
   1 -14  16 1056.95 351.513  20
  -1 -14 -16 1582.71 265.183  13
   1  14  16 1409.19 179.429  23
   1  14  17 1299.12 151.939  18
  -1  15  16 982.905 152.547  23
  -1  15  16 686.392 151.528  18
  -1  15  15-210.882 174.366  18
  -1 -15  15 78.7072 355.664  20
  -1  15  15 196.738 176.608  23
   1 -15 -15 173.093 271.283  13
  -1  15  14 187.210 199.289  23
  -1  15  14 215.625 192.770  18
  -1 -15  14 266.973 377.013  20
  -1  15  14 189.228 174.580  15
   1 -15 -14-82.2546 291.522  13
  -1  15  13 117.236 220.583  23
  -1  15  13 268.296 214.274  18
  -1 -15  13 80.0624 384.555  20
  -1  15  13 117.836 194.379  15
   1 -15 -13 386.450 312.352  13
  -1  15  12 1746.77 253.558  23
  -1 -15  12 1612.37 409.253  20
  -1  15  12 1810.15 226.620  15
   1 -15 -12 2166.34 344.055  13
  -1  15  12 2102.40 243.239  18
  -1 -15  11 590.085 419.427  20
  -1  15  11 539.538 228.275  15
   1 -15 -11 575.145 342.863  13
  -1  15  11 252.051 248.137  18
  -1 -15  10 486.781 435.510  20
   1 -15 -10 156.460 344.968  13
  -1  15  10 439.842 244.709  15
  -1  15  10 46.6557 194.274  14
  -1 -15   9 895.773 454.635  20
  -1  15   9 563.421 261.189  15
  -1  15   9 346.537 211.229  14
   1 -15  -9 589.210 342.530  13
  -1  15   8 252.810 276.450  15
  -1  15   8 146.233 218.777  14
   1 -15  -8 525.755 344.856  13
  -1  15   7 2344.59 256.542  14
  -1  15   7 2912.74 311.466  15
   1 -15  -7 2454.29 352.718  13
  -1 -15   7 2884.80 412.577  11
  -1  15   6 2270.90 314.183  15
  -1  15   6 1775.73 261.207  14
  -1 -15   6 2527.33 431.401  11
   1 -15  -6 1946.60 340.274  13
  -1  15   5 2705.11 335.703  15
  -1  15   5 2474.37 279.797  14
  -1 -15   5 2238.46 554.956  20
  -1 -15   5 2916.62 432.815  11
   1 -15  -4-265.639 268.418   9
   1  15  -4 77.2391 281.852  10
  -1 -15   4 174.024 546.834  20
  -1 -15   3 6375.35 616.310  20
   1 -15  -3 5361.08 346.738   9
   1  15  -3 6267.37 359.981  10
   1 -15  -2 4807.73 343.701   9
  -1  15   2 5469.01 340.158  10
   1  15  -1 9262.87 414.936  10
  -1 -15   1 8989.23 435.699   9
  -1  15   1 8351.79 408.134  10
   1  15   0 13241.9 539.298  10
  -1  15   0 13495.7 540.006  10
   1 -15   0 12345.4 547.282   9
  -1 -15   0 13766.8 563.789   9
  -1  15  -1 4178.37 318.602  10
  -1 -15  -1 4623.32 340.804   9
   1  15   1 4396.16 303.813  10
  -1 -15  -2 15889.6 645.439   9
  -1  15  -2 16644.9 635.518  10
   1 -15   3 1043.56 553.105  20
  -1 -15  -3 1020.91 287.595   9
  -1  15  -3 812.615 287.164  10
   1  15   3 1344.77 386.020  25
   1  15   4 22.6518 379.684  25
  -1  15  -4-47.0410 285.066  10
   1 -15   4 669.916 531.282  20
   1  15   4-365.120 253.492  14
   1 -15   4 415.938 395.797  11
   1 -15   5 16656.6 863.305  20
   1  15   5 18957.6 712.491  15
   1  15   5 17756.4 698.391  14
  -1 -15  -5 17873.3 742.034  13
   1 -15   5 20829.4 769.093  11
   1  15   5 20318.3 767.591  25
  -1 -15  -6 12910.5 568.692  13
   1  15   6 12253.9 518.088  15
   1  15   6 11589.6 493.975  14
   1  15   6 13019.6 583.201  25
   1  15   7 1956.73 242.683  14
   1  15   7 2055.47 287.425  15
  -1 -15  -7 1760.36 369.331  13
   1  15   8 760.983 259.676  15
   1  15   8 594.862 216.624  14
   1 -15   8 133.138 465.027  20
  -1 -15  -8 914.267 362.816  13
   1  15   9 4246.37 296.617  15
   1  15   9 4325.70 264.384  14
  -1 -15  -9 4236.45 398.045  13
   1 -15   9 3583.81 475.366  20
  -1 -15  -9 4752.73 383.380  11
   1  15  10 3906.49 253.905  14
   1  15  10 4688.77 282.903  15
   1 -15  10 3599.47 456.987  20
  -1 -15 -10 4714.88 389.751  13
  -1 -15 -10 4288.37 352.462  11
   1  15  11 375.465 217.175  15
   1  15  11 261.946 183.972  14
   1 -15  11-72.6017 395.785  20
  -1 -15 -11 695.531 346.103  13
   1 -15  12 575.492 390.815  20
   1  15  12 527.936 238.073  23
   1  15  12 706.969 197.662  15
  -1 -15 -12 686.875 328.528  13
   1 -15  13 1268.80 379.703  20
   1  15  13 1210.10 224.587  23
   1  15  13 1430.32 219.364  18
   1  15  13 1568.24 191.702  15
  -1 -15 -13 1600.23 319.935  13
   1  15  14 407.333 189.042  18
   1  15  14 397.931 192.400  23
   1 -15  14 419.189 356.382  20
  -1 -15 -14 249.236 284.387  13
   1  15  15 4314.79 217.815  18
   1  15  15 3922.87 218.120  23
  -1  16  15 75.2429 135.833  23
  -1  16  14-161.858 151.680  18
  -1  16  14 63.8408 163.237  23
  -1 -16  14 194.109 323.448  20
  -1 -16  13 318.406 349.429  20
  -1  16  13 512.483 186.152  23
  -1  16  13-122.890 175.023  18
  -1  16  13 8.08087 165.651  15
   1 -16 -13 558.809 293.369  13
  -1  16  12 1736.90 223.048  23
  -1  16  12 2044.02 208.322  18
  -1  16  12 2221.18 201.950  15
   1 -16 -12 2087.79 324.063  13
  -1 -16  11-357.324 378.971  20
  -1  16  11-188.885 227.653  23
  -1  16  11-131.832 206.356  18
  -1  16  11 51.8279 200.113  15
   1 -16 -11 293.583 281.676  11
   1 -16 -11-21.5583 320.761  13
  -1 -16  10 676.912 394.968  20
  -1  16  10 1224.85 225.790  15
   1 -16 -10 1257.92 326.156  13
  -1  16  10 1115.64 251.951  23
  -1 -16   9-407.642 416.490  20
  -1  16   9 151.785 187.173  14
  -1  16   9 11.2486 232.101  15
   1 -16  -9 374.985 326.196  13
  -1  16   9 136.225 256.589  23
  -1  16   8 3528.84 284.292  15
  -1  16   8 3302.58 245.732  14
  -1  16   7 148.765 211.410  14
  -1  16   7 316.955 266.442  15
  -1 -16   7 396.987 460.781  20
  -1  16   6 1351.39 297.172  23
  -1  16   6 1216.67 281.883  15
  -1  16   6 1339.12 233.931  14
  -1 -16   6 2114.96 396.267  11
  -1 -16   6 515.068 490.241  20
  -1  16   5 2295.42 308.868  23
  -1  16   5 2413.94 304.108  15
  -1  16   5 1872.91 258.732  14
  -1 -16   5 2467.92 421.111  11
  -1  16   4 293.302 295.762  23
  -1 -16   4 563.948 406.225  11
  -1  16   4-171.992 298.994  15
  -1  16   4 296.808 250.092  14
  -1 -16   3 263.993 397.579  11
  -1  16   3 244.659 261.584  14
  -1 -16   2 28539.9 941.160  11
  -1  16   2 22151.3 887.584  14
   1  16  -1 9712.38 470.632  14
  -1  16   1 9130.74 467.924  14
   1 -16   0 2057.42 396.028  11
  -1 -16   0 2372.31 403.265  11
   1  16   0 1893.21 304.804  14
   1 -16   1 7926.02 477.048  11
  -1 -16  -1 8145.38 480.963  11
  -1 -16  -2 518.192 387.937  11
   1 -16   2-32.5959 390.624  11
   1  16   2 698.211 260.609  14
   1 -16   3 11.9892 380.885  11
  -1 -16  -3 461.686 385.992  11
   1  16   3 81.8082 249.853  14
  -1 -16  -4 10545.0 533.337  11
   1 -16   4 11195.0 528.938  11
  -1 -16  -5 174.676 379.315  11
   1 -16   5 178.367 378.076  11
   1  16   5 633.867 228.531  14
   1 -16   6 2449.99 486.998  20
   1  16   6 2444.34 276.963  15
   1  16   6 2467.85 242.421  14
  -1 -16  -6 3185.34 386.580  11
   1  16   7 1292.86 251.987  15
   1  16   7 1062.41 215.312  14
   1 -16   7 858.687 451.358  20
  -1 -16  -7 1236.11 363.740  11
  -1 -16  -7 1452.99 345.154  13
   1  16   8 5051.85 296.043  15
   1  16   8 4257.03 270.079  14
   1 -16   8 3944.19 469.236  20
  -1 -16  -8 5681.18 391.693  13
  -1 -16  -8 5685.29 391.561  11
   1  16   9 833.337 222.013  15
   1  16   9 1081.10 191.464  14
   1 -16   9 582.611 404.339  20
  -1 -16  -9 1322.27 343.245  13
  -1 -16  -9 780.460 316.758  11
   1 -16  10 4173.13 423.086  20
   1  16  10 4695.10 302.268  23
   1  16  10 4245.59 248.846  14
   1  16  10 5197.29 270.296  15
  -1 -16 -10 5412.81 386.459  13
  -1 -16 -10 4687.94 332.063  11
   1 -16  11 117.828 366.381  20
   1  16  11 207.091 222.537  23
   1  16  11 231.067 206.324  18
   1  16  11 208.492 187.684  15
  -1 -16 -11 60.6236 325.134  13
   1 -16  12-313.837 348.595  20
   1  16  12-154.672 199.619  23
   1  16  12-68.9944 189.758  18
   1  16  12 186.011 171.209  15
  -1 -16 -12-212.215 303.404  13
   1  16  13 501.229 170.422  18
   1 -16  13 149.712 335.111  20
  -1 -16 -13 439.882 287.043  13
   1  16  13 407.134 178.975  23
   1 -16  14 675.189 307.512  20
   1  16  14 1518.47 162.334  23
   1  16  15 37.2590 116.016  23
  -1  17  14 231.444 116.369  23
  -1  17  13 265.811 146.621  23
  -1 -17  12 827.041 317.185  20
  -1  17  12 1371.44 178.529  23
  -1  17  11 368.809 171.858  15
  -1 -17  11-50.5745 340.204  20
  -1  17  11 213.194 190.287  23
  -1  17  10 3632.31 229.919  15
   1 -17 -10 3958.17 312.812  11
  -1  17  10 3453.37 248.896  23
  -1 -17   9 31.4072 367.817  20
  -1  17   9 502.670 206.438  15
   1 -17  -9 212.185 302.674  11
  -1  17   9 557.802 222.783  23
  -1 -17   8 1007.39 396.245  20
  -1  17   8 958.184 185.224  14
  -1  17   8 1086.34 219.767  15
   1 -17  -8 1316.06 327.936  11
  -1  17   8 854.742 240.530  23
  -1 -17   7 421.878 408.535  20
  -1  17   7 180.724 243.970  23
  -1  17   7 102.428 187.251  14
  -1  17   7-54.2437 229.100  15
   1 -17  -7-13.7775 336.281  11
  -1  17   6 171.084 252.016  23
  -1  17   6 530.877 241.532  15
  -1  17   6 209.137 199.709  14
   1 -17  -6 349.943 343.917  11
  -1 -17   6-127.196 426.757  20
  -1  17   5 2566.03 277.273  23
  -1  17   5 1677.81 232.794  14
  -1  17   5 2378.24 267.666  15
  -1 -17   5 2295.61 375.701  11
  -1  17   4-21.1012 221.270  14
  -1 -17   4 310.548 375.284  11
   1 -17  -4 24.3639 351.165  11
  -1 -17   4-167.447 470.016  20
   1  17  -3-177.334 281.938  14
  -1  17   3-76.1870 231.278  14
  -1 -17   3 44.6732 370.970  11
   1 -17  -3-390.995 352.537  11
  -1 -17   3 278.900 480.383  20
   1  17  -2 1755.46 289.424  14
  -1  17   2 2275.21 269.277  14
   1 -17  -2 3123.31 367.341  11
  -1 -17   2 2925.12 386.284  11
  -1 -17   2 2078.13 511.059  20
  -1  17   1 326.731 258.516  14
   1  17  -1 234.119 266.119  14
   1 -17  -1 492.475 352.524  11
  -1 -17   1 411.589 365.464  11
  -1 -17   1 546.695 496.448  20
   1  17   0 265.156 252.498  14
  -1  17   0 55.3660 266.104  14
  -1 -17   0-341.375 361.497  11
   1 -17   0-202.654 353.982  11
   1 -17   0 236.102 485.736  20
   1  17   1 676.923 248.881  14
  -1  17  -1 1011.46 284.114  14
  -1 -17  -1 1020.51 362.134  11
   1 -17   1 805.465 363.207  11
   1 -17   1-164.905 499.527  20
   1  17   2 115.368 236.198  14
   1 -17   2 151.139 357.587  11
  -1 -17  -2 166.066 359.514  11
   1 -17   2 309.365 486.407  20
   1  17   3 1048.71 230.672  14
   1 -17   3 1993.26 362.622  11
  -1 -17  -3 1818.36 363.034  11
   1 -17   3 991.436 476.831  20
   1  17   4 297.643 213.390  14
   1 -17   4 127.664 355.763  11
  -1 -17  -4 366.314 350.988  11
   1 -17   4 387.793 451.786  20
   1  17   5 648.363 205.735  14
  -1 -17  -5 753.904 345.004  11
   1 -17   5 395.875 436.371  20
   1  17   6 2922.38 276.094  23
   1 -17   6 1914.14 432.074  20
   1  17   6 2071.11 218.519  14
  -1 -17  -6 2326.17 352.514  11
   1 -17   7 950.193 396.599  20
   1  17   7 504.178 186.577  14
   1  17   7 722.244 214.484  15
  -1 -17  -7 1141.53 324.000  11
   1  17   7 958.750 250.155  23
   1 -17   8-132.904 374.384  20
   1  17   8 156.609 200.876  15
   1  17   8-78.0110 171.627  14
  -1 -17  -8-373.767 300.918  11
   1  17   8-25.6241 231.897  23
   1 -17   9 2277.67 382.799  20
   1  17   9 3227.57 221.819  15
   1  17   9 2863.18 203.452  14
  -1 -17  -9 3702.00 303.272  11
   1  17   9 3794.68 256.789  23
   1  17  10 1264.07 180.737  15
   1 -17  10 1057.69 340.946  20
   1  17  10 1377.36 210.842  23
   1 -17  11 52.5414 327.347  20
   1  17  11 215.249 181.679  23
   1 -17  12 68.5766 297.208  20
   1  17  12 331.017 159.181  23
   1  17  13 1495.34 145.836  23
  -1  18  12 980.708 128.036  23
  -1  18  11 161.932 143.584  23
  -1 -18  10-433.261 295.679  20
  -1  18  10 197.855 161.250  23
   1  18  -9 989.566 207.463  14
  -1 -18   9 816.102 311.003  20
  -1 -18   8 35.4451 328.940  20
   1  18  -8 244.195 215.628  14
   1 -18  -8 601.887 282.275  11
  -1  18   8 506.861 192.209  23
  -1 -18   7 1369.05 364.829  20
  -1  18   7 2727.44 208.994  15
   1  18  -7 1929.05 249.167  14
   1 -18  -7 3036.92 313.441  11
  -1  18   7 2510.83 226.217  23
  -1 -18   6 673.161 361.468  20
  -1  18   6-59.8527 205.184  23
   1 -18  -6 197.374 305.421  11
  -1  18   6-48.4209 170.645  14
   1  18  -6 82.0328 233.388  14
  -1 -18   5-34.7983 372.930  20
   1 -18  -5 447.231 307.838  11
  -1  18   5-120.035 180.219  14
   1  18  -5 60.0812 238.023  14
   1 -18  -4 1705.05 320.135  11
  -1 -18   4 2283.62 334.637  11
  -1  18   4 1482.18 203.344  14
   1  18  -4 1450.19 252.223  14
  -1 -18   3 381.338 405.257  20
   1  18  -3 613.013 238.419  14
  -1  18   3 103.912 203.275  14
   1 -18  -3 165.578 311.801  11
  -1 -18   3 725.709 330.663  11
   1 -18  -2 6474.14 473.786  20
  -1  18   2 5379.11 313.866  14
   1  18  -2 5371.79 327.636  14
  -1 -18   2 6018.07 493.221  20
  -1  18   1 1731.36 236.981  14
   1  18  -1 1567.80 245.859  14
  -1 -18   1 2751.93 347.236  11
   1 -18  -1 2330.85 324.087  11
   1 -18  -1 1492.26 417.931  20
  -1 -18   1 2616.13 439.491  20
   1  18   0 517.563 220.659  14
  -1  18   0 445.840 233.964  14
   1 -18   0 1286.31 320.002  11
  -1 -18   0 451.855 326.202  11
  -1 -18   0 816.453 422.789  20
   1 -18   0 504.988 413.581  20
  -1  18  -1 1596.62 251.787  14
   1  18   1 1633.69 230.000  14
   1 -18   1 2518.56 328.778  11
  -1 -18  -1 2240.75 334.905  11
   1 -18   1 1822.19 423.176  20
  -1 -18  -1 1929.14 429.977  20
  -1  18  -2 1836.80 262.076  14
   1  18   2 2336.70 227.138  14
   1 -18   2 2936.72 331.540  11
  -1 -18  -2 2930.99 336.314  11
   1 -18   2 1304.95 419.945  20
   1  18   3 142.493 195.678  14
  -1  18  -3-138.599 249.863  14
   1 -18   3 26.0201 315.158  11
  -1 -18  -3 21.2313 315.907  11
   1 -18   3-190.532 394.820  20
   1  18   4 358.530 186.501  14
  -1  18  -4 295.164 247.482  14
  -1 -18  -4 607.327 315.015  11
   1 -18   4 379.343 382.144  20
   1  18   5 2392.89 233.517  23
   1 -18   5 1826.95 379.960  20
   1  18   5 2228.94 200.502  14
  -1 -18  -5 2476.00 324.043  11
   1 -18   6 1443.01 360.605  20
   1  18   6 1220.79 179.415  14
  -1 -18  -6 1848.04 305.646  11
   1  18   6 1642.40 218.929  23
   1 -18   7 202.092 336.950  20
   1  18   7 18.8518 156.856  14
  -1 -18  -7 279.451 285.438  11
   1  18   7 20.8089 200.016  23
   1 -18   8 409.619 320.704  20
   1  18   8 923.587 151.050  14
  -1 -18  -8 945.564 267.278  11
   1  18   8 1022.75 190.547  23
   1 -18   9-252.604 300.311  20
   1  18   9 219.056 173.267  23
   1 -18  10 255.037 285.413  20
   1  18  10 77.2675 155.585  23
   1  18  11 876.956 139.850  23
   1  18  12 726.061 108.005  23
  -1 -19   8 104.252 247.590  20
  -1  19   8 175.116 129.664  23
  -1 -19   7-102.773 269.746  20
  -1  19   7 210.129 137.387  23
   1 -19  -6 1227.37 262.637  11
   1  19  -6 650.756 181.012  14
  -1 -19   6 462.790 291.128  20
   1 -19  -5-219.389 310.441  20
   1 -19  -5-29.8977 267.323  11
   1  19  -5 225.421 186.412  14
  -1 -19   5-260.478 303.698  20
   1 -19  -4 598.140 320.125  20
  -1 -19   4 1073.77 322.857  20
   1 -19  -4 889.231 272.173  11
   1  19  -4 644.910 195.468  14
  -1  19   4 440.421 160.620  14
  -1 -19   3 343.583 325.430  20
   1 -19  -3 724.549 328.091  20
  -1 -19   3 557.063 273.738  11
   1 -19  -3 474.375 271.018  11
  -1  19   3 150.984 166.016  14
   1  19  -3 472.977 193.584  14
   1 -19  -2 632.506 333.546  20
  -1 -19   2 460.619 337.332  20
   1 -19  -2 512.312 269.588  11
  -1 -19   2 1168.04 283.975  11
   1  19  -2 478.351 195.842  14
  -1  19   2 391.765 176.261  14
   1 -19  -1 220.279 329.164  20
  -1 -19   1 178.484 336.599  20
  -1 -19   1 339.236 278.867  11
   1 -19  -1 154.259 272.051  11
   1  19  -1 467.194 190.090  14
  -1  19   1 599.555 183.834  14
  -1 -19   0 66.1372 332.622  20
   1 -19   0-45.4660 330.311  20
  -1 -19   0 343.732 281.682  11
   1 -19   0 96.4774 272.146  11
  -1  19   0-59.7744 186.520  14
   1  19   0-3.42676 183.123  14
  -1 -19  -1 357.534 333.436  20
   1 -19   1 312.950 331.919  20
   1 -19   1 550.749 270.470  11
  -1 -19  -1 134.923 279.805  11
  -1  19  -1 25.7866 192.716  14
   1  19   1-33.0771 176.097  14
  -1 -19  -2 234.445 334.257  20
   1 -19   2 374.206 327.695  20
  -1 -19  -2 359.320 283.874  11
  -1  19  -2 18.8102 194.191  14
   1  19   2-107.132 170.676  14
  -1 -19  -3 830.232 330.660  20
   1 -19   3 550.274 312.664  20
  -1  19  -3 389.820 195.497  14
   1  19   3 110.460 165.470  14
  -1 -19  -3 389.985 282.064  11
  -1 -19  -4-19.2285 321.924  20
   1  19   4 29.3893 156.447  14
  -1  19  -4 305.090 193.753  14
   1 -19   4 172.037 302.023  20
  -1 -19  -4 658.264 281.200  11
   1  19   5 2125.21 170.653  14
  -1  19  -5 1877.32 210.286  14
   1 -19   5 1681.25 308.481  20
   1  19   6 1091.39 151.301  23
   1 -19   6 1054.33 284.926  20
  -1  19  -6 496.606 184.076  14
   1  19   7 82.9490 138.181  23
   1 -19   7 525.656 258.939  20
   1  19   8 239.830 126.956  23
   1 -19   8 216.374 244.284  20
   1 -20  -4-99.8391 237.213  20
   1 -20  -3 1373.91 251.359  20
  -1 -20   3 513.144 237.468  20
   1 -20  -2-5.17247 254.936  20
  -1 -20   2 717.526 241.291  20
   1 -20  -1 1372.82 261.223  20
  -1 -20   1 1083.25 256.992  20
   1 -20   0-3.90512 251.674  20
  -1 -20   0 346.955 249.225  20
   1 -20   1 68.8404 245.185  20
  -1 -20  -1-207.003 252.320  20
  -1 -20  -2 602.700 252.568  20
   1 -20   2 467.773 238.835  20
  -1 -20  -3 448.902 246.039  20
   1 -20   3 543.379 238.258  20
   1 -20   4 510.210 223.776  20
  -2   0  25-131.724 113.239   6
  -2   0  24 1737.36 197.154   6
  -2   0  23 100.766 208.150   5
  -2   0  23 26.4531 150.182   3
  -2   0  22-128.904 269.097  22
  -2   0  22-4.76422 252.225   5
  -2   0  22-61.8260 172.558   3
  -2   0  21-20.8678 320.140  22
  -2   0  21 51.9655 299.800   5
  -2   0  21 226.920 191.556   3
  -2   0  20 466.707 358.517  22
  -2   0  20 32.9167 437.742  24
  -2   0  20 665.726 340.405   5
  -2   0  20 321.070 209.479   3
  -2   0  19-485.676 389.415  22
  -2   0  19-385.108 449.963  24
  -2   0  19 155.736 359.830   5
  -2   0  19-67.2361 229.716   3
  -2   0  18 4838.36 447.598  22
  -2   0  18 4288.56 497.227  24
  -2   0  18 4317.84 415.046   5
  -2   0  17-369.982 411.935  22
  -2   0  17 33.4244 459.881  24
  -2   0  17 400.889 369.133   5
  -2   0  17-212.315 256.437   3
  -2   0  16 443.922 255.332   3
  -2   0  16 680.943 405.470  22
  -2   0  16 364.128 450.205  24
  -2   0  15 88.7907 234.586   3
  -2   0  15 110.544 425.930  24
  -2   0  15 268.362 379.033  22
  -2   0  14 7212.41 733.893  20
  -2   0  14 5627.85 385.220   7
  -2   0  14 6625.40 428.612  22
  -2   0  14 6538.43 464.120  24
  -2   0  14 5395.64 315.149   3
  -2   0  13 61.4305 195.533  14
  -2   0  13-35.3321 229.166   1
  -2   0  13 30.9331 211.543   3
  -2   0  13 8.96231 564.231  20
  -2   0  12 4525.57 277.634   3
  -2   0  12 4131.60 248.191  14
  -2   0  12 4497.69 288.729   1
  -2   0  12 5192.06 559.777  20
  -2   0  11-162.070 232.036   3
  -2   0  11 26.0773 267.152   2
  -2   0  11-129.824 253.383   1
  -2   0  10 32219.3 1118.50   3
  -2   0   9 221.752 271.714   1
  -2   0   9 99.9794 266.936   2
  -2   0   8 818.992 221.989   1
  -2   0   8 1120.28 224.264   2
  -2   0   7 96.3799 177.074   2
  -2   0   7 118.988 181.217   1
  -2   0   6 1133.08 162.729   2
  -2   0   6 959.721 169.809   1
  -2   0   5 23.8228 171.361   1
  -2   0   5 36.4722 152.734   2
  -2   0   4 2364.28 186.019   1
  -2   0   3 272.805 136.131   1
  -2   0   2 156996. 5134.10  10
  -2   0   2 152066. 5136.20   1
  -2   0   1-5.12609 43.1391  10
  -2   0   0 366672. 12128.1  10
  -2   0  -1-42.1056 44.4102  10
   2   0   2 13667.4 451.821   2
  -2   0  -2 12588.7 427.390  10
   2   0   3 48.6477 157.709   2
  -2   0  -3-52.9316 62.3573  10
   2   0   4 93484.2 3135.69   2
  -2   0  -4 94557.2 3124.12  10
   2   0   6 21868.1 834.755   2
  -2   0  -6 24589.9 807.404  10
   2   0   7 89.4136 221.800   2
   2   0   8 52229.8 1772.70   2
   2   0   9 1832.19 234.910   3
   2   0   9 1005.59 210.101  14
   2   0  10 259.034 191.646  14
   2   0  10 230.308 200.753   3
   2   0  10 209.792 269.092   2
   2   0  11 250.327 297.869  19
   2   0  11-433.947 507.979  20
   2   0  11 6.85462 197.864  14
   2   0  11 67.9242 264.097   2
   2   0  11-19.7724 192.292   3
   2   0  12 2055.29 213.428   3
   2   0  12 2907.68 551.648  20
   2   0  12 2650.12 327.843  19
   2   0  12 2302.48 228.071  14
   2   0  12 2358.81 283.397   2
   2   0  13 216.962 415.215  24
   2   0  13-250.079 621.904  20
   2   0  13 191.295 326.032   7
   2   0  13 176.716 324.951  19
   2   0  13-323.387 230.751  14
   2   0  13 257.634 199.343   3
   2   0  13-44.0900 283.134   2
   2   0  14 570.275 439.366  24
   2   0  14 678.829 757.914  20
   2   0  14 416.747 342.843   7
   2   0  14 1035.79 352.635  19
   2   0  14 591.683 257.191  14
   2   0  14 137.779 319.260   2
   2   0  14 286.618 221.269   3
   2   0  15 170.196 365.240   7
   2   0  15-307.276 337.073   2
   2   0  15-71.5852 226.345   3
   2   0  15 163.638 458.507  24
   2   0  15-164.489 905.025  20
   2   0  16 9627.21 518.061   7
   2   0  16 8887.21 582.306  24
   2   0  16 9177.30 559.473  22
   2   0  16 9604.29 419.009   3
   2   0  16 8859.24 497.817   2
   2   0  17 114.938 362.851   7
   2   0  17 254.702 462.269  24
   2   0  17-264.743 421.605  22
   2   0  18 7024.66 482.540  22
   2   0  18 7318.02 520.207  24
   2   0  18 7134.22 351.855   3
   2   0  19 124.655 410.736  24
   2   0  19-480.140 363.775  22
   2   0  19-51.8647 203.315   3
   2   0  20 165.712 311.938  22
   2   0  20 370.739 376.416  24
   2   0  20 591.369 302.123   5
   2   0  20 135.664 190.024   3
   2   0  21-361.811 350.113  24
   2   0  21 175.197 252.515   5
   2   0  21 47.6669 183.671   3
   2   0  22 945.044 215.936   5
   2   0  22 639.781 175.915   3
   2   0  23-32.8740 158.177   5
  -2   1  25 28.8603 109.234   6
  -2  -1  25-10.1867 110.477   6
  -2   1  24-101.945 177.555   6
  -2  -1  24-264.613 180.222   6
  -2  -1  23 385.528 211.757   5
  -2   1  23 201.329 209.675   5
  -2  -1  23 138.398 152.148   3
  -2   1  23 302.231 150.787   3
  -2   1  22 159.329 276.143  22
  -2   1  22 530.236 254.096   5
  -2  -1  22 110.643 255.784   5
  -2  -1  22 143.187 174.492   3
  -2   1  22 192.130 172.488   3
  -2   1  21 480.385 328.904  22
  -2  -1  21 484.301 310.499  22
  -2   1  21 631.568 300.188   5
  -2  -1  21 494.457 304.781   5
  -2   1  21 348.362 190.692   3
  -2  -1  21 227.512 193.684   3
  -2   1  20 1192.82 371.601  22
  -2  -1  20 1112.30 350.008  22
  -2  -1  20 1008.56 434.454  24
  -2   1  20 1204.61 463.615  24
  -2  -1  20 1191.01 346.816   5
  -2   1  20 1088.90 338.743   5
  -2   1  20 1155.35 219.461   3
  -2  -1  20 1158.73 221.384   3
  -2   1  19 244.143 391.429  22
  -2  -1  19 116.208 368.220  22
  -2  -1  19 383.533 442.965  24
  -2   1  19 77.8449 445.249  24
  -2  -1  19-282.648 363.408   5
  -2   1  19 477.911 350.635   5
  -2   1  19 134.577 229.341   3
  -2  -1  19-86.4585 234.014   3
  -2   1  18 853.873 412.742  22
  -2  -1  18 813.717 400.645  22
  -2   1  18 1109.61 457.632  24
  -2  -1  18 974.339 467.113  24
  -2  -1  18 1122.82 374.992   5
  -2   1  18 898.260 365.138   5
  -2   1  17 287.201 419.922  22
  -2  -1  17 27.9538 401.571  22
  -2  -1  17 8.56699 1101.50  20
  -2   1  17 160.427 454.147  24
  -2  -1  17 212.727 470.860  24
  -2  -1  17-165.267 378.036   5
  -2   1  17 59.8953 368.260   5
  -2   1  17 250.295 254.801   3
  -2  -1  17 38.5375 255.811   3
  -2  -1  16 6578.22 528.798  24
  -2  -1  16 7638.29 475.238  22
  -2   1  16 6175.13 516.872  24
  -2   1  16 6873.55 483.960  22
  -2   1  16 6968.72 362.070   3
  -2  -1  16 6727.57 362.487   3
  -2  -1  15 11.3895 243.635   3
  -2   1  15-123.780 234.302   3
  -2   1  15-157.786 386.005  22
  -2  -1  15-7.76354 375.309  22
  -2  -1  15-579.483 697.606  20
  -2   1  15 55.0406 424.539  24
  -2  -1  15 19.2370 437.867  24
  -2  -1  14 1644.37 415.414  24
  -2   1  14 1109.24 400.962  24
  -2  -1  14 1691.86 357.193  22
  -2  -1  14 1904.78 587.653  20
  -2   1  14 1867.96 373.954  22
  -2   1  14 2379.67 878.485  20
  -2   1  14 2094.30 236.309   3
  -2  -1  14 1920.87 319.839   7
  -2   1  14 2078.57 311.879   7
  -2   1  14 1703.05 228.671  14
  -2  -1  14 1728.00 240.365   3
  -2   1  13 1276.73 201.404  14
  -2   1  13 807.614 190.112  15
  -2  -1  13 1105.70 240.393   1
  -2   1  13 1131.83 233.523   1
  -2  -1  13 1131.59 228.569   3
  -2   1  13 1174.98 217.804   3
  -2  -1  13 1722.54 529.110  20
  -2   1  13 938.630 714.097  20
  -2   1  12 526.907 183.446  15
  -2   1  12 571.861 187.402  14
  -2  -1  12 642.340 238.379   1
  -2   1  12 468.418 238.623   1
  -2   1  12 990.155 221.383   3
  -2  -1  12 430.489 222.131   3
  -2  -1  12 862.409 495.847  20
  -2   1  12-159.310 615.299  20
  -2   1  11 2930.35 223.594  15
  -2  -1  11 2890.84 231.374  14
  -2   1  11 3411.63 264.635   3
  -2  -1  11 3182.58 265.170   3
  -2  -1  11 3747.88 286.527   1
  -2   1  11 3119.27 296.714   2
  -2  -1  11 3407.82 299.845   2
  -2   1  11 3570.10 282.655   1
  -2  -1  10 283.607 254.240   3
  -2   1  10 380.752 244.984   3
  -2   1   9 757.093 278.490   2
  -2  -1   9 970.508 286.305   2
  -2   1   9 937.537 270.858   1
  -2  -1   9 850.216 281.048   1
  -2   1   8 15606.4 583.288   2
  -2   1   8 16265.6 586.470   1
  -2  -1   8 16298.2 587.538   1
  -2  -1   8 15564.6 585.945   2
  -2   1   7 5095.57 234.855   2
  -2  -1   7 4673.59 238.019   2
  -2   1   6 25070.1 838.420   1
  -2  -1   6 23758.6 839.270   1
  -2   1   6 25034.4 837.887   2
  -2  -1   6 24147.3 838.849   2
  -2   1   5 85656.2 2814.60   1
  -2   1   5 83308.7 2812.87   2
  -2  -1   5 84824.7 2813.51   2
  -2  -1   5 85005.5 2814.83   1
  -2   1   4 3901.94 163.858  10
  -2  -1   4 3919.33 221.205   1
  -2   1   4 3902.91 216.472   1
  -2   1   3 98161.6 3181.85  10
  -2   1   3 94403.6 3186.13   1
  -2  -1   3 93731.4 3186.32   1
  -2  -1   2 42523.5 1383.08   9
  -2   1   2 41935.9 1381.59  10
  -2   1   2 41034.5 1385.38   1
  -2  -1   2 40514.9 1385.21   1
  -2  -1   1 30297.2 1031.42   9
  -2   1   1 31776.8 1031.25  10
  -2   1   0 41945.9 1391.19  10
  -2   1  -1 35727.8 1186.67  10
   2   1   2 6902.61 255.389   2
   2  -1   2 7639.04 258.027   2
   2   1   3 256287. 8160.37   2
   2  -1   3 245546. 8160.19   2
  -2   1  -3 242361. 8155.26  10
   2   1   4 16317.0 568.409   2
   2  -1   4 16600.6 569.803   2
  -2   1  -4 16102.7 548.176  10
   2  -1   5 21876.7 760.953   2
   2   1   5 23837.7 761.172   2
  -2   1  -5 21733.5 742.794  10
   2   1   6 2335.62 190.695   2
   2  -1   6 2272.76 195.906   2
  -2   1  -6 1853.36 116.432  10
   2   1   7 8078.32 348.039   2
   2  -1   7 8586.11 352.448   2
   2   1   8 123.705 284.571   2
   2  -1   8 280.457 295.280   2
  -2   1  -8 337.225 118.528  10
   2   1   9 62113.3 2066.39   3
   2  -1   9 65941.5 2068.73   3
   2   1   9 59297.3 2060.62  15
   2   1   9 61057.8 2060.53  14
   2  -1   9 60656.2 2062.27  14
   2   1  10 1725.14 211.745   3
   2  -1  10 1566.13 218.877   3
   2   1  10 1825.39 206.091  14
   2  -1  10 1654.71 207.652  14
   2   1  10 1472.48 280.273   2
   2  -1  10 1323.06 288.088   2
   2  -1  11 11995.8 479.544   3
   2   1  11 11725.4 475.207   3
   2  -1  11 12246.1 543.499  19
   2   1  11 12182.1 534.375  19
   2  -1  11 14961.3 671.895  20
   2   1  11 15851.8 746.273  20
   2   1  11 12986.2 477.769  14
   2  -1  11 12094.0 478.733  14
   2   1  11 12539.7 513.338   2
   2  -1  11 13102.6 519.904   2
   2  -1  12 1779.55 211.879   3
   2   1  12 2072.06 207.266   3
   2  -1  12 2093.38 515.086  20
   2   1  12 2821.74 642.902  20
   2   1  12 1992.79 320.146  19
   2  -1  12 1816.72 324.913  19
   2  -1  12 1999.57 224.308  14
   2   1  12 2006.55 222.174  14
   2   1  12 2048.02 281.603   2
   2  -1  12 1866.72 282.579   2
   2  -1  13 6550.98 397.337   2
   2   1  13 7026.10 396.024   2
   2  -1  13 7013.13 503.602  24
   2   1  13 6787.54 481.600  24
   2   1  13 9683.13 805.026  20
   2  -1  13 9765.43 633.996  20
   2  -1  13 6889.23 421.710   7
   2   1  13 7121.31 419.874   7
   2   1  13 6698.04 418.544  19
   2  -1  13 7030.52 428.973  19
   2   1  13 7471.97 346.851  14
   2  -1  13 7007.47 350.960  14
   2  -1  13 7148.11 333.217   3
   2   1  13 7089.24 330.141   3
   2   1  14-88.0492 432.155  24
   2  -1  14 321.965 452.713  24
   2  -1  14 159.347 647.083  20
   2   1  14 461.192 917.038  20
   2  -1  14-275.034 357.832   7
   2   1  14-354.626 346.927   7
   2  -1  14-392.099 354.007  19
   2   1  14 286.758 350.028  19
   2   1  14 354.225 251.080  14
   2   1  14 122.755 212.316   3
   2  -1  14-1.70848 218.984   3
   2  -1  14 124.996 316.095   2
   2   1  14 89.7115 314.811   2
   2   1  15 19798.4 830.427  24
   2  -1  15 19655.2 844.319  24
   2   1  15 19467.6 795.538   7
   2  -1  15 19998.7 798.124   7
   2   1  15 19966.5 751.770  14
   2   1  15 19597.1 731.781   3
   2  -1  15 19686.5 733.910   3
   2   1  15 20818.6 787.142   2
   2  -1  15 20576.9 794.167   2
   2   1  16 1314.62 442.362  22
   2  -1  16 2771.49 939.865  20
   2  -1  16 1059.76 425.816  22
   2  -1  16 1226.29 481.137  24
   2   1  16 966.924 461.207  24
   2  -1  16 1606.87 383.969   7
   2   1  16 1142.07 364.988   7
   2   1  16 1158.50 295.378  14
   2   1  16 1013.70 243.201   3
   2  -1  16 939.960 248.256   3
   2  -1  17 1364.84 373.982   7
   2   1  17 1675.33 359.813   7
   2   1  17 1297.02 457.000  24
   2  -1  17 946.935 473.415  24
   2  -1  17 1587.62 417.547  22
   2   1  17 1428.05 431.246  22
   2  -1  18 1475.01 239.675   3
   2   1  18 990.955 231.042   3
   2   1  18 1343.15 439.607  24
   2  -1  18 2034.48 459.254  24
   2   1  18 1374.80 408.373  22
   2  -1  18 1782.72 392.052  22
   2   1  19 1773.15 225.805   3
   2  -1  19 2388.12 230.080   3
   2   1  19 2480.50 419.711  24
   2  -1  19 2785.04 434.102  24
   2   1  19 2153.12 385.938  22
   2   1  20-209.834 382.993  24
   2  -1  20 482.009 381.210  24
   2  -1  20 505.182 194.054   3
   2   1  20 467.623 189.785   3
   2   1  20 678.121 298.979   5
   2  -1  20 405.432 296.885   5
   2   1  20 358.043 325.160  22
   2  -1  21 391.347 337.804  24
   2   1  21 777.969 185.884   3
   2  -1  21 596.870 188.512   3
   2   1  21 688.209 252.665   5
   2  -1  21 693.229 254.862   5
   2   1  21 777.544 272.554  22
   2  -1  22 21.4475 207.990   5
   2   1  22-326.129 210.047   5
   2  -1  22-139.914 172.397   3
   2   1  22 156.195 165.768   3
   2   1  23 371.684 158.155   5
   2  -1  23 435.024 155.949   5
  -2  -2  24 272.090 174.437   6
  -2   2  24 44.8219 167.883   6
  -2   2  23-127.199 227.376  22
  -2  -2  23-141.884 205.898   5
  -2   2  23 374.987 203.108   5
  -2  -2  23 23.4171 231.368   6
  -2   2  23 110.320 223.975   6
  -2  -2  23-28.6280 151.209   3
  -2   2  23 191.460 146.868   3
  -2   2  22 1649.61 286.442  22
  -2   2  22 1346.42 181.946   3
  -2  -2  22 1512.60 185.688   3
  -2   2  22 1784.27 257.014   5
  -2  -2  22 1762.49 262.917   5
  -2   2  21 328.152 191.402   3
  -2  -2  21 160.032 193.209   3
  -2  -2  21-284.970 294.035   5
  -2   2  21-98.5745 288.527   5
  -2   2  21 142.896 326.562  22
  -2  -2  20 1276.04 440.117  24
  -2   2  20 1634.17 225.252   3
  -2  -2  20 1717.24 231.319   3
  -2  -2  20 1844.88 351.394   5
  -2   2  20 1755.25 331.961   5
  -2   2  20 1821.24 380.300  22
  -2   2  19 1289.11 233.145   3
  -2  -2  19 902.254 241.402   3
  -2   2  19 242.032 471.539  24
  -2  -2  19 565.378 449.347  24
  -2   2  19 827.418 399.651  22
  -2  -2  19 830.090 356.400  22
  -2  -2  18 6516.68 552.152  24
  -2  -2  18 7180.62 463.472  22
  -2   2  18 7868.67 499.157  22
  -2   2  18 6448.45 535.796  24
  -2   2  18 7599.72 458.918   5
  -2  -2  18 7852.63 473.381   5
  -2  -2  18 9043.30 1197.28  20
  -2  -2  17 1468.01 481.713  24
  -2   2  17 902.193 455.084  24
  -2  -2  17 922.302 891.957  20
  -2   2  17 1048.22 421.342  22
  -2  -2  17 702.781 387.935  22
  -2  -2  17 945.140 265.545   3
  -2   2  17 990.564 255.867   3
  -2  -2  17 895.102 381.248   5
  -2   2  17 715.515 361.111   5
  -2   2  16 6053.29 384.290  18
  -2  -2  16 7313.51 790.445  20
  -2  -2  16 6181.11 449.910  22
  -2  -2  16 6919.64 538.694  24
  -2   2  16 6658.45 475.729  22
  -2   2  16 6760.67 508.832  24
  -2  -2  16 6196.05 351.633   3
  -2   2  16 5896.53 349.401   3
  -2  -2  15 236.724 243.717   3
  -2   2  15 216.449 232.311   3
  -2  -2  15-559.921 627.486  20
  -2  -2  15 205.270 359.551  22
  -2   2  15-56.0827 390.901  22
  -2  -2  15 174.726 448.592  24
  -2   2  15-72.0789 421.349  24
  -2   2  14 4761.25 410.723  22
  -2   2  14 4341.12 437.802  24
  -2  -2  14 4647.56 457.149  24
  -2  -2  14 4477.73 365.247   7
  -2   2  14 4078.66 348.191   7
  -2   2  14 4559.53 270.918  15
  -2   2  14 4607.76 277.176  14
  -2  -2  14 4072.53 291.315   3
  -2   2  14 4517.13 285.563   3
  -2  -2  14 5244.21 594.091  20
  -2   2  13 3414.40 258.347   3
  -2  -2  13 3699.57 261.874   3
  -2   2  13 3319.70 240.871  15
  -2   2  13 3412.04 239.664  14
   2  -2 -13 3235.19 323.119  13
  -2   2  13 3917.49 272.278   1
  -2  -2  13 3921.75 277.192   1
  -2  -2  13 4158.40 519.934  20
  -2   2  12 4962.41 299.041   3
  -2  -2  12 5425.29 303.363   3
   2  -2 -12 5386.62 352.933  13
  -2   2  12 5787.62 275.430  14
  -2   2  12 5539.49 280.836  15
  -2  -2  12 5612.21 317.393   1
  -2   2  12 5737.80 312.896   1
  -2  -2  12 5328.73 527.457  20
  -2   2  11 15433.2 554.653  14
   2  -2 -11 14504.6 607.296  13
  -2   2  11 15668.8 564.700  15
  -2   2  11 15309.0 580.916   3
  -2  -2  11 14733.3 582.429   3
  -2  -2  11 15775.2 589.243   1
  -2   2  11 16247.5 588.595   1
  -2  -2  10 9874.34 425.067   3
  -2   2  10 9389.58 417.965   3
  -2   2   9 14316.0 536.863   1
  -2   2   9 13388.3 539.744   2
  -2  -2   9 14167.6 540.396   1
  -2  -2   8 530.587 243.113   1
  -2   2   8 429.260 236.147   1
  -2  -2   8 340.718 240.388   2
  -2   2   8 560.840 232.748   2
  -2  -2   7 9806.50 385.795   2
  -2   2   7 9654.92 382.369   2
  -2   2   7 9114.02 382.920   1
  -2  -2   7 9749.19 387.879   1
  -2  -2   6 18672.5 676.212   1
  -2   2   6 18105.9 674.284   1
  -2  -2   6 20883.2 675.421   2
  -2   2   6 20072.5 673.802   2
  -2   2   5 4889.32 197.251  10
  -2  -2   5 7229.47 253.482   1
  -2   2   4 32629.1 1076.98  10
  -2  -2   4 32282.2 1090.15   1
  -2   2   4 31541.6 1088.59   1
  -2  -2   3 133963. 4484.34   1
  -2   2   3 137339. 4484.57   1
  -2  -2   3 135434. 4483.92   9
  -2   2   3 134981. 4480.82  10
  -2  -2   2 2014.33 154.868   1
  -2   2   2 2274.07 151.047   1
  -2   2   1 20771.9 673.098   1
  -2  -2   1 19502.5 672.876   1
  -2  -2   1 19278.1 669.710   9
  -2   2   1 20209.4 668.727  10
   2  -2   0 123534. 4141.47   9
  -2   2   0 128326. 4144.47  10
  -2   2  -1 38356.7 1278.08  10
   2  -2   2 189.136 148.104   2
   2   2   2 319.215 145.160   2
  -2   2  -2 78.5609 123.487  10
   2  -2   3 386.252 164.247   2
   2   2   3 363.436 155.175   2
   2   2   4 34560.9 1161.79   2
   2  -2   4 37069.0 1163.71   2
  -2   2  -4 32949.7 1154.58  10
   2   2   5 7507.68 294.195   2
   2  -2   5 7336.27 299.943   2
  -2   2  -5 6598.50 264.103  10
   2  -2   6 70029.4 2325.38   2
   2   2   6 69545.5 2323.75   2
  -2   2  -6 69448.8 2313.38  10
   2   2   7 50604.4 1661.79   2
   2  -2   7 50415.8 1665.13   2
  -2   2  -7 48191.9 1642.09  10
   2  -2   8 12106.7 510.785   2
   2   2   8 12821.9 503.915   2
  -2   2  -8 11730.2 431.571  10
   2   2   9 2757.36 234.817   3
   2  -2   9 2710.70 246.616   3
   2   2   9 3119.02 219.209  14
   2  -2   9 3143.62 245.867  14
   2   2   9 3508.53 248.890  15
   2   2  10 6719.18 313.547   3
   2  -2  10 6577.96 322.411   3
   2   2  10 7427.60 320.945  15
   2   2  10 7152.37 306.511  14
  -2  -2 -10 6281.90 356.742  13
   2  -2  10 6916.20 321.481  14
   2  -2  10 6326.80 373.678   2
   2   2  10 6534.16 368.304   2
   2  -2  11 4933.07 268.721   3
   2   2  11 4238.36 258.957   3
   2  -2  11 5314.35 363.474  19
   2   2  11 4411.16 346.885  19
   2   2  11 6155.31 711.351  20
   2  -2  11 5860.50 506.859  20
  -2  -2 -11 3999.13 307.457  13
   2   2  11 5276.80 265.807  14
   2   2  11 4814.91 265.664  15
   2  -2  11 4972.59 272.616  14
   2  -2  11 4961.73 331.750   2
   2   2  11 4812.80 315.318   2
   2  -2  12 6808.26 319.963   3
   2   2  12 6552.63 314.091   3
   2  -2  12 7570.74 559.877  20
   2   2  12 6663.84 395.531  19
   2  -2  12 6413.35 408.858  19
   2   2  12 7288.09 324.924  14
   2  -2  12 6906.70 381.854   2
   2   2  12 7147.34 373.169   2
   2  -2  13 31080.5 1113.01   2
   2   2  13 31766.8 1109.10   2
   2   2  13 31087.4 1136.35  24
   2  -2  13 30179.3 1156.37  24
   2   2  13 29853.6 1116.41   7
   2  -2  13 30340.3 1124.98   7
   2   2  13 30400.5 1121.53  19
   2  -2  13 30869.7 1128.87  19
   2   2  13 33214.2 1087.78  14
   2   2  13 30590.4 1081.89   3
   2  -2  13 31131.7 1084.85   3
   2  -2  14 3343.68 265.606   3
   2  -2  14 2706.72 364.738   2
   2   2  14 3751.72 348.481   2
   2   2  14 3522.15 445.055  24
   2  -2  14 3837.76 491.064  24
   2  -2  14 3853.57 623.923  20
   2  -2  14 3226.12 380.350   7
   2   2  14 3190.98 366.095   7
   2   2  14 3882.23 367.482  19
   2  -2  14 4004.44 393.953  19
   2   2  14 3650.66 290.418  14
   2   2  14 3344.56 257.015   3
   2  -2  15 1182.65 668.674  20
   2  -2  15 916.017 419.758  22
   2   2  15 1106.33 448.054  24
   2  -2  15 1130.53 489.873  24
   2  -2  15 796.271 382.907   7
   2   2  15 1300.59 354.904   7
   2   2  15 1709.03 282.988  14
   2   2  15 1844.58 340.293   2
   2  -2  15 1350.23 355.157   2
   2  -2  15 1564.91 249.002   3
   2   2  15 1445.66 240.130   3
   2  -2  16 7143.91 490.799  22
   2  -2  16 6076.20 556.318  24
   2   2  16 6975.18 511.953  22
   2   2  16 7254.96 524.295  24
   2   2  16 6732.00 451.253   7
   2  -2  16 6579.85 465.787   7
   2   2  16 6929.70 389.311  14
   2  -2  16 7256.74 362.043   3
   2   2  16 6795.87 353.519   3
   2  -2  17 6671.27 463.846   7
   2   2  17 6956.13 449.925   7
   2   2  17 6572.59 507.481  22
   2  -2  17 7269.86 475.990  22
   2   2  17 7566.44 522.889  24
   2  -2  17 7006.57 554.349  24
   2   2  18 16602.9 699.579  24
   2   2  18 15457.5 682.778  22
   2  -2  18 15311.5 718.249  24
   2   2  18 15360.1 588.998   3
   2  -2  18 15412.4 593.248   3
   2   2  19 2740.20 386.193  22
   2   2  19 2018.89 349.168   5
   2  -2  19 2622.45 359.400   5
   2   2  19 1806.83 227.168   3
   2  -2  19 2284.17 234.058   3
   2   2  20 885.335 328.308  22
   2  -2  20 988.126 380.759  24
   2  -2  20 1074.17 301.435   5
   2   2  20 986.646 298.971   5
   2  -2  20 670.119 201.623   3
   2   2  20 808.524 194.536   3
   2   2  21 62.7223 275.707  22
   2  -2  21-301.765 328.403  24
   2  -2  21 22.8288 248.042   5
   2   2  21 377.775 247.221   5
   2  -2  21 521.669 189.544   3
   2   2  21 9.74861 180.114   3
   2   2  22 444.043 221.922  22
   2  -2  22 619.988 301.070  24
   2  -2  22 616.869 204.299   5
   2   2  22 569.435 205.208   5
   2   2  22 255.272 162.404   3
   2  -2  22 489.640 176.065   3
   2  -2  23-213.133 148.112   5
   2   2  23 32.0358 149.109   5
  -2   3  24-45.4124 156.179   6
  -2  -3  24 84.2503 164.803   6
   2  -3 -24 57.5383 478.227  21
  -2   3  23 311.286 219.172  22
  -2   3  23-32.3440 211.084   6
  -2  -3  23-121.328 220.714   6
  -2   3  23 162.587 141.094   3
  -2  -3  23 247.845 148.108   3
  -2   3  22 253.206 273.655  22
  -2  -3  22 780.997 389.662  24
  -2   3  22-67.5240 232.982   5
  -2  -3  22 21.3736 243.192   5
  -2  -3  22 291.796 171.088   3
  -2   3  22-117.285 161.747   3
  -2   3  21 1274.86 333.282  22
  -2  -3  21 1063.24 407.092  24
  -2   3  21 844.922 274.774   5
  -2  -3  21 1334.92 297.975   5
  -2  -3  21 1209.17 200.090   3
  -2   3  21 1188.12 192.263   3
  -2   3  20 782.777 358.311  22
  -2  -3  20 807.716 431.091  24
  -2  -3  20 629.838 332.536   5
  -2   3  20 399.924 310.560   5
  -2   3  20 587.201 206.093   3
  -2  -3  20 329.372 214.096   3
  -2  -3  19 681.567 459.432  24
  -2   3  19 590.450 388.940  22
  -2  -3  19 831.434 236.756   3
  -2   3  19 475.024 227.779   3
  -2  -3  18 2218.70 942.477  20
  -2   3  18 1771.76 412.840  22
  -2   3  18 1989.35 488.681  24
  -2  -3  18 2085.56 492.061  24
  -2   3  18 1892.47 355.563   5
  -2  -3  18 2609.31 382.014   5
  -2   3  17 3622.09 439.035  22
  -2  -3  17 4988.77 793.299  20
  -2   3  17 3166.86 337.300  18
  -2  -3  17 3832.14 510.360  24
  -2   3  17 3394.10 489.910  24
  -2   3  17 3113.97 284.642   3
  -2   3  17 3045.36 381.454   5
  -2  -3  17 3020.15 296.256   3
  -2  -3  17 3668.53 411.051   5
  -2  -3  16-307.904 684.541  20
  -2   3  16 276.000 409.040  22
  -2  -3  16 1.95499 261.801   3
  -2   3  16 139.838 251.089   3
  -2   3  16-190.152 315.844  18
  -2  -3  16-26.6467 375.617   5
  -2   3  16 127.976 356.781   5
  -2  -3  16-6.54037 492.585  24
  -2   3  16 72.4525 449.681  24
  -2   3  15 11665.6 472.083  15
  -2  -3  15 11298.4 486.460   3
  -2   3  15 11111.8 481.380   3
  -2  -3  15 12098.0 626.037  24
  -2   3  15 11488.1 597.572  24
  -2   3  15 12031.6 578.424  22
  -2  -3  14 4746.15 574.119  20
  -2   3  14 5066.30 417.293  22
  -2  -3  14 4308.67 465.454  24
  -2   3  14 3891.78 434.500  24
  -2   3  14 4701.25 277.639  14
   2  -3 -14 4618.60 372.624  13
  -2   3  14 4144.22 277.637  15
  -2  -3  14 4969.13 295.359   3
  -2   3  14 4738.13 289.901   3
   2  -3 -13 472.934 302.616  13
  -2   3  13 523.068 199.144  14
  -2   3  13 410.692 216.002  15
  -2   3  13 670.854 234.463   1
  -2  -3  13 661.404 225.528   3
  -2   3  13 620.528 215.404   3
  -2   3  13 745.198 350.652  22
  -2  -3  13 298.533 492.744  20
  -2  -3  12 12900.5 504.641   3
  -2   3  12 12142.1 499.987   3
  -2   3  12 12911.6 482.163  14
  -2   3  12 12611.5 491.914  15
   2  -3 -12 12079.1 541.312  13
  -2  -3  12 13888.8 511.550   1
  -2   3  12 13817.8 508.142   1
  -2  -3  12 12639.4 652.536  20
   2  -3 -11 1923.49 300.487  13
  -2   3  11 1917.42 237.657  15
  -2   3  11 2078.44 197.842  14
  -2  -3  11 2548.06 265.096   1
  -2   3  11 2377.66 236.167   3
  -2  -3  11 2154.48 246.154   3
   2  -3 -10 16622.3 678.751  13
  -2   3  10 17947.3 655.497  15
  -2  -3  10 19027.9 662.459   3
  -2   3  10 18096.4 658.012   3
  -2  -3   9 38373.6 1336.02   1
  -2   3   9 39451.7 1332.88   1
  -2   3   8 21522.1 757.826   1
  -2  -3   8 20844.9 761.382   1
  -2  -3   7 15883.7 585.682   1
  -2   3   7 16340.4 587.655   1
  -2  -3   6 7413.03 301.185   1
  -2   3   6 7981.57 298.307   1
  -2   3   5 3481.62 169.606  10
  -2   3   5 1688.60 206.556   1
  -2  -3   4 57096.9 1989.78   1
  -2   3   4 60060.6 1988.85   1
  -2   3   4 60985.6 1983.33  10
  -2   3   3 45764.7 1431.07   1
  -2  -3   3 43580.4 1432.13   1
  -2  -3   3 40969.8 1431.16   9
  -2   3   3 41682.1 1427.39  10
  -2  -3   2 9770.69 366.723   1
  -2   3   2 10053.7 365.759   1
  -2   3   2 10994.5 363.899  10
  -2  -3   2 10118.5 367.810   9
  -2   3   1 256268. 8398.02   1
  -2  -3   1 255243. 8397.83   1
  -2   3   1 257017. 8399.96  10
  -2  -3   1 243646. 8400.88   9
   2  -3   0 49291.4 1668.33   9
  -2   3   0 51776.3 1672.67  10
   2  -3   1 539293. 17684.4   2
   2   3   1 547833. 17684.1   2
  -2   3  -1 520724. 17685.9  10
   2  -3   1 528085. 17683.3   9
   2  -3   2 136719. 4606.60   2
   2   3   2 141721. 4606.20   2
  -2   3  -2 138449. 4608.16  10
   2  -3   3 392196. 13196.3   2
   2   3   3 404925. 13196.0   2
  -2   3  -3 399035. 13196.6  10
   2   3   4 460744. 14772.1   2
   2  -3   4 450981. 14772.4   2
  -2   3  -4 461432. 14771.2  10
   2   3   4 440866. 14763.2  10
   2  -3   5 417.823 181.454   2
  -2   3  -5-36.4774 163.814  10
   2   3   6 2233.91 213.459   2
   2  -3   6 1892.64 220.339   2
   2  -3   7 1159.68 279.450   2
   2   3   7 1472.72 260.162   2
  -2   3  -7 1111.14 190.630  10
   2   3   8 72471.6 2436.22  14
   2   3   8 71441.0 2440.75  15
   2   3   8 78783.6 2451.70   2
   2  -3   8 76634.1 2453.11   2
  -2   3  -8 70386.7 2431.85  10
  -2   3  -9 26564.7 933.827  10
  -2  -3  -9 26324.3 971.695  13
   2   3   9 28434.3 945.452  14
   2   3   9 27939.1 953.323  15
   2   3   9 27062.8 948.221   3
   2  -3   9 29030.3 952.963   3
   2  -3  10 15017.3 678.387  20
   2  -3  10 15315.5 588.807   2
   2   3  10 14954.9 579.837   2
   2   3  10 15474.2 545.257  14
  -2  -3 -10 13605.5 583.086  13
   2   3  10 15269.3 552.846  15
   2  -3  10 14970.7 554.801   3
   2   3  10 14616.3 547.488   3
   2  -3  11 171.483 440.736  20
   2  -3  11 462.348 201.015   3
   2  -3  11 534.073 271.635   2
   2   3  11 323.923 253.860   2
   2   3  11 570.313 186.160   3
   2   3  11 328.970 285.754  19
   2  -3  11 617.334 300.587  19
   2   3  11 503.842 206.667  15
   2   3  11 603.071 193.776  14
  -2  -3 -11 736.522 266.777  13
   2   3  12 2285.50 293.141   2
   2  -3  12 2859.74 314.010   2
   2  -3  12 3116.94 453.135  24
   2  -3  12 3323.91 493.543  20
   2   3  12 2625.39 321.100  19
   2  -3  12 2801.81 346.541  19
   2   3  12 2520.84 239.244  15
  -2  -3 -12 2354.14 302.631  13
   2   3  12 2310.02 232.400  14
   2   3  12 2580.60 218.256   3
   2  -3  12 2411.45 230.910   3
   2  -3  13 561.880 456.351  24
   2   3  13 887.389 397.361  24
   2  -3  13 463.312 533.380  20
   2   3  13 655.708 315.025   7
   2  -3  13 208.467 334.240   7
   2  -3  13 787.584 343.902  19
   2   3  13 576.888 316.450  19
   2   3  13 788.879 230.557  14
   2  -3  13 396.287 317.776   2
   2   3  13 570.882 207.064   3
   2   3  13 612.978 293.646   2
   2  -3  13 411.583 217.755   3
   2   3  14-72.9850 416.197  24
   2  -3  14 398.486 485.950  24
   2  -3  14 195.757 565.162  20
   2  -3  14 126.312 360.599   7
   2   3  14 295.332 332.974   7
   2   3  14-124.843 335.243  19
   2  -3  14 439.725 358.436  19
   2   3  14 133.219 249.391  14
   2  -3  14-238.863 233.199   3
   2   3  14 39.3340 219.755   3
   2   3  14 84.6256 322.006   2
   2  -3  14-114.133 345.892   2
   2  -3  15 9774.26 717.250  20
   2  -3  15 7424.77 586.150  24
   2   3  15 8445.43 531.903  24
   2   3  15 7793.18 463.796   7
   2  -3  15 7886.04 481.026   7
   2   3  15 8281.92 404.110  14
   2  -3  15 8108.84 385.282   3
   2   3  15 7970.18 376.188   3
   2  -3  15 8120.68 477.040   2
   2   3  15 7254.16 451.198   2
   2   3  16 1102.45 437.511  22
   2  -3  16 2178.25 687.966  20
   2  -3  16 687.051 492.784  24
   2   3  16 477.747 436.130  24
   2   3  16 766.856 355.202   7
   2  -3  16 911.672 379.719   7
   2   3  16 995.037 281.488  14
   2   3  16 1346.58 243.254   3
   2  -3  16 1176.72 253.252   3
   2   3  17 236.280 420.068  22
   2  -3  17 292.523 822.157  20
   2   3  17 47.7877 432.312  24
   2  -3  17 470.911 484.331  24
   2  -3  17 200.338 367.306   7
   2   3  17 25.0510 344.287   7
   2   3  17-71.5676 272.601  14
   2   3  17-60.9574 233.138   3
   2  -3  17 436.390 242.561   3
   2  -3  18 792.063 458.548  24
   2   3  18 1065.23 418.186  24
   2   3  18 218.311 393.329  22
   2   3  18 670.604 217.823   3
   2  -3  18 761.347 228.460   3
   2   3  19 3275.35 380.846  22
   2  -3  19 2057.17 432.271  24
   2  -3  19 2528.48 351.753   5
   2   3  19 2932.57 338.443   5
   2   3  19 2789.33 228.368   3
   2  -3  19 2351.23 238.659   3
   2   3  20 1283.99 327.386  22
   2  -3  20 1167.06 378.541  24
   2   3  20 1173.15 290.083   5
   2  -3  20 1564.26 296.172   5
   2   3  20 963.636 191.837   3
   2  -3  20 1280.94 210.463   3
   2   3  21-103.679 273.980  22
   2  -3  21 176.926 319.901  24
   2   3  21 146.132 241.468   5
   2  -3  21 323.411 242.602   5
   2   3  21 164.905 172.235   3
   2  -3  21 284.517 190.457   3
   2   3  22 128.574 217.054  22
   2  -3  22 156.812 279.512  24
   2  -3  22 345.880 193.324   5
   2   3  22 206.161 196.801   5
   2  -3  22 258.866 168.808   3
   2   3  22 213.868 146.728   3
   2   3  23 93.6321 156.169   6
  -2   4  24-8.91752 135.558   6
  -2   4  23 399.925 193.615   6
  -2  -4  23 61.9935 207.760   6
  -2  -4  22 87.4056 368.324  24
  -2   4  22 304.212 260.680  22
  -2  -4  22 245.972 229.256   5
  -2   4  22 299.233 218.829   5
  -2   4  22-11.2467 238.909   6
  -2  -4  22 26.7231 162.622   3
  -2   4  22-130.069 151.830   3
  -2   4  21 607.514 313.292  22
  -2   4  21 471.381 181.309   3
  -2  -4  21 442.395 190.439   3
  -2   4  21 520.335 259.006   5
  -2  -4  21 791.981 279.545   5
  -2  -4  21 1152.77 395.258  24
  -2  -4  20 600.392 319.560   5
  -2   4  20 1118.63 299.783   5
  -2   4  20 735.971 202.034   3
  -2  -4  20 522.497 213.686   3
  -2   4  19 975.463 279.755  18
  -2  -4  19 1140.38 233.112   3
  -2   4  19 1069.95 219.800   3
  -2  -4  19 594.434 461.876  24
  -2   4  19 549.006 375.541  22
  -2   4  18 8892.69 442.981  18
  -2  -4  18 9994.20 890.400  20
  -2   4  18 8444.81 516.914  22
  -2  -4  18 9127.54 586.826  24
  -2   4  18 8420.67 401.606   3
  -2  -4  18 8786.04 410.293   3
  -2  -4  18 9534.90 496.546   5
  -2   4  18 9303.98 472.008   5
  -2   4  17 3680.75 360.548  18
  -2  -4  17 4417.52 723.524  20
  -2   4  17 3298.41 429.708  22
  -2  -4  17 4664.14 405.780   5
  -2  -4  17 4300.69 301.674   3
  -2   4  17 4219.06 381.511   5
  -2   4  17 4129.53 295.112   3
  -2  -4  17 3905.54 522.161  24
  -2  -4  16 4430.52 679.439  20
  -2   4  16 3571.37 292.010  15
  -2   4  16 3891.80 294.286   3
  -2  -4  16 3071.20 402.083   5
  -2   4  16 4011.25 378.719   5
  -2  -4  16 3725.34 303.303   3
  -2   4  16 3986.99 491.589  24
  -2   4  16 3834.39 440.767  22
  -2  -4  16 3513.74 526.464  24
  -2  -4  15 4994.73 634.215  20
  -2   4  15 4785.83 441.938  22
  -2   4  15 4320.83 477.140  24
  -2  -4  15 5098.02 520.180  24
  -2   4  15 4518.58 308.404  15
   2  -4 -15 4767.66 415.325  13
  -2  -4  15 4982.93 318.677   3
  -2  -4  15 4940.25 406.983   5
  -2   4  15 4900.42 311.013   3
  -2   4  15 5524.72 389.290   5
  -2   4  14 2452.03 400.089  22
  -2  -4  14 1503.73 556.957  20
  -2  -4  14 1466.41 464.416  24
  -2   4  14 1886.34 421.519  24
  -2   4  14 1849.23 251.007   3
  -2   4  14 2035.40 253.719  15
   2  -4 -14 2712.15 350.024  13
  -2  -4  14 2075.84 260.959   3
  -2  -4  13 606.345 230.142   3
  -2   4  13 348.255 221.536   3
  -2  -4  13 90.6983 421.870  24
  -2   4  13 157.092 225.535  15
   2  -4 -13 14.8553 304.642  13
  -2   4  13 149.373 202.595  14
  -2  -4  13 212.602 485.157  20
  -2   4  13 651.332 362.375  22
   2  -4 -12-95.1767 288.610  13
  -2   4  12 215.283 222.421  15
  -2   4  12 177.974 186.257  14
  -2   4  12 250.275 226.050   1
  -2   4  12 364.997 205.444   3
  -2  -4  12 300.998 217.471   3
  -2  -4  12 529.605 236.256   1
  -2  -4  12 355.725 438.529  20
  -2   4  11 3609.68 251.329   3
  -2  -4  11 3463.91 261.265   3
  -2   4  11 3973.31 221.082  14
  -2   4  11 2876.61 271.096  15
   2  -4 -11 3602.98 320.965  13
  -2   4  11 3759.82 272.070   1
  -2  -4  11 3706.97 284.336   1
  -2  -4  11 2597.23 441.040  20
  -2   4  10 26921.9 946.315  15
  -2   4  10 28191.0 927.724  14
   2  -4 -10 26716.5 964.928  13
  -2  -4  10 25775.1 943.843   3
  -2   4  10 26983.3 942.344   3
  -2   4   9 11992.5 465.787   1
  -2  -4   9 11280.0 469.449   1
  -2   4   9 10687.6 467.310  15
   2  -4  -9 10197.6 488.606  13
  -2   4   8 1707.78 266.053   1
  -2  -4   8 1338.82 281.571   1
  -2   4   7 29788.6 1021.64  10
  -2  -4   7 31722.7 1049.46   1
  -2   4   7 31693.2 1047.14   1
  -2   4   6 1696.51 123.552  10
  -2  -4   6 1545.76 200.661   1
  -2   4   6 1756.05 196.848   1
  -2   4   5 16127.9 578.874  10
  -2   4   5 16770.0 592.936   1
  -2  -4   4 82943.0 2724.50   9
  -2   4   4 81393.6 2719.44  10
  -2  -4   4 80930.0 2722.15   1
  -2   4   4 82919.7 2722.02   1
  -2   4   3 50705.8 1700.12  10
  -2  -4   3 50708.5 1704.19   9
  -2   4   3 51162.9 1700.27   1
  -2  -4   3 51643.9 1701.38   1
  -2  -4   2 75373.6 2538.40   9
  -2   4   2 78785.7 2536.58  10
  -2   4   2 76407.5 2532.86   1
  -2  -4   2 75381.7 2532.72   1
  -2   4   1 38591.6 1243.09  10
  -2  -4   1 38931.7 1243.92   9
  -2   4   1 36614.3 1235.58   1
  -2  -4   1 36091.8 1235.38   1
   2  -4   0 22322.0 794.365   9
  -2   4   0 23454.8 802.096  10
  -2   4  -1 70596.7 2372.84  10
   2  -4   1 71486.1 2367.99   9
   2  -4   1 70988.0 2366.28   2
   2   4   1 71904.1 2365.95   2
  -2   4  -2 126204. 4164.14  10
   2  -4   2 126045. 4159.71   9
   2   4   2 125306. 4158.94   2
   2  -4   2 124869. 4159.42   2
  -2   4  -3 11478.3 444.443  10
   2  -4   3 12716.1 436.259   2
   2   4   3 12442.2 433.651   2
   2   4   4 14715.9 489.420  10
  -2   4  -4 13610.9 512.190  10
   2  -4   4 14323.4 512.061   2
   2   4   4 14390.8 507.320   2
  -2   4  -5 716.894 175.299  10
   2  -4   5 837.653 198.125   2
   2   4   5 1071.29 184.104   2
   2  -4   6 12270.2 504.515   2
   2   4   6 12857.8 496.951   2
  -2   4  -6 13281.5 483.899  10
   2   4   7 70559.8 2283.20  15
   2  -4   7 65723.3 2289.38   2
   2   4   7 63482.2 2285.90   2
  -2   4  -7 71413.2 2279.13  10
   2   4   8 4241.25 249.106   3
   2  -4   8 4482.32 262.165   3
   2   4   8 4645.13 286.755  15
  -2  -4  -8 5182.53 347.879  13
   2   4   8 4605.56 248.062  14
   2  -4   8 4499.17 322.679   2
   2   4   8 4380.96 310.865   2
  -2   4  -8 4357.88 260.161  10
  -2   4  -9 4406.00 241.111  10
   2   4   9 3954.52 248.032  14
   2   4   9 3988.57 278.283  15
  -2  -4  -9 4617.95 336.099  13
   2   4   9 4309.24 245.131   3
   2   4  10 24039.5 857.847   3
   2  -4  10 25292.6 863.127   3
   2   4  10 23744.5 889.992  19
   2  -4  10 24704.5 898.283  19
   2  -4  10 24056.7 948.681  20
   2   4  10 24784.9 866.540  15
  -2  -4 -10 23993.5 893.507  13
   2   4  10 25150.9 859.462  14
   2   4  10 25179.3 880.848   2
   2  -4  10 25831.5 889.508   2
   2  -4  11 5058.79 275.025   3
   2   4  11 5178.04 261.616   3
   2  -4  11 5156.42 468.209  20
   2   4  11 4642.98 340.564  19
   2  -4  11 4863.00 359.165  19
  -2  -4 -11 4453.84 340.385  13
   2   4  11 4915.19 266.634  14
   2   4  11 4873.18 278.891  15
   2   4  11 5533.44 324.100   2
   2  -4  11 5629.22 339.158   2
   2   4  12 5757.29 351.450   2
   2  -4  12 5871.11 372.207   2
   2  -4  12 6004.79 507.188  24
   2  -4  12 6598.92 524.543  20
   2  -4  12 6043.72 384.122   7
   2   4  12 5415.68 365.906   7
   2  -4  12 6415.09 394.501  19
   2   4  12 5693.00 367.325  19
   2   4  12 6024.99 311.267  15
   2   4  12 6515.19 303.308  14
  -2  -4 -12 5681.39 369.550  13
   2  -4  12 6057.44 303.215   3
   2   4  12 5545.23 293.075   3
   2  -4  13 715.436 327.849   2
   2  -4  13 112.439 218.703   3
   2   4  13 261.076 209.367   3
   2   4  13 473.827 305.224   2
   2  -4  13-50.2720 479.923  24
   2  -4  13 965.507 520.429  20
   2  -4  13 203.731 332.342   7
   2   4  13 321.829 308.258   7
   2   4  13 429.342 311.409  19
   2  -4  13 144.288 343.140  19
   2   4  13 304.198 231.499  15
   2   4  13 152.681 226.218  14
  -2  -4 -13 561.876 329.193  13
   2  -4  14 5761.67 616.357  20
   2  -4  14 5510.72 544.473  24
   2  -4  14 5029.69 415.808   7
   2   4  14 4884.27 383.697   7
  -2  -4 -14 4502.32 404.022  13
   2   4  14 5776.45 322.269  14
   2  -4  14 5114.98 402.148   2
   2   4  14 5765.64 379.789   2
   2  -4  14 5190.67 309.431   3
   2   4  14 5047.17 298.036   3
   2  -4  15 35898.9 1303.78  24
   2  -4  15 35831.3 1254.97   7
   2   4  15 32480.2 1237.12   7
   2   4  15 35162.4 1211.19  14
   2   4  15 33863.5 1201.68   3
   2  -4  15 33624.8 1205.86   3
   2   4  16 9305.47 489.947   7
   2  -4  16 9395.77 513.365   7
   2   4  16 9233.28 555.241  22
   2  -4  16 9331.55 612.093  24
   2   4  17 1209.20 229.272   3
   2  -4  17 948.588 241.630   3
   2  -4  17 1908.09 707.191  20
   2   4  17 1007.99 410.857  22
   2   4  17 942.010 273.919  14
   2  -4  17 489.432 476.644  24
   2   4  18 6954.28 456.585  22
   2  -4  18 6536.54 514.434  24
   2   4  18 6122.26 315.082   3
   2  -4  18 6077.39 324.422   3
   2  -4  18 6828.68 434.116   5
   2   4  18 7122.92 411.338   5
   2   4  18 5635.44 349.746  14
   2  -4  19 825.898 317.570   5
   2   4  19 744.983 303.404   5
   2   4  19 973.917 198.416   3
   2  -4  19 998.525 213.287   3
   2   4  20 888.034 316.066  22
   2  -4  20 1566.75 366.251  24
   2   4  20 1047.89 275.404   5
   2  -4  20 1203.76 285.258   5
   2   4  20 1298.45 189.574   3
   2  -4  20 1339.93 211.122   3
   2   4  21 168.707 257.969  22
   2  -4  21-375.347 308.621  24
   2   4  21-64.4702 228.511   5
   2  -4  21-502.153 230.275   5
   2  -4  21 166.407 190.192   3
   2   4  21 7.09498 158.167   3
   2   4  22 446.383 177.717   5
   2   4  22 120.708 205.318  22
   2  -4  22 291.363 262.862  24
   2   4  23 394.207 142.337  22
  -2   5  23-14.6030 167.056   6
   2  -5 -23 905.323 516.520  21
  -2   5  22 209.196 244.018  22
  -2   5  22 209.458 215.154   6
  -2  -5  22-102.795 237.160   6
  -2   5  22-204.977 145.368   3
  -2   5  21 98.9293 290.873  22
  -2  -5  21 66.9289 177.391   3
  -2   5  21 150.427 163.700   3
  -2   5  21-40.4685 238.137   5
  -2  -5  21 333.535 252.773   5
  -2  -5  21 119.372 375.742  24
  -2  -5  20 12.0243 299.724   5
  -2   5  20 170.081 271.519   5
  -2   5  20 80.6792 187.837   3
  -2  -5  20 555.259 199.397   3
  -2  -5  19 1201.90 855.450  20
  -2   5  19 189.666 366.114  22
  -2   5  19 260.259 205.997   3
  -2  -5  19 655.792 217.860   3
  -2   5  19 18.3874 280.350  18
  -2  -5  19-245.239 458.576  24
  -2   5  19 265.951 297.201   5
  -2  -5  19 690.693 327.095   5
  -2  -5  18 28.8540 721.115  20
  -2   5  18 920.744 388.739  22
  -2  -5  18 474.628 237.852   3
  -2   5  18 674.459 227.916   3
  -2  -5  18 1108.31 484.522  24
  -2  -5  18 1133.63 351.177   5
  -2   5  17 1134.73 329.541  18
  -2  -5  17 1738.65 501.723  24
  -2  -5  17 1144.89 356.735   5
  -2   5  17 1301.27 337.386   5
  -2   5  17 1838.25 397.890  22
  -2  -5  17 1129.90 656.642  20
  -2  -5  16 8200.03 600.752  24
  -2   5  16 7778.78 501.963  22
  -2   5  16 8152.42 388.049  15
   2  -5 -16 7981.82 497.894  13
  -2  -5  16 8232.12 462.881   5
  -2  -5  16 7156.99 385.220   3
  -2   5  16 8120.29 448.555   5
  -2   5  16 7380.91 378.245   3
  -2  -5  16 8952.11 715.464  20
  -2   5  15 11523.6 571.419  22
  -2  -5  15 12339.1 652.157  24
  -2   5  15 11593.7 475.927  15
   2  -5 -15 11094.0 555.823  13
  -2  -5  15 10434.7 535.817   5
  -2  -5  15 10997.5 474.103   3
  -2   5  15 11178.0 518.667   5
  -2   5  15 10742.5 469.644   3
  -2  -5  15 13167.2 745.416  20
  -2  -5  14 7420.83 533.264  24
  -2   5  14 7085.91 462.944  22
  -2   5  14 7010.84 382.940  23
  -2  -5  14 6183.88 613.612  20
  -2   5  14 7077.24 353.755  15
   2  -5 -14 6796.97 432.923  13
  -2   5  14 6822.60 401.938   5
  -2  -5  14 5902.17 408.243   5
  -2  -5  14 6300.84 348.419   3
  -2   5  14 6579.05 344.982   3
  -2   5  13 1655.23 232.186   3
  -2  -5  13 1429.79 232.074   3
   2  -5 -13 1419.91 317.820  13
  -2   5  13 1409.26 247.379  15
  -2   5  13 1659.48 211.491  14
  -2  -5  13 878.347 447.650  24
  -2   5  13 1951.58 366.753  22
   2  -5 -12 5336.30 354.332  13
  -2   5  12 5452.34 266.894  14
  -2   5  12 5573.71 305.622  15
  -2  -5  12 5296.36 478.909  20
  -2  -5  12 4878.59 289.056   3
  -2   5  12 4688.43 283.142   3
  -2  -5  11 1294.42 406.700  20
  -2  -5  11 1988.53 221.499   3
  -2   5  11 1790.49 213.714   3
  -2  -5  11 2129.81 238.003   1
  -2   5  11 1802.40 234.981   1
  -2   5  11 1493.43 188.725  14
   2  -5 -11 1630.73 290.476  13
  -2   5  11 1558.06 239.571  15
  -2  -5  10 44168.7 1513.57   3
  -2   5  10 45294.5 1513.72   3
  -2   5  10 44832.8 1517.60  15
  -2   5  10 45785.5 1502.13  14
   2  -5 -10 41531.9 1529.25  13
  -2   5   9 17469.0 637.907   3
  -2  -5   9 16615.3 639.522   3
  -2   5   9 16869.7 621.048  14
   2  -5  -9 17402.3 673.396  13
  -2   5   9 17498.3 660.348  15
  -2   5   9 18998.3 646.416   1
  -2  -5   9 18842.9 648.103   1
   2  -5  -8 31695.6 1110.37  13
  -2   5   8 31987.6 1099.40  15
  -2   5   8 31309.6 1085.79   1
  -2  -5   8 31270.7 1088.34   1
  -2   5   7 7960.33 311.779  10
  -2  -5   7 8702.26 380.879   1
  -2   5   7 9194.73 374.893   1
  -2   5   6 11045.4 406.879   1
  -2  -5   6 10941.7 412.642   1
  -2   5   5 26512.4 906.293   1
  -2  -5   5 27612.3 908.423   1
  -2   5   5 26114.9 899.514  10
  -2  -5   4 70768.5 2300.06   1
  -2   5   4 70804.2 2299.27   1
  -2   5   4 67912.5 2299.66  10
  -2  -5   4 66143.8 2305.13   9
  -2  -5   3 3859.01 181.372   1
  -2   5   3 3482.36 175.712   1
  -2   5   3 4075.63 190.398  10
  -2  -5   3 4040.41 200.235   9
  -2   5   2 101817. 3303.73   1
  -2  -5   2 98177.1 3303.19   1
  -2   5   2 100506. 3309.96  10
  -2  -5   2 97953.1 3311.36   9
  -2  -5   1 347171. 11471.0   1
  -2   5   1 340880. 11471.5   1
  -2   5   1 356779. 11478.9  10
   2  -5  -1 348981. 11478.1   9
  -2  -5   1 355041. 11480.1   9
  -2   5   0 16774.2 543.065   1
   2   5   0 16134.0 540.314   2
   2  -5   0 14486.9 539.392   2
  -2  -5   0 17422.8 541.358   1
   2  -5   0 15475.9 551.793   9
  -2  -5   0 17648.5 564.980   9
  -2   5   0 16098.1 562.111  10
   2  -5   1 729.535 96.8400   2
   2   5   1 876.282 98.7374   2
  -2   5  -1 535.022 159.833  10
   2  -5   1 688.907 126.416   9
   2  -5   2 5529.68 217.321   2
   2   5   2 5649.47 214.723   2
   2  -5   2 5097.24 222.242   9
  -2   5  -2 4798.34 249.795  10
   2   5   3 33026.9 1104.09   2
   2  -5   3 32136.1 1104.41   2
  -2   5  -3 31886.1 1113.30  10
   2   5   3 34022.9 1102.98  10
   2   5   4 16710.7 576.436   2
   2  -5   4 16677.2 578.117   2
   2   5   4 16321.0 561.171  10
  -2   5  -4 15675.8 585.936  10
   2   5   5 12367.2 448.243   2
   2  -5   5 12157.9 452.477   2
   2   5   5 11084.7 396.396  10
  -2   5  -5 11702.5 450.200  10
   2  -5   6 13985.7 550.557   2
   2   5   6 15532.8 545.876   2
  -2   5  -6 13712.3 549.424  10
   2   5   7 7846.21 382.312  15
   2   5   7 7052.79 344.562  14
  -2  -5  -7 9242.15 427.997  13
   2   5   7 8158.02 380.006   2
   2  -5   7 8475.56 389.382   2
  -2   5  -7 7917.84 369.503  10
  -2   5  -8 101192. 3469.79  10
   2   5   8 105318. 3467.84  14
  -2  -5  -8 106592. 3485.48  13
   2   5   8 103967. 3473.41  15
   2  -5   8 103916. 3467.98   3
   2   5   8 105037. 3466.42   3
   2  -5   9 2899.93 407.553  20
   2  -5   9 4001.43 504.263  21
   2  -5   9 4135.39 233.940   3
   2   5   9 4011.80 225.829   3
   2   5   9 3683.06 265.726  15
   2   5   9 3754.34 228.340  14
  -2  -5  -9 4027.07 328.459  13
   2   5   9 3717.58 288.824   2
   2  -5   9 3717.26 302.572   2
   2  -5  10 7961.78 504.578  20
   2   5  10 8412.17 349.462   3
   2  -5  10 7827.06 354.236   3
   2   5  10 8757.56 409.778  19
   2  -5  10 7999.91 414.965  19
   2   5  10 9025.71 373.164  15
  -2  -5 -10 9058.16 423.222  13
   2   5  10 8894.07 351.092  14
   2  -5  10 8544.23 405.947   2
   2   5  10 8316.30 391.856   2
   2  -5  11 7884.02 527.508  24
   2  -5  11 8000.74 508.024  20
   2  -5  11 7572.45 404.625  19
   2   5  11 7297.44 385.128  19
   2   5  11 7578.23 341.379  15
   2   5  11 7541.43 323.905  14
  -2  -5 -11 7402.19 402.724  13
   2  -5  11 6515.02 382.721   2
   2  -5  11 6820.02 325.591   3
   2   5  11 7420.17 372.537   2
   2   5  11 6919.96 320.557   3
   2   5  12 45.2431 197.520   3
   2  -5  12 83.1129 206.212   3
   2  -5  12 155.903 300.355   2
   2   5  12 273.958 287.157   2
   2  -5  12-187.352 473.056  24
   2  -5  12 262.510 464.808  20
   2   5  12 3.76241 292.079   7
   2  -5  12 40.5276 310.244   7
   2   5  12 226.685 288.877  19
   2  -5  12 223.663 313.615  19
   2   5  12-177.627 233.039  15
   2   5  12-8.09518 206.925  14
  -2  -5 -12 42.3161 317.940  13
   2  -5  13 554.523 224.294   3
   2   5  13 1102.04 216.686   3
   2  -5  13 674.196 322.497   2
   2   5  13 1151.08 306.731   2
   2  -5  13 1186.09 522.468  20
   2  -5  13 1302.97 504.006  24
   2  -5  13 1206.61 334.529   7
   2   5  13 709.260 309.377   7
   2   5  13 498.013 248.440  15
   2   5  13 1134.41 228.334  14
  -2  -5 -13 844.707 344.398  13
   2  -5  14 25857.1 1069.58  24
   2  -5  14 26972.3 1000.75   7
   2   5  14 25192.0 985.154   7
   2  -5  14 29702.7 1120.73  20
  -2  -5 -14 26188.3 1002.38  13
   2   5  14 27229.9 955.423  14
   2  -5  14 27197.2 953.173   3
   2   5  14 27649.3 950.131   3
   2  -5  15 5424.92 571.903  24
   2  -5  15 6038.56 431.400   7
   2   5  15 6233.96 403.792   7
   2   5  15 5952.76 344.442  14
   2  -5  15 6440.50 650.507  20
   2  -5  15 5274.38 326.561   3
   2   5  15 5871.25 321.922   3
   2   5  16 2047.17 421.922  22
   2  -5  16 2678.03 622.602  20
   2  -5  16 1569.39 510.133  24
   2   5  17 1943.59 403.651  22
   2  -5  17 1583.85 486.085  24
   2   5  17 1179.65 263.866  14
   2   5  17 1458.46 224.992   3
   2  -5  17 1858.66 240.512   3
   2   5  18 1303.65 210.487   3
   2  -5  18 1393.39 229.650   3
   2   5  18 1483.62 379.993  22
   2  -5  18 1665.24 742.009  20
   2  -5  18 1655.38 450.967  24
   2   5  18 2050.54 278.607  18
   2   5  18 1972.66 255.904  14
   2  -5  18 1970.54 342.733   5
   2   5  18 1678.61 319.335   5
   2   5  19 1631.32 200.552   3
   2  -5  19 1471.56 225.748   3
   2  -5  19 2141.63 309.281   5
   2   5  19 2017.40 299.862   5
   2   5  20 3628.60 228.870   3
   2  -5  20 3783.06 258.200   3
   2   5  20 4546.75 297.747   5
   2  -5  20 4741.17 307.289   5
   2   5  20 4523.53 343.989  22
   2  -5  20 4688.76 389.125  24
   2   5  21-268.975 248.177  22
   2   5  21 134.970 136.510   3
   2   5  21 168.825 205.786   5
   2  -5  21 175.436 289.357  24
   2   5  22 49.6496 169.323   6
   2   5  22 308.726 193.498  22
   2  -5  22 40.5897 247.597  24
   2  -6 -23 409.693 445.076  21
  -2   6  22 54.4092 182.270   6
  -2   6  22 79.5384 226.357  22
  -2   6  21 329.208 272.717  22
  -2  -6  21 135.054 360.226  24
  -2   6  21 331.193 148.160   3
  -2   6  21-480.754 233.296   6
  -2   6  20 770.253 324.769  22
  -2  -6  20 529.662 945.991  20
  -2  -6  20 1358.10 410.179  24
  -2   6  20 760.568 246.924  18
  -2   6  20 604.844 176.885   3
  -2  -6  20 815.762 266.256   5
  -2   6  20 810.556 245.877   5
  -2  -6  19 1949.83 757.070  20
  -2   6  19 1858.37 361.355  22
  -2  -6  19 1188.33 454.499  24
  -2  -6  19 1049.54 211.873   3
  -2   6  19 894.670 204.136   3
  -2   6  19 1595.21 286.825   5
  -2  -6  19 1723.87 304.380   5
  -2   6  19 1492.25 286.260  18
  -2  -6  18 3624.55 261.220   3
  -2   6  18 3146.09 252.983   3
  -2  -6  18 3158.06 500.718  24
  -2   6  18 3938.07 400.876  22
  -2   6  17-123.018 383.510  22
  -2  -6  17 72.4121 623.783  20
  -2  -6  17 363.113 494.469  24
  -2   6  17 222.097 324.460  18
  -2  -6  17-42.3470 330.522   5
  -2   6  17 173.980 308.426   5
  -2  -6  17-42.9786 228.702   3
  -2  -6  16 7989.57 694.989  20
  -2   6  16 7733.22 387.402  15
   2  -6 -16 7730.52 493.313  13
  -2   6  16 7608.55 372.917   3
  -2   6  16 8482.97 435.351   5
  -2  -6  16 7865.56 444.176   5
  -2  -6  16 7289.38 374.972   3
  -2   6  16 7948.56 492.297  22
  -2  -6  16 8164.74 591.759  24
  -2  -6  15 7178.01 655.469  20
   2  -6 -15 5933.43 438.434  13
  -2   6  15 6355.78 348.405  15
  -2   6  15 5889.27 391.204   5
  -2  -6  15 4989.24 324.140   3
  -2  -6  15 5569.04 407.366   5
  -2   6  15 4947.59 324.763   3
  -2   6  15 6335.86 454.643  22
  -2   6  15 6053.96 382.920  23
  -2  -6  15 6776.61 564.956  24
  -2  -6  14 13637.0 738.440  20
  -2   6  14 14146.6 541.990  15
   2  -6 -14 12471.4 594.411  13
  -2   6  14 13046.5 529.602   3
  -2   6  14 13914.5 570.394   5
  -2  -6  14 12323.5 574.516   5
  -2  -6  14 12502.6 528.293   3
  -2   6  14 14963.5 569.199  23
  -2   6  14 14322.7 616.852  22
  -2  -6  14 14676.0 689.894  24
  -2  -6  13 10802.7 629.454  20
  -2  -6  13 11012.3 601.679  24
  -2   6  13 10591.5 531.358  22
  -2   6  13 10908.9 427.419  14
   2  -6 -13 9974.35 501.259  13
  -2   6  13 10745.1 454.460  15
  -2  -6  13 10469.4 438.530   3
  -2   6  13 10721.2 480.050   5
  -2  -6  13 10466.7 484.529   5
  -2   6  13 10453.7 439.394   3
  -2   6  12 408.971 210.680   3
  -2  -6  12 46.4574 212.730   3
  -2  -6  12 224.997 433.520  24
  -2   6  12 808.462 343.768  22
  -2  -6  12-89.5164 436.978  20
   2  -6 -12 180.339 293.128  13
  -2   6  12 577.536 250.813  15
  -2   6  12 239.211 189.855  14
  -2   6  12 572.548 279.520   5
  -2  -6  12 258.728 278.998   5
   2   6 -12 231.423 235.580  10
  -2  -6  11 22685.8 875.413   3
  -2   6  11 23906.5 875.780   3
  -2  -6  11 23949.1 891.657   5
  -2  -6  11 23190.5 967.694  20
  -2   6  11 27021.6 890.885  15
  -2   6  11 27046.7 867.287  14
   2  -6 -11 26893.9 909.688  13
  -2  -6  10 18972.4 730.350   3
  -2   6  10 20700.4 732.559   3
  -2   6  10 21652.0 749.751  15
  -2   6  10 21598.3 721.060  14
   2  -6 -10 21472.2 771.645  13
  -2  -6  10 18843.6 817.899  20
  -2   6   9 35040.3 1157.26  15
  -2   6   9 33922.0 1140.69   3
  -2  -6   9 30630.3 1137.88   3
   2  -6  -9 33210.6 1168.89  13
  -2   6   9 33932.8 1132.17  14
  -2   6   9 34847.6 1141.95   1
  -2  -6   9 32684.9 1141.45   1
  -2   6   8 770.719 282.053  15
  -2   6   8 957.653 181.509  14
   2  -6  -8 685.182 295.358  13
  -2   6   8 844.308 222.775   1
  -2  -6   8 693.397 220.523   1
  -2   6   7 9299.83 349.577  10
  -2   6   7 9616.28 440.504  15
   2  -6  -7 10284.3 454.675  13
  -2   6   7 9664.99 389.896   1
  -2  -6   7 8938.41 389.131   1
  -2   6   6 1740.55 317.270  15
  -2   6   6 1688.02 223.300   1
  -2  -6   6 2451.97 224.960   1
  -2   6   6 1826.52 182.901  10
  -2  -6   5 2957.68 208.541   1
  -2   6   5 3113.10 213.531   1
  -2   6   5 2675.31 193.548  10
  -2  -6   4 1853.94 162.538   1
  -2   6   4 1669.27 165.730   1
  -2  -6   4 2439.66 209.374   9
  -2   6   4 2170.50 183.464  10
  -2   6   3 32585.8 1058.80   1
  -2  -6   3 30728.4 1057.03   1
  -2  -6   3 31728.5 1075.23   9
  -2   6   3 32260.8 1070.59  10
  -2   6   2 42556.0 1244.46  10
  -2  -6   2 43058.3 1247.98   9
  -2   6   1 2622.48 185.671  10
  -2  -6   1 2738.46 187.668   9
   2  -6  -1 2411.39 180.184   9
  -2  -6   0 4688.27 242.010   9
   2  -6   0 4011.46 207.118   9
  -2   6   0 4019.28 229.112  10
   2  -6   1 7737.46 262.879   2
   2   6   1 8055.61 265.513   2
  -2   6  -1 8709.11 322.294  10
  -2  -6  -1 9549.24 329.413   9
   2  -6   1 9107.95 300.595   9
   2  -6   2 1615.60 132.718   2
   2   6   2 1441.79 135.068   2
  -2   6  -2 1589.46 209.503  10
   2  -6   2 1684.07 170.200   9
   2  -6   3 35425.8 1146.79   2
   2   6   3 33370.6 1146.68   2
   2  -6   3 36352.1 1154.38   9
   2   6   3 32029.5 1149.49  10
  -2   6  -3 33468.9 1164.29  10
   2  -6   4 4673.34 246.989   2
   2   6   4 4351.20 245.828   2
   2   6   4 3809.74 219.951  10
  -2   6  -4 4222.11 293.182  10
   2   6   5 41954.9 1427.93  14
   2  -6   5 40764.4 1425.11   2
   2   6   5 43214.7 1425.34   2
  -2   6  -5 39614.5 1435.73  10
   2   6   6 130428. 4297.99   2
   2  -6   6 126265. 4297.93   2
  -2  -6  -6 134416. 4312.73  13
   2   6   6 129662. 4297.71  14
   2   6   6 127897. 4302.81  15
  -2  -6  -7 1969.41 312.743  13
   2   6   7 2187.12 243.909   2
   2  -6   7 1236.71 244.519   2
   2   6   7 1687.13 254.845  15
   2   6   7 1616.63 197.999  14
   2  -6   8 19371.1 800.186  20
   2   6   8 21031.4 724.591  15
  -2  -6  -8 22525.1 754.409  13
   2   6   8 21003.0 707.084  14
   2  -6   8 18341.4 700.090   3
   2   6   8 20021.9 699.067   3
  -2  -6  -9 1195.95 297.185  13
   2  -6   9 532.131 380.416  20
   2  -6   9 1416.95 481.335  21
  -2   6  -9 803.898 206.560  10
   2   6   9 822.469 179.100  14
   2   6   9 1207.22 236.221  15
   2  -6   9 902.405 248.769   2
   2   6   9 1058.06 173.619   3
   2  -6   9 902.913 173.057   3
   2   6   9 924.510 244.953   2
  -2  -6 -10 490.288 294.076  13
   2  -6  10 171.932 389.770  20
  -2   6 -10 593.046 205.010  10
   2  -6  10 310.996 268.982  19
   2   6  10 394.510 259.939  19
   2   6  10 613.758 184.342  14
   2   6  10 446.809 224.168  15
   2  -6  10 164.247 177.153   3
   2  -6  10 223.135 265.255   2
   2   6  10 436.262 177.427   3
   2   6  10 386.590 248.032   2
   2  -6  11-13.3828 281.446   2
   2  -6  11 196.618 191.850   3
   2   6  11 158.807 274.161   2
   2   6  11-25.7809 188.440   3
   2  -6  11 231.776 473.895  24
   2   6  11 100.985 345.029  25
   2  -6  11 242.330 419.589  20
   2   6  11 51.6467 275.581  19
   2  -6  11 35.8294 290.368  19
   2   6  11-189.516 226.742  15
   2   6  11-55.5025 192.391  14
  -2  -6 -11-338.933 316.710  13
   2  -6  12 9421.88 590.142  20
   2  -6  12 8139.47 441.455   2
   2   6  12 9622.84 431.693   2
   2  -6  12 8205.67 376.067   3
   2   6  12 8386.62 373.698   3
   2  -6  12 8769.71 445.957   7
   2   6  12 8040.04 429.422   7
   2   6  12 9057.02 397.588  15
   2   6  12 9096.32 378.582  14
  -2  -6 -12 9109.01 463.623  13
   2   6  12 8857.02 482.268  25
   2  -6  12 9799.72 598.402  24
   2  -6  13 317.111 521.181  24
   2   6  13 616.633 367.484  25
   2  -6  13 1557.68 518.264  20
   2  -6  13 132.517 219.239   3
   2   6  13-10.1991 213.371   3
   2  -6  13 6.33936 323.959   7
   2   6  13 385.527 302.391   7
   2   6  13 356.465 258.231  15
   2   6  13 251.472 227.054  14
  -2  -6 -13 96.5884 359.921  13
   2  -6  14 1320.89 531.449  24
   2  -6  14 844.298 558.035  20
   2   6  14 1262.10 229.656   3
   2  -6  14 1082.10 232.974   3
   2   6  14 1163.15 315.234   7
   2  -6  14 711.339 342.312   7
   2   6  14 959.089 269.054  15
   2   6  14 749.995 242.958  14
  -2  -6 -14 1137.75 381.248  13
   2  -6  15 3469.24 609.091  20
   2   6  15 4157.48 443.111  22
   2  -6  15 4293.47 547.594  24
   2  -6  15 3067.65 271.521   3
   2   6  15 3622.70 268.371   3
   2   6  15 3511.02 292.634  14
  -2  -6 -15 3361.69 423.290  13
   2  -6  16 2159.74 248.255   3
   2   6  16 2385.22 236.646   3
   2  -6  16 2649.47 606.195  20
   2   6  16 2558.46 415.473  22
   2   6  16 2632.48 269.228  14
   2  -6  16 2637.32 514.903  24
   2  -6  17 442.121 221.093   3
   2   6  17 230.742 201.381   3
   2   6  17 621.104 378.623  22
   2   6  17 675.647 246.649  14
   2  -6  17 376.291 472.334  24
   2   6  18 9754.03 491.660  22
   2  -6  18 10057.4 549.311  24
   2  -6  18 8065.41 382.716   3
   2   6  18 8120.38 367.437   3
   2  -6  18 10290.1 747.239  20
   2   6  18 8698.72 397.238  14
   2   6  18 9448.83 438.107   5
   2  -6  18 9663.91 448.996   5
   2  -6  19 7385.36 823.663  20
   2   6  19 7099.84 351.923   5
   2  -6  19 6485.09 458.583  24
   2   6  19 6996.90 403.714  22
   2   6  19 5402.04 280.055   3
   2   6  20 1285.46 283.503  22
   2   6  20 757.937 222.285   5
   2  -6  20 755.154 330.300  24
   2   6  20 507.923 146.269   3
   2   6  21 2218.60 247.334  22
   2  -6  21 2005.13 287.768  24
   2   6  21 2457.87 196.329   5
   2   6  22 2138.66 195.360  22
   2  -6  22 2253.37 245.639  24
  -2   7  22-122.241 206.981  22
   2  -7 -22 203.166 494.910  21
  -2  -7  21 224.500 342.684  24
  -2   7  21 117.220 248.768  22
   2  -7 -21 508.621 594.755  21
  -2  -7  20 13.1845 380.593  24
  -2   7  20 317.159 232.420  18
  -2  -7  20 449.524 835.178  20
  -2   7  20-41.3434 294.166  22
  -2   7  19 506.258 266.025  18
  -2  -7  19 656.421 675.076  20
  -2   7  18-43.1619 300.984  18
  -2   7  18-126.340 351.854  22
  -2  -7  18 408.471 612.196  20
  -2  -7  18-258.383 467.190  24
   2  -7 -18 122.075 384.426  13
  -2  -7  17 7354.94 676.296  20
   2  -7 -17 5827.15 458.984  13
  -2   7  17 6187.05 343.851  15
  -2  -7  17 6500.59 550.638  24
  -2   7  17 6480.77 447.385  22
  -2   7  17 6249.13 401.409  18
  -2  -7  16 422.697 500.820  24
  -2   7  16 20.0441 295.857  23
  -2   7  16-63.8989 382.028  22
  -2  -7  16-158.683 601.108  20
  -2  -7  15 37605.9 1436.58  20
  -2   7  15 37624.2 1314.22  23
  -2   7  15 37250.1 1336.60  22
  -2  -7  15 39467.1 1383.12  24
   2  -7 -15 35517.9 1331.95  13
  -2   7  15 37752.3 1300.04  15
  -2  -7  14 9411.70 670.576  20
   2  -7 -14 8622.30 500.696  13
  -2   7  14 10061.4 443.740  15
  -2   7  14 9706.26 526.414  22
  -2  -7  14 10007.6 625.897  24
  -2  -7  13 1510.75 489.556  24
   2   7 -13 1814.88 284.951  10
  -2   7  13 2916.69 388.377  22
  -2  -7  13 1914.85 511.536  20
  -2   7  13 2308.18 274.709  15
  -2   7  13 1778.38 225.822  14
   2  -7 -13 1920.06 337.557  13
  -2   7  12 483.960 355.345  22
  -2  -7  12 863.724 451.819  20
  -2   7  12 692.202 256.799  15
   2  -7 -12 672.025 316.460  13
  -2   7  12 706.017 195.513  14
  -2  -7  12 1287.18 448.274  24
   2   7 -12 413.590 268.559  10
  -2   7  11 5519.60 322.307  15
   2  -7 -11 5420.97 360.140  13
  -2   7  11 5813.99 269.399  14
  -2   7  11 5328.05 394.178  25
   2   7 -11 5224.20 327.578  10
  -2   7  10 13125.6 480.818  14
   2  -7 -10 13227.5 542.901  13
  -2   7  10 13506.0 520.874  15
  -2   7   9 946.520 180.279  14
  -2   7   9 1207.11 259.064  15
   2  -7  -9 1000.43 294.176  13
  -2  -7   9 1237.67 395.226  20
  -2   7   8 5243.93 259.768  14
   2  -7  -8 5354.33 350.402  13
  -2  -7   8 5584.90 360.903  11
  -2   7   8 5397.19 330.662  15
  -2   7   7 54473.7 1835.43  14
   2  -7  -7 55208.6 1861.44  13
  -2  -7   7 53695.7 1857.56  11
  -2   7   7 55906.7 1855.96  15
  -2   7   6 7098.30 329.513  14
  -2   7   6 7035.23 309.205  10
  -2   7   6 7563.47 400.040  15
   2  -7  -5 41110.4 1351.50  13
  -2   7   5 38327.6 1317.83  10
  -2  -7   5 39443.5 1332.28   9
  -2   7   5 38574.3 1350.15  15
  -2  -7   4 59228.9 1975.90   9
  -2   7   4 59483.0 1967.64  10
  -2   7   4 56882.1 1990.66  15
  -2   7   3 6714.91 310.227  10
  -2  -7   3 6948.08 329.489   9
  -2  -7   2 470.807 215.690   9
  -2   7   2 513.914 204.319  10
   2  -7  -2 261.146 217.466   9
  -2   7   1 39895.4 1390.76  10
  -2  -7   1 43479.3 1397.38   9
   2  -7  -1 40648.2 1392.71   9
  -2  -7   0 7373.03 333.226   9
   2  -7   0 6700.59 308.172   9
   2  -7   1 6369.44 302.718   9
  -2   7  -1 6194.83 319.981  10
   2   7   2 144705. 4943.43  10
   2  -7   2 154091. 4943.96   9
  -2   7  -2 148026. 4948.76  10
   2   7   3 2743.08 257.232  14
   2   7   3 2672.20 214.318  10
   2  -7   3 2746.83 227.208   9
  -2   7  -3 2446.35 269.628  10
   2   7   4 20674.9 707.796  14
  -2  -7  -4 21894.1 740.476  13
   2   7   4 20941.0 725.775  15
   2   7   5 5946.75 350.776  15
   2   7   5 5990.42 308.731  14
  -2   7  -6 980.311 245.302  10
   2   7   6 829.091 195.643  14
   2   7   6 770.494 252.454  15
  -2  -7  -6 776.575 299.781  13
  -2   7  -7 369.810 228.546  10
   2  -7   7 432.160 396.386  20
   2   7   7 414.635 181.165  14
   2   7   7 242.679 239.663  15
  -2  -7  -7 521.909 293.194  13
  -2  -7  -8 38285.4 1222.12  13
   2   7   8 34450.5 1199.46  15
   2   7   8 34924.5 1187.02  14
  -2   7  -8 33988.6 1196.65  10
   2  -7   8 34571.7 1286.61  21
   2  -7   8 33163.5 1249.63  20
   2   7   9 5687.67 303.569  15
   2   7   9 5208.94 266.203  14
  -2  -7  -9 6016.43 362.142  13
  -2   7  -9 4894.37 290.929  10
   2  -7   9 5128.44 516.226  21
   2  -7   9 5011.39 436.938  20
  -2   7 -10 3790.83 268.656  10
   2   7  10 4213.84 283.824  15
   2   7  10 3738.17 244.112  14
  -2  -7 -10 4709.59 353.239  13
   2   7  10 4814.27 388.881  25
   2  -7  10 4339.21 495.369  24
   2  -7  10 3466.39 443.292  20
   2  -7  10 4406.35 542.212  21
   2   7  11 1949.95 375.063  25
   2  -7  11 2612.71 509.498  24
   2   7  11 2247.94 256.982  15
   2   7  11 2309.79 219.866  14
  -2  -7 -11 2027.90 345.649  13
   2  -7  11 1955.44 449.480  20
   2   7  12 6559.26 353.110  15
   2   7  12 6549.88 322.089  14
  -2  -7 -12 6616.51 431.840  13
   2  -7  12 7000.65 579.875  24
   2   7  12 6647.54 458.751  25
   2  -7  12 5794.59 534.075  20
   2   7  13 2395.54 392.445  25
   2  -7  13 3036.63 547.333  24
   2   7  13 2067.53 247.928  14
   2   7  13 2450.26 285.683  15
  -2  -7 -13 2619.47 383.779  13
   2  -7  13 2286.58 525.705  20
   2  -7  14 704.135 538.380  24
   2   7  14 1765.04 278.826  15
   2   7  14 1270.87 250.793  14
  -2  -7 -14 1607.40 387.600  13
   2  -7  14 2111.98 556.599  20
   2   7  14 1553.97 409.434  22
   2  -7  15-84.3334 521.497  24
   2  -7  15 582.469 570.323  20
   2   7  15 116.490 393.810  22
   2   7  16 5012.31 315.069  14
  -2  -7 -16 5356.42 459.488  13
   2   7  16 5423.05 446.199  22
   2  -7  16 5692.75 540.941  24
   2  -7  16 6063.56 631.047  20
   2  -7  17 2522.79 470.331  24
   2   7  17 2202.50 250.166  14
   2  -7  17 1941.85 582.782  20
   2   7  17 1795.61 373.820  22
  -2  -7 -17 1987.19 425.699  13
   2  -7  18 1252.58 591.085  20
   2  -7  19 1638.75 374.262  24
   2   7  19 1583.36 313.347  22
   2  -7  19 1516.44 681.187  20
   2  -7  20 1454.98 311.425  24
   2   7  20 1497.68 262.327  22
   2  -7  21 320.736 252.479  24
   2   7  21 187.318 208.625  22
   2   7  22 294.689 150.078  22
   2  -8 -22-677.911 437.593  21
  -2  -8  21 126.301 329.429  24
  -2   8  21 402.323 226.288  22
   2  -8 -21-210.630 535.209  21
  -2  -8  20-52.7339 353.082  24
  -2   8  20-98.4603 268.765  22
  -2   8  20 205.774 215.750  18
   2  -8 -20 208.034 614.353  21
  -2  -8  20 926.180 732.782  20
  -2   8  19 2435.72 273.228  18
   2  -8 -19 1863.12 702.371  21
  -2  -8  19 1468.75 619.742  20
  -2   8  19 2211.13 324.087  22
  -2  -8  19 1732.46 411.376  24
   2  -8 -19 2601.56 377.788  13
   2  -8 -18 3103.66 390.829  13
  -2   8  18 3089.74 310.112  18
  -2   8  18 2566.67 355.744  22
  -2  -8  18 3166.12 594.434  20
  -2  -8  17 1683.09 478.233  24
  -2   8  17 1647.37 255.559  15
   2  -8 -17 1151.12 369.821  13
  -2   8  17 1616.06 363.766  22
  -2   8  16 2373.44 318.574  23
  -2  -8  16 2674.22 501.829  24
  -2   8  16 2454.67 278.263  15
   2  -8 -16 2483.70 379.098  13
  -2   8  16 2601.11 387.170  22
  -2  -8  16 2969.34 599.012  20
  -2   8  15 38596.6 1383.34  22
  -2   8  15 39372.8 1366.80  23
  -2  -8  15 39979.6 1421.92  24
  -2  -8  15 37215.1 1476.04  20
  -2  -8  14 116.158 506.866  24
  -2   8  14 384.389 390.630  22
  -2  -8  14-120.738 551.581  20
  -2   8  14 705.212 286.868  15
   2  -8 -14 262.835 354.213  13
  -2  -8  13 18382.2 906.688  20
  -2   8  13 21246.0 782.384  15
   2  -8 -13 20102.5 812.625  13
  -2   8  13 21097.5 753.963  14
  -2  -8  13 21341.7 887.359  24
  -2   8  13 21981.1 824.548  22
   2   8 -13 21614.5 797.206  10
  -2  -8  12 3273.04 497.205  20
  -2   8  12 3563.81 250.852  14
   2  -8 -12 4053.05 360.393  13
  -2   8  12 4337.96 317.523  15
  -2   8  12 4385.18 399.177  22
  -2  -8  12 4739.72 488.361  24
   2   8 -12 3799.82 325.460  10
  -2   8  11 11867.4 490.170  15
  -2   8  11 11407.3 446.248  14
   2  -8 -11 11521.8 520.823  13
  -2   8  11 11545.2 549.325  25
  -2   8  11 12022.7 542.782  22
  -2  -8  11 12644.3 604.008  24
   2   8 -11 11598.2 501.994  10
  -2  -8  10 1048.98 411.128  20
   2   8 -10 988.061 275.931  10
  -2   8  10 924.919 186.662  14
  -2   8  10 1176.92 269.655  15
   2  -8 -10 936.819 298.252  13
  -2   8  10 689.202 337.878  25
   2  -8  -9 1826.53 297.909  13
  -2   8   9 1622.76 272.327  15
  -2   8   9 2064.32 193.999  14
  -2  -8   9 2067.89 402.089  20
   2  -8  -8 646.654 291.330  13
  -2   8   8 796.104 265.952  15
  -2   8   8 551.224 177.297  14
  -2  -8   8 913.076 310.931  11
  -2  -8   8 781.978 404.046  20
   2  -8  -7 35.6282 488.296  21
  -2   8   7 218.720 267.555  15
  -2   8   7 110.408 182.413  14
   2  -8  -7 123.903 281.697  13
  -2  -8   7 399.984 314.310  11
  -2  -8   7 64.6936 407.593  20
  -2   8   6 2241.31 209.148  10
   2  -8  -6 3364.16 325.511  13
  -2   8   6 2908.05 230.025  14
  -2  -8   6 3064.34 338.648  11
  -2   8   6 2717.49 303.345  15
  -2   8   5-429.331 183.465  10
  -2   8   5-51.6721 295.625  15
   2  -8  -5-141.181 294.672  13
  -2  -8   5 351.025 336.350  11
  -2   8   4 60308.7 1991.44  15
  -2   8   4 56993.7 1968.36  10
   2  -8  -4 60809.5 1987.92  13
   2  -8  -3 13999.4 545.842   9
  -2   8   3 13995.7 527.242  10
  -2   8   3 15253.9 586.240  15
  -2   8   2 10522.4 428.698  10
   2  -8  -2 11448.7 445.226   9
  -2   8   2 10574.7 497.986  15
  -2   8   1 12740.9 503.091  10
   2  -8  -1 13468.1 498.702   9
  -2   8   1 13773.7 568.664  15
   2  -8   0 7732.74 348.062   9
   2  -8   1 5591.60 280.950   9
   2   8   1 4635.50 296.730  10
   2  -8   2 35759.7 1152.77   9
  -2  -8  -2 35732.4 1175.13  13
   2  -8   3 2271.68 222.648   9
  -2   8  -3 1927.10 255.757  10
   2   8   3 1660.09 207.319  10
  -2  -8  -3 2317.21 303.334  13
   2   8   3 1725.62 283.517  15
   2   8   4 3170.03 293.003  15
  -2   8  -4 3185.25 269.456  10
   2   8   4 3063.26 202.397  10
  -2  -8  -4 3539.02 310.956  13
   2   8   4 3077.88 245.352  14
  -2   8  -5 4998.53 289.679  10
   2  -8   5 4448.76 464.951  20
  -2  -8  -5 5014.73 334.134  13
   2   8   5 4146.84 260.708  14
   2   8   5 4115.44 304.434  15
  -2   8  -6 7118.71 359.049  10
   2  -8   6 7339.65 500.144  20
  -2  -8  -6 8431.33 401.318  13
   2   8   6 7621.00 330.494  14
   2   8   6 7616.91 366.709  15
  -2   8  -7 7701.26 361.104  10
  -2  -8  -7 8576.94 409.526  13
   2   8   7 7385.14 363.854  15
   2   8   7 7558.57 332.214  14
   2  -8   7 7812.24 495.195  20
   2  -8   7 7787.63 563.348  21
   2  -8   8 521.337 476.478  21
  -2   8  -8-71.9996 220.987  10
   2  -8   8 281.215 383.133  20
   2   8   8 112.732 230.946  15
   2   8   8 32.7842 184.651  14
  -2  -8  -8 483.830 294.996  13
  -2   8  -9 7027.25 360.100  10
   2  -8   9 7792.51 584.756  21
   2  -8   9 7307.17 499.433  20
  -2  -8  -9 8864.44 432.070  13
   2   8   9 7833.12 371.736  15
   2   8   9 7715.35 335.359  14
   2   8   9 8106.09 450.543  25
  -2   8 -10 25276.6 896.551  10
   2  -8  10 23706.2 1043.38  21
   2  -8  10 23928.7 983.003  20
  -2  -8 -10 27112.7 935.958  13
   2   8  10 25337.7 884.071  14
   2   8  10 25798.5 900.563  15
   2   8  10 24911.5 946.520  25
   2  -8  10 24151.0 1001.15  24
   2  -8  11 2295.65 525.475  24
   2   8  11 1955.12 391.512  25
  -2   8 -11 1844.90 260.478  10
   2   8  11 2294.99 274.623  15
   2   8  11 2107.70 224.795  14
  -2  -8 -11 2566.06 365.022  13
   2  -8  11 1421.60 456.026  20
   2  -8  12 1963.29 543.772  24
   2   8  12 1294.69 392.127  25
   2   8  12 1250.87 278.359  15
   2   8  12 1255.06 228.520  14
  -2  -8 -12 1280.91 369.438  13
   2  -8  12 1117.49 491.020  20
   2   8  13 4428.71 319.150  15
   2   8  13 3758.43 285.406  14
  -2  -8 -13 4789.57 419.653  13
   2   8  13 5101.78 424.831  25
   2   8  13 4083.29 438.148  22
   2  -8  13 4324.62 571.519  24
   2  -8  13 4159.89 546.176  20
   2  -8  14 982.662 534.133  24
   2   8  14 830.648 400.846  22
   2  -8  14 1881.46 540.364  20
   2  -8  15 1056.11 512.320  24
   2   8  15 323.039 229.050  14
  -2  -8 -15 544.958 385.404  13
   2   8  15 598.187 391.266  22
   2  -8  15 714.058 555.089  20
   2  -8  16 1049.21 483.859  24
   2   8  16 1334.64 236.776  14
  -2  -8 -16 1812.82 397.347  13
   2   8  16 1618.34 378.228  22
   2   8  17 2332.15 242.636  14
   2  -8  17 2127.92 557.636  20
  -2  -8 -17 3362.29 412.520  13
   2  -8  18 403.523 392.732  24
   2   8  18 123.138 315.604  22
   2  -8  18-173.971 532.802  20
   2  -8  19 712.124 339.384  24
   2   8  19 666.977 215.810  18
   2  -8  19 505.792 595.626  20
  -2  -8 -19 1381.58 672.515  21
   2   8  19 787.026 278.407  22
   2  -8  20-125.068 278.924  24
   2   8  20 79.0855 234.391  22
   2   8  21 2243.55 200.331  22
   2  -8  21 1913.23 242.328  24
  -2   9  21-50.7453 169.117  18
   2  -9 -21 207.438 463.477  21
  -2   9  20 1023.93 244.184  22
  -2   9  20 1186.32 209.981  18
  -2  -9  20 1520.24 669.782  20
  -2   9  19 357.286 236.979  18
  -2  -9  19 915.689 550.874  20
   2  -9 -19 648.588 616.215  21
  -2  -9  19 587.520 364.766  24
  -2   9  19 237.753 275.579  22
   2  -9 -19 149.562 328.273  13
  -2   9  18 1231.05 272.780  18
  -2  -9  18 401.523 535.796  20
  -2  -9  18 318.337 410.441  24
   2  -9 -18 995.440 346.604  13
  -2   9  17 170.155 269.581  23
  -2  -9  17-512.347 444.382  24
  -2   9  17-45.6592 296.975  18
  -2   9  17 247.901 230.900  15
   2  -9 -17 330.196 344.294  13
  -2  -9  17-373.584 558.017  20
   2  -9 -17 633.222 705.686  21
  -2   9  17 251.307 329.533  22
  -2   9  16 78.5891 296.190  23
  -2  -9  16-678.466 474.137  24
  -2   9  16 325.204 257.321  15
   2  -9 -16 142.703 346.563  13
  -2   9  16 474.022 352.980  22
  -2  -9  15 12.2806 477.751  24
  -2   9  15 626.109 312.713  23
  -2  -9  15-241.883 543.011  20
  -2   9  15 337.833 360.171  22
  -2  -9  14 3686.75 503.942  24
  -2  -9  14 4050.15 550.996  20
  -2   9  14 3295.56 396.002  22
  -2   9  14 3590.10 318.903  15
   2  -9 -14 3181.91 377.693  13
  -2   9  13 5688.14 372.227  15
   2  -9 -13 6017.03 426.958  13
  -2   9  13 6450.73 443.735  22
  -2  -9  13 7155.11 540.628  24
   2   9 -13 6387.81 404.976  10
   2  -9 -12 30603.2 1101.74  13
  -2   9  12 31693.4 1080.88  15
  -2   9  12 29311.5 1052.27  14
  -2   9  12 31810.0 1105.57  22
   2   9 -12 31636.2 1088.65  10
   2  -9 -11 12032.9 528.335  13
  -2   9  11 11158.2 449.663  14
  -2   9  11 12398.2 502.546  15
  -2   9  11 11633.0 543.726  22
   2   9 -11 11398.5 505.031  10
   2  -9 -10 5427.03 581.426  21
  -2  -9  10 3590.89 468.677  20
   2   9 -10 4816.20 343.066  10
  -2   9  10 4509.41 320.925  15
  -2   9  10 4307.91 254.011  14
   2  -9 -10 4746.11 356.668  13
  -2   9  10 4412.62 394.626  25
   2  -9  -9 984.930 523.010  21
   2   9  -9 2071.18 292.796  10
  -2  -9   9 1082.57 424.325  20
  -2   9   9 750.875 194.152  14
   2  -9  -9 901.518 304.510  13
  -2   9   9 900.425 277.133  15
  -2   9   9 753.542 341.896  25
  -2   9   8 7093.39 431.842  25
  -2  -9   8 6924.65 505.344  20
   2  -9  -8 7947.69 582.107  21
   2   9  -8 7674.19 388.999  10
  -2   9   8 6917.92 323.806  14
   2  -9  -8 7407.62 399.623  13
  -2  -9   8 8759.01 424.327  11
  -2   9   8 7162.64 378.952  15
   2  -9  -7 6490.44 546.500  21
   2  -9  -7 5877.59 363.638  13
  -2   9   7 5436.48 282.292  14
  -2  -9   7 5977.11 383.303  11
  -2   9   7 5840.44 341.738  15
   2  -9  -6 4600.66 519.483  21
  -2  -9   6 4002.29 453.769  20
  -2   9   6 4109.09 260.152  14
   2  -9  -6 4172.04 324.016  13
  -2  -9   6 5406.43 362.276  11
  -2   9   6 3868.74 318.231  15
  -2  -9   5 46736.0 1619.57   9
   2  -9  -5 48409.1 1635.04  13
  -2  -9   5 48588.9 1639.37  11
  -2   9   5 48206.3 1632.84  15
   2  -9  -4 12415.6 502.640  13
   2  -9  -4 11622.1 474.399   9
  -2  -9   4 11997.4 473.592   9
  -2   9   4 12338.1 507.890  15
   2  -9  -3 15442.3 591.816  13
  -2  -9   3 15006.1 575.264   9
  -2   9   3 16072.3 610.483  15
   2  -9  -2 19832.2 733.082  13
  -2  -9   2 20477.2 726.047   9
   2   9  -2 20506.6 734.752  10
  -2   9   2 19796.6 757.144  15
   2   9  -1 9269.59 399.412  10
  -2   9   1 8705.98 379.104  10
  -2   9   1 8255.09 453.436  15
  -2  -9   0 31872.0 1098.32  13
  -2  -9   0 33713.2 1091.96   9
  -2   9   0 30197.1 1082.83  10
  -2   9   0 30361.6 1114.02  15
  -2   9  -1 2799.82 249.555  10
  -2  -9  -1 3671.94 277.480   9
  -2  -9  -1 2975.45 292.495  13
  -2   9  -1 3241.42 353.051  15
   2   9   1 3506.54 289.390  15
  -2  -9  -2 565.830 259.609   9
  -2   9  -2 191.271 225.110  10
   2   9   2 107.764 259.377  15
  -2  -9  -2 474.767 265.450  13
  -2   9  -2 115.127 333.201  15
  -2   9  -3 11709.9 528.119  15
   2   9   3 11223.8 467.651  15
   2   9   3 10274.8 425.969  10
  -2  -9  -3 11997.9 471.964   9
  -2   9  -3 10791.5 450.959  10
  -2  -9  -3 11877.6 479.189  13
   2   9   3 11598.1 449.413  14
  -2   9  -4 35670.1 1249.65  15
   2   9   4 34706.2 1221.29  15
   2   9   4 35623.0 1212.18  14
  -2  -9  -4 36489.4 1233.00  13
  -2  -9  -4 36553.7 1224.57   9
  -2   9  -4 34050.8 1216.39  10
  -2   9  -5 3534.07 372.477  15
  -2  -9  -5 4043.65 320.166  13
   2   9   5 3622.39 284.987  15
   2   9   5 3582.17 245.178  14
   2  -9   5 3200.67 490.564  21
   2  -9   5 3650.30 439.370  20
  -2   9  -5 4001.63 269.691  10
   2   9   6 23095.6 839.441  15
  -2  -9  -6 25058.6 859.788  13
   2   9   6 23394.2 823.516  14
   2  -9   6 24906.3 957.700  21
   2  -9   6 23745.8 930.766  20
  -2   9  -6 22029.9 835.649  10
   2  -9   7 6772.36 482.823  20
   2  -9   7 6998.69 554.929  21
  -2   9  -7 6370.39 337.077  10
   2   9   7 6632.47 309.146  14
  -2  -9  -7 7221.45 395.038  13
   2   9   7 6672.05 344.382  15
   2   9   7 6817.63 418.136  25
   2  -9   8 3486.19 526.377  21
  -2   9  -8 3310.63 269.952  10
   2  -9   8 3154.12 436.647  20
  -2  -9  -8 3680.72 343.883  13
   2   9   8 3491.63 235.230  14
   2   9   8 3368.29 283.069  15
   2   9   8 3165.60 370.650  25
   2  -9   9 1615.07 490.605  24
   2   9   9 2488.34 379.449  25
  -2   9  -9 2250.64 266.311  10
   2  -9   9 1831.50 439.414  20
   2  -9   9 1947.98 553.744  21
   2   9   9 2066.70 272.505  15
   2   9   9 2315.89 219.891  14
  -2  -9  -9 2321.02 344.168  13
   2  -9  10 1420.52 509.233  24
   2   9  10 1572.83 383.477  25
  -2   9 -10 1406.26 265.794  10
   2  -9  10 869.615 444.497  20
   2  -9  10 422.317 566.489  21
   2   9  10 1446.49 264.095  15
   2   9  10 1420.90 214.852  14
  -2  -9 -10 1898.00 355.605  13
  -2   9 -11 5294.06 340.674  10
  -2  -9 -11 6767.16 429.898  13
   2   9  11 6118.91 348.886  15
   2   9  11 5819.61 307.424  14
   2  -9  11 5675.93 571.426  24
   2   9  11 6326.97 454.082  25
   2  -9  11 5247.70 519.890  20
   2   9  12 33633.7 1194.08  14
   2   9  12 36255.9 1208.44  15
  -2  -9 -12 35754.2 1244.90  13
   2  -9  12 34661.8 1304.61  24
   2   9  12 34238.2 1245.09  22
   2   9  12 35638.7 1254.32  25
   2  -9  12 30892.1 1291.53  20
   2   9  13 6017.64 453.176  22
   2  -9  13 5672.02 579.894  24
   2   9  13 6629.66 456.808  25
   2  -9  13 5710.95 556.232  20
   2  -9  14 1927.17 521.012  24
   2   9  14 1720.19 271.006  15
   2   9  14 1312.47 237.693  14
  -2  -9 -14 1495.23 387.588  13
   2  -9  14 963.316 534.640  20
   2   9  14 1319.04 389.162  22
   2  -9  15 2161.14 498.241  24
   2   9  15 1583.15 257.928  15
   2   9  15 1521.38 235.194  14
  -2  -9 -15 1734.87 380.196  13
   2   9  15 1811.90 373.167  22
   2   9  16 5686.76 311.466  14
  -2  -9 -16 6317.74 441.687  13
   2  -9  16 5262.11 579.221  20
   2   9  16 6150.19 416.417  22
   2  -9  16 5974.93 513.969  24
  -2  -9 -17 5827.40 817.134  21
   2  -9  17 6255.00 559.574  20
   2  -9  17 5216.47 470.413  24
   2   9  17 5662.58 390.950  22
  -2  -9 -17 6530.32 440.241  13
   2   9  18 2499.92 254.643  18
   2  -9  18 1298.89 498.428  20
   2   9  18 2108.44 303.003  22
  -2  -9 -18 1776.55 697.771  21
   2  -9  18 1784.30 372.969  24
  -2  -9 -18 2908.74 377.123  13
   2  -9  19 57.8182 302.871  24
   2   9  19 44.7153 195.564  18
   2  -9  19-137.815 544.283  20
   2   9  19-38.6776 249.080  22
   2  -9  20 3091.72 286.439  24
   2   9  20 4250.18 251.413  22
   2   9  21 735.845 146.179  22
  -2  10  21 700.889 152.426  18
   2 -10 -21 1137.98 400.608  21
  -2  10  20 4537.78 253.149  18
   2 -10 -20 4776.55 527.836  21
  -2  10  19 478.964 215.446  18
   2 -10 -19 407.236 558.884  21
  -2 -10  19 401.632 510.597  20
  -2  10  19 446.993 240.228  22
   2 -10 -19 458.839 304.443  13
  -2  10  18 78.3717 244.782  18
  -2 -10  18 373.834 494.819  20
   2 -10 -18 557.444 622.062  21
  -2  10  18 92.1523 272.843  22
   2 -10 -18 137.097 313.156  13
  -2  10  17 517.655 267.314  18
  -2  10  17 60.4982 224.388  15
   2 -10 -17 55.8551 320.054  13
  -2 -10  17-355.597 517.558  20
   2 -10 -17-649.738 665.521  21
  -2  10  16 1010.93 291.186  23
  -2  10  16 1031.95 243.009  15
   2 -10 -16 1026.96 335.764  13
  -2  10  16 958.038 331.081  22
   2 -10 -16 934.157 672.777  21
  -2 -10  16 929.639 528.532  20
  -2  10  15 387.156 311.302  23
  -2  10  15 704.285 261.966  15
  -2  10  15 460.728 349.075  22
   2 -10 -15 450.441 341.985  13
  -2 -10  14 3274.10 554.592  20
   2 -10 -14 4325.40 702.175  21
  -2  10  14 4461.86 358.133  23
  -2  10  14 4033.06 387.885  22
   2  10 -13 3001.55 343.795  10
   2 -10 -13 3662.06 667.518  21
  -2 -10  13 2438.22 511.720  20
  -2  10  13 3107.16 312.797  15
   2 -10 -13 3028.78 372.437  13
  -2  10  12 16896.2 649.200  15
   2 -10 -12 15500.8 681.034  13
  -2  10  12 16736.0 607.359  14
   2  10 -12 16937.0 666.408  10
   2 -10 -12 17570.6 871.368  21
   2  10 -11 667.830 324.858  10
   2 -10 -11 9.92999 591.509  21
  -2 -10  11 132.344 489.215  20
  -2  10  11 182.420 217.420  14
  -2  10  11 797.611 302.424  15
   2 -10 -11 549.760 353.591  13
  -2 -10  10 3371.84 491.184  20
   2 -10 -10 4032.52 582.155  21
   2  10 -10 3728.22 345.174  10
  -2  10  10 3146.31 249.492  14
  -2  10  10 3742.40 326.801  15
   2 -10 -10 3651.11 369.175  13
  -2  10  10 3584.72 402.080  25
  -2  10   9 1418.46 364.446  25
   2 -10  -9 1174.86 534.485  21
   2  10  -9 1873.33 305.946  10
  -2 -10   9 1063.72 456.273  20
  -2  10   9 1366.55 213.475  14
  -2  10   9 1528.66 291.080  15
   2 -10  -9 1419.89 327.318  13
  -2  10   8 733.202 350.408  25
   2 -10  -8 1140.04 509.808  21
   2  10  -8 276.054 290.641  10
  -2 -10   8 558.840 438.148  20
   2 -10  -8 345.724 313.555  13
  -2  10   8 569.464 205.704  14
  -2  10   8 323.085 281.207  15
  -2 -10   8 80.7760 350.332  11
  -2  10   7 15519.9 675.673  25
   2 -10  -7 17122.6 783.182  21
  -2 -10   7 15146.3 739.341  20
   2  10  -7 17056.1 653.558  10
  -2  10   7 16423.1 649.963  15
  -2  10   7 17027.5 614.793  14
   2 -10  -7 17275.9 660.889  13
  -2 -10   7 18290.0 682.809  11
   2 -10  -6 3512.94 518.276  21
   2  10  -6 4338.04 314.504  10
   2 -10  -6 3418.98 276.287   9
  -2  10   6 4160.33 313.678  15
  -2 -10   6 3677.58 456.851  20
  -2  10   6 4003.45 261.167  14
   2 -10  -6 3808.76 327.818  13
  -2 -10   6 4612.99 369.188  11
   2 -10  -5-370.356 492.154  21
  -2  10   5 264.069 189.893  10
   2  10  -5 555.244 264.813  10
   2 -10  -5 321.645 229.188   9
  -2  10   5 196.547 272.448  15
   2 -10  -5 208.826 274.441  13
  -2  10   5 256.658 217.837  14
  -2 -10   5 844.915 340.074  11
  -2  10   4 14901.6 596.027  15
   2  10  -4 15356.5 587.513  10
   2 -10  -4 15005.2 570.549   9
  -2  10   4 14990.3 548.370  10
  -2 -10   4 15013.4 566.672   9
   2 -10  -4 14202.2 584.326  13
   2 -10  -4 17077.0 729.024  21
  -2  10   3 14980.6 601.676  15
   2 -10  -3 15334.7 571.599   9
  -2  10   3 15435.2 559.352  10
   2  10  -3 15839.7 588.953  10
  -2 -10   3 14836.1 571.367   9
   2 -10  -3 14248.1 584.172  13
   2 -10  -3 17101.9 735.376  21
  -2  10   2 13969.6 585.373  15
   2  10  -2 15158.3 562.900  10
  -2 -10   2 15807.3 556.041   9
   2 -10  -2 14900.0 546.466   9
  -2  10   2 14371.4 539.723  10
   2 -10  -2 12764.5 556.289  13
   2 -10  -2 16380.9 726.307  21
   2 -10  -1 1375.84 225.936   9
  -2 -10   1 1237.95 238.081   9
   2  10  -1 1134.74 238.440  10
  -2  10   1 996.710 210.848  10
  -2  10   1 971.151 301.454  15
  -2 -10   0 4613.62 318.855  13
   2 -10   0 4189.67 272.664   9
  -2 -10   0 4697.45 295.894   9
   2  10   0 4522.25 275.479  10
  -2  10   0 4373.48 271.259  10
   2  10   0 4682.82 301.662  15
  -2  10   0 4227.97 350.609  15
  -2 -10  -1 1194.93 241.958   9
   2  10   1 1024.70 220.870  10
   2 -10   1 1368.51 212.544   9
  -2  10  -1 1138.03 221.368  10
  -2  10  -1 1393.59 319.260  15
   2  10   1 1052.31 261.006  15
  -2 -10  -1 1159.70 270.845  13
   2 -10   2 498.940 473.522  21
  -2 -10  -2 89.9805 242.639   9
  -2  10  -2 236.029 219.517  10
   2  10   2-1.08611 199.783  10
   2 -10   2 301.151 211.732   9
  -2  10  -2 416.078 320.433  15
   2  10   2-199.145 260.521  15
  -2 -10  -2-8.90671 270.977  13
   2  10   3 3825.94 291.701  15
  -2  10  -3 4040.30 358.073  15
   2  10   3 3129.58 222.424  10
  -2 -10  -3 3754.41 291.523   9
  -2  10  -3 3835.29 264.654  10
   2 -10   3 3942.45 248.961   9
  -2 -10  -3 3645.95 312.016  13
   2  10   3 3602.49 261.211  14
   2 -10   3 3864.17 505.580  21
   2 -10   4 973.241 483.698  21
  -2  10  -4 726.718 226.670  10
  -2 -10  -4 809.727 256.084   9
  -2  10  -4 327.978 347.677  15
   2  10   4 193.178 252.116  15
   2  10   4 249.307 216.743  14
  -2 -10  -4 376.312 279.965  13
   2 -10   5 24431.4 1036.29  21
   2 -10   5 27203.1 1012.27  20
  -2 -10  -5 26976.1 927.129   9
  -2  10  -5 25579.9 917.776  10
  -2  10  -5 25756.5 962.040  15
  -2 -10  -5 27167.5 938.391  13
   2  10   5 26376.0 909.746  14
   2  10   5 24987.5 922.183  15
   2  10   5 25186.2 952.732  25
   2 -10   6 2711.19 522.247  21
  -2  10  -6 2825.12 264.575  10
   2 -10   6 2849.76 451.158  20
   2  10   6 2488.80 283.398  15
  -2 -10  -6 2937.59 328.436  13
   2  10   6 2753.17 231.540  14
   2  10   6 2428.31 356.748  25
   2  10   7 688.424 359.142  25
   2 -10   7 325.370 516.603  21
  -2  10  -7 166.478 254.992  10
   2 -10   7 577.915 436.028  20
   2  10   7 201.723 264.359  15
   2  10   7 471.277 209.211  14
  -2 -10  -7 211.578 322.570  13
  -2  10  -8 8338.65 415.108  10
   2 -10   8 8606.13 643.009  21
   2 -10   8 8579.41 559.474  20
   2  10   8 8861.83 420.014  15
  -2 -10  -8 9865.51 476.417  13
   2  10   8 9037.99 388.694  14
   2 -10   8 8835.84 577.343  24
   2  10   8 9411.20 497.137  25
  -2  10  -9 17942.1 709.378  10
   2 -10   9 16299.1 809.353  20
  -2 -10  -9 18416.7 888.826  21
   2 -10   9 16569.2 886.372  21
  -2 -10  -9 21349.2 759.348  13
   2  10   9 20202.7 715.591  15
   2  10   9 19015.2 689.794  14
   2 -10   9 18980.3 828.992  24
   2  10   9 19539.6 770.618  25
  -2  10 -10 3073.65 308.246  10
   2 -10  10 2717.07 480.370  20
   2 -10  10 4475.07 618.611  21
  -2 -10 -10 2938.56 621.914  21
   2  10  10 3873.41 318.333  15
   2  10  10 3462.48 262.671  14
  -2 -10 -10 3781.71 391.519  13
   2  10  10 4223.01 424.422  25
   2 -10  10 4275.37 545.123  24
   2  10  11 954.878 396.292  25
   2 -10  11 1403.86 526.898  24
  -2  10 -11 1186.76 282.126  10
   2  10  11 1230.32 232.422  14
   2  10  11 1317.61 289.015  15
  -2 -10 -11 1217.86 381.347  13
  -2 -10 -11 794.848 661.201  21
   2 -10  11 896.540 472.599  20
   2  10  12 2524.16 405.215  25
   2 -10  12 2585.06 532.204  24
   2  10  12 2880.10 390.016  22
  -2 -10 -12 3568.60 699.958  21
   2 -10  12 2203.72 500.218  20
  -2 -10 -13 10853.3 551.025  13
   2  10  13 9913.89 447.823  14
   2  10  13 10338.3 470.683  15
   2  10  13 12265.6 555.895  25
   2 -10  13 12169.2 652.276  24
   2  10  13 11431.8 543.451  22
  -2 -10 -13 12403.1 850.547  21
   2 -10  13 10423.1 652.288  20
   2  10  14 40822.2 1447.97  14
  -2 -10 -14 42797.8 1497.01  13
   2  10  14 43770.2 1456.14  15
   2  10  14 44576.6 1484.34  22
   2 -10  14 39334.8 1524.35  24
   2 -10  15 595.193 461.749  24
   2  10  15 140.717 213.827  14
  -2 -10 -15 527.613 365.727  13
  -2 -10 -15 1249.36 755.152  21
   2 -10  15 44.4983 515.846  20
   2  10  15 663.658 343.385  22
   2  10  16-197.744 257.245  23
   2  10  16-2.68965 205.442  14
   2  10  16-83.7071 316.057  22
  -2 -10 -16-478.514 722.428  21
   2 -10  16 301.465 486.132  20
  -2 -10 -16-393.917 352.723  13
   2  10  17 154.029 286.359  22
   2 -10  17-97.6597 460.346  20
   2 -10  17 308.127 369.197  24
  -2 -10 -17-118.310 342.684  13
   2  10  18 1364.62 225.883  18
   2  10  18 1019.00 258.474  22
   2 -10  18 664.659 454.320  20
   2 -10  18 834.881 322.554  24
  -2 -10 -18 1524.07 335.265  13
   2  10  19 1407.54 222.065  22
   2  10  19 1492.68 192.752  18
   2 -10  19 1505.37 507.704  20
   2  10  20 2964.94 190.747  22
  -2  11  20-65.6088 163.127  18
   2 -11 -19 4432.65 330.835  13
  -2  11  19 4857.81 261.476  18
  -2  11  18 1452.72 229.919  18
  -2 -11  18 1556.97 461.847  20
  -2  11  18 1497.24 245.737  22
   2 -11 -18 969.326 298.056  13
  -2  11  17 1365.76 250.926  23
  -2  11  17 1417.01 277.469  22
  -2  11  17 1871.01 257.403  18
  -2 -11  17 1301.48 490.243  20
   2 -11 -17 2004.20 607.867  21
  -2  11  17 1792.42 219.313  15
   2 -11 -17 1024.34 309.393  13
  -2  11  16 12390.3 501.212  15
   2 -11 -16 11900.3 561.024  13
  -2  11  16 13647.2 529.909  18
   2 -11 -16 14753.3 799.960  21
  -2 -11  16 10802.3 699.221  20
  -2  11  15 71.9089 285.957  23
  -2  11  15 74.5285 247.895  15
   2 -11 -15-375.427 331.562  13
   2 -11 -15-151.181 625.796  21
  -2 -11  15 207.966 512.009  20
  -2  11  14 11128.8 478.131  15
   2 -11 -14 10310.3 529.368  13
  -2  11  14 11489.7 507.650  23
  -2 -11  13 4468.84 528.308  20
   2 -11 -13 5538.64 664.317  21
   2  11 -13 4963.52 363.397  10
  -2 -11  12 3888.48 535.941  20
   2 -11 -12 4591.39 633.772  21
   2  11 -12 5460.91 378.525  10
  -2 -11  11 2124.60 510.671  20
   2 -11 -11 2757.53 600.417  21
  -2  11  11 3308.08 338.372  15
  -2  11  11 3237.66 255.914  14
   2 -11 -11 3016.49 386.712  13
   2  11 -11 2903.22 353.938  10
   2 -11 -10 25.5920 567.119  21
  -2 -11  10 327.608 476.584  20
   2  11 -10 874.501 330.830  10
  -2  11  10 598.775 310.538  15
  -2  11  10 484.804 221.610  14
   2 -11 -10 343.307 357.374  13
  -2  11   9 653.647 372.142  25
   2 -11  -9 1412.34 548.861  21
   2  11  -9 1265.79 316.724  10
  -2 -11   9 1247.14 475.613  20
  -2  11   9 1408.22 306.573  15
  -2  11   9 825.037 222.311  14
   2 -11  -9 1802.09 354.751  13
  -2  11   8 2139.38 379.781  25
   2 -11  -8 3140.60 549.575  21
   2 -11  -8 2381.27 279.941   9
   2  11  -8 2709.13 321.681  10
  -2 -11   8 2144.06 485.514  20
  -2  11   8 2381.13 318.793  15
  -2  11   8 2295.17 241.905  14
   2 -11  -8 2763.86 351.862  13
  -2 -11   8 2482.68 398.599  11
  -2  11   7 2444.62 377.378  25
   2 -11  -7 1920.79 527.742  21
   2  11  -7 2283.59 307.719  10
   2 -11  -7 1941.31 266.698   9
  -2 -11   7 2263.99 476.135  20
  -2  11   7 2286.42 316.427  15
  -2  11   7 2031.12 247.562  14
  -2 -11   7 2790.21 394.293  11
   2 -11  -7 2477.12 335.092  13
  -2  11   6 28433.2 1080.81  25
   2 -11  -6 29990.1 1161.03  21
  -2 -11   6 27865.2 1137.52  20
   2 -11  -6 28767.5 1045.74   9
   2  11  -6 30670.2 1058.62  10
  -2  11   6 29300.2 1060.00  15
  -2  11   6 30738.4 1040.73  14
   2 -11  -6 30106.2 1065.54  13
  -2 -11   6 31908.9 1086.80  11
  -2  11   5-222.011 341.523  25
   2 -11  -5 555.387 514.889  21
   2  11  -5 311.108 275.627  10
   2 -11  -5 157.363 239.610   9
  -2  11   5 111.224 237.832  14
  -2  11   5 86.1443 293.406  15
   2 -11  -5 329.924 290.958  13
  -2 -11   5 61.2575 368.680  11
   2 -11  -4 5035.28 544.696  21
   2 -11  -4 4844.04 299.825   9
  -2  11   4 4379.68 272.734  10
   2  11  -4 5000.72 326.719  10
  -2 -11   4 4821.85 300.875   9
  -2  11   4 5375.31 353.956  15
   2 -11  -4 4772.30 328.481  13
  -2 -11   4 5228.79 408.584  11
   2 -11  -3 265.575 513.170  21
  -2  11   3 339.554 293.837  15
   2 -11  -3 958.368 259.035  13
   2  11  -3 595.449 250.978  10
  -2  11   3 594.345 199.580  10
   2 -11  -3 808.626 224.059   9
  -2 -11   3 282.563 235.472   9
   2 -11  -2-312.206 507.028  21
   2 -11  -2 58.6118 226.149   9
  -2  11   2-91.2351 207.918  10
   2  11  -2 41.3186 237.271  10
  -2 -11   2 174.114 235.838   9
  -2  11   2-72.6530 295.447  15
   2 -11  -2-59.4100 249.633  13
  -2  11   1 3742.19 343.437  15
  -2  11   1 4030.12 263.412  10
  -2 -11   1 4790.20 292.462   9
   2  11  -1 4533.32 289.966  10
   2 -11  -1 4248.55 273.227   9
   2 -11  -1 4508.30 539.098  21
  -2  11   0 10752.8 503.526  15
  -2 -11   0 12004.7 461.419   9
  -2  11   0 9980.31 439.491  10
   2 -11   0 10906.3 442.294   9
   2  11   0 11068.5 448.841  10
   2 -11   0 11163.6 653.535  21
   2 -11   1 248.054 511.746  21
   2 -11   1 481.976 219.850   9
   2  11   1 674.754 212.223  10
  -2  11  -1 998.008 225.727  10
  -2 -11  -1 868.785 252.107   9
  -2  11  -1 598.735 320.928  15
   2  11   1 640.317 265.758  15
  -2 -11  -1 71.9103 280.307  13
   2 -11   2 782.181 510.760  21
  -2  11  -2 6.03692 226.466  10
   2  11   2 98.3363 199.483  10
  -2 -11  -2-55.9574 253.486   9
   2 -11   2-23.4295 215.980   9
  -2  11  -2 235.701 324.628  15
   2  11   2 171.799 263.181  15
  -2 -11  -2 47.4944 279.026  13
   2  11   3 1560.43 355.243  25
   2 -11   3 2665.35 520.446  21
  -2  11  -3 2171.95 250.204  10
  -2 -11  -3 1367.75 266.826   9
  -2  11  -3 1668.46 351.380  15
   2  11   3 1014.64 278.359  15
   2  11   3 1837.70 244.562  14
  -2 -11  -3 1585.46 303.148  13
   2  11   4 2759.44 372.999  25
   2 -11   4 3157.03 540.472  21
  -2  11  -4 2884.00 272.899  10
  -2 -11  -4 2331.55 296.613   9
   2  11   4 2407.22 293.053  15
   2 -11   4 2380.95 480.448  20
  -2  11  -4 2984.19 378.769  15
   2  11   4 2416.58 250.601  14
  -2 -11  -4 2436.85 323.822  13
   2 -11   5 5252.30 497.551  20
   2 -11   5 4169.73 556.339  21
  -2  11  -5 4778.59 317.739  10
  -2 -11  -5 5365.08 331.940   9
   2  11   5 4583.54 331.917  15
   2  11   5 5000.63 297.336  14
  -2 -11  -5 4940.97 376.014  13
   2  11   5 5068.09 409.150  25
   2  11   6 2722.61 386.689  25
   2 -11   6 2390.02 548.909  21
  -2 -11  -6 2754.27 297.043   9
  -2  11  -6 2296.74 285.323  10
   2 -11   6 2493.02 481.471  20
   2  11   6 2125.98 297.473  15
   2  11   6 2293.06 246.859  14
  -2 -11  -6 2715.05 345.593  13
   2  11   7 1069.45 378.025  25
   2 -11   7 665.807 543.158  21
  -2  11  -7 886.781 274.569  10
  -2 -11  -7 1117.82 286.362   9
   2 -11   7 1016.64 465.941  20
   2  11   7 1176.17 227.779  14
   2  11   7 911.887 284.744  15
  -2 -11  -7 1234.87 349.956  13
   2  11   8 1135.31 384.107  25
   2 -11   8-120.423 560.828  21
  -2 -11  -8 583.755 294.038   9
  -2  11  -8 1063.23 281.560  10
   2 -11   8 808.025 465.708  20
   2  11   8 906.822 278.548  15
   2  11   8 925.885 228.974  14
  -2 -11  -8 889.313 369.033  13
   2  11   9 441.380 391.360  25
  -2  11  -9 838.343 285.514  10
   2 -11   9 1491.32 578.058  21
   2 -11   9 1193.18 467.731  20
   2  11   9 925.471 235.279  14
   2  11   9 922.596 291.062  15
  -2 -11  -9 677.800 375.613  13
  -2  11 -10 8575.84 447.707  10
   2 -11  10 8431.94 593.060  20
  -2 -11 -10 10913.4 533.183  13
   2  11  10 10297.1 452.454  15
   2  11  10 9670.05 416.473  14
   2  11  10 10541.9 534.963  25
  -2  11 -11 4577.41 334.624  10
   2 -11  11 5046.75 530.713  24
   2  11  11 5008.95 430.634  25
   2 -11  11 4357.48 510.486  20
   2  11  12 3769.30 300.344  15
  -2 -11 -12 3767.89 402.685  13
   2  11  12 3341.96 265.237  14
   2 -11  12 3768.28 509.663  24
   2  11  12 4088.16 408.463  25
   2 -11  12 3494.11 503.715  20
   2 -11  13 1516.46 477.963  24
   2  11  13 2204.23 236.944  14
   2  11  13 2140.18 271.186  15
  -2 -11 -13 2068.45 376.868  13
   2 -11  14 1232.24 453.581  24
   2  11  14 2368.35 258.645  15
   2  11  14 2380.66 234.840  14
  -2 -11 -14 2247.01 371.058  13
   2 -11  14 2364.03 491.534  20
   2 -11  15 11672.5 620.988  24
   2  11  15 12966.4 500.798  14
   2 -11  15 12388.7 687.229  20
   2 -11  16 6070.18 539.671  20
  -2 -11 -16 7386.32 432.594  13
   2  11  16 7192.79 389.506  22
   2  11  16 7592.14 357.605  23
  -2 -11 -17 627.326 314.199  13
   2 -11  17-223.917 423.537  20
   2  11  17 362.290 247.197  22
   2  11  18 862.241 211.877  22
   2  11  18 450.081 196.710  18
   2 -11  18 520.219 413.278  20
   2  11  19 272.097 153.391  18
   2 -11  19 494.484 475.480  20
  -2  12  19 364.111 169.072  18
  -2  12  18 1448.08 201.514  18
  -2 -12  18 1198.30 421.792  20
   2 -12 -18 1280.04 273.323  13
  -2  12  17 198.244 214.389  23
  -2  12  17 102.328 214.060  18
  -2 -12  17 98.4434 437.263  20
  -2  12  17-177.719 190.666  15
   2 -12 -17-144.600 284.319  13
  -2  12  16 658.892 251.124  23
  -2  12  16 808.050 249.073  18
  -2 -12  16-225.294 466.730  20
   2 -12 -16 650.328 572.003  21
  -2  12  16 734.946 208.586  15
   2 -12 -16 619.604 306.985  13
   2 -12 -15 4463.81 363.277  13
  -2  12  15 3855.70 275.432  15
  -2  12  15 4337.28 314.604  18
  -2 -12  15 3650.35 503.570  20
   2 -12 -15 3785.34 604.326  21
  -2  12  14 309.340 286.990  23
  -2  12  14 429.473 247.379  15
   2 -12 -14 100.457 326.698  13
   2 -12 -14 82.5104 590.589  21
  -2 -12  14-358.617 483.644  20
  -2  12  13 1291.34 305.880  23
   2 -12 -13 1192.35 349.793  13
  -2  12  13 1626.80 274.013  15
   2 -12 -12 270.541 573.069  21
  -2 -12  12 128.629 475.715  20
  -2  12  12 23.9890 278.636  15
   2 -12 -12 4.89662 350.644  13
  -2 -12  11 4808.03 535.116  20
   2  12 -11 5084.53 376.133  10
   2 -12 -11 5025.92 351.944   9
   2  12 -10 6230.18 407.642  10
   2 -12 -10 5712.28 362.024   9
  -2 -12  10 5016.00 546.462  20
   2 -12 -10 6279.68 599.934  21
  -2  12  10 6712.18 386.423  15
  -2  12  10 5609.58 321.399  14
   2 -12 -10 6821.85 440.769  13
   2  12  -9 21663.3 814.966  10
   2 -12  -9 18726.1 783.889   9
  -2  12   9 23330.3 805.887  15
  -2  12   9 21351.2 765.868  14
   2 -12  -9 22607.5 830.454  13
   2 -12  -9 22225.6 931.999  21
  -2 -12   9 18883.4 902.305  20
   2 -12  -8-393.352 550.583  21
   2  12  -8 377.998 327.945  10
   2 -12  -8 257.248 274.266   9
  -2 -12   8 657.219 493.719  20
  -2  12   8 179.454 320.358  15
  -2  12   8 598.918 236.933  14
  -2 -12   8 398.864 416.348  11
   2 -12  -8 549.142 349.438  13
  -2  12   7 711.035 391.132  25
   2 -12  -7 915.072 552.721  21
   2 -12  -7 975.606 275.284   9
   2  12  -7 294.485 325.843  10
  -2 -12   7 538.900 510.554  20
  -2  12   7 646.314 254.311  14
  -2  12   7 1895.48 327.494  15
  -2 -12   7 1328.03 427.586  11
   2 -12  -7 827.121 351.310  13
  -2  12   6 351.978 372.322  25
   2 -12  -6 328.216 542.694  21
   2 -12  -6 231.042 265.793   9
   2  12  -6-99.1756 309.968  10
  -2 -12   6-52.6126 497.858  20
  -2  12   6 209.826 306.462  15
  -2  12   6 164.826 246.808  14
  -2 -12   6 50.7791 397.535  11
   2 -12  -6-173.549 320.842  13
  -2  12   5 12141.3 595.809  25
  -2 -12   5 12516.6 704.259  20
   2 -12  -5 13287.0 729.610  21
   2  12  -5 14054.4 559.050  10
   2 -12  -5 12530.4 523.415   9
  -2  12   5 13564.2 563.309  15
  -2  12   5 13515.8 530.432  14
   2 -12  -5 11727.1 554.267  13
  -2 -12   5 14371.5 621.800  11
  -2  12   4 918.383 360.143  25
   2  12  -4 1139.09 298.622  10
  -2 -12   4 1247.58 268.028   9
   2 -12  -4 1093.20 256.097   9
  -2  12   4 710.063 231.188  10
   2 -12  -4 1391.19 550.907  21
  -2  12   4 1653.05 329.692  15
  -2 -12   4 1741.89 395.075  11
   2 -12  -4 742.874 292.564  13
  -2  12   3 801.890 348.433  25
   2 -12  -3 725.786 545.628  21
  -2  12   3 545.113 220.272  10
  -2 -12   3 142.206 256.107   9
   2 -12  -3 534.789 253.854   9
   2  12  -3 353.125 273.993  10
  -2  12   3 845.043 324.327  15
  -2 -12   3 315.541 389.061  11
   2 -12  -3 80.6079 274.043  13
  -2  12   2 19466.5 755.431  15
  -2 -12   2 20026.7 727.422   9
   2 -12  -2 19438.9 717.756   9
   2  12  -2 20730.2 729.546  10
  -2  12   2 18512.2 706.414  10
   2 -12  -2 20181.5 901.458  21
  -2  12   2 18948.3 754.822  25
  -2  12   1 4576.23 380.056  15
   2 -12  -1 5263.09 589.917  21
   2 -12  -1 4639.97 306.516   9
  -2  12   1 4820.48 293.052  10
  -2 -12   1 5026.48 330.445   9
   2  12  -1 4780.72 309.521  10
  -2  12   0 256.655 339.592  15
   2 -12   0-147.821 559.681  21
   2  12   0 267.695 229.876  10
  -2  12   0 302.261 234.720  10
  -2 -12   0 252.741 267.442   9
   2 -12   0 828.668 244.231   9
   2 -12   1 514.901 555.916  21
  -2  12  -1 357.999 237.499  10
  -2 -12  -1 354.976 269.865   9
   2  12   1 188.278 220.401  10
   2 -12   1 388.466 242.075   9
  -2  12  -1 554.654 344.275  15
   2  12   1-36.8877 358.677  25
   2  12   2 328.260 363.195  25
   2 -12   2-339.554 545.761  21
   2  12   2 304.727 215.901  10
  -2 -12  -2 683.137 280.347   9
  -2  12  -2 662.410 252.140  10
   2 -12   2 221.561 240.987   9
  -2  12  -2 318.227 352.723  15
   2  12   2 185.840 251.516  14
   2  12   2 145.747 284.394  15
  -2 -12  -2 254.781 308.138  13
   2  12   3 31.5965 376.299  25
  -2 -12  -3 5.65552 278.273   9
  -2  12  -3 812.782 262.814  10
   2 -12   3 1049.65 557.896  21
   2  12   3 172.892 248.137  14
   2  12   3 68.5546 285.365  15
  -2 -12  -3 277.871 313.486  13
   2  12   4 1711.77 393.036  25
  -2 -12  -4 2041.86 304.470   9
  -2  12  -4 5097.39 304.083  10
   2 -12   4 4853.94 583.621  21
   2 -12   4 5298.57 530.316  20
   2  12   4 2043.35 266.477  14
   2  12   4 1287.39 306.127  15
  -2 -12  -4 2020.24 353.039  13
   2  12   5 11405.4 561.118  25
   2 -12   5 9533.94 696.150  21
   2 -12   5 11814.4 654.038  20
  -2 -12  -5 11282.8 498.923   9
  -2  12  -5 10933.1 487.236  10
  -2 -12  -5 11528.4 529.785  13
   2  12   5 11017.7 492.862  15
   2  12   5 11287.3 466.683  14
   2 -12   5 11604.0 543.781  11
   2  12   6-122.008 390.440  25
   2 -12   6 679.712 557.733  21
  -2  12  -6 1181.18 286.278  10
  -2 -12  -6 398.438 299.713   9
   2 -12   6 1111.11 489.220  20
   2  12   6 149.882 288.213  15
   2  12   6 325.617 238.181  14
  -2 -12  -6 712.494 355.900  13
   2  12   7 1205.68 391.220  25
   2 -12   7 1193.46 563.717  21
  -2 -12  -7 1347.74 305.620   9
  -2  12  -7 1077.83 289.128  10
   2 -12   7 1627.00 486.386  20
   2  12   7 1654.67 243.474  14
   2  12   7 1563.28 293.240  15
  -2 -12  -7 1424.27 370.808  13
   2  12   8 278.449 385.936  25
   2 -12   8 470.884 574.331  21
  -2  12  -8-449.363 284.651  10
  -2 -12  -8-96.7969 304.771   9
   2 -12   8 94.2652 471.298  20
   2  12   8 120.005 279.865  15
   2  12   8 141.010 229.739  14
  -2 -12  -8 196.634 371.159  13
   2  12   9 893.827 385.194  25
  -2  12  -9 69.2053 287.410  10
  -2 -12  -9-30.2093 307.869   9
   2 -12   9-106.750 466.649  20
   2  12   9-88.2702 233.701  14
   2  12   9 654.103 285.556  15
  -2 -12  -9 981.112 387.180  13
  -2  12 -10 1588.74 290.070  10
  -2 -12 -10 1480.55 321.748   9
   2  12  10 1130.51 388.882  25
   2 -12  10 1069.06 464.818  20
   2  12  11 824.190 370.915  25
   2  12  11 223.144 217.501  14
   2  12  11 221.216 262.862  15
  -2 -12 -11 346.831 372.720  13
   2 -12  11 237.867 465.584  20
   2  12  12-115.681 212.375  14
   2  12  12 39.3318 246.866  15
  -2 -12 -12-172.674 364.691  13
   2  12  13 1904.40 248.930  15
   2  12  13 1486.16 218.694  14
  -2 -12 -13 2119.74 362.875  13
   2 -12  13 1198.54 467.745  20
   2  12  14 928.940 226.125  15
   2  12  14 982.167 205.660  14
   2 -12  14 1009.48 459.802  20
  -2 -12 -14 1145.81 338.825  13
  -2 -12 -15 16113.0 650.891  13
   2  12  15 16617.1 606.139  23
   2 -12  16 1239.14 420.153  20
   2  12  16 1900.67 226.420  23
  -2 -12 -16 1655.53 314.817  13
  -2 -12 -17 1149.55 286.054  13
   2  12  17 1280.16 205.903  18
   2 -12  17 1274.41 390.188  20
   2  12  18 1121.24 170.581  18
   2 -12  18 725.352 390.614  20
  -2  13  18 2500.11 194.475  18
  -2  13  17 1688.80 205.482  18
  -2 -13  17 1714.67 404.257  20
  -2  13  17 2097.96 204.404  23
   2 -13 -17 1335.70 278.360  13
  -2  13  16 2200.01 233.120  18
  -2 -13  16 1485.85 429.991  20
   2 -13 -16 2340.07 301.486  13
  -2  13  16 2042.15 209.313  15
  -2  13  16 2420.95 239.256  23
  -2  13  15 3.10196 243.705  23
  -2  13  15-113.890 238.895  18
   2 -13 -15 511.049 534.418  21
  -2 -13  15 157.055 441.950  20
  -2  13  15 359.060 209.412  15
   2 -13 -15 215.276 302.882  13
  -2  13  14 2732.68 280.436  18
  -2  13  14 2495.63 245.585  15
   2 -13 -14 2477.85 342.677  13
  -2 -13  14 2082.97 463.250  20
   2 -13 -14 2325.44 569.196  21
  -2  13  13 1170.65 284.809  23
  -2  13  13 1614.99 249.998  15
   2 -13 -13 1056.43 343.711  13
  -2 -13  13 1361.28 468.643  20
   2 -13 -13 844.034 552.478  21
  -2  13  12 4004.87 299.421  15
   2 -13 -12 3907.92 380.641  13
  -2  13  12 3072.63 249.566  14
  -2  13  12 4019.26 326.417  23
   2 -13 -12 4241.36 576.596  21
  -2 -13  11 391.851 470.944  20
  -2  13  11 463.947 281.002  15
  -2  13  11 597.748 212.221  14
   2 -13 -11 653.166 356.920  13
   2 -13 -10 1589.34 539.112  21
  -2 -13  10 819.348 475.007  20
   2  13 -10 1117.38 310.723  10
   2 -13 -10 603.675 281.500   9
  -2  13  10 1134.02 223.441  14
   2 -13 -10 862.640 370.631  13
  -2 -13   9 1909.79 502.105  20
   2  13  -9 2118.57 328.120  10
   2 -13  -9 1505.59 285.800   9
   2 -13  -9 2517.89 545.471  21
   2 -13  -8 601.461 546.413  21
   2  13  -8 639.718 330.614  10
   2 -13  -8-20.1330 270.544   9
  -2 -13   8-565.765 510.246  20
  -2  13   8-18.8137 242.580  14
  -2  13   8 228.203 319.244  15
   2 -13  -8 447.138 359.995  13
  -2 -13   8 299.609 421.312  11
   2 -13  -7 96.5002 545.304  21
   2 -13  -7 216.189 259.467   9
   2  13  -7 607.382 317.360  10
  -2 -13   7 515.693 520.651  20
  -2  13   7 496.629 325.868  15
  -2  13   7 247.063 250.647  14
  -2 -13   7 311.964 439.629  11
   2 -13  -7 361.115 343.460  13
   2 -13  -6 175.314 555.596  21
   2 -13  -6-41.3252 258.824   9
   2  13  -6 21.7620 312.637  10
  -2 -13   6-250.028 527.378  20
  -2  13   6 14.1087 331.939  15
  -2  13   6-106.286 260.587  14
   2 -13  -6 27.0398 329.802  13
  -2 -13   6 587.698 428.675  11
   2 -13  -5 40.8803 562.416  21
   2  13  -5 701.967 307.588  10
   2 -13  -5 308.050 270.120   9
  -2 -13   5 564.824 537.940  20
  -2  13   5 500.336 336.581  15
  -2  13   5 194.382 272.101  14
  -2 -13   5 796.184 428.251  11
   2 -13  -5 707.949 319.956  13
   2 -13  -4 31713.5 1225.38  21
   2  13  -4 32409.2 1097.11  10
   2 -13  -4 30773.0 1083.99   9
  -2  13   4 31052.8 1106.31  15
  -2  13   4 31686.4 1089.79  14
  -2 -13   4 33665.6 1143.21  11
   2 -13  -3-134.583 577.995  21
   2 -13  -3 799.167 267.680   9
  -2  13   3 152.252 243.421  10
  -2 -13   3 209.912 281.450   9
   2  13  -3 373.700 283.793  10
  -2  13   3 472.803 339.862  15
  -2 -13   3 88.7194 416.942  11
  -2  13   2 4572.19 390.488  15
   2 -13  -2 4233.29 621.529  21
  -2 -13   2 5115.92 455.581  11
  -2  13   2 4127.86 296.737  10
  -2 -13   2 4601.68 339.283   9
   2 -13  -2 4408.54 320.128   9
   2  13  -2 4899.94 321.860  10
   2  13  -1 1200.86 258.983  10
  -2  13   1 1226.01 247.842  10
  -2 -13   1 841.202 288.475   9
   2 -13  -1 1015.08 264.207   9
   2 -13  -1 1165.49 592.017  21
  -2  13   1 689.691 348.991  15
   2 -13   0 329.524 257.610   9
   2  13   0-94.5630 247.463  10
  -2  13   0-68.5404 249.012  10
  -2 -13   0-10.1584 290.458   9
  -2  13   0-242.680 361.552  15
   2 -13   0-781.170 604.464  21
  -2  13  -1 4760.63 411.248  15
   2  13   1 4478.56 425.480  25
  -2 -13  -1 4718.84 347.685   9
  -2  13  -1 4557.51 317.940  10
   2 -13   1 4772.55 321.961   9
   2  13   1 4835.16 298.735  10
   2  13   2 18314.9 689.828  14
   2  13   2 18104.7 747.108  25
  -2  13  -2 17986.3 686.506  10
  -2 -13  -2 18218.1 703.867   9
   2  13   3 222.436 394.588  25
  -2 -13  -3 78.3608 296.019   9
  -2  13  -3 200.247 273.374  10
   2  13   3-78.5682 263.003  14
   2  13   3 466.157 298.284  15
  -2 -13  -3 470.899 339.820  13
   2 -13   4 15791.2 776.895  20
  -2 -13  -4 15410.5 621.812   9
  -2  13  -4 15341.6 610.952  10
   2  13   4 15155.8 615.676  15
  -2 -13  -4 15712.0 652.147  13
   2  13   4 14770.0 596.805  14
   2  13   4 15869.7 673.494  25
   2  13   5 1498.64 397.566  25
   2 -13   5 1049.52 514.487  20
  -2  13  -5 817.936 291.111  10
  -2 -13  -5 984.380 288.485   9
   2  13   5 1174.67 296.544  15
   2  13   5 1108.75 260.915  14
   2 -13   5 1297.65 385.068  11
  -2 -13  -5 891.353 364.097  13
   2  13   6 1496.23 393.869  25
   2 -13   6 585.489 499.278  20
  -2  13  -6 1054.98 289.753  10
  -2 -13  -6 1302.53 296.773   9
   2  13   6 1080.15 250.401  14
   2  13   6 994.740 298.268  15
  -2 -13  -6 1338.69 375.024  13
   2  13   7 3273.49 415.208  25
   2 -13   7 2822.87 513.445  20
  -2  13  -7 3463.83 318.908  10
  -2 -13  -7 3063.42 324.033   9
   2  13   7 2917.45 317.541  15
   2  13   7 3220.06 272.907  14
  -2 -13  -7 3610.55 404.736  13
   2 -13   8 1274.00 481.849  20
  -2 -13  -8 1963.39 306.991   9
  -2  13  -8 1286.21 291.665  10
   2  13   8 924.053 388.894  25
   2  13   9 1189.03 376.814  25
  -2  13  -9 1146.50 294.099  10
  -2 -13  -9 1317.04 315.129   9
   2  13   9 1510.24 279.135  15
   2  13   9 1090.06 232.386  14
  -2 -13  -9 1493.18 377.100  13
   2 -13   9 890.721 470.860  20
   2  13  10 4685.96 409.504  25
  -2 -13 -10 4280.15 410.361  13
   2  13  10 4465.55 309.233  15
   2  13  10 3860.94 271.473  14
   2  13  11 228.560 245.718  15
   2  13  11 328.139 212.320  14
  -2 -13 -11 358.803 367.057  13
   2  13  12 380.905 202.520  14
   2  13  12 351.319 229.605  15
  -2 -13 -12 451.468 349.638  13
   2 -13  12 32.1859 436.937  20
   2  13  13 2151.68 219.107  14
   2  13  13 2751.46 241.167  15
  -2 -13 -13 2757.23 352.831  13
   2 -13  13 2675.79 450.889  20
   2  13  14-20.3999 251.578  23
   2  13  14 55.0958 200.071  15
   2  13  14-191.796 186.636  14
   2 -13  14-108.487 415.428  20
  -2 -13 -14 125.422 325.470  13
   2 -13  15 2556.33 421.607  20
   2  13  15 2961.14 252.676  23
  -2 -13 -15 2673.71 322.363  13
  -2 -13 -16 617.162 281.008  13
   2  13  16 903.079 202.584  18
   2 -13  16 564.684 377.033  20
   2  13  17 247.746 168.507  18
   2 -13  17 500.405 347.315  20
  -2  14  17 197.574 162.646  18
  -2  14  17 152.156 159.291  23
  -2  14  16 515.982 191.077  23
  -2  14  16 460.898 187.989  18
  -2 -14  16-18.3451 381.423  20
  -2  14  16 621.562 170.316  15
   2 -14 -16 419.285 271.038  13
  -2  14  15 455.552 212.361  23
  -2  14  15 264.524 211.567  18
  -2 -14  15 179.302 403.206  20
  -2  14  15 130.390 188.910  15
   2 -14 -15 85.6730 291.201  13
  -2  14  14 2875.96 254.373  18
  -2  14  14 2443.67 232.562  15
   2 -14 -14 2772.04 335.633  13
  -2  14  14 3048.96 262.684  23
  -2  14  13-97.5041 246.643  18
  -2 -14  13 364.855 430.312  20
  -2  14  13 209.403 220.051  15
   2 -14 -13-44.1523 322.609  13
  -2  14  12-93.6018 263.915  18
  -2  14  12 73.9279 237.462  15
   2 -14 -12 431.259 340.898  13
  -2 -14  12-661.976 437.933  20
   2 -14 -12 316.734 525.787  21
  -2  14  11 315.987 284.741  23
  -2 -14  11 148.775 458.335  20
   2 -14 -11 715.378 524.003  21
   2 -14 -11-2.36909 347.596  13
  -2  14  11 115.433 258.200  15
  -2  14  11 210.931 202.449  14
   2 -14 -10-113.752 357.096  13
  -2  14  10 343.186 274.109  15
  -2  14  10 167.304 210.854  14
  -2 -14   9 1831.74 492.657  20
  -2  14   9 1557.30 233.370  14
  -2  14   9 1472.18 299.647  15
   2 -14  -9 1623.44 357.269  13
  -2 -14   8 3033.45 522.233  20
   2  14  -8 3597.71 339.167  10
   2 -14  -8 4127.79 381.457  13
  -2  14   8 3985.76 280.621  14
  -2  14   8 3909.58 344.067  15
  -2 -14   8 3950.44 440.862  11
  -2 -14   7 250.687 522.708  20
   2 -14  -7 69.6003 262.711   9
   2  14  -7 612.600 304.795  10
  -2 -14   6-552.203 546.474  20
   2 -14  -6-151.843 262.105   9
   2  14  -6 370.041 297.249  10
  -2 -14   5 2058.53 571.405  20
   2 -14  -5 2307.17 287.530   9
   2  14  -5 2828.23 321.117  10
  -2  14   5 2454.29 353.170  15
  -2  14   5 2374.75 293.498  14
  -2 -14   5 2966.70 453.846  11
  -2 -14   4 1074.49 567.731  20
   2  14  -4 1661.08 297.566  10
   2 -14  -4 1498.16 278.310   9
  -2  14   4 1894.47 356.071  15
  -2  14   4 1937.06 299.397  14
  -2 -14   4 1778.52 441.502  11
  -2  14   3 11717.4 552.227  15
  -2  14   3 11248.2 498.290  10
   2 -14  -3 11971.6 506.190   9
   2  14  -3 12151.0 513.046  10
  -2 -14   3 11289.9 523.723   9
  -2  14   3 11905.6 523.220  14
  -2 -14   3 13033.6 610.297  11
  -2  14   2 15086.6 607.599  15
  -2 -14   2 15174.6 654.279  11
   2  14  -2 13812.3 556.250  10
  -2 -14   2 13166.8 572.607   9
   2 -14  -2 12575.5 552.753   9
  -2  14   2 12640.2 540.454  10
  -2  14   1 2377.50 280.088  10
  -2 -14   1 2511.12 323.329   9
   2  14  -1 2456.28 285.312  10
   2 -14  -1 2423.33 294.361   9
  -2  14   1 2764.02 378.470  15
  -2 -14   1 2439.99 437.444  11
  -2  14   0 12238.2 562.963  15
  -2  14   0 11159.5 493.075  10
  -2 -14   0 12245.1 526.218   9
   2 -14   0 11174.2 501.029   9
   2  14   0 11892.8 489.291  10
  -2 -14  -1 4223.51 358.267   9
   2  14   1 3970.63 299.102  10
  -2  14  -1 4576.44 320.018  10
   2  14   1 4308.79 342.809  14
  -2  14  -2 3966.01 324.263  10
  -2 -14  -2 3746.87 345.985   9
   2  14   2 3283.57 328.093  14
   2  14   2 4016.52 431.478  25
   2 -14   3 323.262 540.934  20
  -2  14  -3 477.792 283.705  10
  -2 -14  -3 652.782 296.499   9
   2  14   3 452.631 267.869  14
   2  14   3-41.5209 400.852  25
   2  14   4 1964.73 408.730  25
   2 -14   4 1754.68 538.951  20
  -2 -14  -4 1381.45 308.779   9
  -2  14  -4 2088.69 300.532  10
   2  14   4 1644.46 302.533  15
   2  14   4 1495.47 277.373  14
   2 -14   4 1771.44 408.870  11
  -2 -14  -4 1718.51 371.243  13
   2 -14   5 810.190 523.171  20
  -2 -14  -5 537.586 289.146   9
  -2  14  -5 376.321 289.336  10
   2  14   5-189.519 399.727  25
   2 -14   6-115.501 511.751  20
  -2 -14  -6 203.060 283.059   9
  -2  14  -6 96.4233 291.830  10
   2  14   6 313.391 380.767  25
   2  14   7 420.416 380.508  25
   2 -14   7 925.702 487.944  20
   2  14   7 497.482 278.542  15
   2  14   7 158.296 228.143  14
  -2 -14  -7 163.525 370.071  13
   2  14   8 2254.36 385.450  25
   2  14   8 2440.92 285.089  15
   2  14   8 2408.23 248.934  14
  -2 -14  -8 3116.89 393.091  13
   2 -14   8 1798.42 489.352  20
   2  14   9 365.534 361.263  25
   2  14   9 308.697 253.575  15
   2  14   9 283.026 213.689  14
  -2 -14  -9 437.700 373.189  13
   2  14  10-42.6992 241.698  15
   2  14  10 144.745 205.190  14
  -2 -14 -10 263.394 370.225  13
   2 -14  10-90.1185 444.719  20
   2  14  11 3341.56 265.640  15
   2  14  11 3508.01 241.122  14
  -2 -14 -11 3442.48 384.221  13
   2 -14  11 3261.89 451.173  20
   2  14  12 4409.03 263.670  14
   2  14  12 5199.53 281.382  15
  -2 -14 -12 5179.36 394.017  13
   2 -14  12 4144.48 454.846  20
   2  14  13 1477.92 252.318  23
   2  14  13 1352.83 206.784  15
   2  14  13 1136.14 187.208  14
   2 -14  13 1028.44 405.493  20
  -2 -14 -13 1222.44 327.220  13
   2  14  14 5719.99 294.547  23
  -2 -14 -14 5147.02 364.243  13
   2  14  15 983.669 197.560  18
   2 -14  15 242.967 366.839  20
   2  14  15 882.522 194.866  23
  -2 -14 -15 1094.98 280.636  13
   2  14  16 429.160 166.567  18
   2 -14  16-640.709 334.681  20
  -2  15  17-94.5578 115.757  23
  -2  15  16 600.745 157.261  23
  -2  15  16 315.043 154.114  18
  -2  15  15 153.455 178.217  23
  -2  15  15-43.1389 173.822  18
  -2  15  15 61.1337 160.875  15
   2 -15 -15 175.761 272.816  13
  -2  15  14 181.811 199.978  23
  -2  15  14 27.5682 194.790  18
  -2 -15  14 45.8771 380.680  20
  -2  15  14-7.35592 180.672  15
   2 -15 -14 488.040 296.631  13
  -2  15  13 2324.53 244.252  23
  -2  15  13 2266.02 234.458  18
  -2 -15  13 1554.85 405.741  20
  -2  15  13 2351.07 223.273  15
   2 -15 -13 2564.02 334.849  13
  -2  15  12 810.985 247.951  23
  -2  15  12 503.753 233.347  18
  -2 -15  12 492.432 416.024  20
  -2  15  12 703.399 219.479  15
   2 -15 -12 461.390 332.659  13
  -2  15  11 2131.80 261.440  18
  -2  15  11 1771.98 248.009  15
   2 -15 -11 1944.23 352.216  13
  -2  15  10 317.843 275.417  23
  -2  15  10-130.967 256.413  18
  -2  15  10 272.041 254.439  15
   2 -15 -10 192.615 338.765  13
  -2 -15  10 101.086 449.778  20
  -2  15   9 679.088 289.895  23
  -2  15   9 622.272 211.607  14
  -2  15   9 582.511 269.723  15
   2 -15  -9 350.195 338.965  13
  -2 -15   9-36.4697 461.475  20
  -2  15   8 1602.28 307.621  23
  -2 -15   8 1929.76 404.305  11
   2 -15  -8 2182.16 349.969  13
  -2  15   8 1667.54 233.238  14
  -2  15   8 1625.07 293.304  15
  -2 -15   7-89.9991 413.908  11
   2 -15  -7 116.378 326.203  13
  -2  15   7 216.097 294.531  15
  -2  15   7 398.460 233.225  14
  -2 -15   6 3079.64 550.622  20
  -2 -15   6 3731.53 459.865  11
  -2  15   6 3883.34 287.823  14
  -2  15   6 3474.03 344.507  15
  -2 -15   5 231.004 545.725  20
  -2  15   5 780.951 328.341  15
  -2  15   5 273.300 260.031  14
  -2 -15   5 1090.46 432.877  11
  -2  15   4 1922.65 283.319  14
  -2 -15   4 1556.04 562.482  20
   2  15  -4 2028.11 296.606  10
  -2 -15   3 719.103 564.974  20
   2  15  -3-35.2377 275.804  10
  -2  15   2 1858.78 294.284  10
   2  15  -2 1739.01 279.689  10
  -2 -15   2 1579.19 307.661   9
  -2 -15   1 2702.52 321.389   9
  -2  15   1 2768.45 296.289  10
   2  15  -1 2631.88 285.663  10
   2  15   0 430.146 255.714  10
  -2 -15   0 607.545 298.523   9
  -2  15   0 835.738 274.634  10
  -2 -15  -1 5613.45 371.134   9
  -2  15  -1 5659.57 350.455  10
   2 -15   2 4717.40 594.787  20
  -2 -15  -2 4672.15 357.781   9
  -2  15  -2 4899.58 339.311  10
   2  15   2 5681.29 439.300  25
   2  15   3 525.232 386.795  25
   2 -15   3 645.554 550.308  20
  -2  15  -3 117.106 274.026  10
  -2 -15  -3 587.244 287.475   9
   2  15   3 651.398 262.586  14
   2 -15   3-441.397 397.833  11
   2  15   4-368.741 381.966  25
   2  15   4 165.818 249.205  14
   2 -15   4 608.653 383.264  11
   2 -15   4 463.770 526.051  20
   2  15   5 2907.71 395.769  25
   2  15   5 2172.80 263.789  14
  -2 -15  -5 2182.35 376.530  13
   2 -15   5 2220.44 537.633  20
   2  15   6 45.4912 265.316  15
   2  15   6 78.9918 227.959  14
  -2 -15  -6 338.577 358.071  13
   2  15   6-50.7114 372.892  25
   2  15   7-26.0858 257.135  15
   2  15   7-17.0426 220.049  14
  -2 -15  -7-226.763 373.255  11
  -2 -15  -7 220.515 362.337  13
   2  15   7-22.6428 361.250  25
   2  15   8 1406.73 221.837  14
   2  15   8 1448.26 256.423  15
   2 -15   8 1431.34 457.291  20
  -2 -15  -8 1636.64 371.029  13
  -2 -15  -8 1544.51 360.501  11
   2  15   9-118.830 238.274  15
   2  15   9-92.5911 198.937  14
   2 -15   9 11.4281 427.294  20
  -2 -15  -9-9.45032 358.239  13
  -2 -15  -9 17.4167 323.806  11
   2  15  10 358.906 224.058  15
   2  15  10 316.128 191.439  14
   2 -15  10-30.0990 408.598  20
  -2 -15 -10 483.349 357.404  13
   2  15  11 722.646 208.706  15
   2  15  11 439.020 183.823  14
   2 -15  11 395.729 385.687  20
  -2 -15 -11 428.255 342.841  13
   2 -15  12 248.226 373.080  20
   2  15  12 109.188 189.837  15
   2  15  12-192.955 170.733  14
  -2 -15 -12 533.255 328.427  13
   2  15  12 73.7679 230.600  23
   2  15  13 210.734 207.649  23
   2 -15  13-262.972 363.744  20
  -2 -15 -13-371.400 302.128  13
   2  15  14 169.782 181.776  18
   2  15  14-9.34105 183.787  23
   2 -15  14 241.146 336.957  20
  -2 -15 -14 320.730 274.734  13
   2  15  15 24.2489 157.084  18
   2  15  15 99.2696 152.749  23
   2 -15  15-97.6323 308.964  20
  -2  16  16 0.49247 105.872  23
  -2  16  15 154.112 140.879  23
  -2  16  14 1596.39 164.514  18
  -2  16  14 1261.29 178.705  23
  -2 -16  13-83.1872 354.772  20
  -2  16  13 106.868 184.440  23
  -2  16  13-160.393 174.237  18
  -2  16  13-42.6784 171.433  15
   2 -16 -13 107.787 289.666  13
  -2 -16  12 799.019 369.165  20
  -2  16  12 535.074 211.464  23
  -2  16  12 657.427 193.240  18
  -2  16  12 1053.38 193.150  15
   2 -16 -12 622.612 305.778  13
   2 -16 -12 1013.20 264.416  11
  -2 -16  11-463.166 386.047  20
  -2  16  11 191.835 207.356  15
   2 -16 -11 561.722 315.030  13
  -2  16  11 248.823 227.298  23
  -2 -16  10-468.956 403.543  20
  -2  16  10 460.880 224.277  15
   2 -16 -10 277.710 316.975  13
  -2  16  10 89.5501 248.863  23
  -2 -16   9 16.1357 422.748  20
  -2  16   9 67.8729 238.259  15
   2 -16  -9 309.357 316.925  13
  -2  16   9 120.238 261.513  23
  -2  16   8 1684.95 219.120  14
  -2  16   8 2272.04 271.163  15
  -2 -16   8 1811.78 464.015  20
  -2  16   7 548.861 270.801  15
  -2  16   7 336.059 211.799  14
  -2 -16   7-25.6228 392.743  11
  -2 -16   7 88.0820 468.393  20
  -2  16   6 277.415 286.119  23
  -2 -16   6-237.055 492.661  20
  -2  16   6-185.842 227.062  14
  -2  16   6 270.670 283.254  15
  -2 -16   6 475.685 401.962  11
  -2 -16   5 10651.5 685.682  20
  -2  16   5 11537.5 512.007  15
  -2  16   5 10558.5 477.267  14
  -2 -16   5 12384.8 593.170  11
  -2  16   5 12609.9 506.195  23
  -2 -16   4 7699.66 495.768  11
  -2  16   4 6604.19 365.812  14
  -2  16   4 7142.04 408.146  15
  -2 -16   3 1404.33 409.679  11
  -2  16   3 1132.93 318.569  15
  -2  16   3 570.897 269.954  14
  -2 -16   2 219.448 406.539  11
  -2  16   2 347.137 287.200  14
   2  16  -2 291.911 296.648  14
  -2 -16   1 2028.23 404.735  11
   2  16  -1 1740.93 298.584  14
  -2  16   1 2074.30 308.138  14
  -2 -16   0 1674.51 404.003  11
   2  16   0 1046.43 281.585  14
  -2 -16  -1 21968.5 795.234  11
   2 -16   1 21051.4 788.259  11
  -2 -16  -2 408.755 387.604  11
   2 -16   2-234.285 382.601  11
   2  16   2 371.585 249.469  14
  -2 -16  -3 1753.16 394.688  11
   2 -16   3 2418.77 387.548  11
   2  16   3 1615.78 257.072  14
  -2 -16  -4 6763.67 446.210  11
   2 -16   4 7291.20 439.039  11
   2  16   4 5572.40 330.388  14
   2 -16   4 6019.79 576.008  20
   2 -16   5 835.585 483.779  20
  -2 -16  -5 1240.45 374.485  11
   2  16   5 899.797 224.003  14
   2 -16   6 2146.88 472.012  20
   2  16   6 2076.06 229.086  14
  -2 -16  -6 2182.53 377.275  11
   2  16   7 3872.76 262.052  14
   2  16   7 4451.09 284.656  15
   2 -16   7 3648.69 474.849  20
  -2 -16  -7 5371.84 388.770  11
  -2 -16  -7 4651.29 390.388  13
   2  16   8 1422.51 204.251  14
   2  16   8 1933.31 233.609  15
  -2 -16  -8 1715.32 355.633  13
  -2 -16  -8 2078.02 331.633  11
   2  16   9 586.208 211.833  15
   2  16   9 752.852 184.439  14
   2 -16   9 966.172 392.609  20
  -2 -16  -9 570.713 344.248  13
  -2 -16  -9 712.576 301.944  11
   2  16  10 8271.90 335.135  15
   2  16  10 7215.15 322.869  14
   2 -16  11 788.651 358.568  20
   2  16  11 1328.81 225.020  23
   2  16  11 1005.94 169.107  14
   2  16  11 1324.95 187.069  15
  -2 -16 -11 1574.96 322.599  13
   2  16  12 899.777 187.156  18
   2  16  12 576.997 194.945  23
   2 -16  12 177.194 345.411  20
  -2 -16 -12 1070.55 302.382  13
   2  16  13-107.705 160.732  18
   2 -16  13 110.455 315.618  20
   2  16  13-110.437 169.650  23
   2 -16  14 260.950 292.465  20
   2  16  14 857.437 146.778  23
  -2  17  14 132.364 124.500  23
  -2  17  13 451.881 152.180  23
  -2  17  12 426.184 172.583  23
  -2  17  11 5876.96 273.161  15
  -2  17  11 6268.43 286.584  23
  -2 -17  10 259.249 351.348  20
  -2  17  10 65.5583 191.201  15
   2 -17 -10 224.311 288.371  11
  -2  17  10 419.887 210.443  23
  -2 -17   9 575.973 378.689  20
  -2  17   9 636.412 209.926  15
   2 -17  -9 875.419 317.493  11
  -2  17   9 756.724 225.697  23
  -2  17   8 290.491 238.015  23
  -2 -17   8-152.098 390.219  20
  -2  17   8 922.025 227.107  15
  -2  17   7 129.373 243.030  23
  -2  17   7 229.498 187.918  14
  -2  17   7 92.7077 236.306  15
  -2 -17   7-286.815 413.683  20
  -2  17   6 135.674 248.136  23
  -2 -17   6 539.832 435.102  20
  -2 -17   6 81.7030 364.300  11
  -2  17   6 48.7635 249.628  15
  -2  17   6 27.3292 199.846  14
  -2 -17   5 539.816 457.085  20
  -2 -17   5 523.086 372.976  11
  -2  17   5 573.676 213.638  14
  -2  17   5 303.726 263.117  15
  -2 -17   4 1834.49 480.076  20
  -2 -17   4 2047.06 389.764  11
   2  17  -4 1736.34 287.693  14
  -2  17   4 1792.39 240.241  14
  -2  17   4 1775.07 282.403  15
  -2 -17   3 537.529 485.189  20
  -2 -17   3 1039.58 381.635  11
   2  17  -3 38.4288 271.312  14
  -2  17   3 209.173 238.496  14
  -2 -17   2 203.642 498.967  20
  -2 -17   2-51.8957 374.199  11
  -2  17   2 332.898 247.511  14
   2  17  -2 268.514 259.737  14
  -2 -17   1 187.095 494.716  20
   2 -17  -1 451.813 349.875  11
  -2 -17   1 466.305 371.301  11
  -2  17   1 429.204 259.792  14
   2  17  -1 241.461 254.607  14
  -2 -17   0 4298.99 403.098  11
   2 -17   0 4222.67 390.947  11
   2  17   0 4017.20 294.908  14
  -2  17   0 3617.47 320.044  14
   2 -17   0 4936.05 518.884  20
   2 -17   1 3801.46 517.515  20
   2 -17   1 4651.74 387.431  11
  -2 -17  -1 4536.08 400.145  11
   2  17   1 3623.67 289.951  14
   2 -17   2 12075.7 530.304  11
  -2 -17  -2 12837.6 544.812  11
   2  17   2 9922.77 459.263  14
   2 -17   2 10651.7 640.281  20
   2 -17   3 96.6289 459.154  20
  -2 -17  -3-174.457 356.506  11
   2 -17   3 358.877 341.331  11
   2  17   3 77.4307 215.921  14
   2 -17   4 537.947 443.345  20
  -2 -17  -4 7.31145 347.504  11
   2  17   4 73.3319 205.553  14
   2 -17   5 577.056 424.449  20
   2  17   5 532.313 202.779  14
  -2 -17  -5 1062.73 343.206  11
   2  17   6 132.304 186.902  14
   2 -17   6 436.823 401.386  20
  -2 -17  -6-281.498 329.242  11
   2  17   7 560.793 181.173  14
   2 -17   7 409.491 379.951  20
  -2 -17  -7 288.323 313.949  11
   2 -17   8 965.482 363.515  20
   2  17   8 1253.13 177.934  14
  -2 -17  -8 1698.06 297.867  11
   2  17   8 1581.10 239.674  23
   2 -17   9 570.962 342.684  20
   2  17   9 802.147 168.417  14
   2  17   9 1725.88 184.954  15
  -2 -17  -9 1475.65 268.359  11
   2  17   9 1546.78 222.484  23
   2  17  10 137.746 149.592  14
   2 -17  10-74.6666 333.108  20
   2  17  10 652.414 199.224  23
   2 -17  11-174.811 310.732  20
   2  17  11 101.586 176.352  23
   2 -17  12-365.092 294.556  20
   2  17  12 423.506 154.917  23
   2  17  13 1290.94 134.770  23
  -2  18  12 77.3550 123.320  23
  -2  18  11 226.047 146.863  23
  -2  18  10 62.1428 161.439  23
  -2 -18   9 100.326 303.955  20
   2  18  -9 283.827 193.795  14
   2 -18  -9 467.723 267.546  11
  -2  18   9-9.50259 180.322  23
  -2 -18   8 367.029 326.394  20
  -2  18   8 606.939 182.885  15
   2  18  -8 656.803 211.433  14
   2 -18  -8 954.741 288.855  11
  -2  18   8 367.133 191.714  23
  -2 -18   7 393.501 346.870  20
  -2  18   7 200.731 191.910  15
   2  18  -7-308.540 220.738  14
   2 -18  -7 270.614 294.595  11
  -2  18   7 56.2192 198.308  23
  -2 -18   6-85.3415 365.034  20
  -2  18   6 1.07084 200.815  23
   2 -18  -6 141.988 299.336  11
   2  18  -6-112.817 227.843  14
  -2  18   6-11.5517 202.660  15
  -2 -18   5 215.090 382.457  20
   2 -18  -5-327.214 307.232  11
  -2 -18   5-13.9899 323.675  11
  -2  18   5-147.267 181.039  14
   2  18  -5 138.393 232.011  14
  -2 -18   4 5981.55 380.791  11
   2 -18  -4 5726.26 359.034  11
  -2  18   4 4425.30 264.447  14
   2  18  -4 4472.66 301.012  14
  -2 -18   4 4155.74 445.030  20
   2  18  -3-145.360 227.120  14
  -2  18   3-208.602 203.940  14
  -2 -18   3-473.664 337.442  11
   2 -18  -3-169.561 305.518  11
  -2 -18   3-225.154 406.763  20
   2  18  -2 218.328 223.941  14
  -2  18   2 169.065 212.729  14
   2 -18  -2 190.711 306.331  11
  -2 -18   2-34.4379 334.343  11
  -2 -18   2-78.2499 417.301  20
   2 -18  -2 470.902 391.400  20
  -2  18   1 1190.58 229.895  14
   2  18  -1 871.220 230.410  14
  -2 -18   1 1933.17 341.986  11
   2 -18  -1 1694.74 310.258  11
   2 -18  -1 662.114 402.771  20
  -2 -18   1 756.338 421.393  20
  -2  18   0 1133.95 241.001  14
   2  18   0 1461.54 228.314  14
  -2 -18   0 2247.54 343.872  11
   2 -18   0 1885.61 316.251  11
   2 -18   0 1463.46 416.522  20
  -2 -18   0 1922.16 426.812  20
   2  18   1 291.298 208.538  14
  -2  18  -1 614.614 240.130  14
  -2 -18  -1 514.560 328.286  11
   2 -18   1 884.352 306.228  11
   2 -18   1 141.035 403.237  20
  -2 -18  -1 425.613 412.948  20
  -2  18  -2 2308.06 270.064  14
   2  18   2 2649.28 227.548  14
   2 -18   2 3429.77 327.803  11
  -2 -18  -2 3523.98 342.384  11
   2 -18   2 2781.65 419.330  20
   2  18   3 1261.65 200.456  14
  -2  18  -3 1556.88 255.301  14
  -2 -18  -3 1643.39 328.423  11
   2 -18   3 839.076 389.293  20
   2  18   4 139.061 214.314  23
   2 -18   4 60.3825 365.275  20
   2  18   4 69.8641 179.666  14
  -2 -18  -4 216.980 314.244  11
   2 -18   5 834.949 357.406  20
   2  18   5 1019.99 181.102  14
  -2 -18  -5 1126.67 313.621  11
   2  18   5 1012.54 216.610  23
   2 -18   6 523.768 339.875  20
   2  18   6 347.866 165.659  14
  -2 -18  -6 607.479 297.045  11
   2  18   6 40.6164 205.876  23
   2 -18   7 835.810 324.810  20
   2  18   7 822.867 158.134  14
  -2 -18  -7 1193.77 283.291  11
   2  18   7 1142.00 204.240  23
   2  18   8 176.242 184.934  23
   2 -18   8-195.961 300.614  20
   2  18   8 274.948 143.172  14
   2  18   9 695.246 171.474  23
   2 -18   9 89.7552 290.506  20
   2  18  10 651.732 153.221  23
   2 -18  10 401.359 271.968  20
   2  18  11 4555.96 206.141  23
   2 -19  -6 267.661 294.255  20
   2 -19  -6-80.9609 254.988  11
   2  19  -6 186.679 174.136  14
  -2 -19   6-370.186 289.377  20
   2 -19  -5 905.335 311.470  20
   2 -19  -5 1375.17 264.243  11
   2  19  -5 387.145 188.363  14
  -2 -19   5 1093.82 302.704  20
   2 -19  -4 808.789 317.115  20
   2 -19  -4 519.860 262.790  11
   2  19  -4 505.485 189.625  14
  -2 -19   4 185.135 310.427  20
  -2 -19   3 601.102 321.037  20
   2 -19  -3 593.366 318.474  20
   2 -19  -3 387.112 261.669  11
  -2 -19   3 919.320 279.595  11
  -2  19   3 497.163 166.111  14
   2  19  -3 133.712 190.246  14
   2 -19  -2-232.788 327.331  20
  -2 -19   2 578.694 326.841  20
   2 -19  -2 256.079 260.766  11
  -2 -19   2 379.091 283.702  11
   2  19  -2 194.753 187.341  14
  -2  19   2 197.565 173.788  14
  -2 -19   1 578.244 332.842  20
   2 -19  -1 307.608 328.014  20
  -2 -19   1 1104.99 287.952  11
   2 -19  -1 657.595 262.491  11
   2  19  -1 402.297 187.515  14
  -2  19   1 618.204 183.327  14
   2 -19   0 525.773 329.195  20
  -2 -19   0 547.656 336.222  20
   2 -19   0 993.665 264.908  11
  -2 -19   0 1117.80 289.173  11
   2  19   0 649.200 183.170  14
  -2  19   0 967.600 193.991  14
   2 -19   1-53.4254 319.808  20
  -2 -19  -1 117.830 332.290  20
   2 -19   1 533.825 258.980  11
  -2 -19  -1 63.5745 283.666  11
   2  19   1 236.409 171.674  14
  -2  19  -1 149.785 190.504  14
   2 -19   2-299.031 315.827  20
  -2 -19  -2 36.1252 323.389  20
  -2 -19  -2 269.088 285.924  11
   2  19   2 95.9844 163.723  14
  -2  19  -2-113.540 192.791  14
   2 -19   3 1588.16 323.802  20
  -2 -19  -3 2393.08 340.755  20
  -2  19  -3 2009.18 213.990  14
   2  19   3 2219.77 186.819  14
  -2 -19  -4 370.858 312.766  20
  -2 -19  -4 382.693 276.122  11
  -2  19  -4 64.7922 191.628  14
   2  19   4 137.940 150.686  14
   2 -19   4 219.504 300.234  20
  -2 -19  -5 488.236 308.921  20
  -2  19  -5 401.857 190.696  14
   2  19   5 618.246 147.269  14
   2 -19   5 361.450 289.119  20
  -2 -19  -5 383.538 267.695  11
   2  19   6 64.4647 144.284  23
   2 -19   6 411.155 269.023  20
   2  19   7-116.180 134.461  23
   2 -19   7-114.607 252.730  20
   2  19   8 426.138 124.042  23
   2 -20  -5 96.7731 229.134  20
   2 -20  -4 478.842 237.997  20
   2 -20  -3 517.754 243.287  20
   2 -20  -2-26.5274 244.923  20
   2 -20  -1 912.344 251.182  20
  -2 -20   0 807.618 243.473  20
   2 -20   0 207.306 246.581  20
  -2 -20  -1-123.417 244.963  20
   2 -20   1 236.508 235.820  20
   2 -20   2 871.946 235.476  20
   2 -20   3 167.894 222.633  20
  -3   0  25-153.886 129.747   6
  -3   0  24 525.202 192.327   6
  -3   0  23 194.637 154.857   3
  -3   0  23-210.723 221.239   5
  -3   0  23 18.2103 243.487   6
  -3   0  22 4131.71 242.467   3
  -3   0  22 4318.06 312.778   5
  -3   0  22 4063.19 324.774  22
  -3   0  21-163.068 308.304   5
  -3   0  21-46.8278 194.590   3
  -3   0  20 166.717 218.875   3
  -3   0  20 364.675 459.321  24
  -3   0  20-8.15014 362.574  22
  -3   0  20 154.408 339.997   5
  -3   0  19 236.916 241.784   3
  -3   0  19 14.4744 446.836  24
  -3   0  19-2.29079 354.972   5
  -3   0  19 583.121 380.522  22
  -3   0  18 2428.19 465.464  24
  -3   0  18 2206.89 408.318  22
  -3   0  18 1654.13 378.242   5
  -3   0  17 18.7159 259.683   3
  -3   0  17-138.017 458.524  24
  -3   0  17 209.306 364.119   5
  -3   0  17 132.243 408.250  22
  -3   0  16 7565.60 483.628  22
  -3   0  16 6808.80 524.010  24
  -3   0  16 7293.98 378.136   3
  -3   0  16 7753.53 452.121   5
  -3   0  15 141.370 368.670  22
  -3   0  15 504.833 854.753  20
  -3   0  15 326.185 421.953  24
  -3   0  15-171.700 239.410   3
  -3   0  15-171.473 260.973   1
  -3   0  14 6330.91 336.786   1
  -3   0  14 5991.22 415.617  22
  -3   0  14 5482.15 458.432  24
  -3   0  14 6187.45 331.351   3
  -3   0  14 6845.29 746.751  20
  -3   0  13-27.3473 239.771   1
  -3   0  13-196.591 220.825   3
  -3   0  13 325.220 574.792  20
  -3   0  12 179.149 227.336   3
  -3   0  12 284.674 186.155  14
  -3   0  12 38.1974 254.816   1
  -3   0  12-265.662 530.698  20
  -3   0  11 55.7259 242.124   3
  -3   0  11 108.465 261.935   1
  -3   0  10 46524.2 1585.46   3
  -3   0   9 362.810 280.991   1
  -3   0   8 869.319 230.579   1
  -3   0   7 93.5017 186.792   1
  -3   0   6 7257.35 304.927   1
  -3   0   5-3.85710 172.986   1
  -3   0   4 24198.9 827.089   1
  -3   0   3 166.568 94.1449  10
  -3   0   3 218.600 155.575   1
  -3   0   2 114361. 3801.76  10
  -3   0   2 115608. 3805.63   1
  -3   0   1-11.6626 71.9112  10
  -3   0   1 54.1857 49.1407   9
  -3   0   0 88073.0 2916.79  10
  -3   0  -1-50.3758 77.0205  10
   3   0   2 83431.5 2781.46   2
  -3   0  -2 83747.8 2771.34  10
   3   0   3-123.458 168.374   2
   3   0   4 149218. 5140.39   2
  -3   0  -4 156541. 5130.54  10
   3   0   5 170.660 182.699   2
   3   0   6 9808.59 427.007   2
  -3   0  -6 11200.0 375.077  10
   3   0   7 123.167 263.600   2
   3   0   8 23635.7 815.925   3
   3   0   8 23100.6 810.454  14
   3   0   9 12.8044 192.137  14
   3   0   9-88.6706 200.873   3
   3   0   9-11.3216 288.155   2
   3   0  10 12271.5 485.198   3
   3   0  10 12919.3 484.712  14
   3   0  10 12364.4 529.338   2
   3   0  10 13234.6 549.397  19
   3   0  11 79.0885 510.224  20
   3   0  11-245.139 313.860  19
   3   0  11-19.6622 201.015  14
   3   0  11-167.641 259.657   2
   3   0  11 168.463 185.549   3
   3   0  12 14389.0 538.544   3
   3   0  12 13642.7 596.988   7
   3   0  12 13983.8 604.980  19
   3   0  12 13731.1 543.799  14
   3   0  12 14895.0 579.723   2
   3   0  13-170.132 426.820  24
   3   0  13 684.415 657.192  20
   3   0  13-172.986 334.501   7
   3   0  13 110.753 342.658  19
   3   0  13 12.8051 236.607  14
   3   0  13-22.2512 202.919   3
   3   0  13 171.342 290.315   2
   3   0  14 5704.56 502.405  24
   3   0  14 6681.66 836.230  20
   3   0  14 5107.95 413.460   7
   3   0  14 5575.32 427.846  19
   3   0  14 5713.80 340.970  14
   3   0  14 5726.07 392.112   2
   3   0  14 5616.68 309.384   3
   3   0  15-105.124 361.735   7
   3   0  15-341.422 368.252  19
   3   0  15 249.562 229.735   3
   3   0  15-211.664 350.133   2
   3   0  15-282.370 466.328  24
   3   0  16 303.518 364.352   7
   3   0  16 665.094 440.677  22
   3   0  16 860.909 240.438   3
   3   0  16 389.645 362.314   2
   3   0  16 561.371 469.413  24
   3   0  17 101.059 353.659   7
   3   0  17 384.369 414.080  22
   3   0  17-57.4986 229.034   3
   3   0  17-126.128 450.799  24
   3   0  18 1265.36 345.017   7
   3   0  18 2205.16 441.366  24
   3   0  18 1756.32 388.768  22
   3   0  18 1061.58 224.277   3
   3   0  19-260.540 203.769   3
   3   0  20 1296.62 304.742  22
   3   0  20 1341.00 355.969  24
   3   0  20 1219.90 290.246   5
   3   0  20 1176.62 206.570   3
   3   0  21-108.033 325.890  24
   3   0  21 183.632 237.187   5
   3   0  21 54.4770 188.949   3
   3   0  22 890.501 200.714   5
   3   0  22 1009.02 169.346   3
  -3  -1  25 30.6759 129.520   6
  -3   1  25 182.153 127.769   6
  -3  -1  24 160.674 189.656   6
  -3   1  24 765.023 189.854   6
  -3   1  23 820.008 252.025   6
  -3   1  23 2750.57 237.242   5
  -3  -1  23 2819.27 239.944   5
  -3  -1  23 958.323 257.456   6
  -3   1  23 2487.88 180.961   3
  -3  -1  23 2535.52 181.823   3
  -3   1  22-202.835 288.636  22
  -3  -1  22 180.313 261.891   5
  -3   1  22-68.2749 256.888   5
  -3  -1  22-62.0784 177.272   3
  -3   1  22-312.571 176.406   3
  -3  -1  21 368.555 315.908  22
  -3  -1  21 318.715 307.613   5
  -3   1  21 236.753 301.252   5
  -3   1  21-60.3760 194.148   3
  -3  -1  21 170.455 195.877   3
  -3   1  20 7875.55 378.952   3
  -3  -1  20 8918.68 472.398   5
  -3   1  20 8850.38 464.872   5
  -3  -1  20 8442.65 384.060   3
  -3  -1  20 8882.33 471.377  22
  -3   1  20 8978.42 485.522  22
  -3  -1  20 7600.61 548.780  24
  -3   1  19 2468.28 411.990  22
  -3  -1  19 2562.41 387.128  22
  -3   1  19 2472.83 368.476   5
  -3   1  19 2385.80 264.142   3
  -3  -1  19 2529.13 379.610   5
  -3  -1  19 2441.43 264.634   3
  -3  -1  19 2803.42 470.995  24
  -3   1  19 2304.10 477.696  24
  -3   1  18 808.464 411.549  22
  -3  -1  18 329.777 386.957  22
  -3  -1  18 430.821 460.197  24
  -3   1  18-159.145 456.292  24
  -3  -1  18 387.989 364.922   5
  -3   1  18-54.7226 358.541   5
  -3   1  17 787.349 407.807  22
  -3  -1  17 1082.78 393.733  22
  -3   1  17 243.362 459.962  24
  -3  -1  17 403.663 469.373  24
  -3   1  17 1054.19 364.266   5
  -3  -1  17 1513.51 372.173   5
  -3  -1  17 1209.83 273.371   3
  -3   1  17 1056.45 266.012   3
  -3  -1  16 28.0876 378.262  22
  -3   1  16-193.597 400.153  22
  -3  -1  16 503.863 874.277  20
  -3   1  16 138.465 248.284   3
  -3  -1  16-26.4136 259.215   3
  -3  -1  16-209.667 458.246  24
  -3   1  16-198.483 448.283  24
  -3   1  16 703.266 356.046   5
  -3  -1  16 167.986 360.628   5
  -3   1  15 3756.59 306.543   1
  -3   1  15 3764.25 302.797  18
  -3   1  15 3886.37 451.776  24
  -3  -1  15 4280.13 398.052  22
  -3   1  15 4251.61 415.258  22
  -3  -1  15 3461.16 458.587  24
  -3  -1  15 3976.79 291.025   3
  -3   1  15 3818.20 286.412   3
  -3   1  14-201.410 247.397  18
  -3   1  14-96.8184 224.548   3
  -3   1  14 51.8022 245.010   1
  -3  -1  14 267.470 225.710   3
  -3  -1  14 103.184 250.856   1
  -3  -1  14-256.726 585.238  20
  -3   1  14-9.37540 360.434  22
  -3  -1  14 464.568 401.034  24
  -3   1  14 196.182 393.616  24
  -3   1  13 729.508 246.393  18
  -3   1  13 588.702 184.724  15
  -3  -1  13 1229.64 246.164   1
  -3   1  13 736.936 247.944   1
  -3   1  13 1127.65 226.046   3
  -3  -1  13 971.465 228.976   3
  -3   1  13 791.846 728.573  20
  -3  -1  13 611.091 516.373  20
  -3   1  12 406.510 229.600   3
  -3  -1  12 554.340 232.086   3
   3  -1 -12 563.027 276.148  13
  -3   1  12 473.473 179.044  15
  -3   1  12 959.396 256.042   1
  -3  -1  12 829.465 260.772   1
  -3  -1  12 232.970 493.199  20
  -3   1  12 273.354 645.464  20
  -3   1  11 1739.05 248.431   3
  -3  -1  11 1561.19 256.409   3
  -3  -1  11 1917.41 279.948   1
  -3   1  11 2035.99 280.455   1
  -3   1  10 29243.9 1046.37   3
  -3  -1  10 30810.3 1049.04   3
  -3  -1   9 46506.3 1582.10   1
  -3   1   9 46481.5 1580.81   1
  -3   1   8-116.188 227.819   1
  -3  -1   8-197.100 231.390   1
  -3   1   7 4597.16 247.991   1
  -3  -1   7 3755.44 243.797   1
  -3   1   6 48420.4 1586.70   1
  -3  -1   6 46216.9 1586.74   1
  -3   1   5 172.620 104.372  10
  -3   1   5 568.212 168.569   1
  -3  -1   5 382.931 173.082   1
  -3   1   4 1108.51 114.283  10
  -3   1   4 1023.45 174.705   1
  -3  -1   4 1086.13 180.178   1
  -3   1   3 91155.5 3054.10  10
  -3   1   3 94631.6 3059.40   1
  -3  -1   3 91578.4 3058.81   1
  -3  -1   2 36010.8 1161.57   9
  -3   1   2 33952.0 1161.39  10
  -3   1   2 34624.9 1169.85   1
  -3  -1   2 34764.5 1169.20   1
  -3  -1   1 121.723 84.0684   9
  -3   1   1 491.455 84.2505  10
  -3   1   0 16403.0 565.054  10
  -3  -1   0 17092.1 563.577  10
  -3   1  -1 313613. 10516.3  10
  -3  -1  -1 321132. 10515.3  10
  -3   1  -2 719108. 24681.3  10
  -3  -1  -2 779040. 24680.0  10
   3  -1   2 709402. 24686.2   2
   3   1   2 739447. 24686.3   2
  -3   1  -3 948.362 99.9791  10
  -3  -1  -3 833.248 76.9261  10
   3  -1   3 1441.91 169.707   2
   3   1   3 1379.13 162.928   2
   3  -1   4 24567.9 838.758   2
   3   1   4 25946.8 838.196   2
  -3   1  -4 24021.5 819.528  10
   3  -1   5 5546.60 266.352   2
   3   1   5 5950.60 265.948   2
  -3   1  -5 5476.40 207.947  10
   3  -1   6 1388.35 218.483   2
   3   1   6 1757.13 213.120   2
  -3   1  -6 1205.55 107.910  10
   3   1   7 12431.7 502.492   2
  -3   1  -7 12266.7 433.582  10
   3  -1   8 66930.3 2198.76   3
   3   1   8 66646.7 2197.56   3
   3   1   8 64761.9 2193.66  14
   3  -1   8 64569.2 2196.23  14
   3  -1   9-108.009 204.702  14
   3   1   9-42.3270 191.782  14
   3   1   9 158.943 194.894   3
   3  -1   9-238.745 206.179   3
   3   1   9-156.557 293.662   2
   3  -1   9-308.146 298.642   2
   3   1  10 608.283 306.192  19
   3  -1  10 122.847 315.231  19
   3   1  10 392.090 534.557  20
   3  -1  10 369.341 467.899  20
   3   1  10-12.5562 186.568  14
   3  -1  10 56.6794 192.225  14
   3   1  10 199.506 269.059   2
   3  -1  10 477.843 276.978   2
   3   1  10-139.397 186.664   3
   3  -1  10 68.8500 193.808   3
   3  -1  11 2816.54 222.582   3
   3   1  11 2969.98 220.404   3
   3  -1  11 3722.80 506.569  20
   3   1  11 4450.27 605.514  20
   3  -1  11 2945.40 330.615  19
   3   1  11 3133.29 330.291  19
   3  -1  11 2897.98 237.774  14
   3   1  11 2753.27 232.477  14
   3  -1  11 3084.32 300.552   2
   3   1  11 3828.63 296.713   2
   3  -1  12 661.627 416.194  24
   3   1  12 360.302 655.801  20
   3  -1  12 890.897 525.635  20
   3   1  12 387.306 315.364   7
   3  -1  12 550.669 321.359   7
   3   1  12 349.963 315.672  19
   3  -1  12 373.785 318.701  19
   3   1  12 238.528 210.303  14
   3  -1  12 552.167 216.497  14
   3  -1  12 334.845 280.965   2
   3   1  12 451.880 272.597   2
   3  -1  12 328.888 196.576   3
   3   1  12 202.655 193.954   3
   3   1  13 961.467 418.453  24
   3  -1  13 638.812 440.339  24
   3  -1  13 1844.19 587.292  20
   3   1  13 2288.22 812.216  20
   3  -1  13 979.994 346.279   7
   3   1  13 873.215 341.583   7
   3  -1  13 547.437 345.409  19
   3   1  13 714.045 334.355  19
   3   1  13 1006.96 238.358  14
   3  -1  13 814.209 245.052  14
   3   1  13 953.477 209.858   3
   3  -1  13 698.208 209.819   3
   3  -1  13 634.725 308.849   2
   3   1  13 805.927 303.651   2
   3  -1  14 5346.78 518.316  24
   3   1  14 5916.10 493.958  24
   3  -1  14 7080.70 714.505  20
   3  -1  14 5338.50 429.041   7
   3   1  14 5491.67 425.576   7
   3   1  14 6022.13 422.555  19
   3  -1  14 5198.39 428.227  19
   3   1  14 5814.47 340.330  14
   3   1  14 5863.38 390.737   2
   3  -1  14 5487.34 309.669   3
   3   1  14 5747.26 309.728   3
   3  -1  14 6079.67 397.820   2
   3   1  15 1312.45 459.787  24
   3  -1  15 513.996 478.538  24
   3  -1  15 1112.67 802.706  20
   3  -1  15 864.015 377.764   7
   3   1  15 690.069 371.657   7
   3  -1  15 731.963 372.010  19
   3   1  15 1084.57 367.808  19
   3   1  15 1150.55 287.236  14
   3   1  15 1121.86 240.092   3
   3   1  15 973.653 357.017   2
   3  -1  15 1042.33 366.521   2
   3  -1  15 1283.50 242.832   3
   3  -1  16 5071.66 992.975  20
   3  -1  16 4943.15 518.730  24
   3   1  16 4959.92 496.455  24
   3  -1  16 4858.80 467.868  22
   3  -1  16 4273.03 422.886   7
   3   1  16 4588.44 414.291   7
   3   1  16 4142.60 345.000  14
   3   1  16 4834.47 404.053   2
   3   1  16 4904.19 302.453   3
   3  -1  16 4483.04 304.321   3
   3  -1  16 4398.11 409.091   2
   3  -1  17 4438.62 408.357   7
   3   1  17 4770.53 399.631   7
   3   1  17 4136.39 462.825  22
   3   1  17 4990.57 293.837   3
   3  -1  17 4402.46 295.006   3
[truncated: 2,153,137 more chars]
