# Supplementary material for: o‐Terphenyl‐Based Family of Conjugated Macrocycles: Selective Recognition of Phenylalanine in Water and Interaction With Insulin
Source: Angew Chem Int Ed Engl. 2026 Mar 18;65(24):e25972. doi: 10.1002/anie.202525972 (PMC13245601; doi:10.1002/anie.202525972)
Supplement: Supplementary file 2 — Supporting File 2: anie71719‐sup‐0002‐Data.zip. [file ANIE-65-e25972-s002.zip › 25Kat_SG02.cif]

data_25kat_sg02
_audit_creation_date               2025-01-23
_audit_creation_method
;
Olex2 1.5
(compiled 2024.02.16 svn.r378c4104 for OlexSys, GUI svn.r6928)
;
_shelx_SHELXL_version_number       '2018/3'
loop_
  _audit_author_name
  _audit_author_email
  _audit_author_address
 'Ghule, S.' swapnil.ghule@fau.de
;
OC2-Kataev
DCP
;
 'H., F.' ? ?

_audit_contact_author_address      ?
_audit_contact_author_email        ?
_audit_contact_author_name         ''
_audit_contact_author_phone        ?
_publ_contact_author_id_orcid      ?
_publ_section_references
;
Dolomanov, O.V., Bourhis, L.J., Gildea, R.J, Howard, J.A.K. & Puschmann, H.
 (2009), J. Appl. Cryst. 42, 339-341.

Sheldrick, G.M. (2015). Acta Cryst. A71, 3-8.

Sheldrick, G.M. (2015). Acta Cryst. C71, 3-8.
;
_chemical_name_common              ?
_chemical_name_systematic          ?
_chemical_formula_moiety           'C72 H60 O12'
_chemical_formula_sum              'C72 H60 O12'
_chemical_formula_weight           1117.20
_chemical_melting_point            ?
_chemical_oxdiff_formula           'C72 H60 O12'
_chemical_oxdiff_usercomment       EMC3
loop_
  _atom_type_symbol
  _atom_type_description
  _atom_type_scat_dispersion_real
  _atom_type_scat_dispersion_imag
  _atom_type_scat_source
 'C' 'C' 0.0181 0.0091 'International Tables Vol C Tables 4.2.6.8 and 6.1.1.4'
 'H' 'H' 0.0000 0.0000 'International Tables Vol C Tables 4.2.6.8 and 6.1.1.4'
 'O' 'O' 0.0492 0.0322 'International Tables Vol C Tables 4.2.6.8 and 6.1.1.4'

_shelx_space_group_comment
;
The symmetry employed for this shelxl refinement is uniquely defined
by the following loop, which should always be used as a source of
symmetry information in preference to the above space-group names.
They are only intended as comments.
;
_space_group_crystal_system        'monoclinic'
_space_group_IT_number             14
_space_group_name_H-M_alt          'P 1 21/n 1'
_space_group_name_Hall             '-P 2yn'
loop_
  _space_group_symop_operation_xyz
 'x, y, z'
 '-x+1/2, y+1/2, -z+1/2'
 '-x, -y, -z'
 'x-1/2, -y-1/2, z-1/2'

_cell_length_a                     17.85910(10)
_cell_length_b                     17.95320(10)
_cell_length_c                     18.15320(10)
_cell_angle_alpha                  90
_cell_angle_beta                   105.5520(10)
_cell_angle_gamma                  90
_cell_volume                       5607.32(6)
_cell_formula_units_Z              4
_cell_measurement_reflns_used      40119
_cell_measurement_temperature      100.00(10)
_cell_measurement_theta_max        77.7080
_cell_measurement_theta_min        3.5440
_shelx_estimated_absorpt_T_max     0.887
_shelx_estimated_absorpt_T_min     0.840
_exptl_absorpt_coefficient_mu      0.725
_exptl_absorpt_correction_T_max    1.000
_exptl_absorpt_correction_T_min    0.521
_exptl_absorpt_correction_type     gaussian
_exptl_absorpt_process_details
;
CrysAlisPro 1.171.43.90 (Rigaku Oxford Diffraction, 2023)
Numerical absorption correction based on gaussian integration over
a multifaceted crystal model
Empirical absorption correction using spherical harmonics,
implemented in SCALE3 ABSPACK scaling algorithm.
;
_exptl_absorpt_special_details     ?
_exptl_crystal_colour              'clear light colourless'
_exptl_crystal_colour_lustre       clear
_exptl_crystal_colour_modifier     light
_exptl_crystal_colour_primary      colourless
_exptl_crystal_density_diffrn      1.323
_exptl_crystal_density_meas        ?
_exptl_crystal_density_method      ?
_exptl_crystal_description         block
_exptl_crystal_F_000               2352
loop_
  _exptl_crystal_face_index_h
  _exptl_crystal_face_index_k
  _exptl_crystal_face_index_l
  _exptl_crystal_face_perp_dist
 2 7 -10 0.1031
 -7 4 -6 0.1041
 -11 -4 4 0.1213
 -1 -7 10 0.0758
 7 -4 6 0.0631
 11 -3 -4 0.1064
 9 7 -1 0.1070
 -4 10 4 0.0795
 -10 -5 2 0.1290
 -5 -10 -1 0.1208
 4 -11 -4 0.0972
 -1 5 11 0.0986
 1 -5 -11 0.0986
 -9 1 9 0.1019
 9 -1 -9 0.1019
 -5 -6 -7 0.0974
 5 6 7 0.0974
 -6 8 -3 0.1012
 0 10 -5 0.0856
 0 -10 5 0.0856

_exptl_crystal_recrystallization_method 
 'The material was recrystallised from a mixture of MeOH and DCM/Et2O  by solvent layering'
_exptl_crystal_size_max            0.255
_exptl_crystal_size_mid            0.204
_exptl_crystal_size_min            0.169
loop_
  _exptl_oxdiff_crystal_face_indexfrac_h
  _exptl_oxdiff_crystal_face_indexfrac_k
  _exptl_oxdiff_crystal_face_indexfrac_l
  _exptl_oxdiff_crystal_face_x
  _exptl_oxdiff_crystal_face_y
  _exptl_oxdiff_crystal_face_z
 2.4901 6.7618 -9.6080 -0.6874 0.6461 0.3319
 -6.8307 3.9481 -6.4760 -0.6250 0.5947 -0.5057
 -10.9792 -3.5626 4.0516 0.1012 -0.0866 -0.9911
 -1.3469 -6.6702 9.5938 0.7080 -0.6664 -0.2337
 7.1646 -3.7387 6.2053 0.6106 -0.5814 0.5377
 11.1037 -3.0877 -4.2530 0.4374 0.2320 0.8688
 9.0406 7.1255 -0.9870 -0.3745 -0.2117 0.9027
 -4.3715 10.3869 4.0299 -0.8674 -0.4725 -0.1562
 -10.2986 -5.2491 1.8610 0.2093 0.1220 -0.9702
 -5.4228 -10.0042 -0.8796 0.6590 0.3651 -0.6576
 3.5117 -10.6983 -3.8420 0.8752 0.4774 0.0778
 -1.4790 5.0958 10.5081 -0.2311 -0.9729 -0.0092
 1.4790 -5.0958 -10.5081 0.2311 0.9729 0.0092
 -9.4776 1.3248 8.9860 -0.1553 -0.6304 -0.7606
 9.4776 -1.3248 -8.9860 0.1553 0.6304 0.7606
 -5.1680 -5.7149 -7.0894 0.1877 0.8077 -0.5589
 5.1680 5.7149 7.0894 -0.1877 -0.8077 0.5589
 -6.3371 8.4007 -3.1218 -0.9041 0.2121 -0.3710
 0.2708 10.4510 -5.0998 -0.9478 0.2267 0.2243
 -0.2708 -10.4510 5.0998 0.9478 -0.2267 -0.2243

_exptl_transmission_factor_max     ?
_exptl_transmission_factor_min     ?
_diffrn_reflns_av_R_equivalents    0.0235
_diffrn_reflns_av_unetI/netI       0.0168
_diffrn_reflns_Laue_measured_fraction_full  0.998
_diffrn_reflns_Laue_measured_fraction_max  0.934
_diffrn_reflns_limit_h_max         22
_diffrn_reflns_limit_h_min         -20
_diffrn_reflns_limit_k_max         22
_diffrn_reflns_limit_k_min         -21
_diffrn_reflns_limit_l_max         23
_diffrn_reflns_limit_l_min         -22
_diffrn_reflns_number              53762
_diffrn_reflns_point_group_measured_fraction_full  0.998
_diffrn_reflns_point_group_measured_fraction_max  0.934
_diffrn_reflns_theta_full          67.684
_diffrn_reflns_theta_max           77.876
_diffrn_reflns_theta_min           3.528
_diffrn_ambient_environment        N~2~
_diffrn_ambient_temperature        100.00(10)
_diffrn_detector                   'Hybrid Pixel Array Detector'
_diffrn_detector_area_resol_mean   10.0000
_diffrn_detector_type              'HyPix-Arc 100'
_diffrn_measured_fraction_theta_full  0.998
_diffrn_measured_fraction_theta_max  0.934
_diffrn_measurement_details
;
List of Runs (angles in degrees, time in seconds):

  # Type    Start    End  Width  t~exp~   \w     \q     \k     \f   Frames
--------------------------------------------------------------------------
  1  \w    -93.00   0.00   0.50    0.05    --  -46.31 108.00  61.00  186
  2  \w   -105.00 -14.00   0.50    0.05    --  -88.50 108.00  61.00  182
  3  \w   -144.00-118.00   0.50    0.05    --  -88.50-108.00 -34.00   52
  4  \w   -112.00 -83.00   0.50    0.05    --  -88.50-108.00 -34.00   58
  5  \w   -122.00 -73.00   0.50    0.05    --  -46.31-126.00  90.00   98
  6  \w   -158.00 -57.00   0.50    0.05    --  -88.50 -77.00   0.00  202
  7  \w   -155.00 -11.00   0.50    0.05    --  -88.50   0.00 120.00  288
  8  \w    -23.00  36.00   0.50    0.05    --  -46.31  19.00  60.00  118
  9  \w    -47.00  -7.00   0.50    0.05    --  -88.50  45.00  30.00   80
 10  \w    -21.00  36.00   0.50    0.05    --  -46.31  19.00   0.00  114
 11  \w    -44.00  -7.00   0.50    0.05    --  -88.50  45.00-150.00   74
 12  \w    -23.00  33.00   0.50    0.05    --  -46.31  19.00-180.00  112
 13  \w     30.00 112.00   0.50    0.05    --   99.63-126.00 -60.00  164
 14  \w     43.00 108.00   0.50    0.05    --  110.12-108.00 -34.00  130
 15  \w     28.00  58.00   0.50    0.05    --   99.63-108.00 -34.00   60
 16  \w     17.00  54.00   0.50    0.05    --   47.06-108.00 -34.00   74
 17  \w     26.00 103.00   0.50    0.05    --   99.63 -95.00  90.00  154
 18  \w     37.00 101.00   0.50    0.05    --  110.12 -95.00 150.00  128
 19  \w     24.00  53.00   0.50    0.05    --   99.63 -45.00  90.00   58
 20  \w     23.00  69.00   0.50    0.05    --   99.63 -61.00 150.00   92
 21  \w     41.00 106.00   0.50    0.05    --   99.63 -77.00 -30.00  130
 22  \w     33.00  75.00   0.50    0.05    --  110.12 -61.00   0.00   84
 23  \w     19.00  54.00   0.50    0.05    --   99.63 -45.00 -60.00   70
 24  \w     43.00  73.00   0.50    0.05    --  110.12 -61.00-180.00   60
 25  \w    108.00 133.00   0.50    0.05    --   99.63 108.00  61.00   50
 26  \w     89.00 144.00   0.50    0.05    --  110.12 108.00  61.00  110
;
_diffrn_measurement_device         'four-circle diffractometer'
_diffrn_measurement_device_type    'XtaLAB Synergy R, HyPix-Arc 100'
_diffrn_measurement_method         '\w scans'
_diffrn_orient_matrix_type        
 'CrysAlisPro convention (1999,Acta A55,543-557)'
_diffrn_orient_matrix_UB_11        0.0248121000
_diffrn_orient_matrix_UB_12        -0.0811558000
_diffrn_orient_matrix_UB_13        0.0208562000
_diffrn_orient_matrix_UB_21        -0.0173118000
_diffrn_orient_matrix_UB_22        -0.0195952000
_diffrn_orient_matrix_UB_23        -0.0855186000
_diffrn_orient_matrix_UB_31        0.0842943000
_diffrn_orient_matrix_UB_32        0.0199209000
_diffrn_orient_matrix_UB_33        0.0013240000
_diffrn_radiation_monochromator    mirror
_diffrn_radiation_probe            x-ray
_diffrn_radiation_type             'Cu K\a'
_diffrn_radiation_wavelength       1.54184
_diffrn_source                     'Rotating-anode X-ray tube'
_diffrn_source_type                'PhotonJet R (Cu) X-ray Source'
_reflns_Friedel_coverage           0.000
_reflns_Friedel_fraction_full      .
_reflns_Friedel_fraction_max       .
_reflns_number_gt                  10200
_reflns_number_total               11192
_reflns_special_details
;
 Reflections were merged by SHELXL according to the crystal
 class for the calculation of statistics and refinement.
 
 _reflns_Friedel_fraction is defined as the number of unique
 Friedel pairs measured divided by the number that would be
 possible theoretically, ignoring centric projections and
 systematic absences.
;
_reflns_threshold_expression       'I > 2\s(I)'
_computing_cell_refinement         'CrysAlisPro 1.171.43.90 (Rigaku OD, 2023)'
_computing_data_collection        
 'CrysAlisPro system (CCD 43.143a 64-bit (release 25-10-2024))'
_computing_data_reduction          'CrysAlisPro 1.171.43.90 (Rigaku OD, 2023)'
_computing_molecular_graphics      'Olex2 1.5 (Dolomanov et al., 2009)'
_computing_publication_material    'Olex2 1.5 (Dolomanov et al., 2009)'
_computing_structure_refinement    'SHELXL 2018/3 (Sheldrick, 2015)'
_computing_structure_solution      'SHELXT 2018/2 (Sheldrick, 2018)'
_refine_diff_density_max           0.553
_refine_diff_density_min           -0.496
_refine_diff_density_rms           0.046
_refine_ls_extinction_coef         .
_refine_ls_extinction_method       none
_refine_ls_goodness_of_fit_ref     1.046
_refine_ls_hydrogen_treatment      constr
_refine_ls_matrix_type             full
_refine_ls_number_parameters       778
_refine_ls_number_reflns           11192
_refine_ls_number_restraints       5
_refine_ls_R_factor_all            0.0420
_refine_ls_R_factor_gt             0.0386
_refine_ls_restrained_S_all        1.052
_refine_ls_shift/su_max            0.001
_refine_ls_shift/su_mean           0.000
_refine_ls_structure_factor_coef   Fsqd
_refine_ls_weighting_details      
 'w=1/[\s^2^(Fo^2^)+(0.0412P)^2^+3.0924P] where P=(Fo^2^+2Fc^2^)/3'
_refine_ls_weighting_scheme        calc
_refine_ls_wR_factor_gt            0.0942
_refine_ls_wR_factor_ref           0.0968
_refine_special_details           
 'O9:O9a and C41/42:C41a/42a showed disorder and got refined to 83%17% occupation.'
_olex2_refinement_description
;
1. Fixed Uiso
 At 1.2 times of:
  All C(H) groups, All C(H,H) groups
 At 1.5 times of:
  All C(H,H,H) groups
2. Restrained distances
 C74-C43 \\sim C44-C43
 with sigma of 0.02
 O10-C74 \\sim O10-C44
 with sigma of 0.02
 O9A-C74 \\sim O9-C44
 with sigma of 0.02
 O12-C41 \\sim O12-C41A
 with sigma of 0.02
 C41A-C42A \\sim C42-C41
 with sigma of 0.02
3. Uiso/Uaniso restraints and constraints
Uanis(C74) = Uanis(C44)
Uanis(O9A) = Uanis(O9)
Uanis(C42) = Uanis(C42A)
Uanis(C41) = Uanis(C41A)
4. Others
 Sof(O9A)=Sof(C74)=1-FVAR(1)
 Sof(O9)=Sof(C44)=FVAR(1)
 Sof(C41A)=Sof(H41C)=Sof(H41D)=Sof(C42A)=Sof(H42D)=Sof(H42E)=Sof(H42F)=1-FVAR(2)
 Sof(C41)=Sof(H41A)=Sof(H41B)=Sof(C42)=Sof(H42A)=Sof(H42B)=Sof(H42C)=FVAR(2)
5.a Secondary CH2 refined with riding coordinates:
 C17(H17A,H17B), C21(H21A,H21B), C45(H45A,H45B), C65(H65A,H65B), C69(H69A,
 H69B), C41(H41A,H41B), C41A(H41C,H41D)
5.b Aromatic/amide H refined with riding coordinates:
 C1(H1), C3(H3), C4(H4), C5(H5), C8(H8), C9(H9), C10(H10), C12(H12), C14(H14),
 C23(H23), C26(H26), C27(H27), C28(H28), C30(H30), C32(H32), C33(H33), C34(H34),
  C36(H36), C38(H38), C47(H47), C50(H50), C51(H51), C52(H52), C54(H54),
 C56(H56), C57(H57), C58(H58), C60(H60), C62(H62), C71(H71)
5.c Idealised Me refined as rotating group:
 C18(H18A,H18B,H18C), C22(H22A,H22B,H22C), C46(H46A,H46B,H46C), C66(H66A,H66B,
 H66C), C70(H70A,H70B,H70C), C42(H42A,H42B,H42C), C42A(H42D,H42E,H42F)
;
_atom_sites_solution_hydrogens     geom
_atom_sites_solution_primary       dual
_atom_sites_solution_secondary     ?
loop_
  _atom_site_label
  _atom_site_type_symbol
  _atom_site_fract_x
  _atom_site_fract_y
  _atom_site_fract_z
  _atom_site_U_iso_or_equiv
  _atom_site_adp_type
  _atom_site_occupancy
  _atom_site_site_symmetry_order
  _atom_site_calc_flag
  _atom_site_refinement_flags_posn
  _atom_site_refinement_flags_adp
  _atom_site_refinement_flags_occupancy
  _atom_site_disorder_assembly
  _atom_site_disorder_group
 O1 O 0.56775(6) -0.11310(5) 0.59089(6) 0.0300(2) Uani 1 1 d . . . . .
 O2 O 0.47127(5) -0.03894(5) 0.60646(5) 0.02153(19) Uani 1 1 d . . . . .
 O3 O 0.48290(6) 0.10096(5) 0.74258(7) 0.0328(2) Uani 1 1 d . . . . .
 O4 O 0.54034(5) -0.01090(5) 0.76904(5) 0.02203(19) Uani 1 1 d . . . . .
 O5 O 0.24186(6) 0.43757(6) 0.76625(7) 0.0354(3) Uani 1 1 d . . . . .
 O6 O 0.27943(5) 0.54110(5) 0.83500(5) 0.02252(19) Uani 1 1 d . . . . .
 O7 O 0.43906(5) 0.59007(5) 0.93454(5) 0.0242(2) Uani 1 1 d . . . . .
 O8 O 0.39389(6) 0.66022(5) 0.82912(5) 0.0237(2) Uani 1 1 d . . . . .
 O10 O 0.71858(6) 0.68641(5) 0.56854(6) 0.0320(2) Uani 1 1 d D . . . .
 O11 O 0.97767(6) 0.59761(6) 0.52534(7) 0.0342(2) Uani 1 1 d . . . . .
 O12 O 0.90305(6) 0.68367(6) 0.55544(8) 0.0457(3) Uani 1 1 d D . . . .
 C1 C 0.63317(7) 0.41646(7) 0.72810(7) 0.0168(2) Uani 1 1 d . . . . .
 H1 H 0.614845 0.371709 0.745123 0.020 Uiso 1 1 calc R U . . .
 C2 C 0.58937(7) 0.48144(7) 0.72388(7) 0.0175(2) Uani 1 1 d . . . . .
 C3 C 0.61809(7) 0.54726(7) 0.70090(8) 0.0208(3) Uani 1 1 d . . . . .
 H3 H 0.588736 0.591908 0.696988 0.025 Uiso 1 1 calc R U . . .
 C4 C 0.68947(8) 0.54785(7) 0.68369(8) 0.0236(3) Uani 1 1 d . . . . .
 H4 H 0.709408 0.593222 0.669772 0.028 Uiso 1 1 calc R U . . .
 C5 C 0.73160(7) 0.48258(7) 0.68676(7) 0.0207(3) Uani 1 1 d . . . . .
 H5 H 0.780028 0.483347 0.674406 0.025 Uiso 1 1 calc R U . . .
 C6 C 0.70326(7) 0.41563(7) 0.70791(7) 0.0172(2) Uani 1 1 d . . . . .
 C7 C 0.74384(7) 0.34408(7) 0.70521(7) 0.0169(2) Uani 1 1 d . . . . .
 C8 C 0.82484(7) 0.33975(7) 0.72287(7) 0.0195(2) Uani 1 1 d . . . . .
 H8 H 0.855343 0.383388 0.737269 0.023 Uiso 1 1 calc R U . . .
 C9 C 0.86083(7) 0.27179(7) 0.71941(7) 0.0208(3) Uani 1 1 d . . . . .
 H9 H 0.915931 0.269302 0.731691 0.025 Uiso 1 1 calc R U . . .
 C10 C 0.81740(7) 0.20755(7) 0.69826(7) 0.0199(2) Uani 1 1 d . . . . .
 H10 H 0.842751 0.161489 0.695676 0.024 Uiso 1 1 calc R U . . .
 C11 C 0.73618(7) 0.21048(7) 0.68071(7) 0.0180(2) Uani 1 1 d . . . . .
 C12 C 0.70044(7) 0.27883(7) 0.68401(7) 0.0168(2) Uani 1 1 d . . . . .
 H12 H 0.645333 0.281270 0.671602 0.020 Uiso 1 1 calc R U . . .
 C13 C 0.68809(7) 0.14192(7) 0.66112(7) 0.0189(2) Uani 1 1 d . . . . .
 C14 C 0.62972(7) 0.12946(7) 0.69805(7) 0.0204(3) Uani 1 1 d . . . . .
 H14 H 0.621028 0.165796 0.732907 0.024 Uiso 1 1 calc R U . . .
 C15 C 0.58419(7) 0.06570(7) 0.68532(7) 0.0199(2) Uani 1 1 d . . . . .
 C16 C 0.52870(7) 0.05485(7) 0.73362(8) 0.0212(3) Uani 1 1 d . . . . .
 C17 C 0.49350(8) -0.02624(8) 0.82207(8) 0.0255(3) Uani 1 1 d . . . . .
 H17A H 0.437992 -0.031241 0.793947 0.031 Uiso 1 1 calc R U . . .
 H17B H 0.498740 0.014735 0.859608 0.031 Uiso 1 1 calc R U . . .
 C18 C 0.52336(10) -0.09775(9) 0.86190(9) 0.0353(3) Uani 1 1 d . . . . .
 H18A H 0.514585 -0.138386 0.824517 0.053 Uiso 1 1 calc R U . . .
 H18B H 0.495860 -0.108494 0.900713 0.053 Uiso 1 1 calc R U . . .
 H18C H 0.579143 -0.093089 0.886501 0.053 Uiso 1 1 calc R U . . .
 C19 C 0.59620(7) 0.01223(7) 0.63326(7) 0.0193(2) Uani 1 1 d . . . . .
 C20 C 0.54539(7) -0.05442(7) 0.60907(7) 0.0198(2) Uani 1 1 d . . . . .
 C21 C 0.41588(7) -0.09988(7) 0.58370(8) 0.0227(3) Uani 1 1 d . . . . .
 H21A H 0.434083 -0.134245 0.549491 0.027 Uiso 1 1 calc R U . . .
 H21B H 0.364802 -0.079667 0.555023 0.027 Uiso 1 1 calc R U . . .
 C22 C 0.40701(8) -0.14194(8) 0.65248(8) 0.0264(3) Uani 1 1 d . . . . .
 H22A H 0.369094 -0.182135 0.635935 0.040 Uiso 1 1 calc R U . . .
 H22B H 0.388880 -0.107945 0.686281 0.040 Uiso 1 1 calc R U . . .
 H22C H 0.457270 -0.163153 0.680051 0.040 Uiso 1 1 calc R U . . .
 C23 C 0.65466(7) 0.02382(7) 0.59715(7) 0.0195(2) Uani 1 1 d . . . . .
 H23 H 0.663572 -0.013010 0.562889 0.023 Uiso 1 1 calc R U . . .
 C24 C 0.70076(7) 0.08790(7) 0.60957(7) 0.0185(2) Uani 1 1 d . . . . .
 C25 C 0.75882(7) 0.09777(7) 0.56442(7) 0.0187(2) Uani 1 1 d . . . . .
 C26 C 0.81083(7) 0.04034(7) 0.56149(7) 0.0208(3) Uani 1 1 d . . . . .
 H26 H 0.810335 -0.004287 0.589474 0.025 Uiso 1 1 calc R U . . .
 C27 C 0.86331(7) 0.04858(7) 0.51758(8) 0.0227(3) Uani 1 1 d . . . . .
 H27 H 0.898872 0.009664 0.515940 0.027 Uiso 1 1 calc R U . . .
 C28 C 0.86385(7) 0.11328(7) 0.47628(7) 0.0218(3) Uani 1 1 d . . . . .
 H28 H 0.899966 0.118338 0.446530 0.026 Uiso 1 1 calc R U . . .
 C29 C 0.81187(7) 0.17148(7) 0.47769(7) 0.0188(2) Uani 1 1 d . . . . .
 C30 C 0.75977(7) 0.16265(7) 0.52231(7) 0.0183(2) Uani 1 1 d . . . . .
 H30 H 0.724258 0.201584 0.524031 0.022 Uiso 1 1 calc R U . . .
 C31 C 0.81296(7) 0.24098(7) 0.43351(7) 0.0188(2) Uani 1 1 d . . . . .
 C32 C 0.82694(7) 0.23824(7) 0.36106(8) 0.0221(3) Uani 1 1 d . . . . .
 H32 H 0.832829 0.191421 0.338866 0.027 Uiso 1 1 calc R U . . .
 C33 C 0.83220(8) 0.30331(8) 0.32165(8) 0.0242(3) Uani 1 1 d . . . . .
 H33 H 0.842374 0.300795 0.272958 0.029 Uiso 1 1 calc R U . . .
 C34 C 0.82272(7) 0.37204(7) 0.35281(7) 0.0217(3) Uani 1 1 d . . . . .
 H34 H 0.827966 0.416425 0.326152 0.026 Uiso 1 1 calc R U . . .
 C35 C 0.80545(7) 0.37612(7) 0.42337(7) 0.0190(2) Uani 1 1 d . . . . .
 C36 C 0.80132(7) 0.31056(7) 0.46327(7) 0.0186(2) Uani 1 1 d . . . . .
 H36 H 0.790376 0.313215 0.511615 0.022 Uiso 1 1 calc R U . . .
 C37 C 0.79116(7) 0.45055(7) 0.45352(7) 0.0182(2) Uani 1 1 d . . . . .
 C38 C 0.85241(7) 0.50118(7) 0.47448(7) 0.0195(2) Uani 1 1 d . . . . .
 H38 H 0.902399 0.486562 0.470787 0.023 Uiso 1 1 calc R U . . .
 C39 C 0.84266(7) 0.57243(7) 0.50064(7) 0.0197(2) Uani 1 1 d . . . . .
 C40 C 0.91441(7) 0.61880(7) 0.52701(7) 0.0216(3) Uani 1 1 d . . . . .
 C43 C 0.76804(8) 0.59452(7) 0.50330(8) 0.0251(3) Uani 1 1 d D . . . .
 C45 C 0.69099(8) 0.75908(8) 0.58250(10) 0.0318(3) Uani 1 1 d . . . . .
 H45A H 0.662461 0.754629 0.622130 0.038 Uiso 1 1 calc R U . . .
 H45B H 0.653804 0.776954 0.535011 0.038 Uiso 1 1 calc R U . . .
 C46 C 0.75338(9) 0.81527(8) 0.60770(9) 0.0297(3) Uani 1 1 d . . . . .
 H46A H 0.778905 0.823532 0.566869 0.045 Uiso 1 1 calc R U . . .
 H46B H 0.791639 0.797281 0.653606 0.045 Uiso 1 1 calc R U . . .
 H46C H 0.730856 0.862172 0.619290 0.045 Uiso 1 1 calc R U . . .
 C47 C 0.70770(8) 0.54323(7) 0.48602(8) 0.0229(3) Uani 1 1 d . . . . .
 H47 H 0.658181 0.557582 0.491250 0.028 Uiso 1 1 calc R U . . .
 C48 C 0.71752(7) 0.47138(7) 0.46127(7) 0.0179(2) Uani 1 1 d . . . . .
 C49 C 0.64993(7) 0.41935(7) 0.44205(7) 0.0179(2) Uani 1 1 d . . . . .
 C50 C 0.62775(7) 0.38329(7) 0.37131(7) 0.0191(2) Uani 1 1 d . . . . .
 H50 H 0.655125 0.392771 0.334061 0.023 Uiso 1 1 calc R U . . .
 C51 C 0.56600(7) 0.33375(7) 0.35527(7) 0.0202(3) Uani 1 1 d . . . . .
 H51 H 0.550360 0.310522 0.306521 0.024 Uiso 1 1 calc R U . . .
 C52 C 0.52672(7) 0.31776(7) 0.40998(7) 0.0201(2) Uani 1 1 d . . . . .
 H52 H 0.485633 0.282404 0.399084 0.024 Uiso 1 1 calc R U . . .
 C53 C 0.54753(7) 0.35356(7) 0.48099(7) 0.0180(2) Uani 1 1 d . . . . .
 C54 C 0.60851(7) 0.40513(7) 0.49568(7) 0.0181(2) Uani 1 1 d . . . . .
 H54 H 0.621954 0.430960 0.543089 0.022 Uiso 1 1 calc R U . . .
 C55 C 0.50910(7) 0.33457(7) 0.54176(7) 0.0179(2) Uani 1 1 d . . . . .
 C56 C 0.49175(7) 0.26052(7) 0.55437(7) 0.0203(3) Uani 1 1 d . . . . .
 H56 H 0.501173 0.222546 0.521516 0.024 Uiso 1 1 calc R U . . .
 C57 C 0.46086(7) 0.24193(7) 0.61446(8) 0.0216(3) Uani 1 1 d . . . . .
 H57 H 0.448872 0.191478 0.622253 0.026 Uiso 1 1 calc R U . . .
 C58 C 0.44744(7) 0.29700(7) 0.66324(7) 0.0205(3) Uani 1 1 d . . . . .
 H58 H 0.426654 0.283924 0.704489 0.025 Uiso 1 1 calc R U . . .
 C59 C 0.46430(7) 0.37133(7) 0.65200(7) 0.0176(2) Uani 1 1 d . . . . .
 C60 C 0.49403(7) 0.38947(7) 0.59041(7) 0.0171(2) Uani 1 1 d . . . . .
 H60 H 0.504170 0.440146 0.581483 0.020 Uiso 1 1 calc R U . . .
 C61 C 0.45337(7) 0.42929(7) 0.70698(7) 0.0172(2) Uani 1 1 d . . . . .
 C62 C 0.38295(7) 0.43292(7) 0.72611(7) 0.0185(2) Uani 1 1 d . . . . .
 H62 H 0.343270 0.398142 0.703769 0.022 Uiso 1 1 calc R U . . .
 C63 C 0.36870(7) 0.48585(7) 0.77691(7) 0.0184(2) Uani 1 1 d . . . . .
 C64 C 0.29004(7) 0.48462(7) 0.79118(7) 0.0209(3) Uani 1 1 d . . . . .
 C65 C 0.20734(8) 0.53951(8) 0.85762(9) 0.0282(3) Uani 1 1 d . . . . .
 H65A H 0.202171 0.491481 0.882591 0.034 Uiso 1 1 calc R U . . .
 H65B H 0.162374 0.545214 0.812201 0.034 Uiso 1 1 calc R U . . .
 C66 C 0.20964(9) 0.60241(9) 0.91204(9) 0.0327(3) Uani 1 1 d . . . . .
 H66A H 0.210384 0.649829 0.885516 0.049 Uiso 1 1 calc R U . . .
 H66B H 0.256505 0.598301 0.954812 0.049 Uiso 1 1 calc R U . . .
 H66C H 0.163524 0.600351 0.931505 0.049 Uiso 1 1 calc R U . . .
 C67 C 0.42702(7) 0.53703(7) 0.81036(7) 0.0180(2) Uani 1 1 d . . . . .
 C68 C 0.41968(7) 0.59697(7) 0.86627(7) 0.0188(2) Uani 1 1 d . . . . .
 C69 C 0.38565(9) 0.72311(7) 0.87744(8) 0.0259(3) Uani 1 1 d . . . . .
 H69A H 0.437416 0.740529 0.907536 0.031 Uiso 1 1 calc R U . . .
 H69B H 0.355323 0.708098 0.913349 0.031 Uiso 1 1 calc R U . . .
 C70 C 0.34430(10) 0.78391(8) 0.82574(9) 0.0349(3) Uani 1 1 d . . . . .
 H70A H 0.374497 0.797805 0.790039 0.052 Uiso 1 1 calc R U . . .
 H70B H 0.338535 0.827383 0.856411 0.052 Uiso 1 1 calc R U . . .
 H70C H 0.292824 0.766314 0.796951 0.052 Uiso 1 1 calc R U . . .
 C71 C 0.49763(7) 0.53345(7) 0.79192(7) 0.0182(2) Uani 1 1 d . . . . .
 H71 H 0.537318 0.568018 0.814849 0.022 Uiso 1 1 calc R U . . .
 C72 C 0.51223(7) 0.48085(7) 0.74091(7) 0.0173(2) Uani 1 1 d . . . . .
 O9 O 0.74620(7) 0.72185(6) 0.46213(7) 0.0261(3) Uani 0.8295(15) 1 d D . P A 1
 C41 C 0.97623(10) 0.72389(11) 0.58980(13) 0.0322(4) Uani 0.836(3) 1 d D . P B
 1
 H41A H 1.007393 0.728019 0.552359 0.039 Uiso 0.836(3) 1 calc R U P B 1
 H41B H 1.007234 0.696576 0.635145 0.039 Uiso 0.836(3) 1 calc R U P B 1
 C42 C 0.95621(11) 0.79926(11) 0.61247(13) 0.0389(5) Uani 0.836(3) 1 d D . P B
 1
 H42A H 0.927016 0.794624 0.650902 0.058 Uiso 0.836(3) 1 calc R U P B 1
 H42B H 0.924378 0.825343 0.567487 0.058 Uiso 0.836(3) 1 calc R U P B 1
 H42C H 1.004021 0.827528 0.633983 0.058 Uiso 0.836(3) 1 calc R U P B 1
 C44 C 0.74530(8) 0.67509(8) 0.50921(8) 0.0180(3) Uani 0.8295(15) 1 d D . P A
 1
 O9A O 0.8183(3) 0.6614(3) 0.6377(3) 0.0261(3) Uani 0.1705(15) 1 d D . P A 2
 C41A C 0.9598(6) 0.7499(6) 0.5580(6) 0.0322(4) Uani 0.164(3) 1 d D . P B 2
 H41C H 1.007478 0.736432 0.543183 0.039 Uiso 0.164(3) 1 calc R U P B 2
 H41D H 0.934842 0.794699 0.530092 0.039 Uiso 0.164(3) 1 calc R U P B 2
 C42A C 0.9704(6) 0.7534(6) 0.6420(6) 0.0389(5) Uani 0.164(3) 1 d D . P B 2
 H42D H 0.923179 0.773421 0.652402 0.058 Uiso 0.164(3) 1 calc R U P B 2
 H42E H 1.014506 0.785902 0.665224 0.058 Uiso 0.164(3) 1 calc R U P B 2
 H42F H 0.980463 0.703296 0.663752 0.058 Uiso 0.164(3) 1 calc R U P B 2
 C74 C 0.7734(4) 0.6512(4) 0.5761(4) 0.0180(3) Uani 0.1705(15) 1 d D . P A 2

loop_
  _atom_site_aniso_label
  _atom_site_aniso_U_11
  _atom_site_aniso_U_22
  _atom_site_aniso_U_33
  _atom_site_aniso_U_23
  _atom_site_aniso_U_13
  _atom_site_aniso_U_12
 O1 0.0234(5) 0.0176(5) 0.0500(6) -0.0083(4) 0.0113(4) -0.0010(4)
 O2 0.0178(4) 0.0187(4) 0.0285(5) -0.0037(4) 0.0068(4) -0.0026(3)
 O3 0.0312(5) 0.0221(5) 0.0534(7) 0.0038(5) 0.0260(5) 0.0054(4)
 O4 0.0244(5) 0.0199(4) 0.0248(5) 0.0006(4) 0.0119(4) 0.0012(4)
 O5 0.0272(5) 0.0352(6) 0.0507(7) -0.0200(5) 0.0226(5) -0.0130(4)
 O6 0.0185(4) 0.0208(4) 0.0314(5) -0.0049(4) 0.0120(4) -0.0011(3)
 O7 0.0273(5) 0.0238(5) 0.0219(5) -0.0014(4) 0.0074(4) 0.0015(4)
 O8 0.0332(5) 0.0157(4) 0.0245(5) -0.0008(4) 0.0119(4) 0.0025(4)
 O10 0.0382(6) 0.0185(5) 0.0474(6) -0.0063(4) 0.0255(5) -0.0034(4)
 O11 0.0213(5) 0.0362(6) 0.0482(6) 0.0004(5) 0.0146(4) -0.0036(4)
 O12 0.0222(5) 0.0297(6) 0.0813(9) -0.0218(6) 0.0074(5) -0.0051(4)
 C1 0.0174(6) 0.0142(6) 0.0187(6) -0.0003(4) 0.0045(4) -0.0017(4)
 C2 0.0161(6) 0.0167(6) 0.0189(6) -0.0025(5) 0.0036(4) -0.0007(5)
 C3 0.0186(6) 0.0148(6) 0.0284(6) -0.0007(5) 0.0055(5) 0.0011(5)
 C4 0.0219(6) 0.0155(6) 0.0340(7) 0.0015(5) 0.0085(5) -0.0030(5)
 C5 0.0162(6) 0.0190(6) 0.0280(6) -0.0009(5) 0.0079(5) -0.0016(5)
 C6 0.0161(6) 0.0160(6) 0.0184(6) -0.0013(5) 0.0025(4) 0.0001(4)
 C7 0.0171(6) 0.0164(6) 0.0178(5) 0.0003(5) 0.0057(4) 0.0006(4)
 C8 0.0173(6) 0.0173(6) 0.0233(6) -0.0013(5) 0.0047(5) -0.0028(5)
 C9 0.0147(6) 0.0212(6) 0.0260(6) 0.0004(5) 0.0044(5) 0.0009(5)
 C10 0.0186(6) 0.0165(6) 0.0253(6) 0.0006(5) 0.0069(5) 0.0033(5)
 C11 0.0191(6) 0.0165(6) 0.0189(6) -0.0001(5) 0.0057(5) -0.0003(5)
 C12 0.0145(5) 0.0175(6) 0.0190(6) 0.0004(5) 0.0052(4) 0.0003(4)
 C13 0.0167(6) 0.0149(6) 0.0244(6) 0.0008(5) 0.0045(5) 0.0017(5)
 C14 0.0199(6) 0.0152(6) 0.0271(6) -0.0015(5) 0.0083(5) 0.0020(5)
 C15 0.0174(6) 0.0163(6) 0.0267(6) 0.0013(5) 0.0070(5) 0.0018(5)
 C16 0.0183(6) 0.0169(6) 0.0293(7) -0.0031(5) 0.0083(5) -0.0019(5)
 C17 0.0295(7) 0.0267(7) 0.0247(6) -0.0035(5) 0.0146(5) -0.0034(5)
 C18 0.0465(9) 0.0366(8) 0.0265(7) 0.0050(6) 0.0162(7) 0.0018(7)
 C19 0.0173(6) 0.0143(6) 0.0260(6) 0.0018(5) 0.0053(5) 0.0011(5)
 C20 0.0188(6) 0.0176(6) 0.0228(6) 0.0012(5) 0.0055(5) 0.0002(5)
 C21 0.0190(6) 0.0228(6) 0.0262(6) -0.0055(5) 0.0060(5) -0.0055(5)
 C22 0.0271(7) 0.0213(6) 0.0299(7) -0.0009(5) 0.0063(5) -0.0031(5)
 C23 0.0194(6) 0.0155(6) 0.0238(6) -0.0005(5) 0.0063(5) 0.0022(5)
 C24 0.0159(6) 0.0161(6) 0.0233(6) 0.0017(5) 0.0051(5) 0.0020(4)
 C25 0.0162(6) 0.0175(6) 0.0221(6) -0.0035(5) 0.0045(5) -0.0021(5)
 C26 0.0205(6) 0.0163(6) 0.0252(6) -0.0016(5) 0.0055(5) -0.0002(5)
 C27 0.0200(6) 0.0198(6) 0.0290(7) -0.0037(5) 0.0076(5) 0.0040(5)
 C28 0.0191(6) 0.0223(6) 0.0256(6) -0.0039(5) 0.0090(5) -0.0004(5)
 C29 0.0161(6) 0.0185(6) 0.0214(6) -0.0040(5) 0.0041(5) -0.0023(5)
 C30 0.0152(6) 0.0161(6) 0.0231(6) -0.0031(5) 0.0045(5) 0.0000(4)
 C31 0.0131(5) 0.0202(6) 0.0231(6) -0.0023(5) 0.0047(5) -0.0017(4)
 C32 0.0203(6) 0.0212(6) 0.0260(6) -0.0052(5) 0.0081(5) -0.0003(5)
 C33 0.0244(7) 0.0279(7) 0.0228(6) -0.0017(5) 0.0106(5) 0.0001(5)
 C34 0.0203(6) 0.0220(6) 0.0240(6) 0.0021(5) 0.0082(5) 0.0002(5)
 C35 0.0136(6) 0.0205(6) 0.0227(6) -0.0016(5) 0.0044(5) 0.0006(5)
 C36 0.0153(6) 0.0203(6) 0.0207(6) -0.0015(5) 0.0059(5) -0.0001(5)
 C37 0.0192(6) 0.0177(6) 0.0182(6) 0.0025(5) 0.0059(5) 0.0017(5)
 C38 0.0169(6) 0.0204(6) 0.0221(6) 0.0025(5) 0.0066(5) 0.0019(5)
 C39 0.0200(6) 0.0178(6) 0.0220(6) 0.0035(5) 0.0070(5) -0.0007(5)
 C40 0.0218(6) 0.0204(6) 0.0224(6) 0.0045(5) 0.0053(5) -0.0003(5)
 C43 0.0239(7) 0.0182(6) 0.0369(7) -0.0026(5) 0.0149(6) -0.0022(5)
 C45 0.0270(7) 0.0217(7) 0.0505(9) -0.0100(6) 0.0168(7) 0.0001(6)
 C46 0.0354(8) 0.0234(7) 0.0325(7) -0.0042(6) 0.0127(6) -0.0012(6)
 C47 0.0191(6) 0.0195(6) 0.0332(7) 0.0003(5) 0.0122(5) 0.0004(5)
 C48 0.0189(6) 0.0170(6) 0.0180(6) 0.0031(5) 0.0054(5) 0.0003(5)
 C49 0.0163(6) 0.0151(6) 0.0220(6) 0.0025(5) 0.0047(5) 0.0026(4)
 C50 0.0189(6) 0.0195(6) 0.0197(6) 0.0027(5) 0.0066(5) 0.0026(5)
 C51 0.0207(6) 0.0207(6) 0.0183(6) -0.0011(5) 0.0036(5) 0.0014(5)
 C52 0.0169(6) 0.0195(6) 0.0232(6) -0.0015(5) 0.0042(5) -0.0013(5)
 C53 0.0164(6) 0.0166(6) 0.0213(6) 0.0000(5) 0.0056(5) 0.0013(5)
 C54 0.0185(6) 0.0159(6) 0.0198(6) -0.0016(5) 0.0052(5) 0.0010(5)
 C55 0.0137(5) 0.0197(6) 0.0194(6) -0.0012(5) 0.0031(4) -0.0012(4)
 C56 0.0187(6) 0.0188(6) 0.0241(6) -0.0056(5) 0.0067(5) -0.0020(5)
 C57 0.0214(6) 0.0163(6) 0.0281(7) -0.0022(5) 0.0084(5) -0.0047(5)
 C58 0.0200(6) 0.0198(6) 0.0236(6) -0.0010(5) 0.0091(5) -0.0034(5)
 C59 0.0141(5) 0.0182(6) 0.0203(6) -0.0013(5) 0.0041(4) -0.0005(4)
 C60 0.0140(5) 0.0159(6) 0.0208(6) -0.0002(5) 0.0040(4) -0.0008(4)
 C61 0.0193(6) 0.0146(6) 0.0183(6) 0.0019(5) 0.0061(5) 0.0008(5)
 C62 0.0184(6) 0.0160(6) 0.0214(6) 0.0007(5) 0.0060(5) -0.0017(5)
 C63 0.0193(6) 0.0165(6) 0.0208(6) 0.0028(5) 0.0075(5) 0.0013(5)
 C64 0.0209(6) 0.0193(6) 0.0244(6) -0.0008(5) 0.0093(5) -0.0011(5)
 C65 0.0222(7) 0.0297(7) 0.0380(8) -0.0065(6) 0.0173(6) -0.0033(5)
 C66 0.0294(7) 0.0327(8) 0.0392(8) -0.0072(7) 0.0150(6) 0.0046(6)
 C67 0.0204(6) 0.0148(6) 0.0193(6) 0.0018(5) 0.0062(5) 0.0019(5)
 C68 0.0160(6) 0.0179(6) 0.0244(6) -0.0003(5) 0.0087(5) -0.0013(5)
 C69 0.0353(7) 0.0174(6) 0.0279(7) -0.0045(5) 0.0134(6) 0.0021(5)
 C70 0.0492(9) 0.0207(7) 0.0364(8) 0.0006(6) 0.0141(7) 0.0065(6)
 C71 0.0172(6) 0.0152(6) 0.0218(6) 0.0001(5) 0.0044(5) -0.0002(4)
 C72 0.0174(6) 0.0150(6) 0.0196(6) 0.0026(5) 0.0052(5) 0.0020(4)
 O9 0.0342(6) 0.0186(5) 0.0269(6) 0.0048(4) 0.0106(5) 0.0026(4)
 C41 0.0223(9) 0.0307(11) 0.0402(12) -0.0048(8) 0.0025(8) -0.0066(7)
 C42 0.0281(9) 0.0339(11) 0.0521(12) -0.0090(9) 0.0062(8) -0.0083(8)
 C44 0.0142(6) 0.0179(7) 0.0213(7) 0.0003(6) 0.0038(5) -0.0020(5)
 O9A 0.0342(6) 0.0186(5) 0.0269(6) 0.0048(4) 0.0106(5) 0.0026(4)
 C41A 0.0223(9) 0.0307(11) 0.0402(12) -0.0048(8) 0.0025(8) -0.0066(7)
 C42A 0.0281(9) 0.0339(11) 0.0521(12) -0.0090(9) 0.0062(8) -0.0083(8)
 C74 0.0142(6) 0.0179(7) 0.0213(7) 0.0003(6) 0.0038(5) -0.0020(5)

_geom_special_details
;
 All esds (except the esd in the dihedral angle between two l.s. planes)
 are estimated using the full covariance matrix.  The cell esds are taken
 into account individually in the estimation of esds in distances, angles
 and torsion angles; correlations between esds in cell parameters are only
 used when they are defined by crystal symmetry.  An approximate (isotropic)
 treatment of cell esds is used for estimating esds involving l.s. planes.
;
loop_
  _geom_bond_atom_site_label_1
  _geom_bond_atom_site_label_2
  _geom_bond_distance
  _geom_bond_site_symmetry_2
  _geom_bond_publ_flag
 O1 C20 1.2037(16) . ?
 O2 C20 1.3408(15) . ?
 O2 C21 1.4585(15) . ?
 O3 C16 1.2051(16) . ?
 O4 C16 1.3335(16) . ?
 O4 C17 1.4608(15) . ?
 O5 C64 1.2042(16) . ?
 O6 C64 1.3333(15) . ?
 O6 C65 1.4527(15) . ?
 O7 C68 1.2005(16) . ?
 O8 C68 1.3379(15) . ?
 O8 C69 1.4613(15) . ?
 O10 C45 1.4409(16) . ?
 O10 C44 1.3057(18) . ?
 O10 C74 1.142(7) . ?
 O11 C40 1.2002(16) . ?
 O12 C40 1.3115(17) . ?
 O12 C41 1.4770(19) . ?
 O12 C41A 1.555(9) . ?
 C1 H1 0.9500 . ?
 C1 C2 1.3951(17) . ?
 C1 C6 1.3955(17) . ?
 C2 C3 1.3957(17) . ?
 C2 C72 1.4907(16) . ?
 C3 H3 0.9500 . ?
 C3 C4 1.3915(18) . ?
 C4 H4 0.9500 . ?
 C4 C5 1.3857(18) . ?
 C5 H5 0.9500 . ?
 C5 C6 1.3972(17) . ?
 C6 C7 1.4820(16) . ?
 C7 C8 1.3976(17) . ?
 C7 C12 1.4004(17) . ?
 C8 H8 0.9500 . ?
 C8 C9 1.3882(17) . ?
 C9 H9 0.9500 . ?
 C9 C10 1.3853(18) . ?
 C10 H10 0.9500 . ?
 C10 C11 1.4001(17) . ?
 C11 C12 1.3919(17) . ?
 C11 C13 1.4883(17) . ?
 C12 H12 0.9500 . ?
 C13 C14 1.4005(17) . ?
 C13 C24 1.4076(17) . ?
 C14 H14 0.9500 . ?
 C14 C15 1.3870(17) . ?
 C15 C16 1.5017(17) . ?
 C15 C19 1.4034(18) . ?
 C17 H17A 0.9900 . ?
 C17 H17B 0.9900 . ?
 C17 C18 1.499(2) . ?
 C18 H18A 0.9800 . ?
 C18 H18B 0.9800 . ?
 C18 H18C 0.9800 . ?
 C19 C20 1.4948(17) . ?
 C19 C23 1.3892(17) . ?
 C21 H21A 0.9900 . ?
 C21 H21B 0.9900 . ?
 C21 C22 1.5034(19) . ?
 C22 H22A 0.9800 . ?
 C22 H22B 0.9800 . ?
 C22 H22C 0.9800 . ?
 C23 H23 0.9500 . ?
 C23 C24 1.3974(17) . ?
 C24 C25 1.4946(17) . ?
 C25 C26 1.3982(17) . ?
 C25 C30 1.3957(18) . ?
 C26 H26 0.9500 . ?
 C26 C27 1.3916(18) . ?
 C27 H27 0.9500 . ?
 C27 C28 1.3839(19) . ?
 C28 H28 0.9500 . ?
 C28 C29 1.4026(17) . ?
 C29 C30 1.3969(17) . ?
 C29 C31 1.4862(17) . ?
 C30 H30 0.9500 . ?
 C31 C32 1.4037(18) . ?
 C31 C36 1.3986(17) . ?
 C32 H32 0.9500 . ?
 C32 C33 1.3862(19) . ?
 C33 H33 0.9500 . ?
 C33 C34 1.3866(19) . ?
 C34 H34 0.9500 . ?
 C34 C35 1.3973(18) . ?
 C35 C36 1.3943(18) . ?
 C35 C37 1.4917(17) . ?
 C36 H36 0.9500 . ?
 C37 C38 1.3944(18) . ?
 C37 C48 1.4102(17) . ?
 C38 H38 0.9500 . ?
 C38 C39 1.3915(18) . ?
 C39 C40 1.4951(18) . ?
 C39 C43 1.4036(18) . ?
 C43 C47 1.3879(18) . ?
 C43 C44 1.5140(19) . ?
 C43 C74 1.650(7) . ?
 C45 H45A 0.9900 . ?
 C45 H45B 0.9900 . ?
 C45 C46 1.482(2) . ?
 C46 H46A 0.9800 . ?
 C46 H46B 0.9800 . ?
 C46 H46C 0.9800 . ?
 C47 H47 0.9500 . ?
 C47 C48 1.3925(18) . ?
 C48 C49 1.4917(17) . ?
 C49 C50 1.3973(18) . ?
 C49 C54 1.3952(17) . ?
 C50 H50 0.9500 . ?
 C50 C51 1.3857(18) . ?
 C51 H51 0.9500 . ?
 C51 C52 1.3908(18) . ?
 C52 H52 0.9500 . ?
 C52 C53 1.3987(17) . ?
 C53 C54 1.3995(17) . ?
 C53 C55 1.4868(17) . ?
 C54 H54 0.9500 . ?
 C55 C56 1.3978(18) . ?
 C55 C60 1.3970(17) . ?
 C56 H56 0.9500 . ?
 C56 C57 1.3886(18) . ?
 C57 H57 0.9500 . ?
 C57 C58 1.3903(18) . ?
 C58 H58 0.9500 . ?
 C58 C59 1.3951(17) . ?
 C59 C60 1.3986(17) . ?
 C59 C61 1.4906(17) . ?
 C60 H60 0.9500 . ?
 C61 C62 1.3931(17) . ?
 C61 C72 1.4120(17) . ?
 C62 H62 0.9500 . ?
 C62 C63 1.3942(17) . ?
 C63 C64 1.4955(17) . ?
 C63 C67 1.3996(17) . ?
 C65 H65A 0.9900 . ?
 C65 H65B 0.9900 . ?
 C65 C66 1.494(2) . ?
 C66 H66A 0.9800 . ?
 C66 H66B 0.9800 . ?
 C66 H66C 0.9800 . ?
 C67 C68 1.5088(17) . ?
 C67 C71 1.3902(17) . ?
 C69 H69A 0.9900 . ?
 C69 H69B 0.9900 . ?
 C69 C70 1.499(2) . ?
 C70 H70A 0.9800 . ?
 C70 H70B 0.9800 . ?
 C70 H70C 0.9800 . ?
 C71 H71 0.9500 . ?
 C71 C72 1.3952(17) . ?
 O9 C44 1.2011(18) . ?
 C41 H41A 0.9900 . ?
 C41 H41B 0.9900 . ?
 C41 C42 1.486(3) . ?
 C42 H42A 0.9800 . ?
 C42 H42B 0.9800 . ?
 C42 H42C 0.9800 . ?
 O9A C74 1.203(8) . ?
 C41A H41C 0.9900 . ?
 C41A H41D 0.9900 . ?
 C41A C42A 1.487(13) . ?
 C42A H42D 0.9800 . ?
 C42A H42E 0.9800 . ?
 C42A H42F 0.9800 . ?

loop_
  _geom_angle_atom_site_label_1
  _geom_angle_atom_site_label_2
  _geom_angle_atom_site_label_3
  _geom_angle
  _geom_angle_site_symmetry_1
  _geom_angle_site_symmetry_3
  _geom_angle_publ_flag
 C20 O2 C21 116.28(10) . . ?
 C16 O4 C17 116.22(10) . . ?
 C64 O6 C65 115.61(10) . . ?
 C68 O8 C69 115.45(10) . . ?
 C44 O10 C45 120.26(12) . . ?
 C74 O10 C45 143.4(4) . . ?
 C40 O12 C41 112.80(12) . . ?
 C40 O12 C41A 121.5(4) . . ?
 C2 C1 H1 119.2 . . ?
 C2 C1 C6 121.58(11) . . ?
 C6 C1 H1 119.2 . . ?
 C1 C2 C3 118.60(11) . . ?
 C1 C2 C72 121.23(11) . . ?
 C3 C2 C72 120.14(11) . . ?
 C2 C3 H3 119.8 . . ?
 C4 C3 C2 120.38(11) . . ?
 C4 C3 H3 119.8 . . ?
 C3 C4 H4 119.8 . . ?
 C5 C4 C3 120.32(12) . . ?
 C5 C4 H4 119.8 . . ?
 C4 C5 H5 119.8 . . ?
 C4 C5 C6 120.38(11) . . ?
 C6 C5 H5 119.8 . . ?
 C1 C6 C5 118.65(11) . . ?
 C1 C6 C7 119.93(11) . . ?
 C5 C6 C7 121.34(11) . . ?
 C8 C7 C6 121.73(11) . . ?
 C8 C7 C12 118.62(11) . . ?
 C12 C7 C6 119.65(10) . . ?
 C7 C8 H8 119.9 . . ?
 C9 C8 C7 120.12(11) . . ?
 C9 C8 H8 119.9 . . ?
 C8 C9 H9 119.6 . . ?
 C10 C9 C8 120.84(11) . . ?
 C10 C9 H9 119.6 . . ?
 C9 C10 H10 120.0 . . ?
 C9 C10 C11 120.05(11) . . ?
 C11 C10 H10 120.0 . . ?
 C10 C11 C13 121.31(11) . . ?
 C12 C11 C10 118.83(11) . . ?
 C12 C11 C13 119.83(11) . . ?
 C7 C12 H12 119.2 . . ?
 C11 C12 C7 121.54(11) . . ?
 C11 C12 H12 119.2 . . ?
 C14 C13 C11 118.28(11) . . ?
 C14 C13 C24 118.77(11) . . ?
 C24 C13 C11 122.91(11) . . ?
 C13 C14 H14 119.0 . . ?
 C15 C14 C13 122.03(12) . . ?
 C15 C14 H14 119.0 . . ?
 C14 C15 C16 117.31(11) . . ?
 C14 C15 C19 119.23(11) . . ?
 C19 C15 C16 123.26(11) . . ?
 O3 C16 O4 124.52(12) . . ?
 O3 C16 C15 124.60(12) . . ?
 O4 C16 C15 110.76(10) . . ?
 O4 C17 H17A 110.4 . . ?
 O4 C17 H17B 110.4 . . ?
 O4 C17 C18 106.66(11) . . ?
 H17A C17 H17B 108.6 . . ?
 C18 C17 H17A 110.4 . . ?
 C18 C17 H17B 110.4 . . ?
 C17 C18 H18A 109.5 . . ?
 C17 C18 H18B 109.5 . . ?
 C17 C18 H18C 109.5 . . ?
 H18A C18 H18B 109.5 . . ?
 H18A C18 H18C 109.5 . . ?
 H18B C18 H18C 109.5 . . ?
 C15 C19 C20 123.71(11) . . ?
 C23 C19 C15 119.02(11) . . ?
 C23 C19 C20 117.08(11) . . ?
 O1 C20 O2 124.66(12) . . ?
 O1 C20 C19 124.13(11) . . ?
 O2 C20 C19 111.12(10) . . ?
 O2 C21 H21A 109.5 . . ?
 O2 C21 H21B 109.5 . . ?
 O2 C21 C22 110.85(11) . . ?
 H21A C21 H21B 108.1 . . ?
 C22 C21 H21A 109.5 . . ?
 C22 C21 H21B 109.5 . . ?
 C21 C22 H22A 109.5 . . ?
 C21 C22 H22B 109.5 . . ?
 C21 C22 H22C 109.5 . . ?
 H22A C22 H22B 109.5 . . ?
 H22A C22 H22C 109.5 . . ?
 H22B C22 H22C 109.5 . . ?
 C19 C23 H23 118.9 . . ?
 C19 C23 C24 122.15(12) . . ?
 C24 C23 H23 118.9 . . ?
 C13 C24 C25 122.80(11) . . ?
 C23 C24 C13 118.80(11) . . ?
 C23 C24 C25 118.33(11) . . ?
 C26 C25 C24 119.93(11) . . ?
 C30 C25 C24 120.75(11) . . ?
 C30 C25 C26 119.26(11) . . ?
 C25 C26 H26 120.0 . . ?
 C27 C26 C25 119.98(12) . . ?
 C27 C26 H26 120.0 . . ?
 C26 C27 H27 119.9 . . ?
 C28 C27 C26 120.21(12) . . ?
 C28 C27 H27 119.9 . . ?
 C27 C28 H28 119.5 . . ?
 C27 C28 C29 120.97(12) . . ?
 C29 C28 H28 119.5 . . ?
 C28 C29 C31 120.74(11) . . ?
 C30 C29 C28 118.23(12) . . ?
 C30 C29 C31 121.02(11) . . ?
 C25 C30 C29 121.34(11) . . ?
 C25 C30 H30 119.3 . . ?
 C29 C30 H30 119.3 . . ?
 C32 C31 C29 120.49(11) . . ?
 C36 C31 C29 121.11(11) . . ?
 C36 C31 C32 118.39(12) . . ?
 C31 C32 H32 119.7 . . ?
 C33 C32 C31 120.51(12) . . ?
 C33 C32 H32 119.7 . . ?
 C32 C33 H33 119.8 . . ?
 C32 C33 C34 120.45(12) . . ?
 C34 C33 H33 119.8 . . ?
 C33 C34 H34 119.9 . . ?
 C33 C34 C35 120.12(12) . . ?
 C35 C34 H34 119.9 . . ?
 C34 C35 C37 119.01(11) . . ?
 C36 C35 C34 119.17(11) . . ?
 C36 C35 C37 121.83(11) . . ?
 C31 C36 H36 119.4 . . ?
 C35 C36 C31 121.28(11) . . ?
 C35 C36 H36 119.4 . . ?
 C38 C37 C35 119.02(11) . . ?
 C38 C37 C48 118.97(11) . . ?
 C48 C37 C35 122.01(11) . . ?
 C37 C38 H38 118.9 . . ?
 C39 C38 C37 122.11(11) . . ?
 C39 C38 H38 118.9 . . ?
 C38 C39 C40 116.50(11) . . ?
 C38 C39 C43 118.57(12) . . ?
 C43 C39 C40 124.88(12) . . ?
 O11 C40 O12 122.51(13) . . ?
 O11 C40 C39 123.18(12) . . ?
 O12 C40 C39 114.25(11) . . ?
 C39 C43 C44 123.20(12) . . ?
 C39 C43 C74 110.5(2) . . ?
 C47 C43 C39 119.45(12) . . ?
 C47 C43 C44 116.30(12) . . ?
 C47 C43 C74 117.7(3) . . ?
 O10 C45 H45A 108.8 . . ?
 O10 C45 H45B 108.8 . . ?
 O10 C45 C46 113.98(12) . . ?
 H45A C45 H45B 107.7 . . ?
 C46 C45 H45A 108.8 . . ?
 C46 C45 H45B 108.8 . . ?
 C45 C46 H46A 109.5 . . ?
 C45 C46 H46B 109.5 . . ?
 C45 C46 H46C 109.5 . . ?
 H46A C46 H46B 109.5 . . ?
 H46A C46 H46C 109.5 . . ?
 H46B C46 H46C 109.5 . . ?
 C43 C47 H47 119.0 . . ?
 C43 C47 C48 122.02(12) . . ?
 C48 C47 H47 119.0 . . ?
 C37 C48 C49 121.90(11) . . ?
 C47 C48 C37 118.64(11) . . ?
 C47 C48 C49 119.44(11) . . ?
 C50 C49 C48 121.15(11) . . ?
 C54 C49 C48 119.90(11) . . ?
 C54 C49 C50 118.94(11) . . ?
 C49 C50 H50 119.9 . . ?
 C51 C50 C49 120.27(11) . . ?
 C51 C50 H50 119.9 . . ?
 C50 C51 H51 119.7 . . ?
 C50 C51 C52 120.52(12) . . ?
 C52 C51 H51 119.7 . . ?
 C51 C52 H52 119.9 . . ?
 C51 C52 C53 120.20(11) . . ?
 C53 C52 H52 119.9 . . ?
 C52 C53 C54 118.72(11) . . ?
 C52 C53 C55 121.13(11) . . ?
 C54 C53 C55 120.06(11) . . ?
 C49 C54 C53 121.28(11) . . ?
 C49 C54 H54 119.4 . . ?
 C53 C54 H54 119.4 . . ?
 C56 C55 C53 120.42(11) . . ?
 C60 C55 C53 120.85(11) . . ?
 C60 C55 C56 118.61(11) . . ?
 C55 C56 H56 119.7 . . ?
 C57 C56 C55 120.62(11) . . ?
 C57 C56 H56 119.7 . . ?
 C56 C57 H57 119.9 . . ?
 C56 C57 C58 120.14(12) . . ?
 C58 C57 H57 119.9 . . ?
 C57 C58 H58 119.8 . . ?
 C57 C58 C59 120.41(12) . . ?
 C59 C58 H58 119.8 . . ?
 C58 C59 C60 118.87(11) . . ?
 C58 C59 C61 119.85(11) . . ?
 C60 C59 C61 121.24(11) . . ?
 C55 C60 C59 121.32(11) . . ?
 C55 C60 H60 119.3 . . ?
 C59 C60 H60 119.3 . . ?
 C62 C61 C59 119.25(11) . . ?
 C62 C61 C72 118.48(11) . . ?
 C72 C61 C59 122.27(11) . . ?
 C61 C62 H62 118.9 . . ?
 C61 C62 C63 122.26(11) . . ?
 C63 C62 H62 118.9 . . ?
 C62 C63 C64 116.81(11) . . ?
 C62 C63 C67 119.20(11) . . ?
 C67 C63 C64 123.98(11) . . ?
 O5 C64 O6 123.80(12) . . ?
 O5 C64 C63 123.70(12) . . ?
 O6 C64 C63 112.49(11) . . ?
 O6 C65 H65A 110.2 . . ?
 O6 C65 H65B 110.2 . . ?
 O6 C65 C66 107.63(11) . . ?
 H65A C65 H65B 108.5 . . ?
 C66 C65 H65A 110.2 . . ?
 C66 C65 H65B 110.2 . . ?
 C65 C66 H66A 109.5 . . ?
 C65 C66 H66B 109.5 . . ?
 C65 C66 H66C 109.5 . . ?
 H66A C66 H66B 109.5 . . ?
 H66A C66 H66C 109.5 . . ?
 H66B C66 H66C 109.5 . . ?
 C63 C67 C68 124.84(11) . . ?
 C71 C67 C63 118.87(11) . . ?
 C71 C67 C68 116.30(11) . . ?
 O7 C68 O8 124.95(12) . . ?
 O7 C68 C67 124.61(11) . . ?
 O8 C68 C67 110.28(10) . . ?
 O8 C69 H69A 110.2 . . ?
 O8 C69 H69B 110.2 . . ?
 O8 C69 C70 107.38(11) . . ?
 H69A C69 H69B 108.5 . . ?
 C70 C69 H69A 110.2 . . ?
 C70 C69 H69B 110.2 . . ?
 C69 C70 H70A 109.5 . . ?
 C69 C70 H70B 109.5 . . ?
 C69 C70 H70C 109.5 . . ?
 H70A C70 H70B 109.5 . . ?
 H70A C70 H70C 109.5 . . ?
 H70B C70 H70C 109.5 . . ?
 C67 C71 H71 118.9 . . ?
 C67 C71 C72 122.28(11) . . ?
 C72 C71 H71 118.9 . . ?
 C61 C72 C2 122.37(11) . . ?
 C71 C72 C2 118.71(11) . . ?
 C71 C72 C61 118.91(11) . . ?
 O12 C41 H41A 110.1 . . ?
 O12 C41 H41B 110.1 . . ?
 O12 C41 C42 108.11(14) . . ?
 H41A C41 H41B 108.4 . . ?
 C42 C41 H41A 110.1 . . ?
 C42 C41 H41B 110.1 . . ?
 C41 C42 H42A 109.5 . . ?
 C41 C42 H42B 109.5 . . ?
 C41 C42 H42C 109.5 . . ?
 H42A C42 H42B 109.5 . . ?
 H42A C42 H42C 109.5 . . ?
 H42B C42 H42C 109.5 . . ?
 O10 C44 C43 111.81(12) . . ?
 O9 C44 O10 123.76(14) . . ?
 O9 C44 C43 124.22(14) . . ?
 O12 C41A H41C 114.0 . . ?
 O12 C41A H41D 114.0 . . ?
 H41C C41A H41D 111.2 . . ?
 C42A C41A O12 88.1(7) . . ?
 C42A C41A H41C 114.0 . . ?
 C42A C41A H41D 114.0 . . ?
 C41A C42A H42D 109.5 . . ?
 C41A C42A H42E 109.5 . . ?
 C41A C42A H42F 109.5 . . ?
 H42D C42A H42E 109.5 . . ?
 H42D C42A H42F 109.5 . . ?
 H42E C42A H42F 109.5 . . ?
 O10 C74 C43 112.4(5) . . ?
 O10 C74 O9A 111.3(6) . . ?
 O9A C74 C43 136.0(6) . . ?

loop_
  _geom_torsion_atom_site_label_1
  _geom_torsion_atom_site_label_2
  _geom_torsion_atom_site_label_3
  _geom_torsion_atom_site_label_4
  _geom_torsion
  _geom_torsion_site_symmetry_1
  _geom_torsion_site_symmetry_2
  _geom_torsion_site_symmetry_3
  _geom_torsion_site_symmetry_4
  _geom_torsion_publ_flag
 C1 C2 C3 C4 -0.89(19) . . . . ?
 C1 C2 C72 C61 -50.34(17) . . . . ?
 C1 C2 C72 C71 130.02(13) . . . . ?
 C1 C6 C7 C8 -147.87(12) . . . . ?
 C1 C6 C7 C12 32.54(17) . . . . ?
 C2 C1 C6 C5 3.27(18) . . . . ?
 C2 C1 C6 C7 -173.46(11) . . . . ?
 C2 C3 C4 C5 2.1(2) . . . . ?
 C3 C2 C72 C61 127.63(13) . . . . ?
 C3 C2 C72 C71 -52.01(17) . . . . ?
 C3 C4 C5 C6 -0.7(2) . . . . ?
 C4 C5 C6 C1 -2.00(19) . . . . ?
 C4 C5 C6 C7 174.69(12) . . . . ?
 C5 C6 C7 C8 35.49(18) . . . . ?
 C5 C6 C7 C12 -144.11(12) . . . . ?
 C6 C1 C2 C3 -1.84(18) . . . . ?
 C6 C1 C2 C72 176.17(11) . . . . ?
 C6 C7 C8 C9 -179.73(12) . . . . ?
 C6 C7 C12 C11 179.98(11) . . . . ?
 C7 C8 C9 C10 0.24(19) . . . . ?
 C8 C7 C12 C11 0.38(18) . . . . ?
 C8 C9 C10 C11 -0.58(19) . . . . ?
 C9 C10 C11 C12 0.80(18) . . . . ?
 C9 C10 C11 C13 -177.29(12) . . . . ?
 C10 C11 C12 C7 -0.71(18) . . . . ?
 C10 C11 C13 C14 131.40(13) . . . . ?
 C10 C11 C13 C24 -46.00(18) . . . . ?
 C11 C13 C14 C15 -177.55(11) . . . . ?
 C11 C13 C24 C23 177.38(11) . . . . ?
 C11 C13 C24 C25 -5.78(19) . . . . ?
 C12 C7 C8 C9 -0.14(18) . . . . ?
 C12 C11 C13 C14 -46.67(17) . . . . ?
 C12 C11 C13 C24 135.92(13) . . . . ?
 C13 C11 C12 C7 177.41(11) . . . . ?
 C13 C14 C15 C16 174.26(12) . . . . ?
 C13 C14 C15 C19 -0.69(19) . . . . ?
 C13 C24 C25 C26 132.27(13) . . . . ?
 C13 C24 C25 C30 -50.44(17) . . . . ?
 C14 C13 C24 C23 -0.01(18) . . . . ?
 C14 C13 C24 C25 176.83(11) . . . . ?
 C14 C15 C16 O3 50.91(19) . . . . ?
 C14 C15 C16 O4 -125.20(12) . . . . ?
 C14 C15 C19 C20 -173.39(12) . . . . ?
 C14 C15 C19 C23 1.46(18) . . . . ?
 C15 C19 C20 O1 -149.58(14) . . . . ?
 C15 C19 C20 O2 33.69(17) . . . . ?
 C15 C19 C23 C24 -1.55(19) . . . . ?
 C16 O4 C17 C18 -172.95(11) . . . . ?
 C16 C15 C19 C20 11.97(19) . . . . ?
 C16 C15 C19 C23 -173.18(12) . . . . ?
 C17 O4 C16 O3 -0.13(19) . . . . ?
 C17 O4 C16 C15 175.98(10) . . . . ?
 C19 C15 C16 O3 -134.36(15) . . . . ?
 C19 C15 C16 O4 49.53(17) . . . . ?
 C19 C23 C24 C13 0.82(19) . . . . ?
 C19 C23 C24 C25 -176.16(11) . . . . ?
 C20 O2 C21 C22 92.17(13) . . . . ?
 C20 C19 C23 C24 173.64(11) . . . . ?
 C21 O2 C20 O1 3.45(18) . . . . ?
 C21 O2 C20 C19 -179.84(10) . . . . ?
 C23 C19 C20 O1 35.47(19) . . . . ?
 C23 C19 C20 O2 -141.25(11) . . . . ?
 C23 C24 C25 C26 -50.88(17) . . . . ?
 C23 C24 C25 C30 126.42(13) . . . . ?
 C24 C13 C14 C15 -0.04(19) . . . . ?
 C24 C25 C26 C27 178.02(12) . . . . ?
 C24 C25 C30 C29 -177.67(11) . . . . ?
 C25 C26 C27 C28 -0.47(19) . . . . ?
 C26 C25 C30 C29 -0.36(18) . . . . ?
 C26 C27 C28 C29 -0.1(2) . . . . ?
 C27 C28 C29 C30 0.39(19) . . . . ?
 C27 C28 C29 C31 179.72(12) . . . . ?
 C28 C29 C30 C25 -0.17(18) . . . . ?
 C28 C29 C31 C32 37.51(17) . . . . ?
 C28 C29 C31 C36 -141.54(12) . . . . ?
 C29 C31 C32 C33 -176.44(12) . . . . ?
 C29 C31 C36 C35 177.34(11) . . . . ?
 C30 C25 C26 C27 0.68(18) . . . . ?
 C30 C29 C31 C32 -143.18(12) . . . . ?
 C30 C29 C31 C36 37.77(17) . . . . ?
 C31 C29 C30 C25 -179.49(11) . . . . ?
 C31 C32 C33 C34 -0.9(2) . . . . ?
 C32 C31 C36 C35 -1.73(18) . . . . ?
 C32 C33 C34 C35 -1.9(2) . . . . ?
 C33 C34 C35 C36 2.79(19) . . . . ?
 C33 C34 C35 C37 -176.60(12) . . . . ?
 C34 C35 C36 C31 -0.96(18) . . . . ?
 C34 C35 C37 C38 -66.85(16) . . . . ?
 C34 C35 C37 C48 112.95(14) . . . . ?
 C35 C37 C38 C39 177.83(11) . . . . ?
 C35 C37 C48 C47 -176.64(12) . . . . ?
 C35 C37 C48 C49 1.94(18) . . . . ?
 C36 C31 C32 C33 2.63(18) . . . . ?
 C36 C35 C37 C38 113.78(14) . . . . ?
 C36 C35 C37 C48 -66.42(16) . . . . ?
 C37 C35 C36 C31 178.41(11) . . . . ?
 C37 C38 C39 C40 175.29(11) . . . . ?
 C37 C38 C39 C43 -2.28(19) . . . . ?
 C37 C48 C49 C50 -52.15(17) . . . . ?
 C37 C48 C49 C54 126.80(13) . . . . ?
 C38 C37 C48 C47 3.16(18) . . . . ?
 C38 C37 C48 C49 -178.26(11) . . . . ?
 C38 C39 C40 O11 1.07(19) . . . . ?
 C38 C39 C40 O12 -176.05(12) . . . . ?
 C38 C39 C43 C47 5.3(2) . . . . ?
 C38 C39 C43 C44 -162.55(13) . . . . ?
 C38 C39 C43 C74 146.6(3) . . . . ?
 C39 C43 C47 C48 -4.2(2) . . . . ?
 C39 C43 C44 O10 -123.55(15) . . . . ?
 C39 C43 C44 O9 61.6(2) . . . . ?
 C39 C43 C74 O10 159.2(4) . . . . ?
 C39 C43 C74 O9A -26.9(9) . . . . ?
 C40 O12 C41 C42 174.06(16) . . . . ?
 C40 O12 C41A C42A -123.4(6) . . . . ?
 C40 C39 C43 C47 -172.05(13) . . . . ?
 C40 C39 C43 C44 20.1(2) . . . . ?
 C40 C39 C43 C74 -30.7(3) . . . . ?
 C43 C39 C40 O11 178.46(13) . . . . ?
 C43 C39 C40 O12 1.34(19) . . . . ?
 C43 C47 C48 C37 -0.1(2) . . . . ?
 C43 C47 C48 C49 -178.73(12) . . . . ?
 C45 O10 C44 C43 -177.61(12) . . . . ?
 C45 O10 C44 O9 -2.7(2) . . . . ?
 C45 O10 C74 C43 -143.6(3) . . . . ?
 C45 O10 C74 O9A 40.9(10) . . . . ?
 C47 C43 C44 O10 68.26(17) . . . . ?
 C47 C43 C44 O9 -106.57(17) . . . . ?
 C47 C43 C74 O10 -58.7(6) . . . . ?
 C47 C43 C74 O9A 115.2(8) . . . . ?
 C47 C48 C49 C50 126.41(13) . . . . ?
 C47 C48 C49 C54 -54.64(17) . . . . ?
 C48 C37 C38 C39 -1.98(18) . . . . ?
 C48 C49 C50 C51 178.39(11) . . . . ?
 C48 C49 C54 C53 -176.48(11) . . . . ?
 C49 C50 C51 C52 -1.76(19) . . . . ?
 C50 C49 C54 C53 2.50(18) . . . . ?
 C50 C51 C52 C53 2.20(19) . . . . ?
 C51 C52 C53 C54 -0.30(18) . . . . ?
 C51 C52 C53 C55 -176.86(11) . . . . ?
 C52 C53 C54 C49 -2.06(18) . . . . ?
 C52 C53 C55 C56 40.19(17) . . . . ?
 C52 C53 C55 C60 -143.83(12) . . . . ?
 C53 C55 C56 C57 175.46(11) . . . . ?
 C53 C55 C60 C59 -174.22(11) . . . . ?
 C54 C49 C50 C51 -0.57(18) . . . . ?
 C54 C53 C55 C56 -136.32(13) . . . . ?
 C54 C53 C55 C60 39.66(17) . . . . ?
 C55 C53 C54 C49 174.53(11) . . . . ?
 C55 C56 C57 C58 -0.53(19) . . . . ?
 C56 C55 C60 C59 1.82(18) . . . . ?
 C56 C57 C58 C59 0.46(19) . . . . ?
 C57 C58 C59 C60 0.73(18) . . . . ?
 C57 C58 C59 C61 -176.94(12) . . . . ?
 C58 C59 C60 C55 -1.89(18) . . . . ?
 C58 C59 C61 C62 -50.67(16) . . . . ?
 C58 C59 C61 C72 129.06(13) . . . . ?
 C59 C61 C62 C63 -179.78(11) . . . . ?
 C59 C61 C72 C2 0.41(18) . . . . ?
 C59 C61 C72 C71 -179.95(11) . . . . ?
 C60 C55 C56 C57 -0.60(18) . . . . ?
 C60 C59 C61 C62 131.72(12) . . . . ?
 C60 C59 C61 C72 -48.55(17) . . . . ?
 C61 C59 C60 C55 175.75(11) . . . . ?
 C61 C62 C63 C64 178.73(11) . . . . ?
 C61 C62 C63 C67 -0.33(18) . . . . ?
 C62 C61 C72 C2 -179.86(11) . . . . ?
 C62 C61 C72 C71 -0.21(17) . . . . ?
 C62 C63 C64 O5 6.0(2) . . . . ?
 C62 C63 C64 O6 -174.43(11) . . . . ?
 C62 C63 C67 C68 -179.83(11) . . . . ?
 C62 C63 C67 C71 -0.09(18) . . . . ?
 C63 C67 C68 O7 92.62(16) . . . . ?
 C63 C67 C68 O8 -91.87(14) . . . . ?
 C63 C67 C71 C72 0.35(18) . . . . ?
 C64 O6 C65 C66 174.56(12) . . . . ?
 C64 C63 C67 C68 1.18(19) . . . . ?
 C64 C63 C67 C71 -179.08(11) . . . . ?
 C65 O6 C64 O5 5.43(19) . . . . ?
 C65 O6 C64 C63 -174.12(11) . . . . ?
 C67 C63 C64 O5 -174.97(13) . . . . ?
 C67 C63 C64 O6 4.58(18) . . . . ?
 C67 C71 C72 C2 179.46(11) . . . . ?
 C67 C71 C72 C61 -0.20(18) . . . . ?
 C68 O8 C69 C70 -170.83(11) . . . . ?
 C68 C67 C71 C72 -179.88(11) . . . . ?
 C69 O8 C68 O7 -3.46(18) . . . . ?
 C69 O8 C68 C67 -178.96(10) . . . . ?
 C71 C67 C68 O7 -87.13(15) . . . . ?
 C71 C67 C68 O8 88.38(13) . . . . ?
 C72 C2 C3 C4 -178.92(12) . . . . ?
 C72 C61 C62 C63 0.48(18) . . . . ?
 C41 O12 C40 O11 -4.5(2) . . . . ?
 C41 O12 C40 C39 172.69(14) . . . . ?
 C44 O10 C45 C46 -71.15(18) . . . . ?
 C44 C43 C47 C48 164.49(13) . . . . ?
 C41A O12 C40 O11 25.7(5) . . . . ?
 C41A O12 C40 C39 -157.2(5) . . . . ?
 C74 O10 C45 C46 10.7(6) . . . . ?
 C74 C43 C47 C48 -142.8(3) . . . . ?

_shelx_res_file
;
TITL 25kat_sg02_auto_a.res in P2(1)/n
    25kat_sg02.res
    created by SHELXL-2018/3 at 13:01:23 on 23-Jan-2025
REM Old TITL 25Kat_SG02_auto in P2(1)/n
REM SHELXT solution in P2(1)/n: R1 0.127, Rweak 0.009, Alpha 0.021
REM <I/s> 0.630 for 383 systematic absences, Orientation as input
REM Formula found by SHELXT: C42A O11
CELL 1.54184 17.8591 17.9532 18.1532 90 105.552 90
ZERR 4 0.0001 0.0001 0.0001 0 0.001 0
LATT 1
SYMM 0.5-X,0.5+Y,0.5-Z
SFAC C H O
UNIT 288 240 48
SADI C74 C43 C44 C43
SADI O10 C74 O10 C44
SADI O9A C74 O9 C44
EADP C74 C44
EADP O9A O9
SADI O12 C41 O12 C41A
SADI C41A C42A C42 C41
EADP C42 C42A
EADP C41 C41A

L.S. 4
PLAN  10
SIZE 0.17 0.2 0.25
TEMP -173
CONF
list 4
MORE -1
BOND $H
fmap 2
ACTA
OMIT -22 0 2
OMIT -21 1 5
OMIT -12 1 8
OMIT -3 6 2
OMIT -2 1 2
OMIT 1 0 3
OMIT 4 8 2
OMIT 6 3 1
REM <olex2.extras>
REM <HklSrc "%.\\25Kat_SG02.hkl">
REM </olex2.extras>

WGHT    0.041200    3.092400
FVAR       0.32699   0.82952   0.83593
O1    3    0.567751   -0.113096    0.590894    11.00000    0.02338    0.01759 =
         0.04999   -0.00831    0.01128   -0.00100
O2    3    0.471273   -0.038938    0.606460    11.00000    0.01775    0.01870 =
         0.02848   -0.00369    0.00679   -0.00262
O3    3    0.482896    0.100960    0.742584    11.00000    0.03118    0.02215 =
         0.05338    0.00381    0.02596    0.00540
O4    3    0.540336   -0.010902    0.769039    11.00000    0.02438    0.01992 =
         0.02483    0.00058    0.01186    0.00122
O5    3    0.241863    0.437565    0.766246    11.00000    0.02722    0.03521 =
         0.05071   -0.01998    0.02264   -0.01300
O6    3    0.279426    0.541102    0.835000    11.00000    0.01848    0.02075 =
         0.03141   -0.00490    0.01203   -0.00110
O7    3    0.439060    0.590074    0.934538    11.00000    0.02727    0.02384 =
         0.02188   -0.00145    0.00741    0.00147
O8    3    0.393890    0.660221    0.829116    11.00000    0.03316    0.01573 =
         0.02450   -0.00082    0.01192    0.00251
O10   3    0.718579    0.686412    0.568542    11.00000    0.03822    0.01851 =
         0.04742   -0.00629    0.02553   -0.00341
O11   3    0.977673    0.597609    0.525339    11.00000    0.02128    0.03622 =
         0.04823    0.00038    0.01461   -0.00362
O12   3    0.903046    0.683667    0.555439    11.00000    0.02222    0.02973 =
         0.08127   -0.02181    0.00738   -0.00510
C1    1    0.633174    0.416463    0.728098    11.00000    0.01738    0.01421 =
         0.01868   -0.00025    0.00445   -0.00173
AFIX  43
H1    2    0.614845    0.371709    0.745123    11.00000   -1.20000
AFIX   0
C2    1    0.589374    0.481438    0.723880    11.00000    0.01610    0.01674 =
         0.01891   -0.00252    0.00363   -0.00075
C3    1    0.618089    0.547257    0.700901    11.00000    0.01862    0.01476 =
         0.02841   -0.00075    0.00546    0.00115
AFIX  43
H3    2    0.588736    0.591908    0.696988    11.00000   -1.20000
AFIX   0
C4    1    0.689466    0.547849    0.683691    11.00000    0.02185    0.01546 =
         0.03398    0.00155    0.00846   -0.00300
AFIX  43
H4    2    0.709408    0.593222    0.669772    11.00000   -1.20000
AFIX   0
C5    1    0.731599    0.482576    0.686757    11.00000    0.01624    0.01900 =
         0.02802   -0.00095    0.00788   -0.00164
AFIX  43
H5    2    0.780028    0.483347    0.674406    11.00000   -1.20000
AFIX   0
C6    1    0.703264    0.415632    0.707909    11.00000    0.01607    0.01596 =
         0.01840   -0.00126    0.00254    0.00012
C7    1    0.743835    0.344084    0.705206    11.00000    0.01713    0.01637 =
         0.01781    0.00026    0.00569    0.00063
C8    1    0.824844    0.339748    0.722867    11.00000    0.01731    0.01735 =
         0.02332   -0.00134    0.00474   -0.00276
AFIX  43
H8    2    0.855343    0.383388    0.737269    11.00000   -1.20000
AFIX   0
C9    1    0.860828    0.271789    0.719406    11.00000    0.01473    0.02116 =
         0.02599    0.00037    0.00440    0.00087
AFIX  43
H9    2    0.915931    0.269302    0.731691    11.00000   -1.20000
AFIX   0
C10   1    0.817404    0.207555    0.698264    11.00000    0.01857    0.01647 =
         0.02533    0.00062    0.00688    0.00330
AFIX  43
H10   2    0.842751    0.161489    0.695676    11.00000   -1.20000
AFIX   0
C11   1    0.736185    0.210475    0.680708    11.00000    0.01911    0.01645 =
         0.01890   -0.00013    0.00570   -0.00034
C12   1    0.700445    0.278829    0.684012    11.00000    0.01451    0.01747 =
         0.01896    0.00037    0.00521    0.00034
AFIX  43
H12   2    0.645333    0.281270    0.671602    11.00000   -1.20000
AFIX   0
C13   1    0.688091    0.141924    0.661119    11.00000    0.01669    0.01493 =
         0.02437    0.00085    0.00448    0.00174
C14   1    0.629715    0.129462    0.698055    11.00000    0.01992    0.01524 =
         0.02708   -0.00151    0.00834    0.00202
AFIX  43
H14   2    0.621028    0.165796    0.732907    11.00000   -1.20000
AFIX   0
C15   1    0.584194    0.065704    0.685319    11.00000    0.01741    0.01629 =
         0.02671    0.00132    0.00702    0.00182
C16   1    0.528701    0.054850    0.733625    11.00000    0.01832    0.01695 =
         0.02935   -0.00308    0.00828   -0.00189
C17   1    0.493502   -0.026239    0.822067    11.00000    0.02946    0.02665 =
         0.02466   -0.00351    0.01458   -0.00342
AFIX  23
H17A  2    0.437992   -0.031241    0.793947    11.00000   -1.20000
H17B  2    0.498740    0.014735    0.859608    11.00000   -1.20000
AFIX   0
C18   1    0.523359   -0.097745    0.861900    11.00000    0.04648    0.03663 =
         0.02651    0.00497    0.01620    0.00179
AFIX 137
H18A  2    0.514585   -0.138386    0.824517    11.00000   -1.50000
H18B  2    0.495860   -0.108494    0.900713    11.00000   -1.50000
H18C  2    0.579143   -0.093089    0.886501    11.00000   -1.50000
AFIX   0
C19   1    0.596203    0.012228    0.633263    11.00000    0.01730    0.01432 =
         0.02597    0.00179    0.00535    0.00109
C20   1    0.545387   -0.054416    0.609074    11.00000    0.01879    0.01764 =
         0.02284    0.00121    0.00546    0.00017
C21   1    0.415879   -0.099881    0.583695    11.00000    0.01898    0.02279 =
         0.02621   -0.00554    0.00602   -0.00552
AFIX  23
H21A  2    0.434083   -0.134245    0.549491    11.00000   -1.20000
H21B  2    0.364802   -0.079667    0.555023    11.00000   -1.20000
AFIX   0
C22   1    0.407009   -0.141939    0.652477    11.00000    0.02713    0.02127 =
         0.02990   -0.00093    0.00627   -0.00309
AFIX 137
H22A  2    0.369094   -0.182135    0.635935    11.00000   -1.50000
H22B  2    0.388880   -0.107945    0.686281    11.00000   -1.50000
H22C  2    0.457270   -0.163153    0.680051    11.00000   -1.50000
AFIX   0
C23   1    0.654655    0.023823    0.597146    11.00000    0.01940    0.01554 =
         0.02381   -0.00049    0.00629    0.00217
AFIX  43
H23   2    0.663572   -0.013010    0.562889    11.00000   -1.20000
AFIX   0
C24   1    0.700762    0.087900    0.609565    11.00000    0.01593    0.01606 =
         0.02334    0.00173    0.00514    0.00204
C25   1    0.758824    0.097772    0.564423    11.00000    0.01616    0.01751 =
         0.02205   -0.00354    0.00446   -0.00211
C26   1    0.810827    0.040343    0.561492    11.00000    0.02046    0.01629 =
         0.02518   -0.00163    0.00548   -0.00023
AFIX  43
H26   2    0.810335   -0.004287    0.589474    11.00000   -1.20000
AFIX   0
C27   1    0.863307    0.048578    0.517576    11.00000    0.02000    0.01975 =
         0.02897   -0.00371    0.00759    0.00399
AFIX  43
H27   2    0.898872    0.009664    0.515940    11.00000   -1.20000
AFIX   0
C28   1    0.863854    0.113276    0.476276    11.00000    0.01907    0.02232 =
         0.02563   -0.00392    0.00903   -0.00043
AFIX  43
H28   2    0.899966    0.118338    0.446530    11.00000   -1.20000
AFIX   0
C29   1    0.811874    0.171483    0.477691    11.00000    0.01610    0.01847 =
         0.02140   -0.00402    0.00406   -0.00232
C30   1    0.759770    0.162646    0.522312    11.00000    0.01521    0.01608 =
         0.02313   -0.00313    0.00450   -0.00003
AFIX  43
H30   2    0.724258    0.201584    0.524031    11.00000   -1.20000
AFIX   0
C31   1    0.812964    0.240982    0.433512    11.00000    0.01307    0.02015 =
         0.02307   -0.00235    0.00467   -0.00165
C32   1    0.826936    0.238235    0.361060    11.00000    0.02026    0.02118 =
         0.02597   -0.00515    0.00807   -0.00029
AFIX  43
H32   2    0.832829    0.191421    0.338866    11.00000   -1.20000
AFIX   0
C33   1    0.832200    0.303306    0.321651    11.00000    0.02436    0.02787 =
         0.02275   -0.00168    0.01063    0.00012
AFIX  43
H33   2    0.842374    0.300795    0.272958    11.00000   -1.20000
AFIX   0
C34   1    0.822717    0.372035    0.352814    11.00000    0.02030    0.02196 =
         0.02405    0.00206    0.00819    0.00020
AFIX  43
H34   2    0.827966    0.416425    0.326152    11.00000   -1.20000
AFIX   0
C35   1    0.805453    0.376120    0.423366    11.00000    0.01359    0.02055 =
         0.02270   -0.00157    0.00444    0.00056
C36   1    0.801317    0.310564    0.463273    11.00000    0.01533    0.02029 =
         0.02074   -0.00148    0.00588   -0.00010
AFIX  43
H36   2    0.790376    0.313215    0.511615    11.00000   -1.20000
AFIX   0
C37   1    0.791162    0.450549    0.453522    11.00000    0.01923    0.01769 =
         0.01822    0.00250    0.00594    0.00168
C38   1    0.852410    0.501179    0.474482    11.00000    0.01686    0.02037 =
         0.02208    0.00251    0.00664    0.00193
AFIX  43
H38   2    0.902399    0.486562    0.470787    11.00000   -1.20000
AFIX   0
C39   1    0.842661    0.572430    0.500637    11.00000    0.02004    0.01780 =
         0.02202    0.00345    0.00699   -0.00066
C40   1    0.914412    0.618798    0.527009    11.00000    0.02177    0.02035 =
         0.02242    0.00453    0.00529   -0.00028
C43   1    0.768041    0.594519    0.503298    11.00000    0.02390    0.01824 =
         0.03693   -0.00263    0.01487   -0.00221
C45   1    0.690988    0.759082    0.582498    11.00000    0.02701    0.02166 =
         0.05054   -0.01001    0.01683    0.00006
AFIX  23
H45A  2    0.662461    0.754629    0.622130    11.00000   -1.20000
H45B  2    0.653804    0.776954    0.535011    11.00000   -1.20000
AFIX   0
C46   1    0.753377    0.815273    0.607698    11.00000    0.03536    0.02340 =
         0.03252   -0.00418    0.01275   -0.00125
AFIX 137
H46A  2    0.778905    0.823532    0.566869    11.00000   -1.50000
H46B  2    0.791639    0.797281    0.653606    11.00000   -1.50000
H46C  2    0.730856    0.862172    0.619290    11.00000   -1.50000
AFIX   0
C47   1    0.707700    0.543228    0.486024    11.00000    0.01911    0.01951 =
         0.03321    0.00028    0.01221    0.00042
AFIX  43
H47   2    0.658181    0.557582    0.491250    11.00000   -1.20000
AFIX   0
C48   1    0.717517    0.471375    0.461270    11.00000    0.01895    0.01699 =
         0.01795    0.00307    0.00538    0.00026
C49   1    0.649930    0.419352    0.442051    11.00000    0.01632    0.01514 =
         0.02200    0.00246    0.00474    0.00264
C50   1    0.627752    0.383288    0.371312    11.00000    0.01891    0.01947 =
         0.01970    0.00266    0.00664    0.00260
AFIX  43
H50   2    0.655125    0.392771    0.334061    11.00000   -1.20000
AFIX   0
C51   1    0.565995    0.333747    0.355272    11.00000    0.02065    0.02070 =
         0.01826   -0.00114    0.00356    0.00137
AFIX  43
H51   2    0.550360    0.310522    0.306521    11.00000   -1.20000
AFIX   0
C52   1    0.526719    0.317755    0.409980    11.00000    0.01687    0.01955 =
         0.02318   -0.00151    0.00424   -0.00127
AFIX  43
H52   2    0.485633    0.282404    0.399084    11.00000   -1.20000
AFIX   0
C53   1    0.547528    0.353564    0.480992    11.00000    0.01645    0.01659 =
         0.02135    0.00002    0.00559    0.00130
C54   1    0.608506    0.405134    0.495680    11.00000    0.01851    0.01589 =
         0.01985   -0.00164    0.00520    0.00102
AFIX  43
H54   2    0.621954    0.430960    0.543089    11.00000   -1.20000
AFIX   0
C55   1    0.509095    0.334566    0.541761    11.00000    0.01370    0.01970 =
         0.01944   -0.00123    0.00314   -0.00123
C56   1    0.491745    0.260516    0.554367    11.00000    0.01867    0.01881 =
         0.02410   -0.00563    0.00667   -0.00200
AFIX  43
H56   2    0.501173    0.222546    0.521516    11.00000   -1.20000
AFIX   0
C57   1    0.460858    0.241930    0.614460    11.00000    0.02143    0.01632 =
         0.02814   -0.00221    0.00838   -0.00468
AFIX  43
H57   2    0.448872    0.191478    0.622253    11.00000   -1.20000
AFIX   0
C58   1    0.447438    0.296996    0.663243    11.00000    0.01998    0.01979 =
         0.02362   -0.00097    0.00912   -0.00345
AFIX  43
H58   2    0.426654    0.283924    0.704489    11.00000   -1.20000
AFIX   0
C59   1    0.464303    0.371329    0.652001    11.00000    0.01407    0.01824 =
         0.02030   -0.00129    0.00405   -0.00053
C60   1    0.494026    0.389471    0.590411    11.00000    0.01403    0.01594 =
         0.02084   -0.00019    0.00403   -0.00076
AFIX  43
H60   2    0.504170    0.440146    0.581483    11.00000   -1.20000
AFIX   0
C61   1    0.453373    0.429294    0.706984    11.00000    0.01925    0.01458 =
         0.01826    0.00190    0.00606    0.00079
C62   1    0.382950    0.432923    0.726110    11.00000    0.01843    0.01601 =
         0.02144    0.00065    0.00602   -0.00170
AFIX  43
H62   2    0.343270    0.398142    0.703769    11.00000   -1.20000
AFIX   0
C63   1    0.368705    0.485848    0.776913    11.00000    0.01928    0.01646 =
         0.02076    0.00278    0.00752    0.00126
C64   1    0.290038    0.484624    0.791181    11.00000    0.02090    0.01932 =
         0.02442   -0.00084    0.00929   -0.00111
C65   1    0.207340    0.539515    0.857620    11.00000    0.02223    0.02967 =
         0.03798   -0.00654    0.01729   -0.00326
AFIX  23
H65A  2    0.202171    0.491481    0.882591    11.00000   -1.20000
H65B  2    0.162374    0.545214    0.812201    11.00000   -1.20000
AFIX   0
C66   1    0.209635    0.602405    0.912042    11.00000    0.02941    0.03272 =
         0.03923   -0.00723    0.01498    0.00460
AFIX 137
H66A  2    0.210384    0.649829    0.885516    11.00000   -1.50000
H66B  2    0.256505    0.598301    0.954812    11.00000   -1.50000
H66C  2    0.163524    0.600351    0.931505    11.00000   -1.50000
AFIX   0
C67   1    0.427025    0.537032    0.810360    11.00000    0.02039    0.01478 =
         0.01935    0.00178    0.00615    0.00192
C68   1    0.419678    0.596966    0.866266    11.00000    0.01597    0.01785 =
         0.02436   -0.00030    0.00871   -0.00130
C69   1    0.385650    0.723108    0.877444    11.00000    0.03534    0.01736 =
         0.02794   -0.00449    0.01335    0.00209
AFIX  23
H69A  2    0.437416    0.740529    0.907536    11.00000   -1.20000
H69B  2    0.355323    0.708098    0.913349    11.00000   -1.20000
AFIX   0
C70   1    0.344298    0.783915    0.825736    11.00000    0.04918    0.02073 =
         0.03638    0.00061    0.01408    0.00647
AFIX 137
H70A  2    0.374497    0.797805    0.790039    11.00000   -1.50000
H70B  2    0.338535    0.827383    0.856411    11.00000   -1.50000
H70C  2    0.292824    0.766314    0.796951    11.00000   -1.50000
AFIX   0
C71   1    0.497631    0.533452    0.791922    11.00000    0.01722    0.01524 =
         0.02178    0.00009    0.00443   -0.00016
AFIX  43
H71   2    0.537318    0.568018    0.814849    11.00000   -1.20000
AFIX   0
C72   1    0.512229    0.480851    0.740913    11.00000    0.01742    0.01498 =
         0.01964    0.00256    0.00517    0.00196
PART 1
O9    3    0.746195    0.721848    0.462131    21.00000    0.03421    0.01856 =
         0.02688    0.00478    0.01062    0.00255
C41   1    0.976231    0.723888    0.589804    31.00000    0.02231    0.03070 =
         0.04017   -0.00477    0.00252   -0.00664
AFIX  23
H41A  2    1.007393    0.728019    0.552359    31.00000   -1.20000
H41B  2    1.007234    0.696576    0.635145    31.00000   -1.20000
AFIX   0
C42   1    0.956208    0.799259    0.612473    31.00000    0.02812    0.03386 =
         0.05215   -0.00901    0.00623   -0.00830
AFIX 137
H42A  2    0.927016    0.794624    0.650902    31.00000   -1.50000
H42B  2    0.924378    0.825343    0.567487    31.00000   -1.50000
H42C  2    1.004021    0.827528    0.633983    31.00000   -1.50000
AFIX   0
C44   1    0.745298    0.675092    0.509208    21.00000    0.01419    0.01788 =
         0.02130    0.00029    0.00381   -0.00204

PART 2
O9A   3    0.818334    0.661440    0.637730   -21.00000    0.03421    0.01856 =
         0.02688    0.00478    0.01062    0.00255

C41A  1    0.959750    0.749909    0.557985   -31.00000    0.02231    0.03070 =
         0.04017   -0.00477    0.00252   -0.00664
AFIX  23
H41C  2    1.007478    0.736432    0.543183   -31.00000   -1.20000
H41D  2    0.934842    0.794699    0.530092   -31.00000   -1.20000
AFIX   0

C42A  1    0.970380    0.753432    0.642002   -31.00000    0.02812    0.03386 =
         0.05215   -0.00901    0.00623   -0.00830
AFIX 137
H42D  2    0.923179    0.773421    0.652402   -31.00000   -1.50000
H42E  2    1.014506    0.785902    0.665224   -31.00000   -1.50000
H42F  2    0.980463    0.703296    0.663752   -31.00000   -1.50000
AFIX   0

C74   1    0.773364    0.651183    0.576118   -21.00000    0.01419    0.01788 =
         0.02130    0.00029    0.00381   -0.00204
HKLF 4


REM  25kat_sg02_auto_a.res in P2(1)/n
REM wR2 = 0.0968, GooF = S = 1.046, Restrained GooF = 1.052 for all data
REM R1 = 0.0386 for 10200 Fo > 4sig(Fo) and 0.0420 for all 11192 data
REM 778 parameters refined using 5 restraints

END

WGHT      0.0412      3.0924

REM Highest difference peak  0.553,  deepest hole -0.496,  1-sigma level  0.046
Q1    1   0.9515  0.7174  0.6322  11.00000  0.05    0.55
Q2    1   0.8871  0.7030  0.5058  11.00000  0.05    0.49
Q3    1   0.8823  0.6661  0.6042  11.00000  0.05    0.46
Q4    1   0.7082  0.7068  0.5282  11.00000  0.05    0.32
Q5    1   0.9724  0.7816  0.5807  11.00000  0.05    0.30
Q6    1   0.7877  0.5884  0.5452  11.00000  0.05    0.28
Q7    1   0.7254  0.3797  0.7095  11.00000  0.05    0.24
Q8    1   0.4622  0.4006  0.6809  11.00000  0.05    0.24
Q9    1   0.7303  0.0932  0.5881  11.00000  0.05    0.23
Q10   1   0.5757 -0.0207  0.6294  11.00000  0.05    0.23
;
_shelx_res_checksum                78181
_shelx_hkl_file
;
   0   0   2    2.33    0.22
   0   0  -2    2.15    0.19
   0   0  -3    0.01    0.18
   0   0   3    0.26    0.27
   0   0   4  299.10    6.45
   0   0  -4  294.19    6.31
   0   0  -5   -0.05    0.31
   0   0   5   -0.19    0.39
   0   0   6  157.03    4.01
   0   0  -6  165.03    3.84
   0   0   7    0.17    0.17
   0   0  -7    0.35    0.37
   0   0   7    0.42    0.46
   0   0  -8  356.06    7.97
   0   0   8  348.86    8.23
   0   0   9    0.82    0.69
   0   0  10   87.99    3.14
   0   0  11   -0.09    0.66
   0   0  12    1.93    0.85
   0   0  13    0.67    0.84
   0   0  14    8.04    1.25
   0   0 -14    6.82    1.08
   0   0  15   -0.13    0.89
   0   0 -15   -0.41    0.81
   0   0  15    0.29    0.76
   0   0  16   33.53    2.06
   0   0 -17    0.10    0.81
   0   0  17    0.20    0.76
   0   0 -18    0.87    0.82
   0   0  18    0.37    0.77
   0   0 -19   -0.59    0.85
   0   0  19   -0.41    0.71
   0   0 -20   35.28    1.80
   0   0  20   38.30    1.83
   0   0  20   38.70    1.83
   0   0  21   -0.30    0.53
   0   0  21   -0.05    0.53
   0   0 -21   -0.60    0.50
   0   0  22   12.31    0.70
   0  -1   1  163.15    3.42
   0  -1   2    3.65    0.27
   0   1  -2    4.26    0.25
   0  -1   3 2396.22   48.84
   0   1  -3 2445.27   48.77
   0  -1   4 8009.22  160.68
   0  -1   5 5391.78  104.36
   0   1  -5 5597.70  104.22
   0  -1   6 1006.23   17.29
   0   1  -6 1047.89   17.09
   0  -1   7   56.56    1.99
   0   1  -7   59.72    1.84
   0  -1   8  112.18    3.17
   0   1  -8  105.98    2.89
   0  -1   9    2.79    0.72
   0   1   9    4.44    0.82
   0   1 -10    0.30    0.38
   0  -1  10    0.24    0.66
   0   1  10    0.87    0.70
   0  -1  10    0.15    0.56
   0   1 -10    0.29    0.44
   0   1 -11  197.43    5.10
   0   1  11  201.06    5.71
   0  -1  11  201.28    5.77
   0   1 -12   -0.12    0.45
   0   1  12   -0.10    0.70
   0  -1  12   -0.21    0.77
   0  -1 -13   24.17    1.61
   0   1  13   27.09    1.96
   0  -1  13   26.92    1.95
   0  -1 -14   77.02    3.09
   0   1 -14   72.92    2.99
   0   1  14   73.33    3.30
   0  -1  14   73.35    3.37
   0   1 -15    2.23    0.89
   0  -1 -15    2.43    0.84
   0  -1  15    2.08    0.97
   0   1  15    2.05    0.95
   0  -1  15    2.25    0.81
   0   1  15    2.66    0.89
   0  -1  16  224.28    6.38
   0   1  16  216.38    6.36
   0   1 -17    3.30    0.98
   0  -1 -17    1.34    0.88
   0  -1  17    2.04    1.05
   0  -1  17    1.68    0.85
   0   1  17    2.18    0.90
   0  -1 -18    1.06    0.82
   0   1 -18    0.38    0.80
   0   1  18    1.76    0.85
   0  -1  18    0.55    0.79
   0   1 -19    8.75    1.13
   0  -1 -19   12.16    1.21
   0   1  19   10.82    1.17
   0  -1  19   10.67    1.11
   0   1 -20   11.89    1.10
   0  -1 -20   12.80    1.10
   0  -1  20   12.30    1.08
   0   1  20   12.00    1.10
   0   1  20   12.47    1.10
   0  -1  20   11.71    1.06
   0  -1  21   41.70    1.68
   0   1  21   42.42    1.69
   0  -1  21   41.27    1.70
   0   1  21   42.41    1.70
   0   1  22    9.42    0.63
   0  -1  22   10.83    0.65
   0  -2   0 2808.44   56.35
   0  -2   1  376.11    7.74
   0   2  -2 2279.06   45.70
   0   2  -3 2714.93   55.86
   0  -2   3 2847.96   55.93
   0   2  -4 3494.86   70.08
   0  -2   4 3465.94   70.18
   0   2  -5   32.96    1.11
   0  -2   5   30.53    1.18
   0   2  -6  150.05    3.61
   0  -2   6  147.00    3.75
   0   2  -7 1921.01   39.60
   0  -2   7 1964.95   39.84
   0   2   8  374.44    8.72
   0  -2   8  372.28    8.75
   0  -2   8  366.24    8.63
   0   2  -8  385.80    8.41
   0   2   8  366.95    8.06
   0  -2   9   36.57    1.80
   0   2  -9   34.85    1.49
   0   2  10  167.14    4.78
   0  -2  10  161.87    4.79
   0  -2  10  161.87    4.69
   0   2 -10  164.09    4.40
   0   2 -10  157.88    4.28
   0  -2  11  166.79    5.10
   0   2  11  168.30    5.06
   0  -2  11  164.06    4.96
   0   2 -11  162.95    4.61
   0   2 -11  168.84    4.52
   0   2 -12    4.65    0.74
   0   2  12    5.17    0.97
   0  -2  12    5.86    1.05
   0  -2 -13    8.52    1.13
   0   2 -13    8.81    1.05
   0   2 -13    9.06    0.96
   0  -2  13    9.14    1.26
   0   2  13    9.54    1.32
   0  -2 -14   16.53    1.44
   0   2 -14   18.19    1.47
   0  -2  14   17.95    1.74
   0   2  14   20.06    1.79
   0   2 -15   76.06    3.20
   0  -2 -15   77.37    3.23
   0  -2  15   85.05    3.68
   0   2  15   79.53    3.22
   0  -2  15   84.24    3.28
   0   2  16    0.10    0.81
   0  -2  16    0.80    0.85
   0   2 -17  394.86    9.84
   0  -2 -17  376.07    9.80
   0  -2  17  395.62   10.30
   0  -2  17  381.22    9.73
   0   2  17  385.99    9.75
   0   2 -18    4.82    0.94
   0  -2 -18    5.56    1.04
   0  -2  18    5.47    1.19
   0   2  18    4.02    0.91
   0  -2  18    4.07    0.95
   0  -2 -19   15.70    1.33
   0   2 -19   12.99    1.24
   0   2  19   13.78    1.24
   0  -2  19   17.00    1.34
   0   2 -20    4.31    0.78
   0  -2 -20    3.55    0.77
   0  -2  20    5.71    0.83
   0   2  20    6.07    0.85
   0  -2  20    5.08    0.81
   0   2  20    5.17    0.83
   0   2  21    6.84    0.73
   0  -2  21    7.55    0.77
   0   2  21    6.27    0.72
   0  -2  21    8.15    0.77
   0   2  22    6.27    0.50
   0  -3   0    0.25    0.18
   0  -3   1 1384.67   28.00
   0   3  -2 1004.12   19.70
   0  -3   2  924.49   19.84
   0   3  -3   66.96    1.51
   0   3  -4  275.47    5.93
   0  -3   4  266.64    5.99
   0   3  -5  217.95    4.93
   0  -3   5  216.37    5.04
   0   3  -6    8.59    0.62
   0  -3   6    9.15    0.71
   0   3  -7   39.75    1.47
   0  -3   7   40.24    1.61
   0  -3   8  617.87   13.74
   0   3   8  591.70   13.63
   0  -3   8  631.47   13.59
   0   3  -8  612.46   13.31
   0   3   8  626.11   13.13
   0  -3   9    0.44    0.62
   0   3   9    0.64    0.61
   0   3  -9   -0.05    0.45
   0   3   9   -0.11    0.32
   0   3  10  108.28    3.69
   0  -3  10  120.02    3.84
   0   3 -10  118.90    3.44
   0   3 -10  117.29    3.37
   0   3  11   87.49    3.28
   0  -3  11   81.48    3.24
   0  -3  11   81.98    3.16
   0   3 -11   85.03    2.91
   0   3 -11   87.92    2.88
   0   3  12  530.73   12.75
   0  -3  12  546.63   12.92
   0  -3  12  530.63   12.70
   0   3 -12  524.74   12.26
   0   3 -12  523.71   12.10
   0  -3  13   71.02    3.23
   0   3 -13   70.35    2.83
   0   3 -13   70.48    2.70
   0  -3 -13   68.26    2.77
   0  -3  14   19.89    1.79
   0  -3  14   18.90    1.48
   0   3 -14   17.68    1.34
   0   3 -14   16.93    1.46
   0  -3 -14   19.96    1.53
   0  -3  15   70.08    3.35
   0  -3  15   75.25    3.05
   0   3  15   70.06    2.97
   0   3 -15   75.10    3.09
   0  -3 -15   69.36    3.02
   0   3  16   67.55    2.97
   0  -3  16   72.14    3.01
   0  -3  17   61.99    3.08
   0   3  17   65.54    2.80
   0  -3  17   63.43    2.75
   0  -3 -17   61.33    2.76
   0   3 -17   63.18    2.80
   0  -3  18    7.69    1.23
   0   3 -18    7.34    1.07
   0  -3 -18    5.38    1.00
   0   3 -19   41.71    2.06
   0  -3 -19   43.59    2.10
   0  -3  19   44.83    2.06
   0   3  19   46.83    2.12
   0  -3  19   43.99    2.04
   0   3 -20    0.77    0.47
   0  -3  20    0.30    0.57
   0   3  20    0.55    0.59
   0  -3  20    0.12    0.55
   0   3  20    0.06    0.60
   0  -3 -20   -0.06    0.53
   0   3 -20    0.30    0.54
   0  -3  21    8.19    0.71
   0   3  21    9.63    0.79
   0   3  21    9.17    0.76
   0  -3  21    8.20    0.75
   0  -4   0    0.86    0.26
   0  -4   1    8.95    0.48
   0   4  -2 2287.63   45.45
   0  -4   2 2211.86   45.57
   0   4  -3  313.22    6.66
   0  -4   3  331.10    6.96
   0  -4   4   20.05    0.89
   0   4  -4   19.86    0.59
   0   4  -4   20.66    0.86
   0   4  -5   42.28    1.40
   0  -4   5   41.74    1.47
   0   4  -6   90.90    2.51
   0  -4   6   90.77    2.64
   0   4  -7 1063.84   22.27
   0  -4   7 1075.31   22.51
   0  -4   8  185.37    4.99
   0  -4   8  183.45    4.80
   0   4   8  183.56    4.49
   0   4  -8  171.61    4.56
   0   4  -9   66.48    2.28
   0  -4   9   70.54    2.69
   0   4  -9   66.18    2.31
   0   4   9   65.45    2.14
   0  -4  10   18.46    1.45
   0  -4  10   21.25    1.46
   0   4 -10   20.77    1.26
   0   4 -10   20.99    1.24
   0  -4  11   26.47    1.77
   0  -4  11   27.95    1.72
   0   4 -11   27.66    1.52
   0   4 -11   26.12    1.50
   0  -4  12  279.68    7.71
   0  -4  12  267.51    7.45
   0   4 -12  268.39    7.09
   0  -4 -12  274.85    7.09
   0   4 -12  280.44    7.06
   0   4 -12  279.39    7.13
   0  -4  13   47.01    2.57
   0  -4  13   46.81    2.49
   0   4 -13   44.01    2.18
   0   4 -13   45.66    2.21
   0   4 -13   46.60    2.18
   0  -4 -13   46.44    2.23
   0   4 -14  252.01    6.91
   0   4 -14  251.54    6.76
   0  -4 -14  251.47    6.92
   0   4  14  253.63    6.89
   0  -4  14  253.55    6.86
   0  -4  14  251.76    7.50
   0  -4 -15  104.27    3.76
   0   4 -15  102.50    3.75
   0   4 -15   99.75    3.56
   0   4  15  104.36    3.75
   0  -4  15  101.09    3.68
   0  -4  15  103.96    4.21
   0   4 -16   40.83    2.27
   0  -4 -16   45.64    2.34
   0  -4  16   41.25    2.21
   0   4  16   42.18    2.28
   0  -4  16   44.76    2.68
   0  -4 -17   -0.19    0.80
   0   4 -17   -0.77    0.78
   0  -4  17    0.64    0.83
   0   4  17    0.19    0.77
   0  -4  17   -0.50    0.96
   0  -4 -18   79.06    3.04
   0   4 -18   75.63    3.00
   0  -4  18   76.68    3.32
   0   4 -19    3.35    0.69
   0  -4  19    2.46    0.83
   0  -4 -19    2.78    0.75
   0   4 -19    3.86    0.83
   0   4  19    2.75    0.76
   0  -4  19    4.15    0.80
   0  -4  19    1.83    0.67
   0   4  19    2.17    0.75
   0   4 -20   17.99    0.99
   0   4  20   21.81    1.25
   0   4  20   18.64    1.19
   0  -4  20   18.74    1.18
   0  -4  20   18.32    1.15
   0   4 -20   18.33    1.14
   0  -4 -20   19.37    1.20
   0  -4  21   23.90    1.06
   0   4  21   21.59    1.07
   0   4  21   23.53    1.11
   0  -5   0    0.17    0.26
   0  -5   1  109.49    2.67
   0  -5  -1  110.80    2.67
   0   5  -2 1587.10   32.07
   0  -5   2 1572.25   32.17
   0   5  -3   78.74    1.97
   0  -5   3   81.84    2.20
   0   5  -4   57.86    1.46
   0  -5   5    3.83    0.53
   0   5  -5    4.27    0.53
   0   5  -6  156.63    3.92
   0  -5   6  155.48    4.05
   0  -5   7 1549.67   32.80
   0  -5   7 1600.35   32.62
   0   5  -7 1569.07   32.36
   0   5  -7 1560.96   32.43
   0  -5   8   64.02    2.50
   0   5  -8   63.57    2.23
   0   5   8   69.16    2.24
   0  -5   9  937.37   20.67
   0  -5   9  961.18   20.49
   0   5  -9  958.75   20.16
   0   5   9  936.83   20.01
   0   5  -9  928.23   20.17
   0  -5  10   87.00    3.30
   0  -5  10   84.68    3.11
   0   5 -10   89.07    2.92
   0   5 -10   85.64    2.93
   0  -5 -11    1.66    0.59
   0   5 -11    1.03    0.57
   0   5 -11    1.69    0.63
   0  -5  11    2.54    0.79
   0  -5  11    1.55    0.84
   0   5 -12    0.16    0.61
   0  -5 -12    0.62    0.58
   0   5 -12    0.24    0.57
   0  -5  12    0.32    0.64
   0   5 -12    0.33    0.60
   0  -5  12    0.80    0.89
   0   5  13    6.48    0.97
   0  -5  13    6.92    0.94
   0   5 -13    6.24    0.96
   0   5 -13    6.42    0.97
   0  -5 -13    7.46    0.98
   0  -5  13    8.44    1.20
   0   5 -13    6.44    0.98
   0  -5  13    6.70    1.24
   0   5  14   51.99    2.44
   0  -5  14   49.92    2.36
   0   5 -14   49.85    2.36
   0   5 -14   50.32    2.43
   0  -5 -14   53.51    2.46
   0   5 -14   48.75    2.44
   0  -5  14   55.75    2.97
   0  -5  15  251.39    6.74
   0   5  15  235.32    6.68
   0  -5  16   50.15    2.36
   0   5  16   43.88    2.29
   0  -5 -16   48.82    2.40
   0   5 -16   47.07    2.23
   0   5 -16   45.12    2.35
   0  -5  16   46.45    2.70
   0   5  17   30.86    1.85
   0  -5  17   33.30    1.88
   0  -5 -17   34.82    1.97
   0   5 -17   31.76    1.89
   0  -5  17   27.15    2.06
   0   5 -18  153.74    4.62
   0  -5  18  170.11    5.30
   0   5  18  168.08    4.82
   0  -5  18  160.86    4.72
   0  -5 -18  163.06    4.79
   0   5 -18  162.12    4.81
   0  -5  19   78.14    2.71
   0   5  19   79.17    2.77
   0   5  19   79.64    2.77
   0  -5  19   80.56    2.74
   0   5 -19   75.28    2.58
   0  -5  19   86.38    3.20
   0   5  19   76.76    2.50
   0   5 -19   75.91    2.75
   0   5 -19   80.43    2.73
   0   5  20   -0.15    0.49
   0   5  20   -0.10    0.48
   0  -5  20    0.14    0.48
   0  -5  20   -0.09    0.46
   0  -5 -20   -0.20    0.44
   0  -5  21    3.39    0.40
   0  -6   0  458.13    9.76
   0   6  -1   50.94    1.53
   0  -6   1   45.75    1.48
   0  -6  -1   49.10    1.50
   0   6  -2  401.97    8.41
   0  -6  -2  429.25    8.45
   0   6  -2  427.22    8.89
   0  -6   2  419.91    8.97
   0   6  -3  457.40    9.78
   0  -6   3  473.12   10.05
   0   6  -4   15.05    0.65
   0  -6   5   49.20    1.74
   0   6  -5   46.09    1.64
   0   6  -5   48.53    1.29
   0  -6   6  955.66   20.53
   0  -6   6  982.71   20.33
   0   6  -6  998.81   20.19
   0  -6   7  362.80    8.82
   0   6  -7  360.93    8.35
   0   6  -7  386.59    8.53
   0  -6   8    2.32    0.75
   0  -6   8    1.66    0.60
   0   6  -8    1.45    0.51
   0   6  -8    3.03    0.54
   0   6  -8    1.82    0.57
   0  -6   9  285.11    7.59
   0  -6   9  295.16    7.41
   0   6   9  279.77    7.05
   0   6  -9  291.49    7.20
   0  -6  10   62.74    2.80
   0  -6  10   64.90    2.63
   0   6 -10   62.21    2.40
   0  -6 -10   62.78    2.31
   0   6 -10   62.84    2.31
   0   6 -10   68.18    2.52
   0   6  10   59.31    2.28
   0  -6 -11    2.84    0.69
   0   6 -11    3.77    0.80
   0   6 -11    3.03    0.71
   0  -6  11    3.79    1.02
   0  -6  11    3.11    0.87
   0   6 -11    3.55    0.72
   0  -6  12    4.86    1.13
   0   6  12    5.98    0.86
   0  -6  12    7.27    0.90
   0  -6 -12    4.50    0.84
   0   6 -12    5.98    0.91
   0   6 -12    4.96    0.85
   0   6 -12    5.48    0.92
   0  -6  12    4.87    1.00
   0  -6  13    9.81    1.38
   0   6  13   10.73    1.13
   0  -6  13   11.35    1.15
   0   6 -13   11.10    1.15
   0  -6  13    9.20    1.26
   0   6 -13   10.87    1.19
   0   6 -13   10.60    1.13
   0  -6 -13   10.10    1.11
   0   6 -14  111.26    3.84
   0   6 -14  109.49    3.85
   0  -6 -14  119.39    3.94
   0  -6  14  112.10    3.77
   0   6  14  107.88    3.79
   0  -6  14  113.99    4.41
   0   6 -14  107.03    3.87
   0  -6  14  104.09    4.14
   0  -6  15    2.40    0.78
   0   6  15    1.47    0.72
   0   6 -15    1.48    0.68
   0   6  16  260.51    7.02
   0  -6  16  261.11    6.98
   0   6 -16  253.18    7.03
   0   6 -16  254.46    6.99
   0  -6 -16  274.30    7.12
   0  -6  16  277.80    7.86
   0   6 -17    1.50    0.62
   0  -6 -17    1.60    0.74
   0   6 -17    1.29    0.69
   0   6 -17    2.08    0.71
   0  -6  17    1.79    0.95
   0   6 -18   18.65    1.30
   0  -6  18   17.50    1.58
   0  -6  18   20.44    1.34
   0  -6  18   18.24    1.29
   0   6  18   20.01    1.38
   0   6  18   20.74    1.38
   0   6 -18   17.45    1.32
   0  -6 -18   20.97    1.39
   0   6 -19  143.08    3.92
   0  -6  19  158.21    4.63
   0   6  19  142.89    3.94
   0  -6 -19  146.26    4.10
   0  -6  19  145.38    4.04
   0  -6  19  152.08    4.08
   0  -6  20    5.66    0.60
   0  -6  20    4.75    0.57
   0   7   0    0.45    0.38
   0  -7   0    0.42    0.30
   0   7  -1   30.35    1.21
   0  -7  -1   33.00    1.22
   0  -7   1   31.56    1.20
   0   7  -2   84.37    2.40
   0  -7   2   87.54    2.47
   0  -7   3   29.77    1.23
   0   7  -3   30.03    1.09
   0   7  -3   26.26    0.74
   0  -7  -3   28.56    0.79
   0  -7   4  727.73   15.42
   0   7  -4  717.01   14.99
   0  -7   5  940.92   20.02
   0  -7   5  940.75   19.82
   0   7  -5  918.91   19.65
   0   7  -5  931.98   19.19
   0   7  -5  953.35   19.72
   0  -7   6  154.14    4.48
   0   7  -6  157.26    4.13
   0  -7   7    1.27    0.64
   0   7  -7    1.34    0.49
   0   7  -7    1.12    0.44
   0   7  -7    1.17    0.49
   0  -7   8  333.31    8.46
   0  -7   8  338.98    8.23
   0   7  -8  336.11    7.87
   0   7  -8  343.38    7.98
   0   7  -8  335.32    7.72
   0   7  -8  340.34    8.06
   0   7   8  328.11    8.04
   0  -7   9   86.89    3.36
   0   7  -9   93.38    2.91
   0  -7   9   92.78    3.21
   0   7  -9   87.69    2.96
   0   7  -9   95.54    3.10
   0   7   9   90.72    3.01
   0   7  -9   86.05    2.79
   0  -7  -9   90.69    2.82
   0  -7  10   13.22    1.38
   0  -7  10   12.84    1.20
   0   7 -10   11.91    1.08
   0   7  10   14.92    1.13
   0   7 -10   15.33    1.09
   0  -7 -10   15.49    1.09
   0   7 -10   13.79    1.17
   0  -7 -11   51.25    2.12
   0   7 -11   48.96    2.26
   0   7 -11   51.91    2.17
   0  -7  11   49.71    2.59
   0   7  11   48.75    2.10
   0   7 -11   48.93    2.23
   0  -7  11   49.03    2.41
   0  -7  12    8.97    1.31
   0   7  12    8.70    0.98
   0   7 -12    7.51    1.07
   0   7 -12    9.07    0.97
   0  -7 -12   10.12    1.03
   0  -7  12    7.91    1.14
   0   7 -12    9.29    1.05
   0  -7  13    0.13    0.87
   0   7  13   -0.41    0.65
   0  -7  13   -0.08    0.61
   0  -7  13   -0.36    0.78
   0   7 -13   -0.10    0.65
   0  -7 -13    0.33    0.58
   0   7 -13    0.42    0.62
   0   7 -13    0.10    0.66
   0   7 -14  254.22    7.06
   0  -7 -14  265.53    6.93
   0   7 -14  259.50    6.93
   0   7  14  264.33    6.91
   0  -7  14  257.04    6.83
   0  -7  14  252.56    7.68
   0   7 -14  267.02    7.17
   0  -7  14  239.65    7.39
   0  -7  15    0.67    0.65
   0   7  15    0.87    0.68
   0  -7  15    0.67    0.92
   0   7 -15    0.95    0.71
   0  -7 -15    0.62    0.66
   0   7 -15    0.81    0.65
   0   7 -15    0.39    0.67
   0   7 -15    0.10    0.66
   0   7 -16   79.11    3.05
   0  -7  16   74.93    2.88
   0   7  16   78.33    2.97
   0  -7 -16   86.40    3.05
   0   7 -16   74.67    2.95
   0   7 -16   74.72    3.00
   0  -7  16   76.00    3.49
   0   7 -17    9.11    0.99
   0  -7  17    8.39    1.30
   0   7  17    8.67    0.97
   0  -7  17   11.02    1.03
   0  -7  17    9.39    1.00
   0   7  17   10.28    1.06
   0   7 -17   10.17    1.07
   0  -7 -17    9.68    1.03
   0  -7  18   74.65    3.03
   0  -7 -18   70.04    2.53
   0   7 -18   68.58    2.47
   0  -7  18   72.34    2.49
   0  -7  18   69.54    2.46
   0  -7  19  145.37    4.30
   0   7  19  132.05    3.73
   0  -7 -19  137.79    3.73
   0  -7  19  140.94    3.66
   0  -8   0   90.86    2.54
   0   8   0   87.61    2.63
   0  -8  -1   61.16    1.93
   0  -8   1   60.99    1.96
   0   8  -1   60.87    1.97
   0   8   1   59.21    2.05
   0  -8  -2    1.13    0.43
   0   8  -2    0.58    0.37
   0   8   2    0.60    0.47
   0  -8   2    0.42    0.39
   0  -8  -3   46.88    1.64
   0  -8   3   42.42    1.66
   0   8  -3   42.69    1.51
   0  -8  -3   42.58    1.69
   0  -8   3   45.74    1.81
   0   8  -4  423.66    9.40
   0  -8   4  411.01    9.52
   0   8  -4  412.34    9.11
   0   8  -4  426.32    9.42
   0  -8  -4  438.95    9.56
   0  -8   4  422.67    9.71
   0   8  -5  372.09    8.47
   0   8  -5  374.49    8.53
   0  -8   5  371.40    8.84
   0   8  -6  123.05    3.51
   0   8  -6  131.58    3.62
   0   8  -6  123.35    3.60
   0   8   6  132.01    3.81
   0  -8   6  128.72    3.93
   0  -8   7  722.84   15.59
   0   8  -7  678.20   15.23
   0  -8   7  686.01   15.78
   0   8  -7  715.40   15.37
   0   8  -7  711.46   15.41
   0   8   7  705.86   15.54
   0   8  -8  204.80    5.35
   0  -8   8  191.23    5.42
   0   8  -8  194.28    5.12
   0  -8   8  200.40    5.69
   0   8  -8  199.88    5.23
   0   8  -8  194.78    5.29
   0   8   8  190.92    5.32
   0  -8   9    7.49    1.08
   0  -8   9    6.82    0.92
   0   8  -9    7.13    0.82
   0   8  -9    7.10    0.85
   0   8  -9    6.32    0.88
   0   8   9    7.11    0.86
   0   8  -9    6.06    0.87
   0   8 -10   84.01    3.06
   0  -8  10   88.08    3.31
   0  -8  10   86.84    3.51
   0   8 -10   80.93    2.98
   0   8 -10   86.48    3.13
   0   8  10   80.58    3.00
   0   8 -11   36.51    1.95
   0  -8  11   37.48    2.14
   0  -8  11   38.65    2.38
   0   8 -11   37.74    1.97
   0   8 -11   39.89    2.05
   0   8  11   36.70    1.91
   0  -8  12    0.13    0.88
   0   8 -12    0.55    0.66
   0  -8  12   -0.11    0.70
   0   8 -12    1.01    0.67
   0   8 -12    0.10    0.71
   0  -8  13   -0.27    0.85
   0   8 -13   -0.10    0.67
   0   8 -13    0.30    0.73
   0   8 -13   -0.58    0.72
   0  -8  13    0.24    0.73
   0  -8  14   84.59    3.69
   0   8 -14   94.37    3.54
   0   8 -14   91.86    3.42
   0  -8  15   96.53    4.06
   0   8 -15  101.71    3.66
   0  -8  16   58.94    2.92
   0   8 -16   57.86    2.51
   0   8 -16   50.78    2.34
   0  -8  17    7.63    1.27
   0   8 -17    8.49    1.00
   0   8 -17    7.60    0.87
   0   8  18  144.97    4.02
   0  -8  18  141.87    4.45
   0  -8  19   45.72    2.04
   0  -8 -19   42.64    1.84
   0   9   0    0.26    0.46
   0  -9   0    0.36    0.37
   0  -9   0    0.59    0.49
   0  -9  -1    3.58    0.55
   0   9   1    3.43    0.66
   0   9  -1    3.39    0.59
   0  -9   1    3.08    0.60
   0  -9   1    3.94    0.56
   0  -9  -1    3.42    0.61
   0  -9  -2   61.15    2.04
   0  -9   2   60.39    2.04
   0   9  -2   55.58    1.95
   0  -9   2   55.78    2.13
   0  -9  -2   56.96    2.08
   0  -9   3   87.59    2.79
   0   9  -3   93.55    2.72
   0   9  -3   94.00    2.68
   0  -9   3   87.97    2.94
   0  -9  -3   93.57    2.88
   0   9   4   20.15    1.25
   0   9  -4   22.81    1.18
   0  -9  -4   19.70    1.19
   0  -9   4   20.57    1.30
   0   9  -5  416.99    9.64
   0  -9   5  400.55    9.45
   0  -9   5  434.41   10.10
   0  -9  -5  442.87    9.90
   0   9  -5  423.96    9.67
   0   9  -5  441.20    9.74
   0   9   5  430.90    9.98
   0   9  -6  106.16    3.36
   0  -9   6  106.65    3.44
   0   9  -6  107.54    3.28
   0  -9   6  113.67    3.72
   0   9  -6  116.59    3.39
   0   9   6  114.97    3.57
   0   9  -6  112.18    3.38
   0   9  -7  385.83    9.38
   0  -9   7  397.48    9.56
   0   9  -7  416.94    9.32
   0  -9   7  387.60    9.77
   0   9  -7  399.06    9.35
   0   9   7  402.54    9.58
   0   9  -7  397.27    9.41
   0   9  -8   57.55    2.34
   0  -9   8   58.03    2.45
   0   9  -8   54.07    2.18
   0  -9   8   55.39    2.62
   0   9  -8   58.18    2.30
   0   9  -8   56.43    2.34
   0   9   8   55.04    2.39
   0   9  -9   16.07    1.28
   0  -9   9   17.64    1.41
   0   9  -9   17.85    1.23
   0  -9   9   20.13    1.64
   0   9  -9   17.31    1.25
   0   9   9   14.82    1.29
   0   9  -9   15.62    1.31
   0   9 -10   12.67    1.21
   0  -9  10   11.42    1.26
   0  -9  10   11.25    1.39
   0   9 -10   12.78    1.16
   0   9  10   10.54    1.13
   0   9 -10   13.84    1.25
   0   9 -11   16.00    1.37
   0  -9  11   16.44    1.51
   0  -9  11   17.63    1.67
   0   9 -11   18.76    1.41
   0   9  11   17.93    1.40
   0   9 -11   18.78    1.51
   0   9 -12   48.55    2.36
   0  -9  12   51.51    2.64
   0  -9  12   49.71    2.77
   0   9 -12   51.09    2.42
   0   9 -12   48.13    2.44
   0  -9  13    2.44    0.88
   0   9 -13    1.98    0.79
   0   9 -13    2.46    0.73
   0   9 -14   21.99    1.56
   0  -9  14   21.81    1.82
   0  -9  14   20.71    1.89
   0   9 -14   21.85    1.61
   0   9 -14   20.78    1.66
   0  -9  15  411.94   10.97
   0   9 -15  426.16   10.42
   0   9 -15  421.51   10.19
   0  -9  16   60.89    2.95
   0   9 -16   60.04    2.58
   0   9 -16   57.04    2.39
   0   9 -17   28.27    1.62
   0  -9  17   32.07    1.99
   0   9  18   10.40    0.92
   0   9 -18   10.04    0.89
   0  -9 -18   10.97    1.03
   0  -9  18   11.28    1.15
   0   9  19   26.45    1.21
   0  -9  19   26.95    1.45
   0 -10   0  201.74    5.29
   0 -10  -1  111.79    3.40
   0 -10   1  111.76    3.44
   0  10  -1  112.57    3.09
   0 -10   2  198.30    5.25
   0 -10  -2  191.66    5.11
   0  10  -2  195.52    4.98
   0  10   2  192.56    5.18
   0  10  -2  195.43    4.87
   0 -10   3   75.04    2.78
   0 -10  -3   75.77    2.68
   0 -10  -3   82.58    2.63
   0  10  -3   81.76    2.51
   0  10   3   80.92    2.81
   0  10  -3   79.49    2.53
   0 -10   4    9.34    1.00
   0 -10  -4   10.30    0.97
   0  10  -4    8.12    0.84
   0 -10  -4    8.65    0.85
   0 -10   4    8.81    0.90
   0  10   4    8.55    0.95
   0  10  -4   10.34    0.89
   0  10  -4   10.29    0.94
   0  10  -5  134.59    4.01
   0 -10   5  133.50    3.77
   0 -10  -5  141.67    4.00
   0  10  -5  134.07    3.93
   0 -10   5  138.95    4.32
   0 -10  -5  150.07    4.19
   0  10  -5  141.44    3.98
   0  10  -5  140.44    4.00
   0  10   5  143.28    4.24
   0  10   6  312.24    7.48
   0  10  -6  320.23    7.81
   0 -10   6  320.23    7.93
   0 -10  -6  321.93    7.79
   0  10  -6  316.20    7.70
   0 -10   6  302.58    8.12
   0 -10  -6  325.46    7.95
   0  10  -6  313.53    7.71
   0  10  -6  318.98    7.78
   0  10   6  327.72    8.05
   0  10  -7   80.09    2.91
   0 -10   7   80.04    3.03
   0  10  -7   81.50    2.86
   0 -10  -7   86.05    3.07
   0 -10   7   87.78    3.32
   0  10  -7   82.14    2.91
   0  10   7   89.40    3.17
   0  10  -7   83.96    2.97
   0  10  -8   18.72    1.35
   0 -10   8   18.76    1.43
   0  10  -8   17.41    1.21
   0 -10   8   16.23    1.48
   0  10  -8   16.22    1.24
   0  10  -8   17.45    1.33
   0  10   8   19.00    1.43
   0  10  -9    8.98    1.09
   0  10  -9    9.05    0.95
   0 -10   9   10.62    1.20
   0 -10   9   11.89    1.39
   0  10  -9   10.87    1.14
   0  10  -9   11.97    1.22
   0  10   9   12.47    1.24
   0  10 -10   21.64    1.56
   0 -10  10   22.39    1.71
   0 -10  10   23.94    1.90
   0  10 -10   23.00    1.55
   0  10  10   24.69    1.67
   0  10 -10   24.61    1.66
   0  10 -11  270.13    7.25
   0 -10  11  264.24    7.57
   0 -10  11  266.20    7.86
   0  10 -11  277.29    7.31
   0  10 -11  274.84    7.41
   0  10  11  272.56    7.34
   0  10 -12   24.26    1.66
   0 -10  12   24.56    1.87
   0 -10  12   20.39    1.92
   0  10 -12   26.61    1.73
   0  10 -12   22.98    1.70
   0 -10  13   71.54    3.24
   0  10 -13   69.30    2.95
   0  10 -13   73.52    2.95
   0 -10  14   -0.13    0.93
   0  10 -14    0.70    0.79
   0 -10 -15    7.00    1.09
   0 -10  15    8.41    1.34
   0  10 -15    6.95    1.07
   0  10 -15    7.85    0.97
   0  10 -16    9.17    1.07
   0 -10  16   10.45    1.32
   0 -10 -16    9.10    1.12
   0  10 -17    0.48    0.57
   0 -10 -17    0.53    0.61
   0 -10  17    0.64    0.70
   0  10  18   22.44    1.26
   0  10 -18   22.98    1.22
   0 -10 -18   23.56    1.32
   0 -10  18   23.94    1.45
   0  10  19   28.97    1.21
   0 -11   0   -0.14    0.60
   0 -11   0    0.12    0.44
   0  11   0    0.61    0.53
   0 -11   1  226.10    6.07
   0 -11  -1  231.36    6.03
   0  11  -1  228.17    5.61
   0  11   1  235.77    6.04
   0  11  -1  236.67    5.93
   0 -11   1  221.79    5.83
   0 -11  -1  231.42    5.84
   0 -11   2   22.39    1.43
   0 -11  -2   24.73    1.43
   0 -11   2   20.19    1.27
   0 -11  -2   23.61    1.33
   0  11  -2   23.41    1.22
   0  11  -2   21.52    1.27
   0  11   2   20.61    1.39
   0 -11   3   21.58    1.45
   0 -11  -3   21.12    1.36
   0 -11   3   22.41    1.34
   0 -11  -3   21.10    1.27
   0  11   3   18.74    1.13
   0  11  -3   19.14    1.18
   0  11   3   20.04    1.38
   0 -11   4  131.03    4.22
   0 -11  -4  130.00    4.03
   0 -11  -4  135.33    3.93
   0  11  -4  126.56    3.86
   0 -11   4  138.04    4.06
   0  11  -4  131.24    3.84
   0  11   4  135.53    4.18
   0  11   4  128.93    3.69
   0  11  -5  112.29    3.56
   0  11   5  110.63    3.29
   0 -11  -5  111.05    3.51
   0  11  -5  111.28    3.47
   0 -11   5  112.88    3.87
   0 -11  -5  109.12    3.64
   0  11  -5  107.44    3.44
   0  11  -5  117.25    3.53
   0  11   5  104.13    3.69
   0  11  -6  121.72    3.89
   0  11   6  115.29    3.55
   0  11  -6  121.03    3.83
   0 -11  -6  128.90    3.90
   0 -11   6  135.00    4.11
   0 -11   6  128.49    4.27
   0 -11  -6  137.67    4.14
   0  11  -6  126.35    3.91
   0  11   6  117.67    4.05
   0  11  -6  125.54    3.88
   0  11  -7   48.27    2.20
   0  11  -7   49.02    2.16
   0 -11   7   48.79    2.33
   0 -11  -7   50.06    2.21
   0 -11   7   46.75    2.46
   0 -11  -7   49.95    2.31
   0  11  -7   51.43    2.23
   0  11   7   55.47    2.48
   0  11  -7   51.25    2.29
   0 -11  -8    3.15    0.80
   0 -11   8    2.05    0.87
   0  11  -8    2.08    0.67
   0 -11  -8    2.06    0.67
   0  11  -8    3.61    0.75
   0 -11   8    1.56    0.66
   0  11   8    2.08    0.77
   0  11  -8    2.78    0.75
   0  11  -8    3.87    0.85
   0  11  -9   42.14    2.12
   0 -11   9   41.07    2.26
   0  11  -9   43.31    2.06
   0 -11  -9   39.34    2.19
   0 -11   9   44.50    2.52
   0  11  -9   39.84    2.04
   0  11   9   41.81    2.22
   0  11  -9   43.40    2.20
   0  11 -10  175.12    5.18
   0 -11  10  163.44    5.36
   0 -11 -10  174.81    5.36
   0 -11  10  164.89    5.66
   0  11 -10  177.34    5.19
   0  11  10  170.07    5.32
   0  11 -10  174.59    5.32
   0 -11  11    0.13    1.06
   0 -11 -11    0.53    0.70
   0  11 -11    0.37    0.70
   0  11  11    0.51    0.64
   0  11 -11   -0.31    0.79
   0  11 -11    0.10    0.69
   0 -11  11   -0.12    0.72
   0  11 -12   51.39    2.42
   0 -11  12   47.62    2.63
   0  11  12   53.17    2.50
   0  11 -12   51.73    2.49
   0 -11 -13   37.07    2.14
   0 -11  13   33.40    2.35
   0  11 -13   34.62    2.09
   0 -11  14    1.00    0.91
   0 -11 -14   -0.10    0.74
   0  11 -14    0.39    0.73
   0  11 -14    0.24    0.59
   0  11 -15   -0.80    0.74
   0 -11 -15    0.28    0.69
   0 -11  15    0.80    0.94
   0  11 -16    8.83    1.02
   0 -11  16    8.02    1.14
   0 -11 -16    9.03    1.05
   0 -11 -17   19.33    1.27
   0 -11  17   19.84    1.44
   0  11  17   23.49    1.35
   0  11 -17   20.52    1.28
   0  11  18   29.13    1.33
   0  12   0    0.82    0.49
   0  12   0    1.54    0.64
   0 -12   0    0.70    0.48
   0 -12   0    0.33    0.62
   0 -12  -1   19.32    1.40
   0 -12   1   23.36    1.53
   0 -12  -1   21.02    1.30
   0 -12   1   22.90    1.37
   0  12   1   19.33    1.22
   0  12   1   19.14    1.36
   0  12  -1   18.14    1.11
   0  12  -1   19.44    1.31
   0 -12  -2  146.08    4.45
   0 -12   2  147.95    4.55
   0 -12   2  143.67    4.29
   0 -12  -2  146.59    4.24
   0  12   2  141.25    4.06
   0  12  -2  141.13    4.19
   0  12  -2  149.28    4.06
   0  12   2  146.97    4.47
   0 -12  -3  222.37    5.97
   0 -12   3  215.34    6.09
   0 -12   3  221.92    5.90
   0 -12  -3  217.45    5.77
   0  12   3  219.47    5.58
   0  12  -3  207.26    5.57
   0  12   3  213.88    6.00
   0 -12  -4  387.49    9.41
   0 -12   4  366.37    9.53
   0 -12  -4  357.41    9.11
   0  12  -4  390.75    9.20
   0  12  -4  399.86    9.13
   0  12   4  381.49    9.50
   0  12   4  381.89    8.92
   0  12   5  278.51    7.00
   0 -12  -5  279.90    7.32
   0  12  -5  308.88    7.41
   0 -12   5  292.92    7.54
   0  12  -5  286.09    7.28
   0  12   5  274.03    7.61
   0  12  -5  291.21    7.30
   0 -12   5  281.38    7.76
   0 -12  -5  298.82    7.56
   0 -12   6  292.81    7.79
   0 -12  -6  305.53    7.68
   0  12  -6  303.47    7.58
   0 -12  -6  293.17    7.80
   0 -12   6  294.74    8.10
   0  12  -6  309.43    7.65
   0  12   6  304.36    7.99
   0  12  -6  285.88    7.59
   0  12  -7   32.24    1.85
   0  12  -7   33.77    1.83
   0 -12   7   34.12    1.97
   0 -12  -7   36.51    1.93
   0 -12  -7   34.25    1.97
   0 -12   7   33.17    2.14
   0  12  -7   35.93    1.89
   0  12   7   34.77    2.08
   0  12  -7   32.35    1.87
   0  12  -8  139.97    4.35
   0 -12   8  138.94    4.55
   0  12  -8  130.62    4.19
   0 -12  -8  132.88    4.34
   0 -12  -8  130.50    4.41
   0 -12   8  123.83    4.65
   0  12  -8  135.36    4.27
   0  12  -8  142.32    4.43
   0  12   8  135.11    4.56
   0  12  -9   33.73    1.93
   0  12  -9   37.40    1.93
   0 -12   9   36.94    2.15
   0 -12  -9   32.79    1.94
   0 -12   9   33.52    2.25
   0 -12  -9   36.69    2.12
   0  12  -9   31.63    1.89
   0  12   9   36.57    2.15
   0  12  -9   37.98    2.10
   0 -12  10   10.35    1.45
   0 -12 -10   10.80    1.26
   0  12 -10    9.60    1.13
   0  12 -10    9.63    1.18
   0  12  10   10.33    1.25
   0  12 -10    8.50    1.09
   0 -12  10    8.68    1.20
   0 -12 -10    9.42    1.12
   0  12 -11   16.88    1.43
   0 -12  11   14.09    1.51
   0 -12 -11   16.56    1.46
   0  12  11   12.92    1.34
   0  12 -11   15.49    1.39
   0 -12  12   13.28    1.56
   0 -12 -12   15.98    1.47
   0  12 -12   14.45    1.45
   0 -12  13  176.00    5.79
   0 -12 -13  178.72    5.45
   0  12 -13  183.31    5.46
   0  12 -13  172.86    5.10
   0  12 -14  310.48    8.08
   0 -12 -14  327.64    8.19
   0  12 -15    0.33    0.61
   0 -12  15    1.45    0.88
   0 -12 -15    0.34    0.65
   0 -12  16    1.48    0.71
   0 -12 -16    2.79    0.72
   0  12 -16    1.89    0.65
   0  12  16    0.98    0.61
   0 -12  17    1.09    0.64
   0 -12 -17    1.42    0.56
   0  12  17    1.64    0.59
   0  12 -17    1.36    0.53
   0  12  18   48.86    1.68
   0  13   0   -0.35    0.49
   0  13   0   -0.09    0.63
   0 -13   0   -0.08    0.51
   0 -13   0    1.58    0.73
   0  13   1    0.61    0.49
   0  13  -1    0.79    0.54
   0  13   1    0.45    0.55
   0  13  -1    0.98    0.54
   0 -13   1    0.85    0.65
   0 -13   1    0.65    0.55
   0 -13  -1    1.84    0.76
   0 -13  -1    0.95    0.56
   0  13   2    6.72    0.82
   0  13   2    6.81    0.97
   0  13  -2    6.90    0.81
   0  13  -2    6.19    0.81
   0 -13  -2    8.49    0.96
   0 -13   2    7.16    1.08
   0 -13  -2    7.35    1.03
   0 -13   2    5.60    0.84
   0 -13   3    2.44    0.85
   0 -13   3    1.93    0.64
   0 -13  -3    1.57    0.72
   0 -13  -3    1.29    0.65
   0  13   3    1.00    0.49
   0  13  -3    1.61    0.54
   0  13   3    1.65    0.79
   0 -13  -4    5.83    0.96
   0 -13   4    6.09    1.05
   0 -13  -4    7.22    0.92
   0  13  -4    5.94    0.88
   0  13   4    6.07    1.01
   0  13  -4    5.27    0.80
   0  13   4    5.46    0.74
   0 -13   5  157.43    4.91
   0  13  -5  157.21    4.75
   0 -13  -5  155.74    4.76
   0  13  -5  159.59    4.75
   0  13   5  149.52    4.99
   0  13  -5  159.75    4.69
   0 -13  -5  163.95    4.99
   0 -13   5  163.66    5.23
   0 -13   6  119.15    4.14
   0 -13  -6  119.91    4.01
   0  13  -6  124.79    3.99
   0  13  -6  118.32    3.97
   0  13  -6  123.43    4.01
   0  13   6  126.63    4.35
   0 -13   6  126.33    4.51
   0 -13  -6  122.35    4.19
   0 -13  -7  185.38    5.46
   0 -13   7  186.92    5.65
   0  13  -7  181.33    5.31
   0  13  -7  187.70    5.41
   0  13   7  178.26    5.68
   0  13  -7  181.56    5.42
   0 -13  -7  189.81    5.66
   0 -13   7  183.96    5.93
   0 -13   8  155.74    5.04
   0  13  -8  152.74    4.65
   0 -13  -8  147.73    4.78
   0  13  -8  152.20    4.73
   0  13  -8  157.76    4.88
   0  13   8  153.70    5.07
   0 -13  -8  148.59    4.89
   0 -13   8  147.98    5.22
   0 -13   9  289.73    8.09
   0 -13  -9  315.51    8.03
   0  13  -9  305.28    7.86
   0  13  -9  305.98    8.00
   0  13   9  305.10    8.22
   0 -13   9  313.40    8.59
   0 -13  -9  306.47    8.14
   0 -13  10   51.18    2.62
   0 -13 -10   46.62    2.39
   0  13  10   49.74    2.55
   0  13 -10   49.26    2.39
   0  13 -11    3.07    0.85
   0 -13 -11    4.14    0.96
   0 -13  11    3.13    1.03
   0  13 -12   59.38    2.68
   0 -13  12   52.51    2.86
   0 -13 -12   59.79    2.75
   0  13 -13    0.19    0.79
   0 -13  13    0.12    0.84
   0 -13 -13   -0.29    0.74
   0  13 -14   22.06    1.55
   0 -13  14   23.21    1.76
   0 -13 -14   24.64    1.62
   0 -13 -15    3.29    0.76
   0 -13  15    2.56    0.81
   0  13 -15    1.49    0.71
   0  13  15    1.83    0.67
   0 -13  16   64.94    2.52
   0 -13 -16   60.12    2.29
   0  13  16   68.42    2.35
   0  13 -16   63.73    2.35
   0  13  17    3.38    0.55
   0 -14   0  582.86   13.83
   0 -14   0  596.92   13.55
   0  14   0  572.39   13.24
   0  14   0  577.38   13.59
   0 -14   1  466.73   11.52
   0 -14  -1  468.69   11.45
   0 -14   1  458.12   11.17
   0 -14  -1  481.44   11.20
   0  14  -1  479.23   11.01
   0  14   1  457.28   10.84
   0  14  -1  466.17   11.15
   0  14   1  453.15   11.30
   0 -14   2  873.17   20.45
   0 -14  -2  934.41   20.45
   0 -14   2  911.93   20.21
   0 -14  -2  900.84   20.07
   0  14   2  882.96   19.71
   0  14  -2  905.29   19.93
   0  14   2  937.76   20.43
   0  14  -2  936.32   20.02
   0 -14  -3  715.66   16.41
   0  14  -3  714.27   16.42
   0  14  -3  745.14   16.19
   0  14   3  718.38   16.77
   0 -14   3  750.53   16.97
   0 -14  -3  720.19   16.71
   0 -14  -4  133.65    4.31
   0  14  -4  138.83    4.35
   0  14  -4  137.25    4.29
   0  14   4  131.67    4.57
   0  14  -4  136.06    4.19
   0 -14  -4  127.45    4.45
   0 -14   4  137.44    4.74
   0 -14   5  270.01    7.47
   0  14  -5  281.52    7.30
   0 -14  -5  274.65    7.29
   0  14  -5  270.43    7.22
   0  14   5  278.64    7.67
   0  14  -5  272.08    7.16
   0 -14   5  263.00    7.71
   0 -14  -5  273.96    7.51
   0 -14  -6  251.67    6.88
   0 -14   6  241.61    6.99
   0  14  -6  250.95    6.78
   0  14  -6  250.33    6.83
   0  14   6  243.52    7.16
   0  14  -6  258.64    6.84
   0 -14   6  250.72    7.37
   0 -14  -6  260.54    7.13
   0  14  -7  366.37    9.09
   0 -14   7  353.48    9.38
   0 -14  -7  357.95    9.20
   0  14  -7  356.99    9.12
   0  14   7  355.02    9.53
   0  14  -7  373.46    9.23
   0 -14   7  356.93    9.72
   0 -14  -7  374.05    9.46
   0 -14   8    2.69    0.88
   0 -14  -8    2.29    0.73
   0  14  -8    4.89    0.91
   0  14   8    4.58    1.02
   0 -14   9  111.35    4.10
   0 -14  -9  116.25    4.00
   0  14  -9  108.46    3.73
   0 -14   9  100.27    4.21
   0 -14  -9  110.57    4.05
   0  14   9  109.14    4.10
   0  14  -9  116.85    4.00
   0  14  -9  110.74    3.85
   0  14 -10    1.60    0.85
   0 -14 -10    1.38    0.81
   0 -14  10    1.55    0.92
   0  14 -11    2.64    0.88
   0 -14  11    2.24    1.02
   0 -14 -11    2.24    0.90
   0  14 -12   24.70    1.71
   0 -14  12   25.29    1.94
   0 -14 -12   24.97    1.70
   0  14 -13  145.14    4.48
   0 -14  13  140.32    4.73
   0 -14 -13  143.97    4.50
   0 -14  14    0.56    0.71
   0 -14 -14    0.92    0.66
   0  14 -14    0.08    0.65
   0  14  14    0.61    0.60
   0 -14 -15    2.54    0.65
   0 -14  15    0.69    0.65
   0  14  15    2.12    0.61
   0  14 -15    1.67    0.62
   0  14  16    2.96    0.54
   0  15   0   -0.08    0.65
   0  15   0    0.40    0.71
   0 -15   0    0.29    0.69
   0 -15   0   -0.22    0.95
   0 -15   1  151.82    5.10
   0 -15  -1  144.25    4.97
   0 -15   1  153.26    4.84
   0 -15  -1  157.96    4.81
   0  15  -1  160.07    4.63
   0  15   1  145.67    4.46
   0  15   1  151.76    4.91
   0  15  -1  156.73    4.79
   0 -15  -2 1239.80   26.92
   0 -15   2 1253.30   27.05
   0 -15   2 1232.62   26.66
   0 -15  -2 1238.17   26.57
   0  15  -2 1182.04   26.28
   0  15   2 1215.85   26.80
   0 -15  -3    5.60    1.11
   0 -15   3    5.96    1.16
   0 -15  -3    6.09    0.97
   0  15  -3    6.95    1.04
   0  15  -3    6.04    0.93
   0  15   3    6.78    1.12
   0 -15   4    9.72    1.24
   0  15  -4    9.65    1.14
   0  15  -4    9.01    1.09
   0  15  -4   10.18    1.03
   0  15   4    8.39    1.25
   0 -15  -4    7.70    1.17
   0 -15  -4    7.94    1.05
   0 -15   4    8.55    1.28
   0  15  -5  188.73    5.61
   0 -15   5  196.36    5.89
   0 -15  -5  195.03    5.69
   0  15  -5  196.11    5.68
   0  15   5  200.79    6.07
   0  15  -5  190.12    5.52
   0 -15  -5  195.27    5.94
   0 -15   5  190.49    6.14
   0 -15  -6  122.85    4.17
   0 -15   6  120.45    4.32
   0  15   6  126.70    4.51
   0  15  -6  129.06    4.22
   0  15  -7    3.39    0.82
   0 -15  -7    4.64    0.89
   0 -15   7    4.14    0.97
   0  15   7    2.97    0.94
   0  15  -8   88.40    3.23
   0  15  -8   86.22    3.32
   0 -15   8   82.94    3.67
   0 -15  -8   89.21    3.50
   0  15  -9   27.21    1.68
   0  15  -9   31.36    1.90
   0 -15   9   25.13    2.04
   0 -15  -9   28.77    1.91
   0  15 -10    1.32    0.72
   0 -15  10    1.46    0.85
   0 -15 -10    0.61    0.68
   0  15 -11    2.79    0.84
   0 -15  11    4.24    1.09
   0 -15 -11    3.90    0.92
   0  15  12   25.43    1.52
   0  15 -12   28.48    1.69
   0 -15 -12   27.67    1.72
   0 -15  12   29.95    1.92
   0  15  13   45.08    1.92
   0  15 -13   42.97    2.03
   0 -15  13   42.59    2.21
   0 -15 -13   42.20    2.01
   0  15  14   12.88    0.97
   0  15 -14    9.84    0.96
   0 -15  14   11.67    1.12
   0 -15 -14   10.93    0.99
   0  15  15    0.22    0.43
   0  15 -15   -0.10    0.47
   0 -16   0  267.31    7.53
   0 -16   0  255.45    7.16
   0  16   0  263.39    7.21
   0 -16   1  302.82    8.31
   0 -16  -1  305.20    8.27
   0  16  -1  297.25    7.59
   0  16   1  298.41    8.04
   0 -16  -1  292.94    7.89
   0 -16   1  290.06    7.91
   0  16  -2   14.30    1.26
   0  16   2   16.22    1.53
   0 -16  -2   13.69    1.30
   0  16  -3  533.07   12.22
   0 -16  -3  496.20   12.30
   0  16  -3  516.07   12.27
   0  16   3  524.01   12.72
   0 -16  -4    7.65    1.06
   0 -16   4    8.42    1.15
   0  16  -4    8.92    1.09
   0  16  -4    6.19    0.95
   0  16   4    7.90    1.19
   0 -16  -5    1.47    0.68
   0 -16   5    0.88    0.88
   0 -16  -5    1.12    0.83
   0 -16   5    0.55    0.70
   0  16  -5    0.84    0.71
   0  16  -5    1.33    0.68
   0  16  -5    0.99    0.71
   0  16  -5    0.34    0.58
   0  16   5    1.18    0.83
   0  16  -6  112.72    3.87
   0  16  -6  115.61    3.86
   0 -16   6  114.44    4.39
   0 -16  -6  118.01    4.22
   0  16  -7    0.26    0.68
   0  16  -7    0.63    0.65
   0 -16  -7    0.11    0.73
   0 -16   7    0.75    0.87
   0  16  -8   13.23    1.21
   0  16  -8   12.65    1.24
   0 -16  -8   14.08    1.38
   0 -16   8   13.80    1.49
   0  16  -9   13.00    1.14
   0  16  -9   12.09    1.22
   0 -16   9   11.02    1.38
   0 -16  -9   11.27    1.27
   0  16 -10   16.10    1.33
   0 -16  10   17.74    1.58
   0 -16 -10   18.41    1.48
   0  16  11    8.70    0.90
   0 -16  11    8.89    1.18
   0 -16 -11    8.96    1.09
   0  16 -11   10.54    1.09
   0 -16 -12   -0.15    0.57
   0 -16  12    0.27    0.68
   0  16 -12    0.86    0.62
   0 -16 -13   26.08    1.43
   0 -16  13   26.50    1.58
   0  16 -13   26.20    1.43
   0  16 -14    0.82    0.49
   0 -17   0   -0.59    1.02
   0 -17  -1   25.38    1.95
   0 -17   1   22.93    1.90
   0  17  -1   25.38    1.76
   0 -17   2  144.79    5.08
   0 -17  -2  148.99    5.03
   0  17  -2  153.64    4.77
   0 -17   3   30.61    2.16
   0 -17  -3   34.56    2.18
   0  17  -3   31.71    1.95
   0 -17  -4   57.26    2.78
   0 -17   4   51.92    2.77
   0  17  -4   55.52    2.50
   0 -17  -5   83.17    3.39
   0 -17   5   84.21    3.60
   0  17  -5   80.62    3.03
   0  17  -5   81.56    3.14
   0 -17  -6   84.05    3.35
   0 -17   6   87.31    3.59
   0  17  -6   80.80    3.03
   0  17  -6   80.32    2.97
   0  17  -6   77.97    3.03
   0 -17  -7   31.66    1.92
   0 -17   7   32.61    2.11
   0  17  -7   27.25    1.64
   0  17  -7   29.38    1.68
   0  17  -7   25.94    1.62
   0 -17   8   64.73    3.01
   0 -17  -8   68.08    2.87
   0  17  -8   65.48    2.61
   0  17  -8   64.98    2.62
   0  17  -8   72.10    2.66
   0  17  -9   62.21    2.49
   0 -17  -9   61.39    2.63
   0 -17   9   55.23    2.69
   0  17  -9   61.01    2.43
   0  17 -10   12.82    1.11
   0 -17  10   12.08    1.28
   0 -17 -10   11.26    1.12
   0  17 -10   12.77    1.07
   0  17 -11    0.66    0.55
   0 -17 -11    0.14    0.55
   0 -17  11    0.84    0.61
   0  17 -11    0.54    0.53
   0  17 -12   17.95    1.17
   0  17 -12   19.04    1.12
   0 -17 -12   18.15    1.20
   0 -17  12   19.43    1.32
   0  17 -13    0.04    0.42
   0  18   0   21.49    1.60
   0 -18   0   23.18    1.84
   0  18  -1  459.57   10.80
   0 -18  -1  434.87   11.08
   0 -18   1  422.90   11.08
   0  18  -2    6.42    1.02
   0 -18   2    7.25    1.25
   0 -18  -2    5.51    1.08
   0  18  -3  164.02    4.96
   0 -18   3  169.71    5.43
   0 -18  -3  163.53    5.27
   0  18  -4   37.11    1.96
   0  18  -4   35.39    1.81
   0 -18  -4   36.68    2.14
   0 -18   4   37.83    2.28
   0  18  -5  107.05    3.63
   0  18  -5  112.17    3.55
   0 -18   5  110.99    4.09
   0 -18  -5  109.94    3.92
   0  18  -6    2.67    0.72
   0  18  -6    2.29    0.68
   0 -18   6    2.36    0.88
   0 -18  -6    3.17    0.89
   0  18  -7   70.54    2.59
   0  18  -7   63.32    2.46
   0 -18   7   66.27    2.95
   0 -18  -7   68.82    2.81
   0  18  -8   52.37    2.12
   0  18  -8   55.77    2.19
   0 -18   8   55.34    2.54
   0 -18  -8   55.35    2.42
   0  18  -9    1.71    0.56
   0 -18  -9    1.68    0.70
   0 -18   9    2.35    0.78
   0  18 -10    4.82    0.66
   0 -18 -10    3.75    0.70
   0 -18  10    4.38    0.81
   0  18 -11    1.68    0.48
   0 -18  11    1.62    0.58
   0  18 -12   -0.28    0.37
   0  19   0   -0.50    0.73
   0 -19   0   -0.82    0.91
   0  19  -1   40.60    2.07
   0  19   1   43.14    2.13
   0 -19  -1   40.18    2.25
   0 -19   1   40.08    2.25
   0  19   2    6.32    0.97
   0  19  -2    4.28    0.87
   0 -19   2    6.70    1.09
   0  19  -3   15.79    1.27
   0 -19  -3   15.16    1.41
   0 -19   3   15.38    1.45
   0  19  -4   21.31    1.43
   0 -19  -4   24.56    1.67
   0 -19   4   22.85    1.68
   0  19  -5    6.14    0.83
   0  19  -5    6.97    0.78
   0 -19  -5    6.88    1.00
   0 -19   5    4.30    0.91
   0  19  -6   35.62    1.69
   0  19  -6   33.25    1.55
   0 -19  -6   38.99    1.97
   0 -19   6   34.73    1.96
   0  19  -7   28.72    1.44
   0  19  -7   27.34    1.35
   0 -19   7   28.73    1.71
   0 -19  -7   28.68    1.63
   0  19  -8   -0.05    0.40
   0 -19   8    0.38    0.60
   0 -19  -8    0.14    0.52
   0  19  -9   14.14    0.90
   0 -19   9   14.57    1.12
   0 -19  -9   15.04    1.08
   0  20   0    4.61    0.81
   0 -20   0    3.90    0.87
   0  20  -1  158.75    4.60
   0  20   1  165.90    4.66
   0 -20  -1  160.62    4.86
   0 -20   1  164.95    4.90
   0  20  -2   21.87    1.38
   0  20   2   25.38    1.48
   0 -20  -2   23.95    1.58
   0 -20   2   22.34    1.58
   0  20   3    0.69    0.64
   0  20  -3    0.06    0.56
   0 -20   3    1.17    0.65
   0 -20  -3    0.40    0.61
   0  20   4    1.68    0.51
   0  20   4    2.25    0.67
   0  20  -4    1.94    0.59
   0 -20   4    2.01    0.73
   0 -20  -4    1.60    0.64
   0  20   5  220.38    5.71
   0  20  -5  223.76    5.58
   0 -20   5  216.84    5.92
   0 -20  -5  223.25    5.86
   0  20   6    8.60    0.85
   0  20  -6    8.63    0.80
   0 -20  -6    7.06    0.85
   0 -20   6    7.01    0.89
   0  20   7   24.15    1.27
   0  21   0    0.22    0.50
   0 -21   0   -0.99    0.68
   0  21   1   22.38    1.25
   0  21  -1   20.65    1.21
   0 -21   1   18.60    1.27
   0 -21  -1   20.29    1.31
   0  21   2    2.03    0.58
   0  21  -2    1.09    0.51
   0 -21  -2    0.94    0.57
   0 -21   2    1.61    0.63
   0  21   3  181.77    4.57
   0  21  -3  176.00    4.45
   0  21   4   24.49    1.28
   0  22   1   38.84    1.24
  -1   0  22   -0.07    0.37
  -1   0  21  356.30    8.30
  -1   0  21  367.72    8.34
   1   0 -21  349.23    8.30
  -1   0  20   -0.07    0.60
   1   0 -19  172.17    5.12
   1   0 -18    0.50    0.73
  -1   0  18   -0.09    0.79
   1   0 -17    9.45    1.25
  -1   0  17    9.97    1.27
  -1   0  16    0.80    0.85
   1   0 -15  180.94    5.54
  -1   0  15  183.81    5.94
   1   0 -14   -0.28    0.84
  -1   0  14   -0.24    0.92
   1   0 -13   24.26    1.62
  -1   0  13   25.59    1.88
   1   0 -12    0.06    0.45
   1   0 -12    0.83    0.67
  -1   0  12   -0.10    0.74
   1   0 -11  628.66   13.95
  -1   0  11  662.54   14.73
   1   0 -10    0.42    0.42
  -1   0  10    0.99    0.63
  -1   0   9  615.91   13.75
   1   0  -8    0.04    0.42
  -1   0   7 1075.30   22.82
   1   0  -7 1109.79   22.66
   1   0  -6    0.20    0.32
  -1   0   6    0.18    0.39
  -1   0   5  752.38   15.80
   1   0  -5  765.33   15.70
   1   0  -4    0.34    0.26
  -1   0   4    0.47    0.30
  -1   0   3 4215.13   83.98
   1   0  -3 4154.89   83.94
  -1   0   2    3.35    0.21
   1   0  -2    0.02    0.12
   1   0   1   25.89    0.63
  -1   0  -1   25.13    0.61
   1   0   2    0.36    0.11
  -1   0  -2    0.16    0.14
   1   0   3    6.85    0.48
   1   0   3    6.75    0.27
  -1   0  -3    6.38    0.36
   1   0   4    0.73    0.16
  -1   0  -4    0.36    0.28
   1   0   4    0.27    0.37
   1   0   5 1975.09   39.08
   1   0   5 1904.18   38.52
  -1   0  -5 1903.16   38.82
   1   0   6    0.63    0.17
  -1   0  -6    0.09    0.33
   1   0   6    0.63    0.46
   1   0   7    4.83    0.67
  -1   0  -7    5.62    0.57
   1   0   7    3.85    0.26
   1   0   8    0.06    0.53
   1   0   8    0.06    0.54
  -1   0  -8    0.76    0.43
   1   0   9 4054.85   82.70
   1   0  10   -0.33    0.62
   1   0  11   86.32    3.28
   1   0  12    0.63    0.76
   1   0  13    8.16    1.19
   1   0  14   -0.12    0.91
   1   0  14    0.57    0.72
   1   0  15   11.80    1.32
   1   0  15   12.83    1.57
  -1   0 -15   11.44    1.30
   1   0  16   -0.41    0.85
   1   0  17   53.36    2.56
  -1   0 -17   51.10    2.55
  -1   0 -18   -0.56    0.80
   1   0  19   16.68    1.33
   1   0  19   17.81    1.36
  -1   0 -19   18.69    1.42
   1   0  20   -0.31    0.61
   1   0  20    0.06    0.61
  -1   0 -20   -0.06    0.58
   1   0  21   11.39    0.86
   1   0  21   12.46    0.88
  -1   1  22   34.15    1.32
  -1  -1  22   37.59    1.34
  -1  -1  21    2.80    0.68
  -1   1  21    1.81    0.55
  -1   1  21    2.61    0.65
  -1  -1  21    2.38    0.60
   1   1 -21    2.15    0.57
   1  -1 -21    2.28    0.60
  -1   1  20    0.84    0.65
  -1  -1  20    0.56    0.64
   1  -1 -20    1.57    0.66
   1   1 -20    1.34    0.67
   1  -1 -19    2.80    0.86
   1   1 -19    4.47    0.95
  -1  -1  19    3.43    0.87
  -1   1  19    4.12    0.94
   1  -1 -18   12.31    1.35
   1   1 -18   11.64    1.30
  -1  -1  18   13.01    1.32
  -1   1  18   13.46    1.37
   1   1 -17    0.42    0.83
   1  -1 -17   -0.52    0.82
  -1  -1  17    0.30    0.83
  -1   1  17   -0.10    0.83
  -1  -1  17    0.13    1.05
  -1   1  16   11.44    1.37
  -1  -1  16   15.17    1.41
   1   1 -15   50.75    2.54
   1  -1 -15   56.41    2.62
  -1  -1  15   49.40    2.75
  -1   1  15   51.64    2.80
   1  -1 -14  460.87   11.01
   1   1 -14  440.56   10.97
  -1   1  14  455.82   11.50
  -1  -1  14  447.14   11.44
   1  -1 -13   17.83    1.42
   1   1 -13   18.29    1.42
   1   1 -13   16.82    1.21
  -1   1  13   17.12    1.56
  -1  -1  13   17.14    1.61
   1   1 -12  263.87    6.65
   1   1 -12  272.83    6.93
   1  -1 -12  276.60    6.94
  -1  -1  12  260.54    7.27
  -1   1  12  267.24    7.28
   1   1 -11  119.66    3.47
  -1   1  11  121.73    3.99
  -1  -1  11  114.94    3.94
   1   1 -10    1.14    0.52
   1   1 -10    0.75    0.42
  -1   1  10    0.68    0.64
  -1  -1  10    0.93    0.62
  -1  -1   9  236.06    5.98
  -1   1   9  245.28    6.12
  -1  -1   9  229.88    6.07
   1   1  -8 1855.64   37.53
  -1  -1   8 1799.21   37.73
   1   1  -7  595.34   12.66
  -1  -1   7  594.87   12.85
   1   1  -6  814.20   16.20
  -1  -1   6  736.35   16.27
   1   1  -5  338.72    7.25
  -1  -1   5  335.05    7.33
   1   1  -4 1272.81   25.78
  -1  -1   4 1264.08   25.82
   1   1  -3  975.08   19.74
  -1  -1   3  969.12   19.76
   1   1  -2  230.78    4.68
  -1  -1   2  217.31    4.66
   1  -1  -1    2.59    0.15
   1   1  -1    2.53    0.14
   1   1   0    5.59    0.21
   1  -1   0    5.85    0.21
   1   1   0    5.74    0.22
   1   1   0    5.51    0.25
   1  -1   0    5.85    0.23
   1   1   1  324.54    6.51
   1  -1   1  305.59    6.54
   1  -1   2  148.07    3.24
   1   1   2  144.69    3.14
  -1   1  -2  146.29    3.16
   1   1   3  519.45   10.94
   1  -1   3  531.59   10.91
   1   1   3  518.02   10.72
  -1   1  -3  525.10   10.77
   1   1   4 7420.42  149.27
   1  -1   4 7496.58  149.56
   1   1   4 7459.36  149.60
   1   1   5 4571.44   90.80
  -1  -1  -5 4526.13   90.53
   1  -1   5 4346.21   90.73
   1   1   5 4523.09   90.35
  -1   1  -5 4504.52   90.53
   1  -1   6    7.77    0.70
   1   1   6    6.45    0.40
  -1   1  -6    6.58    0.55
   1   1   7    1.91    0.29
   1  -1   7    1.81    0.54
  -1   1  -7    1.78    0.43
   1   1   8    0.18    0.21
   1  -1   8   -0.18    0.54
  -1   1  -8    0.85    0.40
   1  -1   8    0.31    0.56
   1   1   8    0.31    0.56
   1  -1   9  189.42    5.29
   1   1   9  197.57    5.30
  -1   1 -10    0.83    0.39
  -1   1 -10    0.82    0.47
   1  -1  10    1.54    0.67
   1  -1  10    1.42    0.74
   1   1  10    1.14    0.66
   1   1  11  106.03    3.69
   1  -1  11   98.25    3.65
  -1   1 -11  102.80    3.08
   1  -1  12   -0.11    0.82
   1   1  12   -0.10    0.72
   1  -1  13    0.09    0.71
   1   1  13    0.09    0.63
   1  -1  13   -0.12    0.82
   1   1  13   -0.46    0.91
   1  -1  14  107.45    4.16
   1   1  14   98.95    4.06
   1   1  14  106.39    3.76
   1  -1  14  101.59    3.70
  -1  -1 -14  106.30    3.81
  -1   1 -14  111.04    3.86
   1   1  15    5.02    1.09
   1  -1  15    6.91    1.28
   1  -1  15    5.78    1.04
   1   1  15    7.10    1.08
  -1  -1 -15    5.10    1.03
  -1   1 -15    6.43    1.07
   1  -1  16    1.70    0.95
   1   1  16    1.52    0.85
   1  -1  16    2.12    0.87
  -1  -1 -16    1.14    0.83
  -1   1 -16    1.66    0.89
   1  -1  17   96.63    3.88
  -1   1 -17   86.39    3.49
  -1  -1 -17   97.43    3.59
   1   1  17   88.43    3.49
   1  -1  17   93.46    3.50
  -1   1 -18    0.93    0.79
  -1  -1 -18   -0.19    0.75
  -1   1 -19   40.55    2.03
  -1  -1 -19   40.35    2.01
   1  -1  19   39.06    1.97
   1   1  19   41.10    2.02
   1   1  19   40.64    2.01
   1  -1  19   40.60    2.01
  -1  -1 -20    4.09    0.75
  -1   1 -20    3.28    0.72
   1   1  20    4.14    0.76
   1  -1  20    3.86    0.73
   1   1  20    4.75    0.81
   1  -1  20    3.86    0.72
   1   1  21    1.88    0.53
   1  -1  21    2.46    0.55
   1   1  21    2.10    0.54
   1  -1  21    1.99    0.49
  -1   2  22   85.15    2.33
  -1  -2  22   83.24    2.29
   1   2 -21    0.91    0.40
   1  -2 -21    0.68    0.49
   1   2 -21    1.23    0.52
  -1   2  21    0.77    0.51
  -1  -2  21    1.21    0.55
  -1   2  21    0.67    0.53
  -1  -2  21    0.76    0.50
   1  -2 -21    1.27    0.54
  -1   2  20    0.34    0.63
  -1  -2  20    2.22    0.69
   1  -2 -20    1.74    0.65
   1   2 -20    1.71    0.66
   1  -2 -19    0.51    0.71
   1   2 -19    1.29    0.80
  -1   2  19    0.58    0.67
  -1  -2  19    0.57    0.71
   1   2 -18   60.13    2.77
   1  -2 -18   63.88    2.79
  -1   2  18   70.87    2.88
  -1  -2  18   61.79    2.72
  -1  -2  18   63.79    3.06
   1   2 -17   23.50    1.74
   1  -2 -17   21.89    1.72
  -1   2  17   22.32    1.71
  -1  -2  17   23.36    1.72
  -1  -2  17   24.68    1.97
  -1  -2  16    4.15    0.99
  -1   2  16    2.80    0.92
   1  -2 -15   95.89    3.67
   1   2 -15  101.52    3.72
  -1  -2  15   98.93    4.06
   1  -2 -14   17.81    1.52
   1   2 -14   15.40    1.25
   1   2 -14   16.56    1.40
  -1   2  14   15.31    1.56
  -1  -2  14   17.44    1.66
   1   2 -13    0.89    0.57
   1   2 -13    0.25    0.70
   1  -2 -13    1.61    0.72
  -1  -2  13    0.34    0.89
  -1   2  13    0.44    0.82
   1   2 -12   26.82    1.50
   1  -2 -12   29.15    1.65
   1   2 -12   29.87    1.67
  -1   2  12   32.90    1.95
  -1  -2  12   30.21    1.96
  -1  -2  11    4.21    0.86
   1   2 -11    5.59    0.78
   1   2 -11    4.29    0.67
  -1  -2  11    4.14    0.92
  -1   2  11    4.29    0.84
   1   2 -10    6.70    0.76
  -1   2  10    7.13    0.93
  -1  -2   9  427.37    9.76
   1   2  -9  417.29    9.46
  -1   2   9  427.76    9.88
  -1  -2   9  420.14    9.92
  -1  -2   8   38.77    1.63
   1   2  -8   39.57    1.51
  -1  -2   7  234.43    5.59
   1   2  -7  235.62    5.45
  -1  -2   6 1485.85   31.04
   1   2  -6 1537.77   30.94
  -1  -2   5 1642.78   33.57
   1   2  -5 1652.05   33.50
  -1  -2   4 4076.84   83.02
   1   2  -4 4174.94   82.98
  -1  -2   3  270.86    5.80
   1   2  -3  275.19    5.80
   1   2  -2 4389.36   87.98
   1  -2  -1   83.28    1.74
   1   2  -1   80.40    1.73
  -1  -2   1   76.25    1.75
   1   2  -1   79.32    1.82
   1   2   0  153.48    3.25
   1  -2   0  158.21    3.25
   1   2   0  155.78    3.25
   1  -2   0  163.33    3.26
   1   2   0  156.41    3.39
   1  -2   0  154.06    3.37
   1   2   1  387.06    8.12
   1  -2   1  396.03    8.12
   1   2   2   43.35    1.14
   1  -2   2   38.44    1.14
   1  -2   3 1269.53   26.12
   1   2   3 1273.25   26.02
  -1   2  -3 1300.50   26.02
   1  -2   4  224.75    5.02
   1   2   4  214.33    4.83
  -1   2  -4  225.55    4.87
   1   2   5    0.54    0.26
  -1   2  -5    0.50    0.29
   1  -2   5    0.48    0.39
   1  -2   6   41.92    1.57
   1   2   6   37.40    1.26
   1  -2   7   50.02    1.84
  -1   2  -7   46.50    1.60
   1   2   7   46.78    1.44
   1   2   8    0.06    0.52
   1  -2   8    0.52    0.59
   1  -2   8    1.20    0.57
  -1   2  -8    0.87    0.41
   1   2   8    1.88    0.34
   1   2   9  252.27    6.39
   1  -2   9  242.55    6.40
  -1   2  -9  243.15    5.87
   1   2  10  287.37    7.39
   1  -2  10  292.12    7.50
   1  -2  10  282.91    7.38
  -1   2 -10  278.33    6.94
  -1   2 -10  293.90    6.86
  -1   2 -11    1.07    0.49
   1  -2  11    1.59    0.73
  -1   2 -11    0.07    0.51
   1  -2  11    1.07    0.73
   1   2  11    1.58    0.80
  -1   2 -12   72.16    2.57
   1  -2  12   68.98    3.05
   1   2  12   70.65    3.06
   1   2  13    2.37    0.80
   1   2  13    1.03    0.83
   1  -2  13    2.37    0.99
  -1   2 -14   32.71    1.99
  -1  -2 -14   34.06    1.97
   1  -2  14   36.82    2.07
   1   2  14   30.97    1.91
   1   2  14   35.94    2.25
   1  -2  14   29.95    2.17
  -1  -2 -15   17.23    1.53
  -1   2 -15   18.39    1.59
   1   2  15   18.65    1.56
   1  -2  15   18.09    1.54
   1  -2  15   18.06    1.72
  -1  -2 -16   18.59    1.61
  -1   2 -16   19.57    1.58
   1  -2  16   18.88    1.58
   1   2  16   18.04    1.55
   1  -2  16   17.05    1.73
  -1  -2 -17    0.30    0.86
  -1   2 -17   -0.50    0.88
   1   2  17   -0.29    0.82
   1  -2  17    0.96    0.93
   1  -2  17    0.62    0.90
  -1  -2 -18   32.81    1.92
  -1   2 -18   29.58    1.88
   1  -2  18   30.71    2.07
   1  -2  19    0.82    0.68
   1   2  19    0.08    0.65
   1   2  19   -0.38    0.78
   1  -2  19   -1.12    0.86
  -1   2 -19    0.23    0.68
  -1  -2 -19    1.16    0.70
   1   2  20    4.80    0.78
   1   2  20    5.09    0.76
   1  -2  20    5.53    0.78
   1  -2  20    4.95    0.77
  -1   2 -20    5.75    0.81
  -1  -2 -20    5.39    0.79
   1   2  21    9.15    0.75
   1  -2  21    9.35    0.74
   1   2  21    9.04    0.77
   1  -2  21   10.30    0.79
  -1   3  22    6.36    0.50
  -1  -3  22    5.93    0.48
   1   3 -21    1.85    0.42
  -1  -3  21    0.56    0.47
  -1   3  21    0.72    0.49
  -1   3  21    1.25    0.50
  -1  -3  21    1.11    0.51
  -1  -3  20    9.92    0.97
  -1   3  20    8.48    0.95
  -1  -3  20    7.37    0.90
  -1   3  20    7.49    0.88
   1   3 -20    7.88    0.91
   1  -3 -20    6.68    0.86
  -1   3  19   50.95    2.27
  -1  -3  19   47.18    2.20
   1   3 -19   50.03    2.31
   1  -3 -19   51.03    2.32
  -1   3  18   10.33    1.18
  -1  -3  18   10.34    1.19
  -1  -3  18   11.38    1.45
   1  -3 -18   10.13    1.18
   1   3 -18   10.57    1.26
  -1   3  17   21.74    1.66
  -1  -3  17   21.50    1.64
   1  -3 -17   21.21    1.65
   1   3 -17   20.10    1.63
  -1  -3  17   22.85    1.92
   1   3 -16   19.37    1.55
  -1   3  16   19.56    1.57
  -1  -3  16   16.83    1.51
   1   3 -15  213.35    5.97
   1   3 -15  215.98    6.24
   1  -3 -15  217.31    6.25
  -1  -3  15  216.93    6.75
   1   3 -14   48.22    2.24
   1   3 -14   52.23    2.44
   1  -3 -14   50.57    2.42
  -1  -3  14   47.45    2.66
   1   3 -13  120.19    3.94
   1   3 -13  116.12    3.75
   1  -3 -13  114.45    3.89
  -1  -3  13  120.44    4.36
   1   3 -12    2.55    0.71
  -1  -3  12    4.57    0.87
   1  -3 -12    2.80    0.78
   1   3 -12    2.01    0.61
   1   3 -12    1.29    0.69
  -1   3  12    2.11    0.79
  -1  -3  12    3.02    0.93
  -1  -3  11  552.03   12.88
   1   3 -11  553.33   12.56
   1   3 -11  555.89   12.56
   1  -3 -11  552.17   12.55
   1   3 -11  553.89   12.50
  -1  -3  11  557.49   13.07
  -1   3  11  565.11   13.04
  -1  -3  10   36.60    1.79
   1   3 -10   36.19    1.66
   1   3 -10   36.18    1.65
  -1  -3  10   39.56    1.98
  -1   3  10   38.55    1.93
   1   3  -9   74.93    2.44
  -1  -3   9   75.41    2.77
  -1   3   9   78.68    2.75
   1   3  -8  352.32    7.98
  -1  -3   8  366.65    8.20
  -1  -3   8  336.09    8.30
  -1   3   8  351.61    8.29
  -1  -3   7  252.28    6.10
   1   3  -7  266.75    6.00
  -1  -3   6  287.44    6.58
   1   3  -6  293.91    6.50
  -1  -3   5 2350.98   46.77
   1   3  -5 2266.77   46.67
  -1  -3   4  444.04    9.34
   1   3  -4  438.13    9.31
   1   3  -3 5040.62  103.42
   1   3  -3 5354.13  103.58
   1   3  -2   47.88    1.20
  -1  -3   2   44.51    1.22
   1  -3  -1  999.26   20.65
   1   3  -1 1026.72   20.64
  -1  -3   1 1059.37   20.77
   1   3  -1 1050.43   20.85
   1  -3   0  244.12    5.06
   1  -3   0  250.50    5.06
   1   3   0  236.44    5.05
   1   3   0  265.23    5.33
  -1  -3   0  257.08    5.20
   1  -3   0  263.05    5.29
   1   3   1  663.61   13.59
   1  -3   1  656.09   13.56
   1   3   2 1961.25   40.22
   1  -3   2 2017.71   40.24
   1   3   3 2847.07   56.55
  -1   3  -3 2773.43   56.18
   1  -3   3 2873.93   56.60
   1  -3   4 7415.46  151.49
   1   3   4 7548.96  151.39
  -1   3  -4 7638.78  151.36
   1   3   5    5.15    0.47
  -1   3  -5    4.97    0.49
   1   3   6   13.95    0.75
  -1   3  -6   13.77    0.77
   1  -3   7  659.56   14.07
  -1   3  -7  639.24   13.76
   1   3   7  643.74   13.63
  -1   3  -8   95.61    2.77
   1   3   8  101.32    3.10
   1  -3   8   93.91    3.12
  -1   3  -8   88.83    2.71
   1   3   8   95.62    2.59
   1   3   9  135.18    4.01
   1  -3   9  123.19    3.98
   1  -3   9  126.70    3.88
  -1   3  -9  129.12    3.57
   1   3  10  138.07    4.23
   1  -3  10  138.78    4.33
   1  -3  10  126.08    4.13
  -1   3 -10  131.24    3.82
  -1   3 -10  137.04    3.82
   1  -3  11  138.87    4.63
   1   3  11  143.88    4.55
   1  -3  11  138.56    4.53
  -1   3 -11  140.96    4.14
  -1   3 -11  144.31    4.08
   1  -3  12   32.96    2.12
   1   3  12   31.94    1.99
   1  -3  12   28.20    1.89
  -1   3 -12   28.97    1.67
  -1   3 -12   31.42    1.64
   1  -3  13   20.71    1.79
  -1   3 -13   22.43    1.43
   1   3  13   22.54    1.58
   1  -3  13   21.91    1.55
   1  -3  14   74.91    3.45
  -1  -3 -14   74.32    3.06
  -1   3 -14   73.30    3.07
   1  -3  14   80.29    3.09
   1   3  14   74.51    3.03
   1  -3  15   23.04    1.94
  -1  -3 -15   23.28    1.72
  -1   3 -15   23.67    1.75
   1  -3  15   24.70    1.68
   1   3  15   24.15    1.74
   1  -3  16   21.15    1.93
  -1  -3 -16   24.56    1.75
  -1   3 -16   23.31    1.70
   1   3  16   26.44    1.82
   1  -3  16   26.16    1.80
   1  -3  17    6.43    1.24
  -1   3 -17    6.33    1.08
  -1  -3 -17    6.59    1.05
   1   3  17    6.18    1.02
   1  -3  17    6.28    1.03
   1  -3  18    2.53    1.00
  -1  -3 -18    2.98    0.89
  -1   3 -18    2.56    0.84
   1   3  19    0.94    0.66
   1  -3  19   -0.57    0.72
   1   3  19    0.07    0.72
   1  -3  19   -0.07    0.61
  -1   3 -19    0.30    0.64
  -1  -3 -19    0.15    0.63
   1   3  20   15.18    1.08
   1  -3  20   14.15    1.04
   1  -3  20   14.91    1.05
   1   3  20   13.88    1.04
  -1   3 -20   14.87    1.06
   1  -3  21   46.74    1.62
   1   3  21   50.45    1.68
   1   3  21   46.92    1.65
  -1   4  21   44.42    1.66
  -1  -4  21   45.52    1.64
  -1  -4  21   43.71    1.62
  -1   4  21   46.56    1.68
   1  -4 -20   16.17    1.14
   1   4 -20   14.51    1.08
  -1   4  20   14.66    1.10
  -1  -4  20   15.35    1.10
  -1   4  20   15.31    1.13
  -1  -4  20   16.39    1.13
   1   4 -20   14.98    1.03
  -1   4  19    7.93    0.95
  -1  -4  19    5.36    0.86
   1   4 -19    4.60    0.86
   1  -4 -19    5.84    0.94
  -1  -4  19    5.72    1.07
   1   4 -18    5.88    1.03
   1  -4 -18    6.80    1.03
  -1  -4  18    6.10    1.18
  -1  -4  17  167.87    5.19
  -1   4  17  180.93    5.32
  -1  -4  17  170.73    5.69
   1  -4 -17  173.94    5.31
   1   4 -17  174.94    5.33
  -1   4  16   91.32    3.44
  -1  -4  16   88.06    3.36
   1   4 -16   89.28    3.41
   1  -4 -16   84.02    3.38
  -1  -4  15    1.03    0.74
   1  -4 -15    2.27    0.87
   1   4 -15    1.09    0.70
   1   4 -15    0.99    0.82
  -1  -4  15    1.32    0.92
   1   4 -14   15.42    1.36
   1   4 -14   17.00    1.37
   1  -4 -14   16.70    1.43
  -1  -4  14   18.28    1.77
  -1  -4  13   17.85    1.53
   1   4 -13   17.40    1.36
   1  -4 -13   17.05    1.35
   1   4 -13   15.48    1.36
   1   4 -13   18.88    1.40
  -1  -4  13   17.75    1.69
  -1  -4  12   29.20    1.81
   1   4 -12   27.59    1.62
   1  -4 -12   26.64    1.56
   1   4 -12   23.64    1.51
  -1  -4  12   26.12    1.85
  -1  -4  11  282.24    7.24
   1   4 -11  271.17    6.91
   1  -4 -11  277.89    6.92
   1   4 -11  280.20    6.93
   1   4 -11  267.43    6.87
  -1  -4  11  270.60    7.40
  -1  -4  10 1314.21   28.77
   1   4 -10 1394.48   28.57
   1  -4 -10 1371.14   28.50
   1   4 -10 1323.53   28.51
  -1   4  10 1369.96   28.27
   1   4 -10 1371.86   28.51
  -1  -4  10 1356.05   29.04
   1   4  -9  355.83    8.40
   1   4  -9  370.48    8.45
  -1  -4   9  365.13    8.85
  -1  -4   8   13.21    0.99
   1   4  -8   14.03    0.93
  -1  -4   8   12.86    1.08
  -1  -4   7   26.41    1.25
   1   4  -7   25.62    1.16
  -1  -4   6  136.90    3.58
   1   4  -6  143.94    3.52
  -1  -4   5  835.73   17.46
   1   4  -5  839.90   17.40
  -1  -4   4 1049.30   21.55
   1   4  -4 1058.84   21.27
   1   4  -4 1026.97   21.50
   1   4  -3 1245.78   24.86
  -1  -4   3 1196.99   25.00
   1  -4  -2   33.30    0.87
   1   4  -2   34.53    0.86
   1   4  -2   31.55    1.01
  -1  -4   2   33.57    1.03
   1  -4  -1  149.35    3.16
   1   4  -1  147.92    3.14
   1  -4  -1  165.77    3.48
  -1  -4   1  156.05    3.39
   1   4  -1  161.87    3.48
  -1  -4   0   23.29    0.76
   1  -4   0   21.99    0.83
   1   4   0   24.42    0.87
   1  -4   1   85.33    2.20
   1   4   1   88.17    1.93
   1   4   2 1069.85   22.17
   1  -4   2 1090.18   22.15
  -1   4  -3  246.42    5.19
   1   4   3  243.11    5.53
   1  -4   3  251.00    5.57
   1  -4   4   53.48    1.68
   1   4   4   57.01    1.69
  -1   4  -4   51.03    1.20
  -1   4  -4   55.91    1.61
   1   4   5    4.61    0.53
  -1   4  -5    3.63    0.49
   1  -4   6   55.90    2.00
  -1   4  -6   57.22    1.84
   1   4   6   61.92    1.87
   1  -4   7  569.26   12.95
   1  -4   7  612.43   12.87
  -1   4  -7  588.33   12.55
   1   4   7  564.23   12.47
   1   4   8 1618.33   32.17
   1  -4   8 1539.81   32.22
   1   4   8 1509.11   31.56
  -1   4  -8 1495.19   31.70
   1   4   9   26.43    1.54
   1  -4   9   22.97    1.53
   1  -4   9   25.51    1.51
  -1   4  -9   26.15    1.32
   1   4   9   25.23    1.20
  -1   4  -9   24.52    1.29
   1  -4  10   78.12    3.06
   1  -4  10   78.69    2.94
  -1   4 -10   73.76    2.58
  -1   4 -10   71.97    2.59
   1  -4  11   40.37    2.26
   1  -4  11   37.05    2.08
  -1   4 -11   37.66    1.85
  -1   4 -11   42.29    1.87
   1   4  12    6.82    0.96
   1  -4  12    7.35    0.98
  -1   4 -12    4.62    0.80
   1  -4  12    4.90    0.98
  -1   4 -12    6.50    0.93
   1  -4  12    6.62    1.12
   1   4  13  177.65    5.26
   1  -4  13  178.70    5.24
  -1   4 -13  175.13    5.11
  -1  -4 -13  177.92    5.24
   1  -4  13  180.59    5.71
  -1   4 -13  177.54    5.25
   1  -4  13  183.81    5.88
  -1  -4 -14   61.56    2.78
  -1   4 -14   66.35    2.84
  -1   4 -14   62.19    2.63
   1   4  14   66.23    2.81
   1  -4  14   69.08    2.83
   1  -4  14   66.69    3.23
   1  -4  15   -0.58    0.79
   1   4  15    0.20    0.72
  -1   4 -16   51.74    2.49
  -1  -4 -16   47.73    2.44
   1   4  16   50.52    2.47
   1  -4  16   50.96    2.44
   1  -4  16   50.91    2.83
  -1   4 -17    0.94    0.77
  -1  -4 -17    1.87    0.81
   1  -4  17    0.90    0.75
   1   4  17    0.74    0.73
   1  -4  17    1.22    1.00
  -1   4 -18   27.60    1.72
  -1  -4 -18   30.94    1.77
   1   4  18   28.65    1.73
   1  -4  18   30.25    1.74
   1  -4  18   28.18    1.72
   1   4  18   29.52    1.75
   1  -4  18   28.83    1.99
  -1  -4 -19   -0.21    0.60
  -1   4 -19    0.70    0.60
   1  -4  19    0.27    0.61
   1   4  19   -0.07    0.57
   1  -4  19    0.13    0.57
   1   4  19   -0.62    0.67
   1   4  20   39.36    1.63
   1  -4  20   38.52    1.60
   1   4  20   39.08    1.63
   1  -4  20   38.79    1.60
  -1  -4 -20   35.92    1.60
   1  -4  21    0.38    0.33
  -1  -5  21   59.75    1.81
   1   5 -20  115.58    3.34
   1  -5 -20  119.55    3.48
   1  -5 -20  118.06    3.44
  -1   5  20  126.19    3.51
  -1  -5  20  120.86    3.43
  -1   5  20  126.76    3.52
  -1  -5  20  120.02    3.42
  -1  -5  19    0.94    0.72
   1   5 -19    0.75    0.58
   1  -5 -19    0.99    0.58
   1   5 -19    0.94    0.56
  -1   5  19    1.40    0.68
  -1  -5  19    1.88    0.70
  -1  -5  19    0.94    0.64
  -1  -5  18   -0.22    0.84
   1  -5 -18   -0.33    0.69
   1   5 -18    0.59    0.72
  -1   5  17  114.41    3.94
  -1  -5  17  117.70    3.91
   1   5 -17  111.45    3.95
   1  -5 -17  118.31    4.01
   1   5 -17  117.12    3.83
  -1  -5  17  121.52    4.45
   1  -5 -16    0.99    0.69
  -1  -5  16    1.01    0.75
  -1   5  16    0.66    0.78
   1   5 -16    1.18    0.79
   1   5 -16    0.55    0.66
   1  -5 -16    0.78    0.80
  -1  -5  16    1.18    0.95
   1  -5 -15   34.39    2.04
   1   5 -15   36.07    2.03
   1   5 -15   36.25    2.08
   1  -5 -15   38.13    2.11
   1   5 -15   35.39    2.01
  -1  -5  15   34.99    1.98
  -1   5  15   37.17    2.08
  -1  -5  15   36.23    2.41
   1   5 -14  160.24    4.85
   1   5 -14  152.35    4.71
   1   5 -14  152.60    4.72
  -1  -5  14  146.88    5.23
   1   5 -13    0.54    0.69
  -1  -5  13    0.77    0.75
   1  -5 -13    0.25    0.70
   1   5 -13   -0.09    0.69
   1   5 -13    0.35    0.63
  -1  -5  13    0.24    0.84
  -1  -5  12   88.49    3.48
   1   5 -12   98.51    3.35
   1   5 -12   95.50    3.31
   1  -5 -12   93.03    3.22
   1   5 -12   92.07    3.22
  -1  -5  12   94.71    3.70
  -1  -5  11    2.04    0.70
   1   5 -11    2.25    0.66
   1   5 -11    1.98    0.66
   1   5 -11    4.94    0.76
   1  -5 -11    4.81    0.77
  -1  -5  11    1.50    0.81
  -1  -5  10   23.20    1.46
   1   5 -10   21.83    1.31
   1   5 -10   21.09    1.34
   1  -5 -10   22.02    1.26
   1   5 -10   23.18    1.31
  -1  -5  10   22.53    1.59
   1   5  -9  116.22    3.37
   1   5  -9  116.95    3.43
   1   5  -9  113.47    3.29
   1  -5  -9  114.24    3.28
  -1  -5   9  112.42    3.70
  -1  -5   8  167.76    4.57
   1   5  -8  173.46    4.40
   1   5  -8  171.46    4.34
   1   5  -8  169.96    4.49
  -1  -5   8  175.56    4.83
  -1  -5   7  266.08    6.21
   1   5  -7  258.89    6.05
   1   5  -7  252.35    6.11
  -1  -5   7  250.66    6.36
  -1  -5   6  108.17    3.00
   1   5  -6  109.05    2.94
  -1  -5   5  382.99    8.61
   1   5  -5  401.59    8.58
   1   5  -4  159.06    3.81
   1   5  -4  160.82    3.60
   1   5  -3  557.63   11.31
   1   5  -3  551.91   11.48
  -1  -5   3  536.98   11.60
   1  -5  -2   21.66    0.62
   1   5  -2   22.11    0.61
   1   5  -2   24.13    0.88
  -1  -5   2   21.91    0.84
  -1  -5   1  219.71    4.58
   1  -5  -1  215.87    4.66
   1   5  -1  218.98    4.69
   1  -5   0  263.19    5.88
  -1  -5   0  264.65    5.79
   1   5   0  279.06    5.95
   1  -5   1    0.78    0.33
   1   5   1    0.72    0.11
   1  -5   1    0.70    0.12
   1  -5   2  118.77    3.04
   1   5   2  125.97    3.10
   1  -5   3    4.77    0.55
   1   5   3    4.68    0.53
   1   5   4  190.33    4.36
   1  -5   4  182.86    4.34
   1  -5   5  451.71   10.19
   1   5   5  469.40   10.15
  -1   5  -5  467.94   10.05
   1  -5   6   44.53    1.73
  -1   5  -6   45.03    1.60
   1   5   6   41.90    1.60
   1  -5   7 1147.15   23.49
   1  -5   7 1056.22   23.19
  -1   5  -7 1086.60   23.00
   1   5   7 1110.67   22.98
   1  -5   8  275.11    7.05
   1  -5   8  263.44    6.56
  -1   5  -8  276.67    6.61
   1   5   8  281.44    6.55
   1  -5   9   36.17    1.95
   1  -5   9   37.94    1.86
  -1   5  -9   38.19    1.66
  -1   5  -9   35.82    1.67
   1  -5  10  103.02    3.77
   1  -5  10  105.83    3.62
  -1   5 -10  105.32    3.31
  -1   5 -10  104.02    3.33
  -1   5 -11  218.07    5.89
   1  -5  11  212.55    5.79
   1   5  11  214.67    5.81
  -1   5 -11  225.96    5.91
   1  -5  11  216.42    6.28
  -1   5 -12  369.74    9.10
   1  -5  12  376.07    9.82
   1   5  12  378.42    9.14
   1  -5  12  373.49    9.08
  -1   5 -12  360.39    9.11
   1  -5  12  370.10    9.64
   1  -5  13   10.16    1.44
   1  -5  13    8.76    1.08
   1   5  13   11.93    1.20
  -1   5 -13    8.10    1.03
  -1  -5 -13    8.83    1.06
  -1   5 -13    9.09    1.11
  -1   5 -13    9.14    1.10
   1  -5  13    8.96    1.27
   1  -5  14   -0.67    0.97
   1  -5  14   -0.18    0.71
   1   5  14    0.74    0.72
  -1   5 -14   -0.19    0.69
  -1  -5 -14   -0.28    0.72
  -1   5 -14   -0.47    0.78
  -1   5 -14   -0.45    0.68
   1   5  15   23.76    1.65
   1  -5  15   21.74    1.61
   1   5  16   33.85    1.98
   1  -5  16   37.70    2.04
  -1   5 -16   36.27    2.05
  -1  -5 -16   33.80    1.99
   1  -5  16   37.09    2.41
   1   5  17   92.04    3.37
  -1   5 -17   93.66    3.38
  -1  -5 -17   91.24    3.36
   1  -5  17   94.74    3.86
   1   5  18  118.02    3.73
   1  -5  18  115.54    3.65
   1  -5  18  113.95    3.65
   1   5  18  113.52    3.68
   1   5  18  117.03    3.47
   1  -5  18  103.71    3.99
  -1   5 -18  111.51    3.69
  -1  -5 -18  117.99    3.72
   1  -5  19   10.18    1.12
   1   5  19    8.52    0.91
   1   5  19    8.46    0.92
   1  -5  19    7.98    0.87
   1  -5  19   10.78    0.96
  -1  -5 -19    8.16    0.88
  -1   5 -19    8.64    0.92
   1  -5  20   15.67    0.94
   1  -5  20   14.18    0.91
   1   6 -20   30.31    1.31
  -1   6  20   29.02    1.23
  -1  -6  20   32.36    1.36
  -1  -6  20   33.52    1.36
  -1  -6  19    0.09    0.71
   1  -6 -19   -0.19    0.51
   1   6 -19    0.12    0.50
  -1  -6  19    0.12    0.53
  -1  -6  19    0.47    0.56
  -1   6  19    0.50    0.54
  -1   6  19    0.12    0.55
   1   6 -18    0.16    0.61
  -1   6  18    0.08    0.59
  -1  -6  18    1.02    0.62
  -1  -6  18    0.64    0.87
   1   6 -18    0.16    0.62
  -1  -6  17   18.73    1.42
  -1   6  17   18.75    1.43
  -1  -6  17   22.40    1.86
   1   6 -17   17.23    1.38
   1  -6 -17   19.08    1.47
   1   6 -17   19.89    1.48
  -1   6  16   10.73    1.15
  -1  -6  16    8.12    1.07
   1   6 -16    9.00    1.11
   1   6 -16    9.08    1.10
   1  -6 -16    9.69    1.13
  -1  -6  16    7.67    1.34
   1   6 -15   47.15    2.34
   1  -6 -15   48.67    2.41
  -1   6  15   56.31    2.53
  -1  -6  15   55.75    2.48
  -1  -6  14   10.07    1.38
  -1   6  14    9.69    1.09
  -1  -6  14    8.30    1.06
   1   6 -14    8.45    1.02
   1   6 -14    7.22    1.07
  -1  -6  14    7.37    1.16
   1  -6 -14   10.21    1.18
   1   6 -14    9.53    1.14
   1   6 -14    8.95    1.14
  -1  -6  13   37.71    2.21
   1   6 -13   37.14    2.03
   1   6 -13   36.53    1.94
   1  -6 -13   37.62    1.96
   1   6 -13   37.13    2.02
  -1  -6  13   35.88    2.29
  -1  -6  12   92.71    3.54
   1   6 -12   92.54    3.32
   1  -6 -12   90.11    3.17
   1   6 -12   95.55    3.27
   1   6 -12   93.55    3.34
  -1  -6  12   98.32    3.80
  -1  -6  11  222.14    6.25
   1   6 -11  226.17    6.05
   1   6 -11  229.72    6.12
   1   6 -11  225.70    5.92
   1  -6 -11  233.18    5.92
  -1  -6  11  213.52    6.47
  -1  -6  10  331.26    8.56
   1   6 -10  346.82    8.36
   1   6 -10  348.35    8.43
   1   6 -10  344.32    8.25
   1  -6 -10  358.38    8.25
  -1   6  10  349.26    8.30
  -1  -6  10  354.43    8.90
  -1  -6   9  103.85    3.40
   1   6  -9  112.30    3.31
   1   6  -9  105.77    3.14
   1   6  -9  109.11    3.34
   1  -6  -9  109.51    3.18
  -1  -6   9  103.78    3.59
   1   6  -8    2.35    0.52
   1   6  -8    2.10    0.52
   1   6  -8    1.50    0.51
   1   6  -8    1.81    0.57
  -1  -6   8    2.44    0.71
   1   6  -7  461.15   10.10
  -1  -6   7  462.46   10.27
   1   6  -7  456.62   10.19
  -1  -6   7  434.14   10.44
  -1  -6   6   26.77    1.26
   1   6  -6   28.06    1.28
   1   6  -6   29.13    1.25
  -1  -6   5   11.85    0.80
   1   6  -5   10.35    0.73
   1   6  -5   10.66    0.55
   1   6  -4   84.83    2.18
   1   6  -3  948.06   18.85
   1   6  -3  949.41   19.17
  -1  -6   3  975.29   19.31
   1  -6  -2    8.34    0.29
   1  -6  -2    8.38    0.59
  -1  -6   2    8.68    0.57
   1   6  -2    9.07    0.59
  -1  -6   1  186.76    4.27
   1  -6  -1  189.48    4.36
   1   6  -1  182.72    4.35
  -1  -6   0  646.91   13.38
   1  -6   0  641.25   13.47
   1   6   0  633.62   13.53
   1  -6   1  106.49    2.74
  -1  -6  -1  105.45    2.65
   1   6   1  105.77    2.81
   1  -6   2   14.88    0.80
   1  -6   2   14.04    0.48
   1   6   2   14.73    0.47
   1   6   3    4.46    0.58
  -1   6  -3    3.85    0.37
   1  -6   3    5.34    0.58
  -1   6  -4  169.78    3.80
   1   6   4  171.54    4.30
   1  -6   5 1038.34   21.28
  -1   6  -5  981.25   21.06
   1   6   5 1017.78   21.22
   1  -6   6  469.67   10.90
   1  -6   6  486.45   10.76
  -1   6  -6  486.43   10.56
  -1   6  -6  481.41   10.59
   1   6   6  467.76   10.61
   1  -6   7 1446.62   30.50
  -1   6  -7 1467.96   29.86
   1   6   7 1408.40   30.03
  -1   6  -7 1448.01   30.06
   1  -6   8    1.54    0.70
   1  -6   8    0.92    0.62
  -1   6  -8    1.88    0.48
   1  -6   8    1.53    0.54
  -1   6  -8    1.10    0.48
  -1   6  -8    1.16    0.52
   1  -6   9   94.04    3.43
   1  -6   9  102.51    3.39
  -1   6  -9   93.62    3.01
  -1   6  -9   89.09    3.03
   1   6   9   92.39    2.95
   1   6  10    0.51    0.47
   1  -6  10    1.32    0.78
  -1   6 -10    0.07    0.52
   1  -6  10   -0.18    0.61
   1  -6  11    0.45    0.78
   1  -6  11    0.28    0.50
   1   6  11    0.22    0.52
  -1   6 -11    0.48    0.64
   1  -6  11    0.31    0.69
  -1   6 -11    2.67    0.74
   1  -6  12    1.46    0.94
   1   6  12    3.38    0.75
   1  -6  12    1.88    0.59
  -1   6 -12    3.29    0.79
   1  -6  12    3.87    0.97
  -1  -6 -12    2.30    0.70
  -1   6 -12    3.38    0.72
  -1   6 -12    1.97    0.70
  -1   6 -13   82.75    3.23
  -1  -6 -13   95.22    3.30
  -1   6 -13   89.68    3.23
   1  -6  13   90.84    3.87
   1  -6  13   84.49    3.16
   1   6  13   85.47    3.20
  -1   6 -13   87.56    3.30
   1  -6  13   89.52    3.69
  -1   6 -14  337.52    8.62
  -1  -6 -14  344.69    8.62
  -1   6 -14  324.12    8.54
   1  -6  14  322.84    9.26
   1   6  14  351.62    8.65
   1  -6  14  350.71    8.59
  -1   6 -14  327.71    8.65
   1  -6  14  322.56    9.14
   1  -6  15   54.20    2.46
   1   6  15   59.97    2.58
  -1   6 -15   53.98    2.47
  -1   6 -15   54.93    2.54
  -1  -6 -15   51.01    2.46
   1  -6  15   61.00    3.08
   1  -6  16   57.86    2.52
   1   6  16   54.48    2.50
  -1   6 -16   57.17    2.48
  -1  -6 -16   59.13    2.57
  -1   6 -16   60.60    2.59
   1  -6  16   58.27    3.03
   1   6  17  163.47    4.83
   1  -6  17  168.76    4.83
  -1   6 -17  165.77    4.87
  -1  -6 -17  163.93    4.84
   1  -6  17  160.56    5.35
   1   6  18   20.81    1.38
   1   6  18   24.72    1.46
   1  -6  18   22.44    1.37
   1  -6  18   23.28    1.40
   1  -6  18   25.60    1.79
   1   6  18   24.98    1.39
  -1  -6 -18   23.38    1.43
  -1   6 -18   22.47    1.42
  -1  -6 -19   20.08    1.19
   1  -6  19   21.68    1.50
   1  -6  19   19.92    1.14
   1  -6  19   21.28    1.17
   1   6  19   19.73    1.09
   1  -6  20   44.34    1.47
  -1   7  20    2.60    0.47
   1  -7 -20    2.03    0.54
   1   7 -19   19.84    1.18
   1  -7 -19   19.84    1.16
  -1  -7  19   20.48    1.48
  -1   7  19   22.45    1.22
  -1  -7  19   21.13    1.14
  -1  -7  19   19.42    1.11
   1   7 -18    3.13    0.69
   1  -7 -18    2.78    0.64
   1   7 -18    2.55    0.65
  -1  -7  18    3.47    0.65
  -1  -7  18    3.02    0.64
  -1  -7  18    3.24    0.93
   1   7 -17   59.80    2.51
   1   7 -17   55.96    2.41
   1   7 -17   55.28    2.44
  -1  -7  17   54.75    2.80
  -1   7  16  110.32    3.70
  -1  -7  16  108.76    3.64
   1   7 -16  115.35    3.90
   1   7 -16  109.51    3.73
   1  -7 -16  107.96    3.68
  -1  -7  16  103.57    4.21
  -1  -7  15  146.55    4.39
  -1   7  15  143.55    4.41
   1  -7 -15  135.68    4.41
   1   7 -15  137.53    4.58
   1   7 -15  134.42    4.38
   1   7 -14  140.29    4.42
   1   7 -14  142.06    4.59
   1  -7 -14  139.97    4.37
  -1  -7  14  129.69    4.95
  -1  -7  14  138.17    4.28
  -1   7  14  135.58    4.32
   1  -7 -14  144.13    4.43
   1   7 -14  126.02    4.22
   1   7 -14  148.61    4.64
  -1  -7  14  134.61    4.77
  -1  -7  13    5.09    1.16
  -1  -7  13    4.95    0.84
  -1   7  13    5.61    0.89
   1  -7 -13    5.37    0.88
   1   7 -13    5.19    0.83
   1   7 -13    5.78    0.97
  -1  -7  13    4.12    0.94
   1  -7 -13    5.20    0.87
   1   7 -13    5.81    0.92
   1   7 -13    6.73    1.03
  -1  -7  12  176.93    5.56
   1   7 -12  176.79    5.27
   1  -7 -12  191.20    5.16
   1   7 -12  182.50    5.14
   1   7 -12  177.39    5.34
  -1  -7  12  183.10    5.85
  -1  -7  11   15.53    1.34
   1   7 -11   17.54    1.28
  -1   7  11   16.71    1.22
   1  -7 -11   13.91    1.10
   1   7 -11   16.50    1.18
   1   7 -11   15.20    1.26
  -1  -7  11   14.05    1.47
  -1  -7  10    1.80    0.69
   1   7 -10    1.36    0.65
   1   7 -10    1.44    0.63
   1  -7 -10    1.56    0.54
   1   7 -10    1.42    0.56
  -1   7  10    2.25    0.62
  -1  -7  10    0.60    0.79
  -1  -7   9    9.50    1.02
   1   7  -9   11.88    0.99
   1   7  -9   12.28    1.02
  -1   7   9   12.34    1.03
   1   7  -9    9.20    0.95
   1   7  -9   10.54    0.89
   1  -7  -9   11.75    0.88
  -1  -7   9   12.27    1.20
  -1  -7   8   71.97    2.59
   1   7  -8   67.73    2.39
   1   7  -8   71.54    2.43
   1   7  -8   72.90    2.28
   1   7  -8   70.06    2.50
  -1  -7   8   75.92    2.83
   1   7  -7    8.91    0.79
   1   7  -7   10.69    0.84
  -1  -7   7    7.27    0.90
   1   7  -7    8.99    0.85
  -1  -7   6  475.77   11.22
  -1  -7   6  504.33   11.02
   1   7  -6  489.42   10.90
   1   7  -6  502.96   10.97
   1   7  -5   63.95    2.14
   1   7  -5   67.93    1.81
   1  -7  -5   70.11    1.85
   1   7  -5   67.33    2.13
   1   7  -5   64.02    2.14
   1   7  -5   69.69    1.87
   1   7  -4    1.45    0.35
  -1  -7   4    1.00    0.40
   1  -7  -4    1.29    0.26
   1   7  -4    1.14    0.24
   1  -7  -3  294.59    6.13
   1   7  -3  284.29    6.07
   1   7  -3  315.32    6.63
   1  -7  -3  326.73    6.78
  -1  -7   3  293.69    6.69
   1   7  -2   49.54    1.60
   1  -7  -2   50.96    1.63
   1   7  -1  348.72    7.82
   1  -7  -1  355.17    7.81
  -1  -7   1  353.22    7.72
   1   7   0  132.63    3.47
   1  -7   0  134.22    3.40
  -1  -7   0  136.42    3.34
   1   7   1  382.43    8.47
   1  -7   1  380.36    8.38
  -1  -7  -1  375.34    8.26
   1  -7   2   26.61    0.70
   1   7   2   29.01    1.28
  -1   7  -2   29.47    1.12
   1  -7   2   29.97    1.24
  -1  -7  -2   31.28    1.14
   1   7   3  784.39   16.29
   1  -7   3  823.08   17.02
  -1   7  -3  829.47   16.66
   1   7   3  797.70   17.04
   1  -7   4  296.22    6.85
  -1   7  -4  284.92    6.31
   1   7   4  294.32    6.86
   1  -7   5   88.22    2.87
   1  -7   5   89.74    2.73
  -1   7  -5   83.98    2.56
  -1   7  -5   83.49    2.58
   1   7   5   87.63    2.72
   1  -7   6  299.64    7.70
  -1   7  -6  322.16    7.25
  -1   7  -6  316.15    7.39
   1  -7   7  292.63    7.45
   1  -7   7  284.42    6.95
  -1   7  -7  310.72    6.94
   1  -7   7  287.88    7.24
  -1   7  -7  293.86    7.01
  -1   7  -7  287.73    7.05
   1  -7   8   88.81    3.28
   1  -7   8   88.80    3.12
  -1   7  -8   92.80    2.79
   1  -7   8   83.54    2.83
  -1   7  -8   85.58    2.84
  -1   7  -8   93.05    2.97
   1   7   8   93.98    2.99
   1  -7   9  248.76    6.71
   1  -7   9  242.33    6.46
  -1   7  -9  231.83    6.08
   1   7   9  241.53    6.14
  -1   7  -9  225.90    6.12
   1  -7  10    7.92    1.22
   1  -7  10    7.23    1.08
  -1   7 -10    9.62    0.97
  -1   7 -10    7.62    0.99
  -1  -7 -10    8.87    0.90
   1   7  10    9.38    0.91
  -1  -7 -11  234.65    6.24
  -1   7 -11  241.27    6.53
  -1   7 -11  250.26    6.34
   1  -7  11  243.88    7.11
   1   7  11  244.78    6.32
  -1   7 -11  245.54    6.48
   1  -7  11  237.61    6.85
   1  -7  12    2.15    0.98
   1   7  12    3.02    0.71
   1  -7  12    2.10    0.83
  -1   7 -12    2.77    0.75
  -1  -7 -12    1.72    0.63
  -1   7 -12    2.99    0.78
  -1   7 -12    2.55    0.69
  -1  -7 -13  388.78    9.25
  -1   7 -13  382.01    9.45
  -1   7 -13  370.87    9.24
   1  -7  13  367.57    9.15
   1   7  13  365.60    9.19
   1  -7  13  378.60   10.14
  -1   7 -13  361.69    9.36
   1  -7  13  381.58    9.98
  -1   7 -14   25.47    1.65
   1   7  14   21.59    1.55
   1  -7  14   22.09    1.50
  -1   7 -14   20.03    1.57
   1  -7  14   22.02    1.84
   1   7  15  132.26    4.30
   1  -7  15  139.63    4.29
  -1   7 -15  134.98    4.33
  -1   7 -15  132.84    4.38
  -1  -7 -15  138.64    4.34
   1  -7  15  142.25    5.05
   1   7  16   39.64    1.99
   1   7  16   40.88    2.04
   1  -7  16   38.28    1.93
   1  -7  16   39.28    1.95
  -1   7 -16   36.80    1.98
  -1  -7 -16   42.97    2.06
  -1   7 -16   37.81    1.98
   1  -7  16   42.33    2.54
   1   7  17   26.67    1.58
   1  -7  17   25.77    1.51
   1  -7  17   25.65    1.49
   1   7  17   28.83    1.59
  -1   7 -17   26.76    1.52
  -1  -7 -17   25.48    1.53
   1  -7  17   27.90    1.96
   1  -7  18    0.37    0.74
   1  -7  18    0.17    0.49
   1  -7  18   -0.06    0.50
   1   7  18   -0.12    0.54
   1  -7  19    0.58    0.63
   1   7  19    0.62    0.43
   1  -7  19    0.57    0.40
  -1  -8  19    1.49    0.66
   1  -8 -19    0.58    0.56
  -1   8  19    0.72    0.54
   1   8 -19    0.85    0.43
   1   8 -18   11.02    0.99
   1   8 -18   11.02    1.02
  -1  -8  18   11.37    1.23
   1   8 -17   31.75    1.76
   1   8 -17   32.99    1.81
  -1  -8  17   31.85    2.07
   1   8 -16   38.34    2.05
   1   8 -16   40.40    2.15
  -1  -8  16   41.78    2.47
   1   8 -15    1.36    0.78
   1   8 -15    1.70    0.76
  -1  -8  15   -0.13    0.87
  -1  -8  14    4.68    1.03
   1   8 -14    4.24    0.91
   1   8 -14    3.89    0.90
   1   8 -13   15.59    1.45
  -1  -8  13   16.37    1.57
  -1  -8  13   17.58    1.72
   1   8 -13   14.93    1.40
   1   8 -13   15.70    1.48
   1   8 -12   16.13    1.40
  -1  -8  12   17.26    1.51
  -1  -8  12   16.33    1.65
   1   8 -12   15.82    1.32
   1   8 -12   14.76    1.36
  -1  -8  11    2.77    0.98
   1   8 -11    2.94    0.77
  -1  -8  11    2.89    0.80
   1   8 -11    2.84    0.84
  -1   8  11    2.59    0.69
   1   8 -11    2.50    0.76
   1   8 -10  101.14    3.57
  -1  -8  10  114.25    3.78
  -1  -8  10  109.79    3.99
   1   8 -10  105.85    3.49
  -1   8  10  105.74    3.55
   1   8 -10  109.21    3.63
   1   8  -9   26.15    1.57
  -1  -8   9   29.25    1.71
   1   8  -9   29.74    1.54
  -1  -8   9   25.40    1.74
   1   8  -9   31.08    1.59
   1   8  -9   29.08    1.61
  -1   8   9   28.89    1.63
   1   8  -8  227.68    6.10
   1   8  -8  235.13    5.97
  -1  -8   8  241.90    6.21
  -1  -8   8  243.14    6.48
   1   8  -8  227.94    5.95
  -1   8   8  246.25    6.23
   1   8  -8  234.25    6.08
   1   8  -7  133.46    3.92
  -1  -8   7  135.70    3.94
   1   8  -7  133.74    3.78
   1   8  -7  138.73    3.83
   1   8  -7  133.77    3.86
  -1  -8   7  130.47    4.14
   1   8  -6  480.55   10.74
   1   8  -6  480.83   10.73
   1   8  -6  476.78   10.78
  -1  -8   6  480.58   11.10
   1   8  -5  271.11    6.49
   1   8  -5  274.31    6.14
   1   8  -5  272.24    6.49
  -1  -8   5  272.36    6.77
  -1  -8   4   68.80    2.25
   1   8  -4   67.91    2.25
   1   8  -4   71.41    2.07
   1   8  -4   72.07    2.24
   1  -8  -4   68.25    2.33
  -1  -8   4   69.98    2.42
  -1  -8   3  278.15    6.44
   1  -8  -3  281.38    6.46
   1   8  -3  271.32    6.32
   1  -8  -3  276.44    6.55
   1  -8  -2    2.12    0.50
   1   8  -2    1.90    0.44
  -1  -8   2    2.14    0.45
  -1  -8   1   10.52    0.71
   1  -8  -1   11.36    0.81
   1   8  -1   10.46    0.81
  -1  -8   0    6.06    0.58
   1   8   0    5.06    0.64
   1  -8   0    5.19    0.61
  -1  -8  -1   38.51    1.40
   1   8   1   38.29    1.54
   1  -8   2  172.17    4.44
  -1  -8  -2  181.10    4.33
   1   8   2  174.68    4.53
  -1   8  -2  178.11    4.30
   1  -8   2  168.29    4.52
   1  -8   3  584.15   12.38
  -1   8  -3  560.52   11.99
   1   8   3  572.65   12.43
  -1   8  -3  558.99   12.18
  -1  -8  -3  532.79   12.22
   1  -8   3  571.37   12.49
   1  -8   4   79.29    2.61
  -1   8  -4   84.00    2.48
  -1   8  -4   81.41    2.51
  -1   8  -4   78.24    2.19
   1  -8   4   79.05    2.71
  -1   8  -5  177.82    4.47
  -1   8  -5  172.54    4.54
   1  -8   5  171.34    4.83
   1  -8   6   35.96    1.70
   1  -8   6   36.07    1.54
  -1   8  -6   37.48    1.56
  -1   8  -6   36.66    1.60
   1   8   6   36.34    1.69
  -1   8  -6   33.95    1.58
   1  -8   6   34.29    1.83
  -1   8  -7   67.23    2.33
   1  -8   7   67.47    2.38
   1  -8   7   70.94    2.64
   1  -8   7   71.62    2.82
  -1   8  -7   73.17    2.48
   1   8   7   68.82    2.56
  -1   8  -7   68.10    2.51
  -1   8  -8   35.45    1.76
   1  -8   8   39.53    1.98
  -1   8  -8   37.75    1.69
   1  -8   8   36.50    1.71
   1  -8   8   38.79    2.10
  -1   8  -8   40.76    1.81
  -1   8  -8   42.69    1.90
   1   8   8   38.59    1.86
  -1   8  -9  124.10    3.87
  -1   8  -9  129.10    3.73
   1  -8   9  126.82    4.16
   1  -8   9  133.13    4.44
  -1   8  -9  127.58    3.86
  -1   8  -9  120.90    3.91
   1   8   9  124.06    3.92
  -1   8 -10   13.50    1.17
   1  -8  10   13.67    1.30
   1  -8  10   13.70    1.46
  -1   8 -10   13.13    1.17
  -1   8 -10   12.29    1.16
   1   8  10   13.42    1.15
  -1   8 -11  140.80    4.45
   1  -8  11  145.94    4.87
   1  -8  11  149.10    5.11
  -1   8 -11  149.38    4.55
  -1   8 -11  152.13    4.65
   1  -8  12    2.21    0.97
  -1   8 -12    0.74    0.65
   1  -8  12    0.72    0.76
  -1   8 -12    0.38    0.70
  -1   8 -12    0.53    0.65
  -1   8 -13   48.50    2.32
   1  -8  13   48.66    2.68
  -1   8 -13   50.90    2.43
  -1   8 -13   47.43    2.41
   1  -8  13   45.66    2.71
  -1   8 -14  155.82    4.88
   1  -8  14  147.58    5.20
  -1   8 -15   72.84    2.98
   1  -8  15   73.71    3.45
  -1   8 -16   80.48    3.05
   1  -8  16   82.90    3.55
  -1   8 -17   87.59    3.01
   1  -8  17   90.21    3.51
   1   8  18    0.93    0.56
   1  -8  18    0.86    0.72
   1   8  19   29.88    1.26
  -1  -8 -19   28.17    1.35
   1  -8  19   25.74    1.47
  -1   9  19   50.36    1.81
   1  -9 -19   48.84    1.91
  -1  -9  19   45.48    1.99
   1   9 -18   71.00    2.41
   1   9 -18   69.53    2.52
   1  -9 -18   77.28    2.77
  -1  -9  18   73.83    2.88
   1   9 -17   48.30    2.08
   1   9 -17   44.93    2.13
  -1  -9  17   47.53    2.42
   1   9 -16   54.48    2.42
   1   9 -16   59.20    2.58
  -1  -9  16   53.34    2.80
   1   9 -15    5.87    0.98
  -1  -9  15    5.24    1.12
   1   9 -14    2.42    0.77
  -1  -9  14    3.33    0.90
   1   9 -14    3.23    0.89
   1   9 -13  357.25    9.15
  -1  -9  13  362.36    9.49
  -1  -9  13  366.15    9.82
   1   9 -13  360.30    9.16
   1   9 -13  343.82    9.18
   1   9 -12   10.46    1.23
  -1  -9  12    8.95    1.18
  -1  -9  12   10.85    1.41
   1   9 -12   11.56    1.21
  -1   9  12    9.81    1.10
   1   9 -12    9.66    1.21
   1   9 -11   27.93    1.77
  -1  -9  11   25.05    1.75
  -1  -9  11   22.07    1.82
   1   9 -11   25.46    1.63
  -1   9  11   24.85    1.65
   1   9 -11   24.92    1.68
   1   9 -10   94.65    3.38
  -1  -9  10   93.64    3.44
  -1  -9  10   87.09    3.59
   1   9 -10   88.96    3.22
   1   9 -10   99.80    3.45
  -1   9  10   88.92    3.30
  -1  -9   9    0.93    0.76
   1   9  -9    0.29    0.57
   1   9  -9    0.67    0.55
  -1  -9   9   -0.09    0.62
   1   9  -9    0.65    0.62
  -1   9   9    0.51    0.60
   1   9  -9    0.64    0.57
  -1  -9   8    2.93    0.80
   1   9  -8    2.13    0.62
  -1  -9   8    2.53    0.72
   1   9  -8    2.31    0.65
  -1   9   8    2.70    0.71
   1   9  -8    3.30    0.72
   1   9  -8    2.50    0.70
   1   9  -7   59.34    2.36
  -1  -9   7   64.96    2.44
   1   9  -7   61.97    2.31
  -1  -9   7   59.62    2.57
   1   9  -7   67.12    2.37
  -1   9   7   60.16    2.47
   1   9  -7   58.82    2.33
   1   9  -6   22.99    1.37
   1   9  -6   25.85    1.38
  -1  -9   6   26.95    1.44
   1   9  -6   27.17    1.37
   1   9  -6   25.25    1.36
  -1  -9   6   25.48    1.57
   1   9  -5   27.07    1.36
   1  -9  -5   29.28    1.40
   1   9  -5   23.49    1.26
   1   9  -5   26.65    1.35
   1  -9  -5   28.19    1.46
  -1  -9   5   24.10    1.49
   1   9  -4    3.14    0.61
   1   9  -4    1.78    0.41
   1   9  -4    2.47    0.52
  -1  -9   4    1.96    0.54
   1  -9  -4    2.87    0.61
  -1  -9   4    1.69    0.61
  -1  -9   3  147.00    3.89
   1   9  -3  144.53    3.80
   1   9  -3  143.58    3.80
  -1  -9   3  143.09    4.06
   1  -9  -3  148.06    4.02
  -1  -9   2  240.17    5.74
   1   9  -2  245.35    5.80
  -1  -9   2  237.47    5.95
   1  -9  -2  233.12    5.88
  -1  -9   1  859.30   18.52
   1  -9  -1  921.04   18.67
   1   9  -1  873.78   18.65
   1  -9  -1  890.50   18.77
  -1  -9   1  849.87   18.72
   1  -9   0  578.16   12.70
  -1  -9   0  594.40   12.59
  -1   9   0  591.99   12.77
   1   9   0  583.25   12.79
   1  -9   0  568.99   12.81
  -1  -9   0  571.76   12.75
   1  -9   1   24.44    1.22
  -1  -9  -1   24.76    1.16
  -1   9  -1   24.62    1.22
  -1  -9  -1   25.47    1.29
   1  -9   1   21.97    1.26
  -1  -9  -2  116.15    3.22
  -1   9  -2  122.79    3.25
  -1  -9  -2  111.37    3.34
   1  -9   2  117.23    3.49
  -1   9  -2  117.49    3.22
  -1   9  -3  601.50   12.87
  -1   9  -3  609.44   13.04
   1  -9   3  586.50   13.35
  -1  -9  -3  589.41   13.14
  -1   9  -4  612.14   13.51
  -1   9  -4  615.21   13.59
   1   9   4  625.84   13.83
   1  -9   4  605.60   13.93
  -1  -9  -4  645.68   13.71
   1  -9   5   12.39    0.93
  -1   9  -5   13.57    0.96
   1  -9   5   14.05    1.07
   1  -9   5   15.02    1.23
  -1  -9  -5   14.57    1.07
  -1   9  -5   14.51    1.02
   1   9   5   15.81    1.15
  -1   9  -5   13.69    1.00
   1  -9   6    8.49    1.06
   1  -9   6    5.09    0.70
  -1   9  -6    6.61    0.77
  -1   9  -6    4.96    0.66
   1  -9   6    7.12    0.86
  -1   9  -6    7.05    0.82
   1   9   6    6.53    0.87
   1   9   6    6.21    0.70
  -1   9  -6    6.75    0.79
  -1   9  -7  168.05    4.62
   1  -9   7  164.74    4.82
   1  -9   7  159.78    4.46
  -1   9  -7  157.07    4.41
   1  -9   7  170.61    5.06
  -1   9  -7  165.27    4.60
   1   9   7  161.33    4.73
  -1   9  -7  169.77    4.68
  -1   9  -8   92.55    3.16
   1  -9   8   95.49    3.42
  -1   9  -8   97.63    3.08
   1  -9   8   89.42    3.55
  -1   9  -8   92.53    3.14
   1   9   8  100.31    3.36
  -1   9  -8  100.25    3.31
   1   9   9   27.79    1.65
  -1   9  -9   27.58    1.70
  -1   9  -9   25.29    1.57
   1   9   9   27.08    1.46
   1  -9   9   26.29    1.89
  -1   9  -9   29.51    1.63
  -1   9  -9   28.20    1.51
   1  -9   9   24.02    1.68
  -1   9 -10  178.81    5.09
   1  -9  10  187.14    5.54
   1  -9  10  172.11    5.68
  -1   9 -10  180.69    5.14
  -1   9 -10  167.68    5.14
   1   9  10  168.50    5.12
  -1   9 -11  366.35    8.92
   1  -9  11  341.98    9.34
   1  -9  11  372.88    9.76
  -1   9 -11  347.19    8.94
   1   9  11  356.20    8.92
  -1   9 -11  355.30    9.06
   1  -9  12    5.60    1.22
  -1   9 -12    5.72    0.97
   1  -9  12    5.72    1.14
  -1   9 -12    6.95    1.07
  -1   9 -12    7.46    0.96
  -1   9 -13    8.15    1.04
  -1   9 -13    7.58    1.10
   1  -9  13    5.79    1.13
  -1   9 -14   -0.49    0.76
   1  -9  14    0.53    0.94
  -1   9 -15   35.86    2.03
   1  -9  15   36.73    2.38
  -1   9 -16   79.82    2.99
   1  -9  16   79.36    3.38
   1  -9  17    5.92    1.05
  -1  -9 -17    5.38    0.86
  -1   9 -17    5.45    0.79
   1   9  17    6.18    0.88
   1   9  18   76.67    2.49
  -1  -9 -18   74.82    2.58
   1  -9  18   70.22    2.76
   1   9  19    0.11    0.39
  -1  10  19    2.45    0.50
   1 -10 -18    4.77    0.75
  -1 -10  18    4.81    0.83
   1  10 -18    4.01    0.69
   1  10 -18    4.33    0.56
   1 -10 -17    2.24    0.72
  -1 -10  17    2.16    0.83
   1  10 -17    2.37    0.67
   1  10 -17    1.97    0.61
  -1 -10  16    0.55    0.89
   1 -10 -16    1.48    0.76
   1  10 -16    1.05    0.64
   1  10 -16    2.58    0.72
  -1 -10  15    8.80    1.33
   1  10 -15    9.23    1.19
   1  10 -15   11.66    1.15
  -1 -10  14    3.11    0.98
   1  10 -14    3.59    0.94
  -1 -10  13   51.15    2.69
   1  10 -13   56.12    2.59
   1  10 -13   55.91    2.57
   1  10 -12   27.71    1.83
  -1 -10  12   28.57    2.01
  -1 -10  12   27.26    2.11
   1  10 -12   33.13    1.94
  -1  10  12   31.44    1.90
   1  10 -12   29.94    1.95
   1  10 -11   27.99    1.79
  -1 -10  11   24.45    1.79
  -1 -10  11   26.83    2.03
   1  10 -11   26.33    1.71
   1  10 -11   25.85    1.78
  -1  10  11   28.17    1.80
   1  10 -10   45.74    2.24
   1  10 -10   43.68    2.09
  -1 -10  10   46.46    2.34
  -1 -10  10   40.76    2.40
   1  10 -10   46.57    2.17
  -1  10  10   40.78    2.18
   1  10 -10   41.87    2.17
  -1 -10   9   -0.55    0.77
  -1 -10   9    0.09    0.63
   1  10  -9   -0.08    0.55
   1  10  -9    0.88    0.63
  -1  10   9    0.28    0.60
   1  10  -9    0.09    0.61
   1  10  -9   -0.09    0.69
   1  10  -8  143.40    4.47
   1  10  -8  146.35    4.34
  -1 -10   8  150.31    4.57
  -1 -10   8  150.75    4.84
   1 -10  -8  153.73    4.59
   1  10  -8  144.13    4.34
   1  10  -8  150.53    4.49
  -1  10   8  152.96    4.67
   1  10  -7   70.78    2.69
   1  10  -7   69.32    2.59
  -1 -10   7   66.40    2.64
  -1 -10   7   65.32    2.82
   1 -10  -7   75.69    2.81
   1  10  -7   74.28    2.62
   1  10  -7   71.02    2.65
  -1  10   7   67.30    2.78
   1  10  -6  115.25    3.76
   1  10  -6  127.42    3.76
   1 -10  -6  131.80    3.82
  -1 -10   6  121.39    3.78
  -1 -10   6  114.68    3.96
   1 -10  -6  122.71    3.85
   1  10  -6  127.84    3.73
  -1  10   6  126.45    3.99
   1  10  -6  122.80    3.71
   1  10  -5  101.35    3.22
   1 -10  -5   99.32    3.12
   1  10  -5   95.70    3.09
   1 -10  -5  100.63    3.23
  -1 -10   5   97.05    3.37
   1  10  -5   94.70    3.03
   1  10  -5   93.89    3.05
  -1  10   5   96.98    3.33
   1 -10  -4   63.50    2.43
  -1 -10   4   67.70    2.57
   1 -10  -4   64.29    2.34
   1  10  -4   68.16    2.38
   1  10  -4   62.90    2.38
   1  10  -4   62.95    2.25
   1  10  -4   66.41    2.18
  -1  10   4   66.81    2.57
   1 -10  -3    6.45    0.83
  -1 -10   3    6.89    0.85
   1  10  -3    7.21    0.70
   1  10  -3    6.61    0.72
  -1  10   3    7.58    0.91
   1 -10  -3    7.35    0.76
   1 -10  -2    6.37    0.81
  -1 -10   2    6.29    0.81
  -1  10   2    5.68    0.79
   1  10  -2    5.99    0.64
   1 -10  -2    5.85    0.70
  -1 -10   1  164.15    4.54
   1 -10  -1  168.51    4.60
  -1  10   0   49.92    1.74
  -1 -10   0   49.45    2.01
   1 -10   0   50.56    2.05
   1 -10   1  578.15   12.76
  -1  10  -1  567.94   12.33
  -1 -10  -1  565.86   12.61
   1  10   1  550.06   12.65
  -1 -10  -2  171.62    4.55
   1 -10   2  166.89    4.69
   1  10   2  163.80    4.61
  -1  10  -2  162.05    4.34
  -1  10  -2  165.63    4.33
   1 -10   2  163.91    4.51
  -1 -10  -3   32.86    1.59
   1 -10   3   39.12    1.84
  -1  10  -3   32.47    1.41
   1  10   3   33.52    1.69
  -1  10  -3   33.74    1.52
  -1 -10  -3   33.05    1.52
   1 -10   3   33.06    1.63
   1 -10   4  120.43    3.82
  -1 -10  -4  113.79    3.56
   1 -10   4  115.45    3.64
  -1 -10  -4  114.49    3.43
  -1  10  -4  123.76    3.49
  -1  10  -4  116.55    3.47
   1  10   4  120.30    3.74
  -1 -10  -5    3.20    0.66
   1 -10   5    3.20    0.84
  -1  10  -5    3.36    0.67
   1 -10   5    2.68    0.68
   1 -10   5    2.95    0.58
  -1  10  -5    3.81    0.71
  -1 -10  -5    3.26    0.63
  -1  10  -5    2.70    0.60
   1  10   5    2.90    0.71
  -1  10  -5    3.43    0.64
   1  10   5    3.03    0.58
   1  10   6  128.89    3.71
  -1  10  -6  129.05    3.85
   1 -10   6  133.08    4.08
  -1  10  -6  127.79    3.78
   1 -10   6  128.00    3.73
  -1 -10  -6  131.24    3.97
   1 -10   6  129.95    4.27
  -1  10  -6  128.37    3.88
  -1  10  -6  122.17    3.85
   1  10   6  131.47    4.11
   1 -10   7    6.10    1.07
  -1 -10  -7    5.92    0.90
  -1  10  -7    6.05    0.86
  -1  10  -7    4.95    0.74
   1 -10   7    5.01    0.89
   1  10   7    4.87    0.88
  -1  10  -7    4.17    0.73
   1  10   8   39.31    2.06
  -1  10  -8   42.15    2.06
  -1  10  -8   37.83    1.92
   1  10   8   39.16    1.80
   1 -10   8   40.97    2.30
  -1  10  -8   39.61    1.92
  -1  10  -8   39.19    1.83
   1 -10   8   39.41    2.12
   1  10   9  115.37    3.89
  -1  10  -9  103.59    3.75
  -1  10  -9  113.71    3.68
   1  10   9  111.23    3.49
   1 -10   9  116.79    4.28
  -1  10  -9  109.42    3.70
  -1  10  -9  110.19    3.51
   1 -10   9  106.81    3.94
  -1  10 -10   21.61    1.51
   1 -10  10   19.38    1.65
   1 -10  10   20.97    1.82
  -1  10 -10   21.56    1.53
   1  10  10   22.26    1.60
  -1  10 -10   20.63    1.57
  -1  10 -11  335.53    8.40
   1 -10  11  328.89    8.90
   1 -10  11  335.86    9.21
  -1  10 -11  317.32    8.42
  -1  10 -11  337.53    8.68
   1  10  11  326.10    8.49
   1 -10  12  108.41    4.24
  -1  10 -12  115.94    3.99
  -1  10 -12  118.45    3.89
   1 -10  13  134.57    4.77
   1 -10  13  135.78    4.95
  -1  10 -13  127.25    4.40
  -1  10 -13  132.74    4.39
  -1  10 -14   68.40    2.92
   1 -10  14   69.72    3.31
  -1  10 -15   45.97    2.26
  -1 -10 -15   43.69    2.27
   1 -10  15   45.39    2.58
  -1  10 -16   70.70    2.74
  -1 -10 -16   78.53    2.91
   1 -10  16   70.28    3.11
  -1 -10 -17    0.14    0.58
   1 -10  17   -0.26    0.84
  -1  10 -17   -0.31    0.50
   1  10  17   -0.32    0.63
  -1 -10 -18   22.65    1.24
   1 -10  18   25.79    1.47
   1  10  18   26.57    1.28
  -1  11  19    7.15    0.61
  -1 -11  18   47.49    1.99
   1 -11 -18   49.86    1.92
  -1  11  18   48.00    1.84
   1  11 -18   46.90    1.82
   1  11 -17   14.12    0.96
   1  11 -17   14.09    1.14
   1 -11 -17   14.92    1.18
  -1 -11  17   13.98    1.27
   1  11 -16    2.33    0.65
   1  11 -16    1.80    0.77
   1 -11 -16    1.87    0.71
  -1 -11  16    2.52    0.89
   1  11 -15   16.27    1.30
   1  11 -15   16.04    1.39
  -1 -11  15   14.35    1.49
   1 -11 -15   16.20    1.43
   1  11 -14   39.25    2.10
   1  11 -14   41.16    2.22
  -1 -11  14   39.77    2.46
   1 -11 -14   42.43    2.28
   1  11 -13  195.37    5.72
   1  11 -13  195.53    5.90
  -1 -11  13  186.22    6.21
   1 -11 -13  209.75    6.04
   1  11 -12    1.96    0.73
  -1 -11  12    2.41    0.90
  -1  11  12    2.55    0.78
   1  11 -12    0.19    0.73
   1  11 -11  171.60    5.30
  -1 -11  11  165.26    5.46
   1 -11 -11  171.49    5.48
  -1 -11  11  178.76    5.87
   1  11 -11  179.85    5.32
  -1  11  11  181.62    5.48
   1  11 -11  185.69    5.52
   1  11 -10   42.94    2.19
   1 -11 -10   43.18    2.23
   1  11 -10   39.90    2.03
  -1 -11  10   40.60    2.25
   1 -11 -10   43.06    2.32
  -1 -11  10   41.04    2.46
   1  11 -10   37.49    2.05
  -1  11  10   41.27    2.28
   1  11 -10   41.74    2.22
   1  11  -9  111.06    3.86
  -1 -11   9  110.68    3.93
   1 -11  -9  116.58    3.88
   1  11  -9  106.86    3.67
  -1 -11   9  115.17    4.25
   1 -11  -9  118.84    4.03
   1  11  -9  110.90    3.72
   1  11  -9  114.52    3.91
  -1  11   9  106.54    3.93
   1 -11  -8   -0.19    0.65
  -1 -11   8    0.11    0.73
   1  11  -8    0.16    0.55
   1  11  -8    0.08    0.62
  -1 -11   8    0.09    0.63
   1 -11  -8   -0.26    0.58
   1  11  -8    0.60    0.61
  -1  11   8    0.49    0.70
   1  11  -8    0.69    0.64
   1  11  -7   16.53    1.30
   1 -11  -7   18.18    1.31
   1  11  -7   19.50    1.34
  -1 -11   7   17.02    1.33
   1 -11  -7   17.55    1.40
  -1 -11   7   19.31    1.55
   1  11  -7   16.95    1.25
  -1  11   7   17.78    1.48
   1  11  -7   17.68    1.32
   1  11  -6   59.07    2.49
  -1 -11   6   56.79    2.48
   1  11  -6   67.73    2.52
   1 -11  -6   64.59    2.52
   1 -11  -6   66.15    2.63
  -1 -11   6   60.38    2.70
   1  11  -6   66.31    2.48
   1  11  -6   63.23    2.49
  -1  11   6   64.74    2.72
   1  11  -5   39.07    1.88
   1 -11  -5   41.95    1.91
   1  11  -5   38.07    1.82
   1  11  -5   37.55    1.76
  -1 -11   5   38.45    2.05
   1 -11  -5   38.34    1.93
  -1  11   5   37.88    1.98
   1  11  -5   36.25    1.77
   1 -11  -4    4.03    0.77
  -1 -11   4    3.60    0.77
   1  11  -4    5.15    0.69
  -1  11   4    4.11    0.82
   1  11  -4    3.15    0.67
   1 -11  -4    3.48    0.68
  -1 -11   3   57.10    2.39
   1 -11  -3   57.40    2.34
   1  11  -3   56.85    2.08
  -1  11   3   56.96    2.40
   1  11  -3   53.37    2.08
   1 -11  -3   60.45    2.27
  -1 -11   3   58.69    2.25
  -1 -11   2    4.59    0.66
   1 -11  -2    3.48    0.72
  -1 -11   2    3.58    0.71
   1  11  -2    4.07    0.57
   1  11  -2    4.21    0.69
  -1  11   2    4.24    0.73
   1 -11  -2    3.32    0.63
   1  11  -1    7.64    0.87
  -1  11   1    7.05    0.87
   1 -11  -1    5.90    0.84
  -1 -11   1    6.44    0.84
   1 -11  -1    7.10    0.78
  -1 -11   1    6.79    0.77
   1  11   0    1.95    0.55
  -1  11   0    2.07    0.47
   1  11   0    1.53    0.58
  -1  11   0    2.21    0.62
  -1 -11   0    0.77    0.58
   1 -11   0    1.18    0.63
  -1 -11   0    1.53    0.53
   1 -11   0    2.54    0.60
  -1 -11  -1    7.31    0.87
   1 -11   1    6.61    0.92
   1 -11   1    6.13    0.80
  -1 -11  -1    7.51    0.78
   1  11   1    7.54    0.79
  -1  11  -1    6.46    0.69
   1  11   1    6.04    0.81
  -1  11  -1    6.42    0.76
  -1 -11  -2   11.52    1.00
   1 -11   2   13.36    1.15
   1 -11   2   12.41    1.03
  -1 -11  -2   10.77    0.92
   1  11   2   10.44    0.89
  -1  11  -2   12.96    0.94
   1  11   2   10.86    1.04
  -1  11  -2    9.58    0.89
   1 -11   3   42.62    2.14
  -1 -11  -3   45.61    2.01
  -1 -11  -3   49.82    1.97
   1 -11   3   43.39    2.02
   1  11   3   44.87    1.86
   1  11   3   47.84    2.15
  -1  11  -3   49.28    1.96
  -1 -11  -4  617.43   13.73
   1 -11   4  608.24   14.03
  -1  11  -4  603.18   13.50
  -1 -11  -4  592.37   13.51
   1  11   4  601.82   13.41
  -1  11  -4  607.64   13.53
   1  11   4  611.26   13.92
  -1 -11  -5    0.62    0.55
   1 -11   5    0.67    0.69
  -1  11  -5    0.64    0.57
  -1 -11  -5    0.98    0.53
  -1  11  -5    0.67    0.51
   1 -11   5    0.17    0.63
   1 -11   5    0.76    0.51
  -1  11  -5    0.92    0.54
   1  11   5    0.44    0.68
   1  11   5    0.06    0.46
   1  11   6  699.88   16.31
  -1  11  -6  739.77   16.59
  -1  11  -6  745.16   16.52
   1 -11   6  775.05   16.96
  -1 -11  -6  760.87   16.64
  -1 -11  -6  778.38   16.82
   1 -11   6  771.90   17.26
  -1  11  -6  764.99   16.67
  -1  11  -6  744.91   16.67
   1  11   6  749.86   16.97
  -1 -11  -7    0.44    0.66
   1 -11   7    1.66    0.89
   1 -11   7    0.10    0.69
  -1  11  -7    2.03    0.61
  -1 -11  -7    0.24    0.52
  -1  11  -7    0.40    0.58
  -1  11  -7    0.08    0.67
   1  11   7    1.15    0.64
  -1  11  -7    0.62    0.57
  -1  11  -8    3.08    0.74
   1  11   8    4.25    0.77
  -1 -11  -8    3.51    0.80
   1 -11   8    2.83    0.96
  -1 -11  -8    3.76    0.77
   1 -11   8    3.89    0.88
  -1  11  -8    4.19    0.82
  -1  11  -8    3.66    0.76
  -1  11  -8    4.96    0.92
   1  11   8    3.48    0.87
  -1  11  -9  133.25    4.27
   1 -11   9  136.99    4.66
  -1  11  -9  141.33    4.20
  -1 -11  -9  136.07    4.51
   1 -11   9  141.39    4.92
  -1  11  -9  138.84    4.36
   1  11   9  135.21    4.52
  -1  11  -9  137.88    4.50
   1 -11  10    7.43    1.31
  -1 -11 -10    6.40    1.01
   1 -11  10    4.28    1.04
  -1  11 -10    7.20    1.02
  -1  11 -10    4.85    0.93
   1  11  10    5.94    1.02
  -1  11 -10    7.43    1.11
   1 -11  11    5.50    1.25
  -1 -11 -11    7.83    1.15
  -1  11 -11    9.73    1.13
   1 -11  11    7.95    1.18
  -1  11 -11    8.70    1.14
   1  11  11    8.23    1.10
  -1  11 -11    8.29    1.05
  -1  11 -12   80.75    3.17
   1 -11  12   73.55    3.35
  -1 -11 -12   74.40    3.16
  -1  11 -13   39.76    2.20
  -1 -11 -13   36.57    2.14
   1 -11  13   36.54    2.45
  -1  11 -14   17.04    1.47
  -1 -11 -14   21.72    1.60
   1 -11  14   21.26    1.83
  -1  11 -15   79.68    3.03
   1 -11  15   82.66    3.41
  -1 -11 -15   78.61    3.02
   1  11  16   94.57    3.19
  -1  11 -16   94.06    3.18
   1 -11  16   98.11    3.57
  -1 -11 -16   92.58    3.21
   1 -11  17    3.25    0.60
  -1 -11 -17    2.44    0.61
   1 -11  17    3.21    0.77
   1  11  17    3.13    0.66
  -1  11 -17    3.42    0.61
   1  11  18   42.06    1.57
  -1  12  18   34.45    1.38
   1  12 -18   30.40    1.12
  -1 -12  17   26.89    1.55
   1 -12 -17   25.62    1.43
   1  12 -17   27.26    1.42
  -1  12  17   28.32    1.45
   1  12 -16    8.37    0.98
  -1 -12  16    8.53    1.09
   1 -12 -16    7.74    0.97
   1  12 -15   55.78    2.25
   1  12 -15   52.98    2.43
  -1 -12  15   59.01    2.71
   1 -12 -15   54.19    2.48
   1  12 -14   62.19    2.54
   1  12 -14   58.25    2.67
   1 -12 -14   64.18    2.77
  -1 -12  14   58.61    2.92
   1  12 -13   28.60    1.77
   1  12 -13   29.50    1.90
   1 -12 -13   27.47    1.86
  -1 -12  13   27.31    2.01
   1  12 -12   -0.28    0.79
   1  12 -12   -0.10    0.74
  -1 -12  12   -1.04    1.01
   1 -12 -12   -0.22    0.80
   1 -12 -11    8.44    1.13
  -1 -12  11    6.45    1.11
   1  12 -11    7.45    1.06
   1  12 -11    9.57    1.16
  -1  12  11    9.36    1.16
  -1 -12  10    2.69    0.98
   1 -12 -10    2.56    0.88
   1  12 -10    3.46    0.79
  -1 -12  10    4.50    0.97
   1 -12 -10    4.23    0.88
   1  12 -10    4.47    0.84
  -1  12  10    3.09    0.82
   1  12 -10    3.33    0.88
   1  12 -10    3.09    0.95
   1  12  -9   59.55    2.65
   1  12  -9   56.07    2.48
  -1 -12   9   61.64    2.76
   1 -12  -9   59.71    2.65
   1 -12  -9   60.53    2.77
  -1 -12   9   54.35    2.87
   1  12  -9   59.88    2.59
   1  12  -9   57.46    2.64
  -1  12   9   64.12    2.87
  -1 -12   8    4.71    1.07
   1 -12  -8    5.30    0.98
  -1 -12   8    4.60    0.86
   1  12  -8    6.17    0.93
   1  12  -8    4.78    0.85
   1 -12  -8    7.54    0.99
  -1  12   8    6.01    1.05
   1  12  -8    5.28    0.92
   1  12  -8    4.69    0.89
   1  12  -7   89.22    3.25
  -1 -12   7   82.73    3.24
   1 -12  -7   83.28    3.15
   1  12  -7   84.83    3.10
   1  12  -7   82.54    3.07
   1  12  -7   90.93    3.22
  -1  12   7   82.34    3.38
  -1 -12   7   84.07    3.47
   1 -12  -7   89.07    3.33
   1 -12  -6   10.37    1.10
   1  12  -6   10.45    1.06
  -1 -12   6   11.55    1.13
   1  12  -6   11.70    1.10
   1  12  -6   10.05    1.04
  -1  12   6   11.16    1.25
  -1 -12   6   11.59    1.29
   1 -12  -6   10.00    1.17
   1  12  -5   13.66    1.20
   1 -12  -5   12.98    1.17
   1  12  -5   11.18    1.03
  -1 -12   5   11.80    1.29
   1 -12  -5   13.77    1.26
   1  12  -5   12.23    1.09
  -1  12   5   13.09    1.30
   1 -12  -4    6.74    0.92
  -1 -12   4    4.78    0.93
  -1  12   4    6.75    0.98
   1  12  -4    5.06    0.72
   1 -12  -4    5.06    0.83
   1  12  -4    4.87    0.83
   1 -12  -3  103.91    3.65
  -1 -12   3  113.53    3.81
   1 -12  -3  115.06    3.61
  -1 -12   3  110.14    3.53
  -1  12   3  109.52    3.74
   1  12  -3  110.06    3.41
   1  12  -3  107.89    3.32
   1 -12  -2   21.35    1.46
  -1 -12   2   19.98    1.45
   1 -12  -2   19.54    1.31
  -1 -12   2   21.03    1.34
  -1  12   2   19.40    1.18
   1  12  -2   21.51    1.21
  -1  12   2   21.42    1.46
   1  12  -2   21.38    1.35
   1 -12  -1   30.39    1.76
  -1 -12   1   31.63    1.74
   1 -12  -1   28.19    1.58
  -1 -12   1   30.63    1.60
  -1  12   1   30.33    1.46
   1  12  -1   29.63    1.57
   1  12  -1   30.53    1.63
  -1  12   1   31.17    1.70
  -1 -12   0   80.52    2.96
   1 -12   0   87.12    3.09
   1 -12   0   82.37    2.88
  -1 -12   0   80.83    2.78
   1  12   0   80.67    2.77
  -1  12   0   74.50    2.63
   1  12   0   84.98    2.98
  -1  12   0   78.79    2.87
  -1  12   0   77.81    2.54
   1 -12   1   73.73    2.95
  -1 -12  -1   78.98    2.91
   1 -12   1   76.85    2.83
  -1 -12  -1   79.97    2.74
   1  12   1   76.87    2.70
  -1  12  -1   81.67    2.63
  -1  12  -1   78.67    2.79
   1  12   1   77.71    2.91
   1 -12   2  105.62    3.67
  -1 -12  -2   99.67    3.45
   1 -12   2  108.87    3.52
  -1 -12  -2  104.66    3.31
   1  12   2  103.91    3.27
  -1  12  -2   99.33    3.26
  -1  12  -2  102.95    3.22
   1  12   2  108.34    3.64
   1 -12   3    1.01    0.55
  -1 -12  -3    0.41    0.60
   1 -12   3    0.57    0.71
  -1 -12  -3    0.50    0.49
   1  12   3    1.83    0.58
  -1  12  -3    0.47    0.49
   1  12   3    0.80    0.67
  -1 -12  -4   15.69    1.26
   1 -12   4   12.48    1.28
   1 -12   4   14.48    1.12
  -1 -12  -4   15.93    1.19
  -1  12  -4   14.83    1.19
  -1  12  -4   15.57    1.21
   1  12   4   15.95    1.36
   1  12   4   12.47    1.04
   1  12   5   29.25    1.57
   1 -12   5   34.59    1.92
   1 -12   5   31.60    1.62
  -1  12  -5   29.36    1.66
  -1 -12  -5   34.95    1.79
  -1 -12  -5   35.11    1.90
   1 -12   5   32.41    2.02
  -1  12  -5   30.27    1.74
   1  12   5   31.45    1.94
  -1  12  -5   36.38    1.82
   1  12   6  285.06    6.89
   1 -12   6  279.34    7.67
  -1 -12  -6  274.28    7.23
  -1  12  -6  274.03    6.99
   1 -12   6  261.68    7.28
  -1 -12  -6  269.69    7.05
  -1  12  -6  260.46    7.03
   1  12   6  273.33    7.42
  -1  12  -6  261.52    7.06
   1 -12   7    0.71    0.82
  -1 -12  -7    1.69    0.80
  -1 -12  -7   -0.09    0.56
  -1  12  -7   -0.09    0.63
  -1  12  -7    0.55    0.58
   1 -12   7    0.10    0.72
  -1  12  -7   -0.09    0.63
   1  12   7    0.63    0.66
  -1  12  -8   11.74    1.21
   1  12   8   11.22    1.27
   1  12   8   11.88    1.12
  -1 -12  -8   11.58    1.26
   1 -12   8   14.34    1.56
  -1  12  -8   13.10    1.25
  -1 -12  -8   13.15    1.23
   1 -12   8   13.25    1.33
  -1  12  -8   11.53    1.14
  -1 -12  -9   93.30    3.50
  -1  12  -9   97.94    3.37
   1 -12   9   96.29    3.77
   1 -12   9   98.01    4.08
  -1 -12  -9   96.27    3.64
  -1  12  -9  101.28    3.48
  -1  12  -9  100.75    3.57
   1  12   9   93.33    3.68
  -1  12  -9   99.42    3.66
   1 -12  10   54.96    2.78
  -1 -12 -10   57.46    2.57
   1 -12  10   56.72    3.02
  -1 -12 -10   59.04    2.73
  -1  12 -10   54.73    2.55
  -1  12 -10   51.48    2.38
  -1  12 -10   53.61    2.57
   1  12  10   49.33    2.55
   1 -12  11    4.47    1.02
  -1  12 -11    4.47    0.92
  -1 -12 -11    5.74    0.94
   1  12  11    3.72    0.88
  -1  12 -12   14.35    1.46
  -1 -12 -12   15.46    1.43
   1 -12  12   15.55    1.66
  -1  12 -13   39.17    2.17
   1 -12  13   38.99    2.43
  -1 -12 -13   38.86    2.16
  -1  12 -14   30.37    1.85
  -1 -12 -14   29.84    1.79
   1 -12  14   24.55    1.92
  -1 -12 -15    2.42    0.75
   1 -12  15    1.61    0.84
  -1  12 -15    0.55    0.65
   1  12  15    1.10    0.67
   1 -12  16    0.75    0.65
  -1 -12 -16    2.01    0.62
  -1  12 -16    1.94    0.64
   1  12  16    1.99    0.67
   1  12  17   16.09    1.03
   1 -12  17   12.78    1.07
  -1  13  17   -0.28    0.46
   1  13 -17   -0.13    0.29
  -1  13  16    0.24    0.55
   1  13 -16   -0.39    0.56
  -1 -13  16    0.08    0.57
   1 -13 -16   -0.20    0.54
   1  13 -15    2.10    0.74
   1 -13 -15    2.39    0.74
  -1 -13  15    1.94    0.78
   1  13 -14   39.60    2.05
   1 -13 -14   35.77    2.01
  -1 -13  14   35.97    2.17
   1  13 -13   26.96    1.77
  -1 -13  13   23.25    1.86
   1 -13 -13   26.49    1.79
   1  13 -12   48.67    2.47
   1 -13 -12   48.06    2.48
  -1 -13  12   48.37    2.66
   1  13 -11  298.04    7.96
  -1 -13  11  301.99    8.44
   1 -13 -11  289.37    8.03
   1  13 -10   -0.10    0.64
   1 -13 -10   -0.21    0.64
  -1 -13  10    0.67    0.70
  -1  13  10    0.11    0.72
  -1 -13   9    0.22    0.65
   1  13  -9    0.09    0.63
   1 -13  -9    1.02    0.65
   1  13  -9   -0.09    0.67
   1  13  -9    0.79    0.71
  -1  13   9    0.23    0.78
   1 -13  -9    0.11    0.72
  -1 -13   9    0.64    0.84
  -1 -13   8  204.06    6.10
   1 -13  -8  202.00    5.98
   1  13  -8  216.00    5.93
   1  13  -8  208.23    5.89
  -1  13   8  203.94    6.24
   1  13  -8  207.60    5.97
   1 -13  -8  210.18    6.17
  -1 -13   8  206.70    6.43
   1  13  -7    6.77    0.99
   1 -13  -7    6.03    0.94
  -1 -13   7    5.28    0.93
   1  13  -7    6.67    0.93
   1  13  -7    4.77    0.92
  -1  13   7    5.25    1.01
   1 -13  -7    6.19    1.06
  -1 -13   7    5.12    1.08
   1  13  -6    9.07    1.03
  -1 -13   6    7.53    1.02
   1 -13  -6    6.08    0.93
   1  13  -6    8.02    1.01
  -1  13   6    7.15    1.12
   1  13  -6    7.17    0.94
   1 -13  -6    6.60    1.01
  -1 -13   6    6.84    1.15
   1 -13  -5   52.72    2.39
   1  13  -5   55.74    2.41
  -1 -13   5   56.99    2.51
   1  13  -5   49.33    2.28
   1 -13  -5   54.04    2.54
  -1 -13   5   55.02    2.64
  -1  13   5   50.66    2.58
   1  13  -5   53.21    2.30
   1 -13  -4   31.45    1.91
  -1 -13   4   32.99    2.01
   1  13  -4   32.55    1.69
  -1  13   4   33.21    1.97
   1  13  -4   32.22    1.79
   1 -13  -4   32.97    1.83
  -1 -13   3    0.66    0.53
   1 -13  -3    0.08    0.58
  -1 -13   3    0.30    0.67
   1 -13  -3    0.28    0.74
   1  13  -3    1.28    0.56
  -1  13   3    0.77    0.70
  -1 -13   2  155.19    4.96
   1 -13  -2  163.75    4.99
  -1 -13   2  172.11    4.81
   1 -13  -2  163.40    4.79
   1  13  -2  156.29    4.68
  -1  13   2  157.57    4.89
   1 -13  -1   56.22    2.54
  -1 -13   1   57.69    2.55
   1 -13  -1   55.50    2.37
  -1 -13   1   54.07    2.29
   1  13  -1   51.14    2.23
  -1  13   1   52.86    2.12
   1  13  -1   53.44    2.35
  -1  13   1   52.36    2.37
  -1 -13   0   36.42    1.97
   1 -13   0   38.09    2.07
   1 -13   0   33.32    1.81
  -1 -13   0   36.31    1.81
   1  13   0   37.60    1.82
  -1  13   0   37.40    1.73
  -1  13   0   35.26    1.87
   1  13   0   35.55    1.93
  -1  13  -1    2.55    0.57
   1  13   1    1.94    0.61
  -1  13  -1    3.52    0.72
   1  13   1    3.00    0.76
  -1  13  -1    1.70    0.57
  -1 -13  -1    2.42    0.75
   1 -13   1    2.76    0.72
  -1 -13  -1    2.66    0.68
   1 -13   1    1.85    0.80
   1  13   2    1.14    0.60
  -1  13  -2    0.75    0.47
   1  13   2    1.14    0.69
  -1  13  -2    1.42    0.57
   1 -13   2    1.34    0.63
  -1 -13  -2    0.77    0.54
   1 -13   2    1.31    0.75
  -1 -13  -2    0.63    0.67
  -1 -13  -3    0.64    0.61
   1 -13   3   -0.42    0.72
   1 -13   3    0.28    0.58
  -1 -13  -3    0.39    0.55
   1  13   3    0.50    0.53
  -1  13  -3    1.53    0.59
   1  13   3    0.49    0.73
  -1 -13  -4   48.98    2.37
   1 -13   4   50.99    2.59
  -1  13  -4   49.75    2.25
  -1 -13  -4   51.85    2.30
   1 -13   4   53.33    2.21
   1  13   4   53.90    2.57
  -1  13  -4   57.00    2.32
   1  13   4   50.26    2.16
   1  13   5  244.12    6.31
  -1  13  -5  238.65    6.48
  -1 -13  -5  242.92    6.53
   1 -13   5  257.69    6.88
  -1 -13  -5  240.11    6.71
   1 -13   5  242.19    7.04
  -1  13  -5  236.04    6.50
  -1  13  -5  247.11    6.54
   1  13   5  243.53    6.90
   1  13   6   74.68    2.75
  -1 -13  -6   80.62    3.17
   1 -13   6   85.67    3.56
   1 -13   6   73.00    3.10
  -1  13  -6   76.44    2.90
  -1 -13  -6   72.67    2.94
  -1  13  -6   76.12    2.98
  -1  13  -6   81.15    3.04
   1  13   6   74.40    3.22
   1 -13   7   59.17    3.03
  -1 -13  -7   57.63    2.70
  -1 -13  -7   59.74    2.61
   1 -13   7   63.16    2.87
  -1  13  -7   59.86    2.54
  -1  13  -7   58.81    2.61
  -1  13  -7   63.11    2.70
   1  13   7   64.01    2.90
   1  13   8   80.45    3.32
  -1  13  -8   79.87    3.18
   1 -13   8   72.25    3.43
  -1 -13  -8   78.05    3.21
  -1  13  -8   79.59    3.07
  -1  13  -8   78.07    2.93
  -1 -13  -8   69.16    2.97
   1 -13   8   80.45    3.35
   1  13   8   73.05    2.81
  -1 -13  -9  259.62    7.17
   1 -13   9  271.33    7.57
  -1  13  -9  265.91    7.17
   1  13   9  266.90    7.48
  -1 -13 -10  137.93    4.46
   1 -13  10  135.04    4.75
  -1  13 -10  141.69    4.49
   1  13  10  131.13    4.57
  -1  13 -10  139.05    4.54
   1 -13  10  130.35    4.92
  -1 -13 -10  128.38    4.49
  -1  13 -11    1.72    0.76
   1 -13  11    0.26    0.92
  -1 -13 -11    0.92    0.77
  -1  13 -12    6.16    1.05
   1 -13  12    7.16    1.29
  -1 -13 -12    5.97    1.02
  -1  13 -13    0.82    0.71
  -1 -13 -13    0.63    0.71
   1 -13  13    0.70    0.83
   1  13  14   -0.07    0.66
  -1  13 -14    0.57    0.65
  -1 -13 -14   -0.08    0.63
   1 -13  14   -0.21    0.81
   1  13  15   74.31    2.62
  -1  13 -15   71.53    2.66
  -1 -13 -15   67.95    2.57
   1 -13  15   74.03    2.93
   1  13  16    2.43    0.59
  -1  13 -16    2.50    0.60
   1 -13  16    2.31    0.70
  -1 -13 -16    1.93    0.54
   1  13  17   19.83    1.02
  -1  14  17    1.58    0.39
  -1  14  16   12.95    0.94
   1  14 -16   15.48    1.02
   1 -14 -16   12.55    0.96
  -1  14  15   17.59    1.18
   1  14 -15   19.28    1.28
   1 -14 -15   18.63    1.27
  -1 -14  15   16.75    1.31
   1  14 -14   59.54    2.47
  -1 -14  14   58.13    2.63
   1 -14 -14   60.53    2.50
   1  14 -13   -0.09    0.70
   1 -14 -13    0.09    0.72
  -1 -14  13    0.11    0.75
   1  14 -12    0.47    0.68
   1 -14 -12    0.60    0.76
  -1 -14  12    0.70    0.75
   1  14 -11   21.06    1.64
  -1 -14  11   20.03    1.76
   1 -14 -11   18.90    1.63
   1  14 -10   85.78    3.31
  -1 -14  10   75.94    3.49
   1 -14 -10   83.81    3.45
   1 -14  -9  121.38    4.15
  -1 -14   9  114.32    4.19
  -1  14   9  120.75    4.34
   1  14  -9  114.05    3.95
  -1 -14   8   46.28    2.45
   1 -14  -8   47.82    2.41
   1  14  -8   50.03    2.35
  -1  14   8   51.70    2.69
  -1 -14   7  105.38    3.86
   1  14  -7  100.69    3.63
   1 -14  -7  105.54    3.77
   1  14  -7  107.67    3.70
  -1  14   7   98.38    3.94
   1  14  -7  105.40    3.69
  -1 -14   7  102.67    4.08
   1 -14  -7  103.36    3.91
   1 -14  -6   48.00    2.40
  -1 -14   6   49.66    2.47
   1  14  -6   54.70    2.45
   1  14  -6   54.80    2.42
  -1  14   6   55.66    2.78
   1  14  -6   50.33    2.35
   1 -14  -6   51.95    2.58
  -1 -14   6   52.54    2.75
  -1 -14   5   58.26    2.68
   1 -14  -5   62.43    2.68
   1  14  -5   62.09    2.66
   1  14  -5   58.85    2.54
  -1  14   5   57.40    2.83
   1  14  -5   61.79    2.52
   1 -14  -5   57.87    2.75
  -1 -14   5   57.87    2.87
   1  14  -4  155.14    4.79
   1 -14  -4  160.23    4.87
   1  14  -4  163.31    4.77
   1 -14  -4  158.25    5.06
  -1 -14   4  154.58    5.15
  -1  14   4  150.14    5.02
   1  14  -4  158.00    4.60
  -1 -14   3   50.87    2.56
   1 -14  -3   48.04    2.49
   1  14  -3   47.05    2.28
   1 -14  -3   53.03    2.39
  -1  14   3   48.31    2.47
   1 -14  -2  144.77    4.86
  -1 -14   2  143.11    4.87
  -1 -14   2  155.83    4.69
   1 -14  -2  162.11    4.78
   1  14  -2  152.41    4.58
   1  14  -2  148.94    4.58
  -1  14   2  151.15    4.85
  -1 -14   1   24.05    1.75
   1 -14  -1   22.23    1.70
  -1 -14   1   21.29    1.51
   1 -14  -1   23.81    1.61
   1  14  -1   22.35    1.50
  -1  14   1   21.58    1.63
   1  14  -1   23.70    1.58
   1 -14   0   62.08    2.84
  -1 -14   0   60.05    2.75
  -1 -14   0   62.89    2.59
   1 -14   0   61.70    2.70
  -1  14   0   65.38    2.46
   1  14   0   58.48    2.48
   1  14   0   63.47    2.73
  -1  14   0   66.19    2.73
  -1 -14  -1   66.17    2.85
   1 -14   1   60.72    2.89
  -1 -14  -1   60.16    2.55
   1 -14   1   66.56    2.79
   1  14   1   66.76    2.59
  -1  14  -1   59.60    2.45
  -1  14  -1   61.79    2.60
   1  14   1   62.90    2.77
  -1 -14  -2  507.06   12.12
   1 -14   2  511.75   12.36
   1 -14   2  503.57   12.04
  -1 -14  -2  493.60   11.75
   1  14   2  502.99   11.62
  -1  14  -2  500.26   11.63
  -1  14  -2  495.15   11.52
   1  14   2  489.40   12.10
  -1 -14  -3    8.31    1.12
  -1 -14  -3    9.57    1.06
   1 -14   3    9.05    1.29
  -1  14  -3    9.01    1.09
   1  14   3    8.93    1.18
  -1  14  -3    7.45    0.95
   1  14   3    9.09    0.98
   1  14   4  214.79    5.81
  -1  14  -4  210.14    6.00
  -1 -14  -4  220.92    6.07
  -1 -14  -4  226.78    6.35
   1 -14   4  215.44    6.58
  -1  14  -4  211.76    6.03
   1  14   4  216.20    6.41
  -1  14  -4  223.96    6.00
   1  14   5 1067.76   23.26
  -1 -14  -5 1104.56   23.93
   1 -14   5 1103.24   24.38
  -1 -14  -5 1129.83   23.70
  -1  14  -5 1073.96   23.54
   1 -14   5 1067.50   23.92
  -1  14  -5 1057.06   23.61
  -1  14  -5 1063.80   23.56
   1  14   5 1092.60   24.12
   1 -14   6  101.44    4.07
  -1 -14  -6  101.53    3.80
  -1 -14  -6  105.28    3.65
  -1  14  -6   96.64    3.50
   1 -14   6  107.53    3.91
  -1  14  -6   99.28    3.61
  -1  14  -6  100.72    3.60
   1  14   6  103.69    3.95
   1 -14   7    2.47    0.99
  -1 -14  -7    3.47    0.93
   1  14   7    2.67    0.98
   1 -14   7    3.41    0.90
  -1  14  -7    1.81    0.69
  -1 -14  -7    3.04    0.80
  -1  14  -7    3.51    0.84
   1  14   8  154.90    5.17
   1  14   8  151.93    4.56
  -1  14  -8  158.07    4.87
  -1 -14  -8  157.94    4.88
   1 -14   8  150.52    5.10
  -1  14  -9  117.91    3.86
   1 -14   9  119.75    4.36
  -1  14  -9  123.56    4.12
  -1  14  -9  128.37    4.24
   1  14   9  112.57    4.26
  -1 -14  -9  125.79    4.30
   1 -14   9  117.08    4.59
  -1  14 -10    4.67    0.98
  -1 -14 -10    2.97    0.84
   1 -14  10    4.15    1.07
  -1  14 -11  104.03    3.72
   1 -14  11   99.63    4.02
  -1 -14 -11   97.60    3.63
  -1  14 -12    3.36    0.86
  -1 -14 -12    2.00    0.78
   1 -14  12    2.67    1.02
   1  14  13   18.75    1.32
  -1  14 -13   18.63    1.41
   1 -14  13   15.78    1.49
  -1 -14 -13   15.65    1.32
   1  14  14   12.37    1.06
  -1  14 -14   13.81    1.19
   1 -14  14   15.14    1.34
  -1 -14 -14   11.76    1.07
   1  14  15   37.12    1.60
  -1  14 -15   33.23    1.60
  -1 -14 -15   31.99    1.54
   1 -14  15   34.25    1.76
   1  14  16    2.64    0.52
  -1  15  16   97.41    2.67
  -1  15  15    1.93    0.51
   1  15 -15    2.71    0.61
   1 -15 -15    1.99    0.55
  -1  15  14    1.82    0.57
   1  15 -14    1.01    0.61
  -1 -15  14    1.40    0.67
   1 -15 -14    1.74    0.65
   1  15 -13    2.01    0.68
   1 -15 -13    1.79    0.70
  -1 -15  13    1.29    0.75
   1  15 -12    0.68    0.71
  -1 -15  12    1.25    0.79
   1 -15 -12    0.36    0.68
   1  15 -11    0.09    0.63
  -1 -15  11    0.11    0.81
   1 -15 -11    0.49    0.73
   1  15 -10   31.65    1.89
  -1 -15  10   31.86    2.15
   1 -15 -10   29.59    1.98
   1  15  -9  270.44    7.10
   1  15  -9  264.08    7.21
   1 -15  -9  267.12    7.44
  -1 -15   9  262.47    7.66
   1  15  -8   20.59    1.54
  -1  15   8   18.15    1.65
   1  15  -8   18.18    1.46
  -1 -15   8   20.48    1.79
   1 -15  -8   18.60    1.61
  -1  15   7    0.60    0.74
  -1 -15   7    0.97    0.67
   1  15  -7    1.10    0.62
   1 -15  -7    0.71    0.62
   1 -15  -6  158.65    5.05
  -1 -15   6  162.25    5.17
   1  15  -6  167.88    5.03
  -1  15   6  165.97    5.42
   1 -15  -5  195.77    5.81
  -1 -15   5  193.70    5.87
   1  15  -5  198.37    5.79
   1 -15  -5  198.67    6.05
  -1 -15   5  201.41    6.25
   1  15  -5  207.86    5.78
   1  15  -5  197.13    5.57
  -1  15   5  193.53    6.08
   1  15  -4  213.18    6.13
   1 -15  -4  213.98    6.23
   1  15  -4  235.73    6.36
  -1 -15   4  227.98    6.70
   1 -15  -4  225.49    6.54
   1  15  -4  214.87    6.09
  -1  15   4  211.12    6.47
   1 -15  -3  198.67    6.06
  -1 -15   3  198.79    6.10
   1  15  -3  198.15    5.75
   1 -15  -3  199.48    5.83
   1  15  -3  198.39    5.68
  -1  15   3  190.20    5.96
   1 -15  -2  428.24   11.02
  -1 -15   2  446.96   11.14
   1 -15  -2  427.80   10.74
   1  15  -2  463.05   10.68
  -1  15   2  427.14   10.92
  -1 -15   1   26.37    1.91
   1 -15  -1   24.42    1.86
  -1 -15   1   27.38    1.74
   1 -15  -1   27.34    1.77
   1  15  -1   25.95    1.65
  -1  15   1   24.19    1.71
   1  15  -1   27.63    1.78
  -1 -15   0   46.60    2.49
   1 -15   0   47.08    2.56
  -1 -15   0   50.36    2.34
   1 -15   0   49.40    2.44
   1  15   0   47.96    2.24
  -1  15   0   45.54    2.34
   1  15   0   45.75    2.34
  -1 -15  -1   92.32    3.68
   1 -15   1   91.38    3.79
   1 -15   1   94.87    3.62
  -1 -15  -1   93.90    3.42
   1  15   1   98.37    3.37
   1  15   1   99.62    3.70
  -1  15  -1   98.22    3.49
   1 -15   2  206.53    6.32
  -1 -15  -2  204.62    6.13
  -1 -15  -2  200.72    5.80
   1 -15   2  209.93    6.09
  -1  15  -2  198.49    5.63
   1  15   2  213.19    5.72
   1  15   2  204.11    6.11
  -1 -15  -3  506.38   12.26
   1 -15   3  518.27   12.59
  -1 -15  -3  496.37   11.88
  -1  15  -3  483.75   11.87
  -1  15  -3  493.54   11.66
   1  15   3  492.09   12.28
  -1  15  -3  505.01   11.75
   1  15   3  504.37   11.65
  -1  15  -4  457.46   11.01
   1 -15   4  462.09   11.36
  -1 -15  -4  454.71   11.03
  -1  15  -4  451.64   11.01
  -1  15  -4  452.03   10.88
   1  15   4  454.09   11.43
  -1 -15  -4  452.93   11.32
   1 -15   4  460.60   11.68
   1 -15   5   24.81    1.79
  -1  15  -5   22.87    1.58
  -1 -15  -5   22.05    1.58
  -1  15  -5   21.85    1.60
  -1  15  -5   23.23    1.56
   1  15   5   20.59    1.75
   1 -15   5   20.74    1.82
  -1 -15  -5   21.74    1.71
   1 -15   6   96.03    3.73
  -1 -15  -6   92.25    3.44
  -1  15  -6   91.90    3.46
   1  15   6   95.84    3.82
  -1 -15  -7  572.57   13.56
  -1  15  -7  578.37   13.41
   1 -15   7  582.53   13.97
  -1  15  -7  585.00   13.60
  -1  15  -7  587.08   13.62
   1  15   7  566.69   13.99
   1 -15   7  568.35   14.25
  -1 -15  -7  591.60   13.86
  -1  15  -8   52.61    2.35
  -1  15  -8   59.84    2.64
  -1 -15  -8   52.97    2.60
   1 -15   8   53.92    2.91
  -1  15  -9    1.79    0.71
   1 -15   9    1.78    1.04
  -1 -15  -9    2.44    0.77
  -1  15  -9    2.88    0.86
   1  15   9    1.04    0.63
   1 -15  10    5.23    1.13
  -1 -15 -10    5.89    0.98
  -1  15 -10    5.13    0.98
   1  15  10    4.88    0.85
   1 -15  11  134.16    4.77
  -1 -15 -11  145.89    4.49
  -1  15 -11  142.06    4.46
   1  15  11  140.38    4.23
  -1 -15 -12   34.79    1.84
   1 -15  12   35.28    2.13
  -1  15 -12   35.07    1.89
   1  15  12   36.12    1.77
  -1 -15 -13    4.85    0.76
   1 -15  13    2.97    0.83
  -1  15 -13    2.96    0.75
   1  15  13    2.66    0.67
  -1 -15 -14    1.03    0.52
   1 -15  14    0.15    0.61
  -1  15 -14    0.43    0.55
   1  15  14    0.21    0.51
   1  15  15    0.42    0.41
   1  16 -15    0.26    0.38
   1 -16 -14    2.88    0.60
   1  16 -14    2.75    0.57
  -1 -16  13   -0.15    0.58
   1 -16 -13   -0.14    0.56
   1  16 -13    0.13    0.57
   1 -16 -12   75.43    2.88
  -1 -16  12   74.32    2.98
   1  16 -12   79.57    2.83
  -1 -16  11    1.70    0.80
   1 -16 -11    2.50    0.80
   1  16 -11    2.64    0.76
   1 -16 -10   25.31    1.69
  -1 -16  10   24.14    1.83
   1  16 -10   20.96    1.52
  -1 -16   9    0.12    0.79
   1 -16  -9    0.52    0.66
   1  16  -9    0.26    0.63
   1  16  -9   -0.41    0.71
  -1 -16   8    3.23    0.99
   1 -16  -8    3.33    0.90
   1  16  -8    3.63    0.84
   1  16  -8    2.34    0.79
   1 -16  -7    9.18    1.25
  -1 -16   7    6.72    1.22
   1  16  -7    5.44    0.85
   1  16  -7    5.60    0.95
  -1 -16   6    0.49    0.89
   1 -16  -6    1.25    0.77
   1  16  -6    1.03    0.63
   1  16  -6    0.47    0.68
   1  16  -5   20.37    1.56
   1  16  -5   24.86    1.62
  -1  16   5   21.06    1.75
  -1 -16   5   17.95    1.53
   1 -16  -5   19.52    1.54
   1  16  -4  920.77   19.93
   1  16  -4  896.34   19.88
  -1  16   4  870.84   20.30
  -1 -16   4  889.57   20.14
   1 -16  -4  891.38   20.08
   1  16  -3   83.73    3.15
   1  16  -3   78.94    3.07
  -1  16   3   83.19    3.43
   1 -16  -3   78.61    3.24
   1 -16  -2  357.35    9.15
   1  16  -2  352.26    8.85
  -1  16   2  347.42    9.20
   1  16  -1    7.91    1.02
  -1  16   1    8.70    1.15
   1  16  -1    8.80    1.09
  -1 -16   1    7.22    1.27
   1 -16  -1    9.35    1.14
   1 -16  -1    8.55    1.33
   1  16   0    1.43    0.66
  -1  16   0    1.10    0.69
   1  16   0    0.62    0.71
  -1 -16   0    0.11    0.98
   1 -16   0    0.95    0.64
   1 -16   0   -0.24    0.93
  -1 -16  -1  102.70    3.91
   1  16   1   96.86    3.41
   1  16   1  103.44    3.82
   1 -16   1   98.58    3.76
   1  16   2   32.75    1.81
   1  16   2   35.43    2.12
  -1  16  -3  726.06   16.37
   1  16   3  703.69   16.71
  -1  16  -3  719.27   16.12
   1 -16   4    0.34    0.68
  -1  16  -4    1.05    0.73
   1  16   4    0.23    0.75
  -1  16  -4   -0.08    0.63
  -1  16  -5   19.96    1.48
   1 -16   5   21.69    1.88
  -1 -16  -5   21.19    1.68
   1 -16   5   23.72    1.75
  -1  16  -5   22.63    1.56
  -1  16  -5   18.13    1.50
   1  16   5   21.21    1.75
  -1  16  -5   23.08    1.54
  -1  16  -6    0.63    0.67
  -1 -16  -6    0.53    0.72
   1 -16   6    1.79    0.95
  -1  16  -6    0.95    0.60
  -1 -16  -7   31.82    2.02
   1 -16   7   38.43    2.34
   1  16   7   34.07    1.79
  -1  16  -7   33.84    1.85
  -1  16  -7   35.37    1.95
  -1  16  -8    0.70    0.55
  -1  16  -8   -0.27    0.66
  -1 -16  -8    0.10    0.68
   1 -16   8    0.86    0.88
  -1  16  -9    0.88    0.70
   1 -16   9    1.88    0.97
  -1 -16  -9    0.85    0.69
   1 -16  10    5.93    1.06
  -1 -16 -10    4.74    0.88
  -1  16 -10    5.27    0.90
   1  16  10    5.16    0.79
   1 -16  11   14.78    1.46
  -1 -16 -11   15.02    1.26
  -1  16 -11   16.35    1.27
   1  16  11   17.41    1.17
   1 -16  12  111.79    3.82
  -1 -16 -12  109.09    3.50
  -1  16 -12  119.62    3.62
   1  16  12  115.31    3.37
  -1  16 -13   35.80    1.67
  -1 -16 -13   35.88    1.63
   1  17 -13   45.21    1.70
   1  17 -12   25.23    1.37
  -1 -17  12   25.22    1.50
   1 -17 -12   27.06    1.50
   1  17 -12   28.48    1.41
   1  17 -11   13.39    1.09
  -1 -17  11   14.25    1.24
   1 -17 -11   14.40    1.20
   1  17 -11   12.53    1.05
   1  17 -10   26.94    1.55
  -1 -17  10   26.91    1.75
   1 -17 -10   29.63    1.74
   1  17 -10   26.17    1.52
   1  17  -9    0.08    0.61
   1 -17  -9    0.09    0.72
  -1 -17   9    0.82    0.72
   1  17  -9    0.23    0.63
   1 -17  -8   39.07    2.14
  -1 -17   8   34.38    2.11
   1  17  -8   31.73    1.78
   1  17  -8   33.82    1.79
   1  17  -8   32.10    1.77
  -1 -17   7    1.47    0.78
   1 -17  -7    0.95    0.76
   1  17  -7    1.19    0.68
   1  17  -7    1.09    0.64
  -1 -17   6   61.63    2.97
   1 -17  -6   63.98    2.91
   1  17  -6   66.70    2.69
   1  17  -6   60.22    2.63
   1 -17  -5  247.25    7.03
  -1 -17   5  244.48    7.10
   1  17  -5  239.35    6.65
   1 -17  -4   31.22    2.09
  -1 -17   4   30.18    2.11
   1  17  -4   30.59    1.88
  -1 -17   3  322.78    8.82
   1 -17  -3  320.31    8.77
   1  17  -3  332.71    8.49
   1 -17  -2   14.61    1.56
  -1 -17   2   17.12    1.67
   1  17  -2   17.23    1.34
   1  17  -2   17.88    1.55
   1 -17  -1  282.57    8.01
  -1 -17   1  304.40    8.13
   1  17  -1  283.49    7.38
   1  17  -1  276.55    7.61
   1 -17   0   71.98    3.27
  -1 -17   0   69.97    3.19
   1  17   0   72.28    2.76
  -1 -17  -1  636.47   15.47
   1 -17   1  676.31   15.77
  -1  17  -1  659.25   15.18
   1 -17   2    0.50    1.01
  -1 -17  -2    0.56    0.89
  -1  17  -2    1.87    0.78
  -1 -17  -3  229.10    6.76
   1 -17   3  237.48    7.02
  -1  17  -3  235.79    6.47
  -1 -17  -4  113.52    4.12
   1 -17   4  115.66    4.39
  -1  17  -4  114.57    3.87
  -1 -17  -5   17.26    1.50
   1 -17   5   14.79    1.54
  -1  17  -5   15.01    1.23
  -1  17  -5   16.91    1.30
  -1  17  -5   16.84    1.36
   1 -17   6    0.12    0.82
  -1 -17  -6    0.41    0.69
  -1  17  -6    0.71    0.62
  -1  17  -6    0.16    0.58
  -1  17  -6    0.08    0.63
  -1 -17  -7    9.68    1.17
   1 -17   7    8.54    1.23
  -1  17  -7    9.73    1.01
  -1  17  -7    9.69    1.06
  -1  17  -7    8.83    0.98
   1 -17   8   18.50    1.63
  -1 -17  -8   18.83    1.46
  -1  17  -8   18.32    1.31
  -1  17  -8   20.89    1.44
  -1  17  -8   19.05    1.28
  -1  17  -9   39.48    1.91
   1 -17   9   34.17    2.07
  -1 -17  -9   34.80    1.89
  -1  17  -9   37.13    1.77
  -1  17 -10   -0.14    0.56
   1 -17  10    0.09    0.66
  -1 -17 -10   -0.23    0.57
  -1  17 -11   23.83    1.37
   1 -17  11   21.02    1.50
  -1 -17 -11   24.66    1.41
  -1  17 -11   25.28    1.31
  -1  17 -12    3.09    0.61
  -1  17 -12    3.27    0.57
   1 -17  12    2.09    0.67
  -1  17 -13   47.25    1.59
   1  18 -12   88.83    2.55
   1  18 -11    3.28    0.61
  -1 -18  11    3.31    0.66
   1 -18 -11    1.60    0.56
   1  18 -10   -0.11    0.49
   1 -18 -10    0.65    0.59
  -1 -18  10    0.08    0.58
   1  18  -9   17.20    1.19
  -1 -18   9   18.39    1.40
   1 -18  -9   18.87    1.38
   1  18  -8   25.02    1.46
   1  18  -8   28.11    1.54
   1 -18  -8   28.91    1.75
  -1 -18   8   27.13    1.78
   1  18  -7    2.01    0.70
   1  18  -7    2.84    0.70
   1 -18  -7    1.98    0.78
  -1 -18   7    2.39    0.80
   1  18  -6   11.32    1.11
   1  18  -6   13.00    1.13
   1 -18  -6   12.97    1.32
  -1 -18   6   13.59    1.39
   1  18  -5   20.87    1.47
   1  18  -5   18.94    1.36
  -1 -18   5   18.46    1.61
   1 -18  -5   17.17    1.54
   1  18  -4   19.61    1.48
   1  18  -4   18.47    1.37
  -1 -18   4   19.85    1.68
   1 -18  -4   20.40    1.67
   1  18  -3   49.64    2.36
   1  18  -3   50.05    2.20
  -1 -18   3   45.97    2.49
   1 -18  -3   48.32    2.55
   1  18  -2  176.28    5.25
   1  18  -2  173.77    4.95
   1 -18  -2  173.24    5.55
  -1 -18   2  172.97    5.52
   1  18  -1   14.71    1.37
   1  18  -1   13.48    1.13
  -1 -18   1   11.00    1.36
   1 -18  -1   13.78    1.49
  -1  18   0    8.93    1.12
   1  18   0    8.47    1.16
   1 -18   0    6.51    1.21
  -1 -18   0    7.05    1.19
  -1  18  -1    0.45    0.69
   1  18   1    0.09    0.77
   1 -18   1   -0.35    1.03
  -1 -18  -1    0.76    0.82
  -1  18  -2   21.90    1.54
   1 -18   2   22.31    1.80
  -1 -18  -2   20.23    1.65
  -1  18  -3   -0.26    0.64
   1 -18   3   -0.12    0.84
  -1 -18  -3    0.93    0.79
  -1  18  -4    8.34    1.04
  -1 -18  -4    7.60    1.10
   1 -18   4    7.73    1.23
  -1  18  -5    6.10    0.90
  -1 -18  -5    6.83    1.04
   1 -18   5    7.65    1.14
  -1  18  -6    0.33    0.51
   1  18   6    0.13    0.57
  -1  18  -6    0.07    0.54
   1 -18   6    0.11    0.77
  -1 -18  -6   -0.37    0.64
  -1  18  -7   94.80    3.12
  -1  18  -7   97.81    3.12
  -1 -18  -7  100.36    3.48
   1 -18   7   99.57    3.71
  -1  18  -8    0.94    0.49
   1 -18   8    2.20    0.88
  -1 -18  -8    2.58    0.72
  -1  18  -9    0.05    0.46
  -1 -18  -9   -0.42    0.60
   1 -18   9    0.35    0.66
  -1  18 -10   13.59    0.91
   1 -18  10   13.32    1.18
  -1 -18 -10   12.65    1.01
  -1  18 -11   17.72    0.95
   1 -18  11   18.31    1.22
   1  19 -10    4.86    0.58
   1 -19  -9   46.07    2.00
  -1 -19   9   46.43    1.99
   1  19  -8   52.85    1.94
   1 -19  -8   52.45    2.22
  -1 -19   8   46.08    2.13
   1  19  -7   25.13    1.38
   1  19  -7   23.69    1.30
  -1 -19   7   20.62    1.47
   1 -19  -7   23.38    1.54
   1  19  -6   45.49    1.97
   1  19  -6   43.54    1.87
   1 -19  -6   47.62    2.23
  -1 -19   6   45.18    2.20
   1  19  -5    0.15    0.62
   1  19  -5    0.63    0.52
  -1 -19   5   -0.09    0.68
   1 -19  -5   -0.09    0.66
   1  19  -4   53.10    2.32
   1  19  -4   52.64    2.13
   1 -19  -4   55.44    2.57
  -1 -19   4   60.44    2.64
   1  19  -3   92.26    3.26
   1  19  -3   93.58    3.03
  -1 -19   3   92.06    3.50
   1 -19  -3   93.31    3.53
  -1  19   2   51.49    2.31
   1  19  -2   46.75    2.22
   1  19  -2   47.45    1.99
   1 -19  -2   47.15    2.47
  -1 -19   2   53.92    2.51
  -1  19   1   60.72    2.58
   1  19  -1   59.49    2.56
  -1 -19   1   62.46    2.77
   1 -19  -1   60.21    2.82
  -1  19   0   11.96    1.20
  -1 -19   0   12.63    1.36
   1 -19   0   12.98    1.43
   1  19   1   54.16    2.46
  -1  19  -1   60.73    2.49
   1 -19   1   58.79    2.78
  -1 -19  -1   57.53    2.65
  -1  19  -2    6.96    0.94
   1  19   2    5.45    0.95
  -1 -19  -2    4.64    0.92
   1 -19   2    5.48    1.01
  -1  19  -3   52.49    2.25
   1  19   3   55.98    2.39
  -1 -19  -3   52.21    2.44
   1 -19   3   50.73    2.56
  -1  19  -4   16.05    1.22
   1 -19   4   15.75    1.44
  -1 -19  -4   18.32    1.41
   1  19   5  113.29    3.37
  -1  19  -5  114.60    3.48
   1 -19   5  107.49    3.89
  -1 -19  -5  109.41    3.70
   1  19   6  273.14    6.34
  -1 -19  -6  268.52    6.83
   1 -19   6  272.25    7.13
   1 -19   7   30.18    1.79
  -1 -19  -7   32.40    1.67
  -1  19  -8    2.54    0.46
  -1 -19  -8    3.01    0.66
   1 -19   8    2.60    0.74
   1 -19   9    0.07    0.53
   1  20  -7    3.59    0.51
   1 -20  -7    2.38    0.61
   1  20  -6    0.16    0.47
   1  20  -6    0.51    0.41
   1 -20  -6    0.14    0.56
  -1 -20   6    0.07    0.56
   1  20  -5   -0.47    0.52
  -1  20   5   -0.06    0.59
   1  20  -5    0.54    0.39
  -1 -20   5   -0.29    0.56
   1 -20  -5   -0.15    0.60
  -1  20   4  117.91    3.56
   1  20  -4  116.93    3.50
   1  20  -4  105.90    3.13
   1 -20  -4  116.71    3.74
  -1 -20   4  114.28    3.66
   1  20  -3    5.67    0.83
  -1  20   3    5.35    0.81
  -1 -20   3    4.06    0.84
   1 -20  -3    4.11    0.85
   1  20  -2   16.04    1.22
  -1  20   2   17.60    1.27
   1 -20  -2   15.20    1.34
  -1 -20   2   15.08    1.28
   1  20  -1    3.75    0.76
  -1  20   1    4.33    0.83
   1 -20  -1    5.04    0.94
  -1 -20   1    3.86    0.82
   1  20   0   32.91    1.71
  -1  20   0   31.89    1.66
   1 -20   0   28.32    1.78
  -1 -20   0   31.81    1.79
  -1  20  -1    0.41    0.57
   1  20   1   -0.57    0.64
  -1 -20  -1   -0.40    0.71
   1 -20   1   -0.18    0.65
   1  20   2    1.74    0.68
  -1  20  -2    2.08    0.65
   1 -20   2    1.15    0.68
  -1 -20  -2    2.19    0.69
   1  20   3    0.27    0.62
  -1  20  -3   -0.37    0.53
  -1 -20  -3   -0.07    0.54
   1 -20   3   -0.09    0.66
   1  20   4   11.85    0.90
  -1  20  -4   12.26    0.97
   1  20   4   11.63    1.04
  -1 -20  -4   12.56    1.06
   1 -20   4   13.73    1.21
   1  20   5    1.27    0.46
   1  20   5    2.77    0.64
  -1  20  -5    1.32    0.50
  -1 -20  -5    1.29    0.56
   1 -20   5    2.87    0.75
   1  20   6   50.04    1.92
   1 -20   6   45.88    2.06
   1  20   7    1.41    0.50
   1  21  -4   17.24    1.04
  -1  21   4   16.40    1.03
  -1  21   3    1.30    0.39
   1  21  -3    1.22    0.49
  -1  21   3    2.17    0.56
   1 -21  -3    1.34    0.59
   1  21  -2  150.42    4.11
  -1  21   2  153.66    4.13
   1 -21  -2  151.08    4.33
   1  21  -1   10.95    0.94
  -1  21   1   10.57    0.92
   1 -21  -1    9.80    1.01
  -1  21   0   40.70    1.72
   1  21   0   42.95    1.79
   1 -21   0   42.60    1.94
   1  21   1   95.69    2.96
  -1  21  -1   91.45    2.86
   1 -21   1   98.98    3.18
  -1  21  -2    0.59    0.49
   1  21   2    0.22    0.56
   1 -21   2   -0.07    0.60
   1  21   3    2.48    0.48
   1  21   3    2.24    0.58
   1 -21   3    3.08    0.66
   1  21   4    9.62    0.64
   1  21   4    9.08    0.82
   1  22   1   34.22    1.20
  -2   0  22    5.04    0.60
  -2   0  22    4.75    0.58
   2   0 -21   -0.29    0.56
  -2   0  21   -0.57    0.65
  -2   0  21   -0.11    0.59
   2   0 -21   -0.12    0.57
  -2   0  20    3.43    0.80
   2   0 -20    3.22    0.82
   2   0 -19    0.54    0.79
   2   0 -18    9.78    1.24
  -2   0  18   10.21    1.25
   2   0 -17   -0.42    0.81
   2   0 -16  123.22    4.31
   2   0 -16  123.78    4.28
  -2   0  16  121.14    4.62
   2   0 -15   -0.71    0.81
  -2   0  15    0.12    0.90
   2   0 -14  129.26    4.37
  -2   0  14  143.05    4.81
   2   0 -13    0.47    0.51
   2   0 -13    1.00    0.66
  -2   0  13    0.75    0.82
   2   0 -12  216.34    5.87
   2   0 -12  218.89    5.62
  -2   0  12  220.04    6.22
   2   0 -11    0.26    0.58
  -2   0  11   -0.17    0.67
   2   0 -10  708.27   14.83
   2   0 -10  675.54   14.95
  -2   0  10  668.25   15.29
   2   0  -9    0.83    0.49
  -2   0   9    0.32    0.58
   2   0  -8 1062.29   22.17
   2   0  -7   -0.03    0.37
   2   0  -6  878.28   18.20
   2   0  -5    0.77    0.32
  -2   0   5    1.61    0.35
  -2   0   4 5158.07  103.25
   2   0  -4 5127.50  103.24
   2   0  -3    0.97    0.22
   2   0  -2  156.02    3.33
   2   0  -2  156.81    3.39
   2   0  -1    0.05    0.07
   2   0  -1    0.11    0.14
   2   0   0  567.42   11.19
   2   0   0  564.40   11.28
   2   0   0  573.40   11.29
  -2   0  -1    0.25    0.09
   2   0   1   -0.09    0.17
   2   0   2 5466.26  109.71
   2   0   3    0.42    0.18
  -2   0  -3    0.24    0.19
   2   0   3    0.14    0.33
   2   0   4   68.07    2.00
   2   0   4   70.71    1.65
  -2   0  -4   71.14    1.80
   2   0   5    0.04    0.41
  -2   0  -5    0.64    0.29
   2   0   6 2594.76   49.30
  -2   0  -6 2622.43   48.89
   2   0   7    0.33    0.52
  -2   0  -7    0.25    0.35
  -2   0  -8 1150.07   23.71
   2   0   8 1118.37   24.17
   2   0   9    0.97    0.63
   2   0  10  175.49    5.15
   2   0  11   -0.29    0.72
   2   0  12  113.52    3.80
   2   0  12  121.43    4.20
   2   0  13   -0.09    0.72
   2   0  13   -0.12    0.83
   2   0  14    0.98    0.81
   2   0  14    0.13    0.80
   2   0  15   -0.51    0.80
   2   0  16   -0.76    1.00
  -2   0 -16   -0.31    0.86
   2   0  16    0.20    0.88
  -2   0 -17    0.29    0.76
   2   0  17   -0.39    0.84
  -2   0 -18   46.05    2.23
   2   0  18   38.62    2.08
  -2   0 -19    0.07    0.66
   2   0  19    0.88    0.69
   2   0  19   -0.66    0.67
  -2   0 -20   84.75    2.77
   2   0  20   87.59    2.79
   2   0  20   83.95    2.76
   2   0  21   -0.15    0.38
   2   0  21   -0.04    0.42
   2   0  21    0.04    0.40
  -2  -1  22    4.41    0.57
  -2   1  22    4.06    0.56
  -2  -1  22    4.01    0.54
  -2   1  22    3.81    0.55
   2   1 -21    5.63    0.75
   2  -1 -21    5.10    0.76
  -2  -1  21    5.27    0.79
  -2  -1  21    5.90    0.80
  -2   1  21    5.32    0.77
  -2   1  21    5.33    0.77
   2  -1 -21    4.80    0.74
   2   1 -21    4.95    0.78
  -2  -1  20    0.22    0.63
  -2   1  20    0.58    0.67
   2   1 -20    0.52    0.65
   2  -1 -20    0.37    0.65
   2   1 -19   44.93    2.27
   2  -1 -19   45.46    2.25
  -2  -1  18    1.14    0.79
  -2   1  18    1.90    0.84
   2   1 -18    1.51    0.82
   2  -1 -18    1.40    0.86
  -2  -1  17   14.19    1.42
  -2   1  17   16.76    1.50
   2  -1 -17   15.29    1.50
   2   1 -17   17.85    1.57
  -2  -1  17   13.98    1.58
   2   1 -16  144.92    4.79
   2  -1 -16  142.48    4.78
   2   1 -16  140.97    4.75
   2  -1 -16  155.42    4.89
  -2  -1  16  141.83    5.10
   2   1 -15  159.68    5.06
   2  -1 -15  156.81    5.05
  -2   1  15  160.06    5.41
  -2  -1  15  166.79    5.47
   2   1 -14    1.23    0.59
   2  -1 -14    0.93    0.83
   2   1 -14   -0.37    0.79
  -2   1  14    0.93    0.84
  -2  -1  14    1.64    0.91
   2   1 -13  222.80    5.96
   2  -1 -13  233.40    6.30
   2   1 -13  226.51    6.24
  -2   1  13  233.08    6.62
  -2  -1  13  229.45    6.61
   2   1 -12  660.38   14.29
   2  -1 -12  652.92   14.49
   2   1 -12  629.88   14.44
  -2   1  12  624.13   14.84
  -2  -1  12  636.83   14.88
   2   1 -11  306.16    7.40
   2  -1 -11  299.34    7.38
   2   1 -11  311.35    7.28
   2  -1 -11  284.08    7.06
  -2  -1  11  296.84    7.73
  -2   1  11  317.11    7.79
   2   1 -10    0.23    0.46
   2   1 -10   -0.05    0.46
   2   1 -10   -0.23    0.54
   2  -1 -10   -0.06    0.50
  -2   1  10    0.07    0.62
  -2  -1  10    0.15    0.60
  -2  -1   9  100.60    3.06
   2  -1  -9  100.69    2.96
   2   1  -9   98.84    2.94
  -2   1   9   98.05    3.16
  -2  -1   9  104.46    3.23
   2   1  -8    3.87    0.55
  -2  -1   8    4.42    0.64
  -2  -1   7   96.59    2.73
   2   1  -7  101.31    2.68
  -2  -1   6  824.74   17.66
   2   1  -6  874.37   17.64
   2   1  -5    0.66    0.30
  -2  -1   5    0.97    0.32
  -2  -1   4 1376.75   27.48
   2   1  -4 1332.04   27.49
  -2  -1   3  703.58   14.14
   2   1  -3  683.20   14.17
   2  -1  -2    5.66    0.32
   2   1  -2    5.62    0.32
  -2  -1   2    6.16    0.24
   2   1  -2    6.48    0.29
   2  -1  -1  876.29   18.15
   2   1  -1  913.62   18.15
   2   1  -1  890.71   18.03
   2  -1  -1  909.28   18.11
   2   1   0  271.64    5.83
   2  -1   0  276.81    5.83
   2  -1   0  291.62    5.83
   2   1   0  294.83    5.89
   2  -1   0  283.58    5.85
   2   1   0  270.96    5.84
   2  -1   1 1049.53   21.14
   2  -1   1 1072.94   21.12
   2   1   1 1030.25   21.11
   2  -1   1 1033.82   21.11
   2   1   1 1025.28   21.11
   2   1   2   45.53    1.29
   2  -1   2   45.27    1.26
   2   1   2   45.26    1.18
  -2   1  -2   44.14    1.14
   2   1   3    1.60    0.26
  -2   1  -3    0.62    0.25
   2   1   3    1.45    0.38
   2  -1   3    0.57    0.35
  -2  -1  -3    0.34    0.21
   2  -1   4    6.95    0.60
  -2  -1  -4   10.08    0.51
   2   1   4    5.79    0.57
   2   1   4    8.57    0.45
  -2   1  -4    8.53    0.50
  -2  -1  -5  114.63    2.75
   2   1   5  111.35    3.03
   2  -1   5  110.89    3.00
   2   1   5  110.09    2.62
  -2   1  -5  116.68    2.79
   2  -1   6  138.14    3.66
   2   1   6  134.38    3.13
  -2   1  -6  140.42    3.39
   2  -1   7    7.34    0.80
  -2   1  -7    9.37    0.69
   2   1   7    8.44    0.48
   2   1   8   19.48    1.28
   2  -1   8   18.97    1.28
   2  -1   9   32.25    1.73
   2   1   9   32.04    1.72
   2  -1   9   31.75    1.73
  -2   1 -10   16.86    1.00
  -2   1 -10   16.27    1.09
   2  -1  10   14.91    1.31
   2   1  10   16.70    1.38
   2  -1  10   15.85    1.34
   2  -1  11   12.56    1.33
   2   1  11   13.39    1.33
   2  -1  12  201.52    6.17
   2   1  12  206.91    6.14
   2   1  12  205.44    5.77
   2  -1  12  213.65    5.80
   2  -1  13  114.14    4.29
   2   1  13  123.10    4.34
   2  -1  13  107.38    3.81
   2   1  13  112.54    3.89
   2  -1  14   61.42    3.08
   2   1  14   66.44    3.15
   2   1  14   64.11    2.83
   2  -1  14   67.94    2.87
   2  -1  15   94.03    3.59
   2   1  15   95.15    3.64
   2  -1  16   14.45    1.59
  -2  -1 -16   18.95    1.55
  -2   1 -16   18.67    1.59
   2  -1  16   20.11    1.62
   2   1  16   18.48    1.60
   2  -1  17   12.92    1.51
  -2   1 -17   18.29    1.53
  -2  -1 -17   15.72    1.47
   2   1  17   14.76    1.41
   2  -1  17   17.85    1.47
  -2  -1 -18   31.25    1.91
  -2   1 -18   33.79    1.95
   2  -1  18   34.46    1.97
   2   1  18   33.63    1.94
  -2  -1 -19    2.14    0.71
  -2   1 -19    2.45    0.77
   2   1  19    2.47    0.76
   2  -1  19    2.52    0.74
   2  -1  19    2.82    0.79
   2   1  19    1.60    0.75
  -2   1 -20    2.80    0.64
  -2  -1 -20    3.69    0.68
   2   1  20    3.76    0.73
   2   1  20    3.48    0.73
   2  -1  20    3.67    0.71
   2  -1  20    3.06    0.68
   2  -1  21    6.89    0.65
   2  -1  21    7.17    0.65
   2   1  21    7.39    0.65
   2   1  21    7.67    0.65
  -2   2  22    2.67    0.48
  -2  -2  22    2.24    0.45
   2   2 -21    0.60    0.49
   2  -2 -21    0.06    0.48
   2   2 -21    1.43    0.57
   2  -2 -21    0.68    0.51
   2   2 -21    1.09    0.58
  -2   2  21    0.49    0.58
  -2  -2  21   -0.16    0.57
  -2  -2  21    0.64    0.54
  -2   2  21    0.05    0.55
   2   2 -20   54.88    2.30
   2  -2 -20   56.37    2.34
  -2   2  20   54.77    2.31
  -2  -2  20   56.54    2.30
   2  -2 -19    0.88    0.77
   2   2 -19    0.97    0.75
  -2   2  18  168.46    5.25
  -2  -2  18  174.64    5.28
   2  -2 -18  180.54    5.40
   2   2 -18  183.66    5.44
  -2  -2  18  168.68    5.61
  -2   2  17   32.85    2.04
  -2  -2  17   34.36    2.04
  -2  -2  17   33.90    2.31
   2   2 -17   35.23    2.14
   2  -2 -17   34.08    2.08
   2   2 -16    8.28    1.19
   2  -2 -16    6.68    1.11
   2  -2 -15    7.92    1.15
   2   2 -15    7.59    0.96
   2   2 -15    8.75    1.22
  -2  -2  15    7.57    1.31
   2  -2 -14   33.61    1.93
   2   2 -14   33.91    1.96
   2   2 -14   30.11    1.73
  -2  -2  14   29.97    2.11
  -2   2  14   36.22    2.27
   2   2 -13   14.73    1.30
   2  -2 -13   18.20    1.38
   2   2 -13   15.74    1.21
  -2   2  13   16.72    1.54
  -2  -2  13   14.94    1.51
   2  -2 -12   -0.15    0.65
   2   2 -12    0.21    0.52
   2   2 -12   -0.30    0.65
  -2   2  12   -0.48    0.70
  -2  -2  12   -0.20    0.81
   2   2 -11  221.81    5.70
   2   2 -11  221.92    5.73
   2   2 -11  216.44    5.58
   2  -2 -11  222.79    5.70
  -2  -2  11  205.45    5.98
  -2   2  11  212.05    6.01
   2   2 -10  443.08   10.12
   2   2 -10  440.50   10.07
   2  -2 -10  450.80   10.14
   2   2 -10  451.47   10.15
  -2  -2  10  440.31   10.52
  -2   2  10  443.14   10.47
  -2  -2   9  877.37   19.56
   2   2  -9  927.41   19.47
   2  -2  -9  905.75   19.44
   2   2  -9  933.42   19.43
  -2   2   9  940.29   19.81
  -2  -2   9  923.44   19.83
   2   2  -8  361.29    8.27
  -2  -2   8  377.60    8.41
   2   2  -7   61.54    1.85
  -2  -2   7   55.99    1.87
  -2  -2   6    5.46    0.51
   2   2  -6    3.70    0.44
   2   2  -5  650.47   13.35
  -2  -2   5  631.00   13.36
   2   2  -4   62.07    1.60
  -2  -2   4   58.87    1.58
   2   2  -3   47.03    1.28
  -2  -2   3   50.39    1.26
   2   2  -3   50.21    1.30
   2   2  -2  673.45   13.86
   2   2  -2  689.63   13.89
   2  -2  -2  681.23   13.89
   2  -2  -1    2.85    0.23
   2   2  -1    2.99    0.23
  -2  -2   1    2.57    0.14
   2  -2  -1    2.39    0.23
   2   2  -1    2.66    0.27
   2  -2   0  585.60   11.86
   2   2   0  566.63   11.85
   2  -2   0  580.05   11.86
   2   2   0  580.80   11.87
   2   2   0  593.84   11.97
   2  -2   0  592.59   11.93
   2   2   1 1013.72   19.84
   2   2   1 1022.03   19.92
   2  -2   1  987.44   19.92
   2   2   2 2029.10   41.20
   2  -2   2 2051.97   41.23
   2  -2   4 1670.36   34.54
   2   2   4 1705.49   34.32
  -2   2  -4 1694.27   34.33
   2  -2   5  362.84    8.05
   2   2   5  352.77    7.72
  -2   2  -5  368.22    7.79
   2  -2   6  394.93    8.65
   2   2   6  372.78    8.16
  -2   2  -6  383.35    8.32
   2  -2   7  235.81    5.80
  -2   2  -7  236.82    5.47
   2   2   7  228.37    5.21
  -2   2  -8  388.03    8.44
   2   2   8  360.49    8.02
   2   2   8  389.89    8.84
   2  -2   8  361.82    8.84
  -2   2  -9   33.01    1.41
   2  -2   9   33.13    1.74
   2  -2   9   33.31    1.79
   2   2   9   32.60    1.71
  -2   2 -10    1.12    0.43
   2  -2  10    1.32    0.64
  -2   2 -10    2.25    0.55
   2  -2  10    1.87    0.74
   2   2  11  277.46    7.15
  -2   2 -11  273.75    6.84
   2  -2  11  281.93    7.60
  -2   2 -11  275.95    7.03
   2  -2  11  282.07    7.64
   2  -2  12    0.67    0.84
   2   2  12    1.49    0.86
   2  -2  12    0.17    0.66
   2   2  12    0.25    0.59
   2   2  13    0.12    0.81
   2  -2  13    0.24    0.83
   2  -2  13    0.63    0.79
   2   2  13    0.09    0.70
   2  -2  14   -0.26    0.92
   2   2  14   -0.25    0.87
   2   2  14    1.07    0.75
   2  -2  14    0.10    0.76
   2  -2  15    3.31    0.98
   2   2  15    3.34    0.89
   2  -2  16    9.49    1.38
  -2   2 -16    9.54    1.22
  -2  -2 -16    7.90    1.22
   2  -2  16    7.89    1.22
   2   2  16    9.36    1.23
   2  -2  17   44.76    2.53
   2  -2  17   46.79    2.35
   2   2  17   41.46    2.24
  -2   2 -17   42.39    2.31
  -2  -2 -17   46.19    2.34
   2  -2  18    1.85    0.75
   2   2  18    1.02    0.76
   2   2  18    1.87    0.78
   2  -2  18    1.01    0.75
  -2   2 -18    1.38    0.80
  -2  -2 -18    0.86    0.73
   2  -2  19   14.85    1.21
   2  -2  19   17.04    1.25
   2   2  19   14.03    1.20
   2   2  19   16.39    1.26
  -2   2 -19   13.43    1.18
  -2  -2 -19   16.92    1.28
   2  -2  20   31.42    1.48
   2   2  20   27.43    1.41
   2  -2  20   29.98    1.45
   2   2  20   30.03    1.47
  -2   2 -20   32.25    1.50
  -2  -2 -20   31.96    1.48
   2  -2  21   -0.10    0.37
   2   2  21    0.21    0.39
  -2  -3  22    5.19    0.51
  -2   3  22    5.43    0.54
   2   3 -21    0.23    0.42
   2   3 -21    0.31    0.47
   2  -3 -21    0.05    0.48
   2   3 -21    0.05    0.50
   2  -3 -21   -0.11    0.49
  -2  -3  21   -0.45    0.51
  -2   3  21   -0.10    0.56
  -2  -3  21    0.15    0.51
  -2   3  21    0.15    0.53
   2  -3 -20  237.32    6.28
   2   3 -20  249.11    6.27
  -2   3  20  240.14    6.25
  -2  -3  20  245.13    6.23
   2   3 -19   14.39    1.32
  -2  -3  19   11.79    1.17
  -2   3  19   14.65    1.27
  -2   3  18    2.85    0.94
  -2  -3  18    0.90    0.78
   2  -3 -18    2.10    0.93
   2   3 -18    2.12    0.89
  -2  -3  18    2.60    1.00
  -2  -3  17  126.63    4.22
  -2   3  17  125.38    4.24
  -2  -3  17  125.96    4.64
   2   3 -17  118.52    4.25
   2  -3 -17  122.47    4.26
   2  -3 -16   61.16    2.80
   2   3 -16   59.72    2.75
   2   3 -15  112.34    3.90
   2  -3 -15  112.59    3.92
   2   3 -15  105.87    3.89
   2   3 -15  103.32    3.65
   2  -3 -15  105.72    3.89
  -2  -3  15  104.62    4.23
   2   3 -14   80.94    3.21
   2  -3 -14   84.23    3.26
   2   3 -14   82.76    3.10
  -2  -3  14   90.24    3.67
   2   3 -13  513.54   12.05
   2  -3 -13  528.52   12.10
   2   3 -13  494.80   11.86
  -2  -3  13  510.91   12.53
   2   3 -12  108.62    3.58
   2  -3 -12  110.37    3.61
   2   3 -12  116.40    3.60
   2   3 -12  109.37    3.61
  -2  -3  12  110.24    3.96
  -2   3  12  114.35    3.95
  -2  -3  11   19.52    1.38
   2   3 -11   17.79    1.24
   2   3 -11   21.72    1.35
   2  -3 -11   19.45    1.29
   2   3 -11   20.05    1.29
  -2   3  11   21.68    1.54
  -2  -3  11   22.89    1.57
   2   3 -10    6.96    0.79
   2  -3 -10    6.66    0.76
   2   3 -10    6.27    0.76
   2   3 -10    5.44    0.74
  -2  -3  10    5.65    0.87
  -2   3  10    6.05    0.91
  -2  -3   9  307.48    7.24
   2   3  -9  304.58    7.09
   2  -3  -9  293.66    7.05
   2   3  -9  292.22    7.08
  -2  -3   9  305.18    7.43
  -2   3   9  301.78    7.41
  -2   3   8   34.77    1.63
   2   3  -8   35.76    1.44
  -2  -3   8   36.58    1.51
   2   3  -7   10.06    0.72
  -2  -3   7   10.20    0.75
   2   3  -6  442.20    9.29
  -2  -3   6  417.65    9.31
   2   3  -5  264.97    5.80
  -2  -3   5  258.95    5.80
   2   3  -4 2392.29   48.57
  -2  -3   4 2416.85   48.55
   2   3  -3    9.69    0.49
   2  -3  -3    9.63    0.46
   2   3  -3    8.89    0.45
   2  -3  -2  188.38    3.88
   2   3  -2  184.23    3.87
   2   3  -2  173.93    3.97
  -2  -3   2  173.53    3.85
   2  -3  -1  501.26   10.30
  -2  -3   1  495.47   10.27
   2  -3  -1  470.68   10.42
   2   3  -1  497.10   10.46
   2  -3   0 1523.06   31.18
   2   3   0 1538.72   31.18
   2  -3   0 1513.83   31.17
   2   3   0 1551.37   31.18
   2   3   0 1554.73   31.39
   2  -3   1 1426.02   28.78
   2   3   1 1382.67   28.76
   2  -3   1 1475.37   28.96
   2   3   1 1451.60   28.97
   2  -3   2    1.81    0.39
   2   3   2    2.11    0.37
   2   3   3 1006.36   21.09
   2  -3   3 1054.09   21.19
   2  -3   4 1322.51   27.01
   2   3   4 1308.55   26.86
  -2   3  -4 1311.04   26.82
   2  -3   5    5.22    0.61
   2   3   5    5.39    0.49
  -2   3  -5    5.80    0.50
   2  -3   6  626.90   13.22
  -2   3  -6  615.86   12.91
   2   3   6  588.88   12.81
   2  -3   7 1043.71   22.46
   2  -3   7 1064.11   22.34
  -2   3  -7 1061.85   21.99
   2   3   7 1049.39   21.83
   2   3   8    8.18    0.89
   2  -3   8    7.23    0.94
   2   3   8    8.27    0.62
  -2   3  -8    8.82    0.75
   2  -3   9   74.20    2.97
   2   3   9   84.23    2.96
   2  -3   9   84.15    2.96
  -2   3  -9   82.38    2.62
  -2   3  -9   81.39    2.57
   2  -3  10    0.37    0.72
   2   3  10    0.77    0.66
   2  -3  10   -0.09    0.59
  -2   3 -10   -0.06    0.45
  -2   3 -10    0.52    0.46
  -2   3 -11  187.56    5.03
   2  -3  11  194.24    5.74
   2   3  11  196.83    5.66
   2   3  11  183.00    5.20
   2  -3  11  185.98    5.20
  -2   3 -11  185.32    5.13
   2  -3  11  186.64    5.63
   2  -3  12   74.02    2.88
   2   3  12   73.61    2.90
  -2   3 -12   79.46    2.77
   2  -3  12   76.74    3.32
  -2   3 -12   78.31    2.91
   2  -3  12   79.74    3.36
   2   3  12   83.23    3.36
   2   3  13  161.57    5.00
   2  -3  13  168.88    5.04
   2  -3  13  164.15    5.47
   2   3  14   11.19    1.24
   2  -3  14   11.63    1.26
   2  -3  14   12.78    1.55
   2   3  15    0.30    0.79
   2  -3  15   -0.10    0.78
   2  -3  16   15.82    1.44
   2   3  16   15.95    1.46
  -2   3 -16   14.66    1.41
  -2  -3 -16   18.36    1.53
   2  -3  16   17.59    1.76
   2   3  17   27.52    1.78
   2   3  17   28.85    1.82
   2  -3  17   29.02    1.80
   2  -3  17   28.49    1.79
  -2  -3 -17   29.71    1.90
  -2   3 -17   27.81    1.85
   2  -3  17   30.96    2.09
   2  -3  18   17.95    1.36
   2   3  18   17.46    1.38
   2   3  18   15.34    1.31
   2  -3  18   18.45    1.39
  -2   3 -18   15.45    1.35
  -2  -3 -18   16.65    1.40
   2  -3  18   17.36    1.52
  -2   3 -19   18.73    1.28
  -2  -3 -19   19.85    1.33
   2   3  19   22.72    1.39
   2   3  19   18.75    1.29
   2  -3  19   19.16    1.31
   2  -3  19   17.88    1.26
  -2   3 -20  152.21    4.11
   2  -3  20  156.88    4.09
   2  -3  20  157.11    4.09
   2   3  20  154.34    4.12
   2   3  20  151.17    4.10
   2   3  21   13.76    0.75
   2  -3  21   13.13    0.71
   2   4 -21   23.99    1.19
  -2   4  21   27.05    1.29
  -2   4  21   29.40    1.32
  -2  -4  21   27.41    1.26
  -2  -4  21   28.08    1.27
   2  -4 -20   16.67    1.21
   2   4 -20   18.35    1.21
  -2   4  20   17.11    1.22
  -2  -4  20   17.77    1.20
   2   4 -20   17.42    1.20
  -2  -4  19   72.11    3.06
  -2  -4  19   74.87    2.77
  -2   4  19   76.00    2.83
   2   4 -19   75.21    2.81
   2  -4 -19   68.68    2.77
  -2   4  18  229.09    6.37
  -2  -4  18  232.61    6.33
   2  -4 -18  233.56    6.45
   2   4 -18  235.47    6.48
  -2  -4  18  225.73    6.80
  -2   4  17  255.07    6.88
  -2  -4  17  241.80    6.77
  -2  -4  17  251.56    7.38
   2  -4 -17  252.29    6.96
   2   4 -17  246.38    6.92
   2   4 -16   61.71    2.76
   2  -4 -16   56.67    2.70
   2  -4 -15   20.66    1.60
   2   4 -15   18.74    1.55
   2  -4 -15   18.82    1.59
   2   4 -15   19.66    1.61
   2   4 -15   18.67    1.49
  -2  -4  15   23.58    1.91
   2   4 -14   24.24    1.68
   2  -4 -14   22.03    1.64
   2   4 -14   24.58    1.62
  -2  -4  14   21.88    1.83
   2   4 -13   66.93    2.74
   2   4 -13   67.64    2.76
   2   4 -13   64.14    2.66
   2  -4 -13   72.39    2.80
  -2  -4  13   67.21    3.08
  -2  -4  12    7.61    1.02
   2   4 -12    7.61    0.93
   2   4 -12    6.69    0.92
   2   4 -12    7.38    0.96
   2  -4 -12    8.01    0.96
  -2  -4  12    8.07    1.16
  -2  -4  11   62.98    2.51
   2   4 -11   60.32    2.34
   2   4 -11   56.40    2.28
   2  -4 -11   58.29    2.30
   2   4 -11   63.01    2.38
  -2  -4  11   55.78    2.58
  -2  -4  10  368.26    8.84
   2   4 -10  373.44    8.67
   2   4 -10  363.51    8.62
   2  -4 -10  370.05    8.62
   2   4 -10  366.13    8.70
  -2  -4  10  372.04    9.07
  -2  -4   9  185.06    5.02
   2   4  -9  193.92    4.93
   2  -4  -9  203.45    4.95
   2   4  -9  189.32    4.97
  -2  -4   9  196.69    5.30
  -2  -4   8  305.14    7.28
   2   4  -8  319.40    7.20
   2   4  -8  305.20    7.23
  -2  -4   8  314.29    7.52
   2   4  -7  935.14   19.22
  -2  -4   7  899.62   19.28
   2   4  -6  462.26    9.94
  -2  -4   6  459.68    9.99
   2   4  -5  533.23   11.26
  -2  -4   5  530.78   11.28
   2   4  -4    1.94    0.29
  -2  -4   4    1.30    0.33
   2   4  -3  880.25   17.11
   2   4  -3  872.95   17.21
   2   4  -2   51.38    1.29
   2  -4  -2   52.21    1.31
   2   4  -2   52.94    1.47
  -2  -4   2   53.90    1.37
   2   4  -1   53.62    1.28
   2  -4  -1   55.43    1.30
  -2  -4   1   52.93    1.35
   2  -4  -1   54.44    1.51
   2   4  -1   53.62    1.52
   2  -4   0  361.25    7.54
   2  -4   0  357.64    7.53
   2   4   0  362.47    7.53
   2  -4   0  370.61    7.82
  -2  -4   0  370.55    7.62
   2   4   1  233.39    5.02
   2   4   1  220.54    4.70
   2  -4   1  226.33    4.72
   2   4   2 1723.22   35.17
   2  -4   2 1732.60   35.18
   2   4   3 4413.51   88.91
   2  -4   4   27.14    1.14
   2   4   4   25.59    1.08
  -2   4  -4   25.66    0.67
  -2   4  -4   27.21    1.03
   2  -4   5   66.44    2.09
   2   4   5   62.20    1.93
  -2   4  -5   63.82    1.91
   2  -4   6  343.43    7.73
  -2   4  -6  333.85    7.44
   2   4   6  321.33    7.42
   2  -4   7   44.02    1.95
   2   4   7   46.34    1.88
   2  -4   7   43.19    1.88
  -2   4  -7   44.06    1.65
   2   4   7   47.82    1.65
  -2   4  -7   46.74    1.69
   2  -4   8   69.98    2.73
   2   4   8   77.52    2.69
   2  -4   8   73.03    2.63
   2   4   8   74.41    2.28
  -2   4  -8   70.01    2.36
   2  -4   9    8.92    1.09
   2  -4   9   10.67    1.04
  -2   4  -9   12.44    0.94
  -2   4  -9   10.14    0.90
   2  -4  10   10.36    1.19
   2  -4  10   12.82    1.23
  -2   4 -10    9.82    0.95
  -2   4 -10   11.54    0.98
   2  -4  11    6.74    1.12
   2   4  11    6.13    0.84
   2  -4  11    4.85    0.82
  -2   4 -11    4.78    0.77
   2  -4  11    6.69    1.05
   2  -4  12    0.23    0.87
   2   4  12    0.50    0.67
   2  -4  12    0.66    0.69
  -2   4 -12    0.61    0.58
  -2   4 -12    1.89    0.64
   2  -4  12    0.69    0.71
   2  -4  13  142.07    4.90
   2  -4  13  133.34    4.29
   2   4  13  133.66    4.33
  -2   4 -13  128.24    4.10
   2  -4  13  136.54    4.82
  -2   4 -13  130.52    4.26
   2   4  14   22.86    1.66
   2  -4  14   22.13    1.61
  -2   4 -14   22.09    1.65
  -2  -4 -14   20.42    1.62
   2  -4  14   21.30    1.89
   2   4  15   37.85    2.16
   2  -4  15   35.15    2.07
   2   4  16   -0.48    0.86
   2  -4  16   -0.57    0.88
  -2   4 -16   -0.87    0.82
  -2  -4 -16   -1.06    0.88
   2  -4  16   -0.26    0.92
   2   4  17    3.31    0.82
   2  -4  17    4.11    0.92
   2   4  17    3.93    0.76
   2  -4  17    2.80    0.98
  -2  -4 -17    3.95    0.91
  -2   4 -17    3.62    0.92
   2  -4  18   52.77    2.59
   2  -4  18   48.12    2.22
   2   4  18   57.83    2.37
   2  -4  18   54.74    2.32
   2   4  18   53.68    2.31
  -2  -4 -18   50.70    2.29
  -2   4 -18   55.69    2.36
   2   4  19   10.74    0.98
   2  -4  19   10.03    0.93
   2  -4  19    9.22    0.91
   2   4  19   10.55    0.98
  -2  -4 -19   10.09    0.96
  -2   4 -19    8.63    0.93
   2  -4  20   15.94    0.95
   2   4  20   17.09    1.00
   2  -4  20   16.70    0.96
  -2  -5  21   30.85    1.21
  -2  -5  21   26.19    1.15
  -2  -5  20    3.05    0.64
  -2   5  20    3.20    0.70
  -2  -5  20    2.73    0.61
  -2   5  20    3.04    0.66
   2   5 -20    3.12    0.66
   2  -5 -20    3.10    0.65
  -2   5  20    2.68    0.50
   2   5 -20    2.21    0.61
   2  -5 -20    1.74    0.58
  -2  -5  19   11.91    1.30
   2  -5 -19   11.95    1.11
   2   5 -19   13.00    1.11
   2   5 -19   11.35    1.08
  -2  -5  19    9.80    1.01
  -2   5  19   12.34    1.13
  -2  -5  18    2.36    0.94
   2   5 -18    1.57    0.79
  -2  -5  17  138.23    4.38
  -2   5  17  142.91    4.46
   2  -5 -17  138.90    4.46
   2   5 -17  136.70    4.47
   2   5 -17  129.39    4.27
  -2  -5  17  136.98    4.87
   2  -5 -16    2.30    0.84
   2   5 -16    2.63    0.87
   2   5 -16    3.51    0.87
   2  -5 -16    2.64    0.91
   2   5 -16    2.47    0.86
  -2   5  16    3.29    0.92
  -2  -5  16    2.75    0.83
   2   5 -15   44.63    2.33
   2   5 -15   42.94    2.25
   2  -5 -15   46.58    2.32
   2   5 -15   44.37    2.29
   2  -5 -15   44.91    2.31
  -2  -5  15   47.13    2.69
   2  -5 -14   13.27    1.29
   2   5 -14   16.14    1.38
   2   5 -14   16.91    1.44
   2   5 -14   16.22    1.39
   2  -5 -14   13.39    1.30
   2   5 -14   15.20    1.40
  -2  -5  14   16.67    1.68
  -2  -5  13  446.24   11.27
   2   5 -13  456.14   11.05
   2   5 -13  453.94   10.97
   2   5 -13  470.90   11.08
   2  -5 -13  465.53   11.00
  -2  -5  13  465.20   11.59
  -2  -5  12  282.59    7.66
   2   5 -12  291.86    7.46
   2  -5 -12  302.85    7.44
   2   5 -12  293.05    7.41
   2   5 -12  287.18    7.46
  -2  -5  12  289.05    7.95
  -2  -5  11  188.18    5.29
   2   5 -11  182.34    5.08
   2   5 -11  178.33    5.00
   2  -5 -11  183.21    5.01
   2   5 -11  185.86    5.13
  -2  -5  11  186.58    5.52
  -2  -5  10   26.13    1.51
   2   5 -10   28.55    1.49
   2   5 -10   26.69    1.43
   2  -5 -10   26.80    1.42
   2   5 -10   26.74    1.50
  -2  -5  10   27.43    1.71
   2   5  -9   63.52    2.22
   2   5  -9   61.40    2.14
   2  -5  -9   61.86    2.14
   2   5  -9   59.68    2.23
  -2  -5   9   61.07    2.45
   2   5  -8  396.65    8.73
  -2  -5   8  385.98    8.80
   2   5  -8  368.14    8.74
  -2  -5   8  379.63    9.04
   2   5  -7   63.74    2.08
  -2  -5   7   67.50    2.15
   2   5  -7   63.66    2.13
   2   5  -7   63.27    2.06
   2   5  -6 1728.57   35.83
  -2  -5   6 1776.78   35.91
  -2  -5   5    1.19    0.38
   2   5  -5    1.58    0.40
   2  -5  -4  306.58    6.28
   2   5  -4  294.29    6.25
   2   5  -4  286.35    6.30
   2   5  -3   21.29    0.70
   2  -5  -3   19.88    0.70
   2   5  -3   21.14    0.83
  -2  -5   3   19.52    0.81
   2  -5  -2   20.82    0.64
   2   5  -2   19.55    0.62
   2   5  -2   19.00    0.83
  -2  -5   2   20.07    0.76
   2  -5  -1   16.96    0.52
   2   5  -1   16.64    0.51
   2   5  -1   17.02    0.80
  -2  -5   1   16.89    0.66
   2   5   0  736.44   14.83
   2  -5   0  746.82   14.79
  -2  -5   0  726.46   14.58
   2   5   1   70.30    1.62
   2  -5   1   67.83    1.63
   2   5   1   68.47    1.99
   2  -5   1   71.13    1.97
   2   5   2   66.90    1.62
   2  -5   2   62.75    1.93
   2   5   2   64.22    1.93
   2  -5   3  884.49   18.50
   2   5   3  881.74   18.46
   2  -5   4  211.07    5.07
  -2   5  -4  207.29    4.48
   2  -5   5    7.00    0.70
   2   5   5    5.94    0.61
   2  -5   6  379.42    8.46
  -2   5  -6  376.18    8.17
  -2   5  -6  342.52    8.14
   2   5   6  354.25    8.17
   2  -5   6  363.20    8.55
   2  -5   7  895.95   19.77
   2   5   7  960.90   19.68
  -2   5  -7  906.54   19.68
   2  -5   7  969.40   20.21
   2  -5   8   89.79    3.17
   2  -5   8   93.71    3.04
  -2   5  -8  101.43    2.96
   2   5   8   96.72    2.89
  -2   5  -8   98.68    2.99
   2  -5   8   99.55    3.36
  -2   5  -9    0.24    0.48
   2  -5   9    0.49    0.60
  -2   5  -9    0.06    0.51
   2  -5   9    1.52    0.75
   2  -5  10  228.58    6.40
  -2   5 -10  224.44    5.93
  -2   5 -10  233.21    5.98
   2  -5  10  228.94    6.52
  -2   5 -11  112.71    3.62
   2  -5  11  112.33    3.62
   2   5  11  110.01    3.63
  -2   5 -11  111.64    3.64
   2  -5  11  119.43    4.12
   2  -5  11  115.48    4.20
  -2   5 -12   30.78    1.72
   2  -5  12   31.25    1.77
   2   5  12   31.14    1.80
  -2   5 -12   32.29    1.78
   2  -5  12   28.77    2.05
   2  -5  12   32.96    2.20
  -2   5 -13   70.45    2.83
   2  -5  13   75.85    2.96
   2   5  13   73.68    2.94
  -2   5 -13   72.85    2.92
   2  -5  13   71.04    3.31
   2  -5  13   73.53    3.41
   2   5  14   77.56    3.10
   2  -5  14   79.27    3.12
  -2   5 -14   81.35    3.16
  -2  -5 -14   76.25    3.07
  -2   5 -14   78.45    3.02
   2  -5  14   74.14    3.50
   2   5  15   63.88    2.80
   2  -5  15   66.14    2.77
  -2   5 -15   63.00    2.76
  -2  -5 -15   66.42    2.82
   2  -5  15   57.15    3.06
   2   5  16    7.40    1.06
   2  -5  16    8.67    1.13
  -2   5 -16    6.32    1.02
  -2  -5 -16    8.94    1.16
   2  -5  16    6.45    1.27
   2   5  17    5.91    0.98
   2  -5  17    5.00    0.89
   2   5  17    7.00    0.89
  -2   5 -17    6.40    1.00
  -2  -5 -17    5.98    0.97
   2  -5  17    6.28    1.17
   2   5  18    6.52    0.94
   2  -5  18    7.60    0.91
   2   5  18    5.20    0.87
   2  -5  18    6.01    0.87
   2   5  18    6.15    0.76
   2  -5  18    7.47    1.13
  -2  -5 -18    6.45    0.92
  -2   5 -18    5.05    0.86
  -2   5 -19   -0.86    0.59
  -2  -5 -19   -0.11    0.56
   2   5  19    0.45    0.53
   2   5  19   -0.17    0.56
   2  -5  19    0.05    0.51
   2  -5  19   -0.05    0.49
   2  -5  20    4.64    0.55
   2  -5  20    4.76    0.56
   2   6 -20   14.99    1.00
   2  -6 -20   14.51    1.01
  -2   6  20   15.41    0.91
  -2  -6  20   16.20    0.97
  -2  -6  20   16.38    0.98
   2   6 -19    2.96    0.70
   2  -6 -19    3.71    0.72
  -2  -6  19    2.72    0.83
  -2  -6  19    2.09    0.64
  -2   6  19    3.30    0.71
   2  -6 -19    2.16    0.61
   2   6 -18   15.88    1.33
   2   6 -18   16.15    1.27
   2  -6 -18   12.89    1.20
  -2   6  18   15.42    1.25
  -2  -6  18   14.20    1.19
   2   6 -18   14.26    1.19
  -2  -6  18   16.29    1.57
  -2  -6  17    4.56    0.84
  -2   6  17    3.78    0.84
   2   6 -17    3.20    0.81
   2   6 -17    3.49    0.88
   2  -6 -17    2.55    0.85
  -2  -6  17    3.39    1.06
  -2  -6  16    0.79    0.72
  -2   6  16   -0.09    0.70
  -2  -6  16   -0.39    0.84
   2   6 -16    0.19    0.63
   2   6 -16   -0.38    0.69
   2  -6 -16   -0.37    0.76
   2   6 -15  362.35    9.29
   2  -6 -15  356.50    9.30
   2  -6 -14   58.21    2.54
   2   6 -14   54.48    2.48
  -2  -6  14   53.66    2.84
   2   6 -14   55.05    2.58
   2   6 -14   56.08    2.53
   2   6 -14   56.65    2.62
   2  -6 -14   55.96    2.51
  -2  -6  13   46.69    2.44
   2   6 -13   49.67    2.26
   2  -6 -13   52.25    2.33
  -2  -6  13   51.90    2.73
   2   6 -13   49.47    2.37
   2   6 -13   49.86    2.38
   2  -6 -13   50.11    2.31
   2   6 -13   51.15    2.34
  -2  -6  12  165.39    5.07
   2   6 -12  165.14    4.72
   2   6 -12  158.65    4.81
   2  -6 -12  166.43    4.75
   2   6 -12  165.62    4.78
   2   6 -12  163.68    4.90
  -2  -6  12  161.18    5.29
  -2  -6  11   32.36    1.84
   2   6 -11   32.78    1.72
   2  -6 -11   33.00    1.67
  -2   6  11   34.64    1.69
   2   6 -11   35.13    1.83
   2   6 -11   35.25    1.74
  -2  -6  11   35.64    2.07
  -2  -6  10    8.21    0.93
   2   6 -10    9.46    0.94
   2   6 -10    9.22    0.89
   2  -6 -10    6.68    0.84
   2   6 -10    8.72    0.93
  -2  -6  10    6.97    1.04
  -2  -6   9  701.98   15.21
   2   6  -9  706.86   15.06
   2   6  -9  714.31   14.95
   2   6  -9  717.81   15.21
  -2  -6   9  699.04   15.52
   2   6  -8   11.84    0.91
   2   6  -8   10.60    0.87
  -2  -6   8   10.03    0.99
   2   6  -8   11.66    0.92
   2   6  -8   10.91    0.82
  -2  -6   7  261.89    6.49
  -2  -6   7  260.90    6.25
   2   6  -7  266.70    6.23
   2   6  -7  249.54    6.23
  -2  -6   6  226.40    5.53
   2   6  -6  229.00    5.51
   2   6  -6  218.38    5.54
   2   6  -6  236.48    5.30
   2  -6  -6  244.37    5.33
   2   6  -5   50.63    1.68
  -2  -6   5   54.59    1.74
   2   6  -5   49.73    1.48
   2  -6  -5   51.74    1.52
   2   6  -4   18.64    0.89
   2   6  -4   20.34    0.73
   2  -6  -4   18.43    0.73
   2   6  -4   19.49    0.84
   2   6  -3    6.50    0.36
   2  -6  -3    6.33    0.37
   2   6  -3    6.81    0.53
  -2  -6   3    6.14    0.49
   2  -6  -2  389.74    8.01
   2   6  -2  382.87    7.98
   2   6  -2  404.28    8.49
  -2  -6   2  370.25    8.29
   2  -6  -2  423.30    8.53
   2   6  -1   53.60    1.24
   2  -6  -1   58.23    1.28
   2   6  -1   59.16    1.78
   2  -6  -1   59.49    1.75
  -2  -6   1   57.55    1.59
   2   6   0  245.74    5.62
  -2  -6   0  243.91    5.39
   2  -6   0  243.12    5.56
   2   6   1   63.26    1.50
   2  -6   1   64.63    1.53
   2   6   1   67.12    2.00
   2  -6   1   70.21    1.99
  -2  -6  -1   66.99    1.80
   2   6   2   42.52    1.15
   2  -6   2   42.76    1.17
   2  -6   2   47.43    1.60
   2   6   2   45.68    1.59
   2  -6   3  265.45    6.18
   2   6   3  262.79    6.15
   2  -6   4   29.67    1.34
   2   6   4   31.66    1.37
  -2   6  -4   31.99    0.97
   2  -6   5    5.59    0.76
  -2   6  -5    4.58    0.57
   2  -6   5    4.91    0.68
  -2   6  -5    5.48    0.63
   2   6   5    4.63    0.64
   2  -6   6  178.94    4.94
   2   6   6  183.05    4.66
  -2   6  -6  180.37    4.62
   2  -6   7  139.93    4.20
  -2   6  -7  151.17    3.65
   2  -6   7  134.97    3.99
   2  -6   7  125.07    3.75
  -2   6  -7  128.03    3.68
  -2   6  -7  138.60    3.81
   2  -6   8    9.50    1.05
   2  -6   8    8.84    0.98
  -2   6  -8   10.04    0.87
  -2   6  -8    7.65    0.82
   2  -6   9    7.40    1.10
   2  -6   9    8.84    1.06
  -2   6  -9    9.56    0.92
  -2   6  -9    8.68    0.89
   2   6   9    9.22    0.87
   2  -6  10  161.49    5.14
   2  -6  10  160.35    4.97
  -2   6 -10  161.73    4.59
  -2   6 -10  158.21    4.62
   2  -6  11    0.46    0.88
   2   6  11   -0.54    0.59
   2  -6  11    1.05    0.61
  -2   6 -11    0.64    0.60
   2  -6  11    0.65    0.74
  -2   6 -11    0.48    0.58
   2  -6  12    1.38    0.92
   2   6  12   -0.50    0.71
   2  -6  12   -0.49    0.69
   2  -6  12    0.60    0.89
  -2   6 -12    0.52    0.59
  -2   6 -12    0.26    0.64
  -2   6 -13  134.50    4.30
  -2  -6 -13  136.34    4.29
  -2   6 -13  137.26    4.34
   2  -6  13  133.67    4.92
   2   6  13  133.31    4.30
   2  -6  13  139.10    4.31
   2  -6  13  127.70    4.76
  -2   6 -13  127.52    4.28
   2   6  14   22.38    1.61
   2  -6  14   21.27    1.57
  -2   6 -14   23.96    1.66
   2  -6  14   19.77    1.82
   2  -6  15   27.91    1.78
   2   6  15   29.81    1.84
   2  -6  15   29.34    1.80
  -2  -6 -15   32.12    1.85
  -2   6 -15   29.40    1.76
  -2   6 -15   29.39    1.80
   2  -6  15   34.64    2.31
   2   6  16    5.14    0.90
   2  -6  16    4.38    0.87
   2   6  16    3.84    0.89
   2  -6  16    4.90    0.89
  -2  -6 -16    4.84    0.93
  -2   6 -16    3.25    0.88
   2  -6  16    4.46    1.16
   2   6  17   44.86    2.11
   2   6  17   44.19    2.07
   2  -6  17   41.76    2.00
   2  -6  17   44.07    2.04
   2   6  17   43.07    1.98
  -2  -6 -17   43.19    2.05
  -2   6 -17   41.98    2.05
   2  -6  17   42.20    2.38
   2  -6  18   18.10    1.23
   2  -6  18   20.49    1.28
   2   6  18   22.55    1.36
   2   6  18   22.45    1.36
   2   6  18   21.28    1.24
  -2  -6 -18   20.42    1.29
   2  -6  18   21.78    1.59
   2   6  19   82.16    2.47
   2  -6  19   91.61    2.65
   2  -6  19   91.09    2.64
   2  -6  19   89.05    3.05
   2  -7 -20   61.55    2.21
  -2   7  20   60.51    1.97
   2   7 -20   61.39    2.00
   2   7 -19    0.25    0.54
   2  -7 -19   -0.06    0.47
  -2  -7  19    0.17    0.60
   2   7 -19    0.06    0.49
  -2  -7  19    0.10    0.46
  -2  -7  19   -0.56    0.53
   2   7 -18    4.71    0.87
   2  -7 -18    3.59    0.75
  -2  -7  18    3.17    0.90
   2   7 -18    3.58    0.76
  -2  -7  18    3.58    0.72
  -2  -7  17   33.61    2.18
   2  -7 -17   31.01    1.76
   2   7 -17   32.56    1.90
   2   7 -17   31.55    1.88
  -2   7  16    1.19    0.71
  -2  -7  16    1.95    0.71
   2   7 -16    2.73    0.76
   2  -7 -16    1.81    0.79
   2   7 -16    1.50    0.78
  -2  -7  16    3.41    1.00
   2  -7 -15   38.89    2.09
  -2   7  15   41.34    2.07
  -2  -7  15   41.03    2.03
   2   7 -15   38.63    2.17
   2   7 -14   15.35    1.34
   2   7 -14   15.41    1.39
   2  -7 -14   13.55    1.29
  -2  -7  14   16.93    1.73
  -2  -7  14   18.03    1.37
   2   7 -14   14.38    1.31
   2  -7 -14   12.74    1.28
   2   7 -14   15.10    1.42
  -2  -7  14   15.41    1.48
  -2  -7  13   57.27    2.76
   2  -7 -13   57.07    2.46
   2   7 -13   54.55    2.39
  -2  -7  13   61.97    3.01
   2   7 -13   57.51    2.59
   2   7 -13   54.75    2.61
   2  -7 -13   53.46    2.39
   2   7 -13   59.50    2.50
   2  -7 -12    2.89    0.68
   2   7 -12    2.66    0.66
  -2  -7  12    4.86    1.04
   2   7 -12    3.21    0.79
  -2  -7  12    3.30    0.80
   2   7 -12    2.62    0.75
   2  -7 -12    3.16    0.77
   2   7 -12    3.73    0.85
  -2  -7  11   84.36    3.23
   2   7 -11   85.85    2.93
   2  -7 -11   92.75    3.02
  -2  -7  11   89.66    3.54
   2   7 -11   87.82    3.16
  -2   7  11   91.20    3.14
   2  -7 -11   87.66    2.97
   2   7 -11   89.16    3.24
   2   7 -11   94.55    3.07
  -2  -7  10  120.93    3.83
   2  -7 -10  123.26    3.54
   2   7 -10  118.14    3.48
   2   7 -10  115.92    3.66
   2  -7 -10  118.98    3.50
   2   7 -10  116.44    3.52
   2   7 -10  117.17    3.77
  -2  -7  10  115.84    4.05
   2   7  -9   70.35    2.51
  -2  -7   9   74.49    2.70
  -2  -7   9   75.09    2.90
   2   7  -9   71.20    2.52
   2   7  -9   68.62    2.60
   2   7  -9   72.87    2.42
   2  -7  -9   71.99    2.38
   2   7  -8    3.79    0.51
   2  -7  -8    4.56    0.57
  -2  -7   8    4.62    0.85
   2   7  -8    4.58    0.65
   2   7  -8    5.14    0.71
   2   7  -8    3.14    0.56
   2   7  -8    3.82    0.68
   2  -7  -7   16.85    0.88
   2   7  -7   15.65    0.84
  -2  -7   7   16.65    1.20
   2   7  -7   15.37    1.05
   2   7  -7   16.64    1.08
   2   7  -6 3095.60   62.44
   2  -7  -6 3131.17   62.48
  -2  -7   6 3044.67   63.13
   2   7  -6 3084.05   62.86
  -2  -7   6 3136.07   62.87
   2   7  -6 3004.17   62.87
   2   7  -5  395.14    9.42
   2   7  -5  415.88    9.40
   2   7  -5  445.43    9.21
   2   7  -5  445.65    9.06
   2  -7  -5  414.16    9.06
   2   7  -4  785.47   16.29
   2  -7  -4  790.03   15.99
   2   7  -4  764.53   15.94
  -2  -7   3  897.42   17.89
   2  -7  -3  916.68   18.03
   2   7  -3  907.80   17.92
   2   7  -3  836.38   17.36
   2  -7  -3  831.09   17.40
  -2  -7   2   55.48    1.66
   2  -7  -2   59.90    1.83
   2   7  -2   59.95    1.80
   2  -7  -1    2.95    0.46
   2   7  -1    2.13    0.49
  -2  -7   1    2.51    0.38
   2   7   0    8.96    0.71
   2  -7   0    7.92    0.65
  -2  -7   0    9.30    0.58
  -2  -7  -1  886.44   18.20
   2  -7   1  903.72   18.43
   2   7   2  404.20    8.63
   2  -7   2  420.05    8.68
   2  -7   2  455.75    9.40
   2   7   2  448.86    9.43
   2  -7   3    4.76    0.65
   2   7   3    5.51    0.68
   2  -7   3    4.78    0.38
   2   7   3    4.42    0.34
  -2   7  -4  641.49   13.98
   2  -7   4  647.62   14.27
  -2   7  -4  648.89   13.51
   2   7   4  665.08   14.15
   2  -7   5   20.98    1.31
   2  -7   5   17.19    1.06
  -2   7  -5   19.87    1.12
   2  -7   6  543.73   12.27
   2  -7   6  529.01   12.04
  -2   7  -6  533.45   11.63
   2  -7   6  532.27   11.84
  -2   7  -6  533.23   11.87
   2  -7   7  219.10    6.06
   2  -7   7  214.18    5.66
  -2   7  -7  222.13    5.45
   2  -7   7  230.01    5.94
  -2   7  -7  225.69    5.64
  -2   7  -7  230.21    5.74
   2   7   7  228.49    5.76
   2  -7   8    9.94    1.15
   2  -7   8    8.92    0.93
  -2   7  -8    9.75    0.79
   2  -7   8    9.36    1.01
  -2   7  -8   10.38    0.93
   2   7   8    8.09    0.87
  -2   7  -8    7.98    0.89
  -2   7  -9    0.65    0.56
   2   7   9    0.84    0.46
   2  -7   9    1.21    0.76
  -2   7  -9    0.96    0.55
   2  -7   9    1.37    0.72
   2  -7  10    1.22    0.91
   2   7  10   -0.26    0.52
  -2   7 -10   -0.24    0.60
   2   7  10   -0.21    0.52
  -2   7 -10   -0.08    0.56
   2  -7  10    0.61    0.71
   2  -7  11    2.90    1.06
   2   7  11    2.21    0.65
   2   7  11    2.02    0.61
  -2   7 -11    1.42    0.63
   2  -7  11    1.79    0.83
  -2   7 -11    3.09    0.77
  -2   7 -12  198.64    5.45
  -2  -7 -12  195.80    5.41
  -2   7 -12  188.85    5.57
   2  -7  12  192.13    6.15
   2   7  12  192.09    5.42
   2  -7  12  190.75    5.36
  -2   7 -12  187.10    5.50
   2  -7  12  183.93    6.00
  -2   7 -13   10.74    1.19
  -2   7 -13    7.95    1.08
  -2  -7 -13    8.90    1.07
   2  -7  13   11.55    1.52
   2  -7  13    7.93    1.03
   2   7  13    9.48    1.11
   2  -7  13    8.67    1.30
  -2   7 -13   11.23    1.19
   2  -7  14    7.46    1.02
   2   7  14    6.55    0.98
   2  -7  14    6.33    0.95
  -2   7 -14    6.04    0.97
   2  -7  14    6.45    1.23
   2  -7  15   56.18    2.46
   2   7  15   58.95    2.53
  -2  -7 -15   57.59    2.49
  -2   7 -15   57.07    2.53
  -2   7 -15   57.64    2.53
   2  -7  15   58.35    3.04
   2  -7  16  138.70    4.18
   2   7  16  138.57    4.25
  -2   7 -16  135.84    4.20
  -2  -7 -16  133.55    4.19
  -2   7 -16  136.67    4.25
   2  -7  16  144.94    4.93
   2  -7  17   18.60    1.62
   2  -7  17   17.21    1.21
   2  -7  17   18.52    1.23
   2   7  17   19.16    1.33
   2  -7  18    3.36    0.85
   2  -7  18    1.77    0.53
   2  -7  18    1.21    0.53
   2   7  18    2.05    0.61
   2   7  19    8.12    0.66
   2  -7  19    9.66    0.95
  -2   8  20    4.60    0.56
   2   8 -19   10.34    0.90
   2   8 -19    9.61    0.85
  -2  -8  19    9.02    1.01
   2  -8 -19   11.09    1.05
   2   8 -18    0.07    0.56
   2   8 -18    0.93    0.61
  -2  -8  18    1.23    0.79
   2   8 -17    4.70    0.88
   2   8 -17    7.62    1.04
  -2  -8  17    7.22    1.15
   2   8 -16  112.00    3.92
   2   8 -16  114.50    3.97
  -2  -8  16  111.53    4.30
  -2  -8  15  105.47    4.20
   2   8 -15  105.06    3.87
   2   8 -15  109.81    3.92
   2   8 -15  108.27    3.91
  -2  -8  14    2.52    0.90
   2   8 -14    3.94    0.91
   2   8 -14    2.58    0.88
   2   8 -13   69.15    3.01
  -2  -8  13   68.72    3.05
  -2  -8  13   76.60    3.40
   2   8 -13   69.24    2.93
   2   8 -13   71.22    3.05
   2   8 -12   16.99    1.46
  -2  -8  12   18.32    1.50
  -2  -8  12   17.65    1.65
   2   8 -12   16.29    1.38
   2   8 -12   17.48    1.47
  -2   8  12   17.85    1.35
   2   8 -11   60.22    2.69
  -2  -8  11   69.15    2.82
  -2  -8  11   62.22    2.95
   2   8 -11   67.39    2.66
  -2   8  11   64.29    2.66
   2   8 -11   72.35    2.84
   2   8 -10   13.13    1.21
  -2  -8  10   14.29    1.37
   2   8 -10   11.97    1.09
   2   8 -10   13.62    1.20
  -2   8  10   11.02    1.13
   2   8  -9  324.82    8.23
   2   8  -9  335.58    8.05
  -2  -8   9  341.96    8.24
  -2  -8   9  319.57    8.46
   2   8  -9  330.95    8.03
   2   8  -9  334.40    8.17
   2   8  -8   25.66    1.49
   2   8  -8   25.72    1.43
  -2  -8   8   25.91    1.49
  -2  -8   8   25.46    1.63
   2   8  -8   25.86    1.38
   2   8  -8   27.29    1.50
   2   8  -7   71.25    2.57
   2   8  -7   71.20    2.47
   2   8  -7   70.54    2.41
   2   8  -7   72.15    2.52
  -2  -8   7   71.41    2.70
   2   8  -6   12.16    0.95
   2   8  -6   12.11    0.93
  -2  -8   6   10.79    1.02
   2   8  -5  935.42   19.53
   2   8  -5  933.58   19.48
   2   8  -5  896.08   19.16
  -2  -8   5  928.02   19.76
   2   8  -4 1160.29   24.26
   2   8  -4 1151.40   24.06
   2  -8  -4 1172.77   24.39
   2  -8  -3    0.18    0.41
   2   8  -3    0.20    0.37
   2  -8  -3    0.34    0.46
  -2  -8   3    0.20    0.37
   2  -8  -2  496.89   10.67
  -2  -8   2  479.11   10.47
   2   8  -2  493.91   10.64
   2  -8  -2  468.16   10.72
  -2  -8   1  408.11    8.85
   2  -8  -1  394.30    9.04
   2   8  -1  411.26    9.09
  -2  -8   0  846.03   17.78
   2  -8   0  855.69   18.00
   2   8   0  855.21   18.08
  -2  -8  -1    0.57    0.37
   2   8   1    0.70    0.48
   2  -8   1    0.51    0.42
   2  -8   1    0.62    0.47
  -2  -8  -2   17.74    0.92
   2  -8   2   17.85    1.06
   2   8   2   18.10    1.09
   2  -8   2   15.67    1.08
   2  -8   3  322.62    7.41
  -2   8  -3  313.59    6.96
  -2   8  -3  296.47    7.18
   2  -8   3  314.16    7.49
   2  -8   4   54.48    1.93
  -2   8  -4   53.60    1.84
  -2   8  -4   50.83    1.92
   2  -8   4   51.28    2.10
   2  -8   5   16.13    1.10
  -2   8  -5   15.00    0.93
   2  -8   5   13.67    0.97
  -2   8  -5   13.48    0.95
  -2   8  -5   13.22    0.98
   2   8   5   17.59    1.18
   2  -8   5   15.27    1.18
   2  -8   6   -0.35    0.52
   2  -8   6    0.28    0.54
  -2   8  -6    1.44    0.53
  -2   8  -6    0.20    0.39
  -2   8  -6    0.66    0.49
   2   8   6   -0.20    0.52
   2  -8   6    0.97    0.64
   2  -8   7   11.36    1.07
   2  -8   7   10.46    0.96
  -2   8  -7   10.92    0.86
   2  -8   7    9.08    1.11
  -2   8  -7   11.65    0.97
   2   8   7    9.93    1.00
  -2   8  -7   12.41    1.04
  -2   8  -8  194.17    5.21
   2  -8   8  196.22    5.31
  -2   8  -8  199.08    5.06
   2  -8   8  193.81    5.59
   2  -8   8  187.50    5.72
  -2   8  -8  191.01    5.21
  -2   8  -8  202.06    5.40
   2   8   8  199.80    5.40
  -2   8  -9  563.21   12.77
   2   8   9  548.10   12.69
  -2   8  -9  544.06   12.54
   2   8   9  545.24   12.45
   2  -8   9  556.11   13.36
  -2   8  -9  583.09   12.70
   2  -8   9  529.68   12.62
   2  -8   9  560.55   13.11
   2   8  10   99.95    3.43
  -2   8 -10  100.34    3.56
  -2   8 -10   99.09    3.37
   2  -8  10  104.44    4.00
   2   8  10  103.64    3.32
  -2   8 -10  105.06    3.49
   2  -8  10  105.84    3.87
  -2   8 -11  407.45    9.85
   2  -8  11  394.47   10.44
   2   8  11  391.09    9.42
  -2   8 -11  394.58    9.73
   2  -8  11  397.83   10.26
   2  -8  12  110.24    4.25
  -2   8 -12  115.49    3.90
  -2   8 -12  111.18    3.88
   2  -8  12  107.24    4.35
  -2   8 -13   19.88    1.54
   2  -8  13   21.16    1.84
  -2   8 -14   40.23    2.15
   2  -8  14   40.05    2.57
  -2   8 -15   15.06    1.34
   2  -8  15   16.04    1.67
  -2   8 -16   50.98    2.23
   2  -8  16   49.53    2.67
   2  -8  17   60.57    2.74
  -2   8 -17   58.88    2.25
   2   8  17   62.94    2.41
  -2  -8 -18   10.47    0.93
   2  -8  18   11.37    1.14
   2   8  18   12.12    0.93
   2   8  19    3.21    0.48
  -2  -9  19   19.26    1.26
   2  -9 -19   18.21    1.19
   2   9 -19   18.14    1.03
   2  -9 -18   17.32    1.32
  -2  -9  18   16.46    1.38
   2   9 -18   16.95    1.20
   2   9 -18   17.95    1.20
  -2  -9  17    0.62    0.77
   2   9 -17    0.33    0.63
   2   9 -17   -0.16    0.62
  -2  -9  16   30.03    2.10
   2   9 -16   36.34    2.02
   2   9 -16   36.13    1.96
  -2  -9  15   -0.25    0.98
   2   9 -15   -0.41    0.75
  -2  -9  14   62.40    2.93
   2   9 -14   64.71    2.82
   2   9 -14   62.12    2.81
   2   9 -13  151.03    4.92
  -2  -9  13  150.18    5.01
  -2  -9  13  152.68    5.32
   2   9 -13  156.39    4.86
   2   9 -13  155.50    4.99
  -2  -9  12    1.98    0.92
  -2  -9  12    2.13    0.80
   2   9 -12    2.05    0.73
   2   9 -12    2.69    0.92
  -2   9  12    2.35    0.74
   2   9 -12    2.29    0.85
   2   9 -11   40.40    2.19
  -2  -9  11   40.17    2.16
  -2  -9  11   42.41    2.42
   2   9 -11   38.25    2.04
  -2   9  11   45.76    2.23
   2   9 -11   41.34    2.20
  -2  -9  10    0.22    0.67
   2   9 -10    0.08    0.60
   2   9 -10    0.31    0.56
  -2  -9  10   -0.09    0.63
   2   9 -10   -0.36    0.71
   2   9 -10    0.09    0.69
  -2   9  10    0.91    0.70
  -2  -9   9    1.00    0.80
   2   9  -9    1.24    0.59
  -2  -9   9    1.49    0.63
   2   9  -9    1.46    0.56
   2   9  -9    0.88    0.64
   2   9  -9    0.58    0.61
   2   9  -8   85.18    3.12
   2   9  -8   93.09    3.08
  -2  -9   8   93.02    3.18
  -2  -9   8   90.51    3.37
   2   9  -8   96.11    3.06
   2   9  -8   93.25    3.17
   2   9  -7   13.79    1.12
  -2  -9   7   11.63    1.02
   2   9  -7   14.53    1.11
  -2  -9   7   13.95    1.22
   2   9  -7   14.10    1.05
   2   9  -7   12.71    1.05
   2   9  -6   49.06    2.04
   2   9  -6   48.72    1.96
  -2  -9   6   48.94    1.96
   2   9  -6   48.70    1.91
   2   9  -6   50.28    1.99
   2  -9  -6   47.26    2.04
  -2  -9   6   43.60    2.06
   2  -9  -5   12.96    0.99
   2   9  -5   12.93    0.97
   2   9  -5   12.56    0.92
   2  -9  -5   12.35    1.03
  -2  -9   5   13.78    1.12
   2   9  -5   11.84    0.93
   2   9  -5   14.10    0.85
   2  -9  -4   62.89    2.23
  -2  -9   4   56.06    2.21
   2   9  -4   59.79    1.97
   2   9  -4   60.15    2.05
   2  -9  -4   53.18    2.04
  -2  -9   4   57.78    2.03
   2   9  -4   56.34    2.07
   2  -9  -3  473.94   10.62
  -2  -9   3  449.78   10.59
   2   9  -3  474.27   10.33
   2   9  -3  472.04   10.41
  -2  -9   3  472.31   10.39
  -2  -9   2  508.49   11.12
   2  -9  -2  506.01   11.16
   2   9  -2  487.37   10.99
  -2  -9   2  488.10   10.84
  -2  -9   1   18.98    1.14
   2  -9  -1   20.34    1.20
   2   9  -1   21.25    1.17
  -2  -9   1   22.50    1.06
  -2  -9   0  261.54    6.31
   2  -9   0  261.94    6.44
  -2  -9   0  262.73    6.11
   2  -9   1   52.00    2.05
  -2  -9  -1   54.11    1.95
  -2   9  -1   51.34    1.82
  -2  -9  -1   53.52    1.80
  -2  -9  -2  265.63    6.47
  -2   9  -2  267.77    6.39
   2  -9   2  280.14    6.74
  -2   9  -2  270.85    6.35
  -2  -9  -2  266.02    6.31
  -2   9  -3   56.02    2.00
   2  -9   3   55.31    2.22
  -2  -9  -3   51.12    1.97
  -2   9  -3   54.64    1.82
   2   9   3   54.69    2.14
  -2  -9  -3   52.24    1.88
  -2  -9  -4   26.74    1.37
   2  -9   4   24.81    1.55
   2  -9   4   29.20    1.39
   2  -9   4   27.33    1.50
  -2   9  -4   30.19    1.36
  -2   9  -4   27.10    1.40
   2   9   4   29.10    1.54
   2   9   5   40.58    1.67
   2  -9   5   39.86    1.72
   2  -9   5   43.09    1.89
  -2   9  -5   36.97    1.60
   2  -9   5   36.57    1.92
  -2  -9  -5   41.19    1.77
  -2   9  -5   35.81    1.66
  -2   9  -5   39.82    1.77
   2   9   5   38.57    1.83
   2   9   6  387.99    9.43
  -2   9  -6  399.72    9.38
   2  -9   6  434.62    9.65
   2  -9   6  421.79    9.88
   2  -9   6  416.03   10.11
  -2   9  -6  418.36    9.62
   2   9   6  413.84    9.83
  -2   9  -6  414.81    9.65
  -2   9  -7  323.12    7.74
  -2   9  -7  319.50    7.61
   2  -9   7  318.86    8.14
   2  -9   7  322.89    7.83
   2  -9   7  318.22    8.35
  -2   9  -7  313.31    7.80
   2   9   7  317.76    8.01
  -2   9  -7  323.88    7.93
  -2   9  -8  202.37    5.66
   2   9   8  210.47    5.75
  -2   9  -8  203.79    5.48
   2   9   8  199.71    5.42
   2  -9   8  207.43    6.14
  -2   9  -8  205.13    5.54
   2  -9   8  204.65    5.58
  -2   9  -8  217.15    5.40
   2  -9   8  200.30    5.87
  -2   9  -9  244.07    6.49
   2   9   9  233.06    6.41
  -2   9  -9  239.81    6.25
   2  -9   9  241.85    6.96
   2   9   9  235.54    6.15
  -2   9  -9  243.98    6.36
   2  -9   9  228.03    6.28
   2  -9   9  237.66    6.75
   2  -9  10    0.25    0.89
   2   9  10    0.80    0.55
  -2   9 -10    0.26    0.64
   2  -9  10    0.22    0.80
  -2   9 -10    1.82    0.79
   2   9  10    0.35    0.59
   2  -9  11  130.63    4.63
  -2   9 -11  129.85    4.21
  -2   9 -11  128.01    4.28
   2  -9  11  124.28    4.76
   2  -9  12    2.01    0.90
  -2   9 -12    2.28    0.78
  -2   9 -12    2.18    0.83
   2  -9  12    2.70    1.10
  -2   9 -13   58.36    2.63
   2  -9  13   52.61    2.84
  -2   9 -14  269.01    7.24
   2  -9  14  260.14    7.79
  -2   9 -15    6.49    0.97
   2  -9  15    5.75    1.25
   2  -9  16   45.54    2.52
  -2   9 -16   51.83    2.25
   2   9  16   52.91    2.27
   2  -9  17   39.36    2.10
  -2  -9 -17   35.27    1.78
  -2   9 -17   37.89    1.69
   2   9  17   40.11    1.81
   2   9  18   39.31    1.56
   2  -9  18   36.73    1.80
  -2  10  19   36.37    1.48
   2 -10 -19   35.42    1.56
  -2 -10  18   15.42    1.22
   2 -10 -18   15.99    1.18
   2  10 -18   13.08    1.06
   2  10 -18   13.33    0.96
  -2 -10  17   77.93    3.12
   2 -10 -17   82.65    3.04
   2  10 -17   73.40    2.87
   2  10 -17   83.21    2.84
   2 -10 -16    6.66    1.06
  -2 -10  16    6.81    1.18
   2  10 -16    7.43    1.01
   2  10 -16    7.61    0.98
   2 -10 -15   71.32    3.08
  -2 -10  15   68.42    3.24
   2  10 -15   75.52    3.11
   2  10 -15   77.68    3.03
  -2 -10  14  130.18    4.74
   2  10 -14  121.40    4.24
   2  10 -14  131.55    4.44
  -2 -10  13   67.79    3.03
   2  10 -13   67.80    2.89
   2  10 -13   68.97    2.98
   2  10 -12   16.56    1.46
  -2 -10  12   12.35    1.31
  -2 -10  12   14.47    1.57
   2  10 -12   13.00    1.31
  -2  10  12   15.21    1.36
   2  10 -12   17.53    1.52
   2  10 -11  205.12    6.00
  -2 -10  11  208.58    6.09
  -2 -10  11  206.16    6.40
   2  10 -11  207.59    5.88
   2  10 -11  209.53    6.07
  -2  10  11  205.68    6.04
  -2 -10  10    1.72    0.87
   2  10 -10    1.27    0.66
   2  10 -10    1.90    0.73
  -2 -10  10    2.03    0.74
   2  10 -10    1.48    0.76
  -2  10  10    1.87    0.69
   2  10 -10    2.53    0.79
   2  10  -9   10.11    1.15
   2  10  -9   11.57    1.13
  -2 -10   9   13.79    1.22
  -2 -10   9   10.81    1.24
   2  10  -9   10.95    1.08
  -2  10   9   13.89    1.30
   2  10  -9   12.70    1.19
   2  10  -8  143.93    4.43
  -2 -10   8  143.50    4.36
   2  10  -8  142.38    4.27
  -2 -10   8  139.86    4.61
   2 -10  -8  149.83    4.53
   2  10  -8  131.92    4.15
  -2  10   8  146.15    4.55
   2  10  -8  144.86    4.36
   2  10  -7   10.73    1.07
   2 -10  -7   11.82    1.09
   2  10  -7   11.66    1.05
  -2 -10   7   12.13    1.07
   2 -10  -7   12.01    1.10
  -2 -10   7   13.43    1.25
   2  10  -7   11.74    1.03
   2  10  -7   11.71    1.05
   2 -10  -6    4.43    0.81
  -2 -10   6    4.20    0.81
  -2 -10   6    6.52    0.79
   2  10  -6    6.17    0.77
   2  10  -6    5.42    0.80
   2 -10  -6    5.66    0.81
   2  10  -6    3.95    0.70
   2  10  -6    7.66    0.88
   2  10  -5  112.55    3.47
   2  10  -5  107.45    3.31
   2 -10  -5  100.28    3.31
   2 -10  -5  107.46    3.44
  -2 -10   5  106.16    3.53
   2  10  -5  105.50    3.22
   2  10  -5  110.54    3.30
   2 -10  -4  164.47    4.53
  -2 -10   4  155.06    4.52
   2  10  -4  157.68    4.37
   2 -10  -4  156.70    4.40
   2  10  -4  159.24    4.48
   2  10  -4  159.21    4.26
   2 -10  -3    1.65    0.55
  -2 -10   3    2.20    0.61
   2  10  -3    2.16    0.48
   2 -10  -3    1.76    0.57
  -2 -10   2   48.28    1.98
   2 -10  -2   48.29    2.01
   2  10  -2   46.39    1.69
  -2 -10   2   47.10    1.78
   2 -10  -2   50.27    1.96
   2 -10  -1  467.84   10.69
  -2 -10   1  454.77   10.56
  -2  10   1  458.52   10.21
  -2 -10   1  466.53   10.33
   2 -10  -1  472.16   10.55
   2 -10   0  115.04    3.58
  -2 -10   0  112.23    3.45
  -2  10   0  116.72    3.28
   2  10   0  120.71    3.55
  -2 -10   0  117.64    3.28
   2 -10   0  124.63    3.53
  -2  10  -1  242.25    5.82
   2 -10   1  240.23    6.17
  -2 -10  -1  234.61    5.97
   2  10   1  235.73    6.09
   2 -10   1  238.88    6.05
  -2  10  -2    2.15    0.56
   2  10   2    1.46    0.57
  -2  10  -2    2.70    0.50
   2 -10   2    2.11    0.61
  -2 -10  -2    3.24    0.61
   2 -10   2    2.18    0.64
   2 -10   3   12.87    1.16
  -2 -10  -3   13.90    1.02
  -2 -10  -3   12.23    0.91
   2 -10   3   14.65    1.10
   2  10   3   12.37    0.96
   2  10   3   13.98    1.11
  -2  10  -3   12.78    0.97
   2 -10   4    2.34    0.73
  -2 -10  -4    2.03    0.61
  -2 -10  -4    1.91    0.51
  -2  10  -4    2.61    0.55
   2 -10   4    1.93    0.53
   2  10   4    1.58    0.51
  -2  10  -4    2.37    0.59
   2  10   4    1.68    0.65
   2 -10   5    0.45    0.63
  -2 -10  -5    1.18    0.55
   2 -10   5    0.08    0.55
  -2  10  -5   -0.07    0.48
   2 -10   5    0.83    0.52
  -2 -10  -5    0.25    0.47
  -2  10  -5    1.12    0.51
  -2  10  -5   -0.07    0.50
   2  10   5   -0.08    0.61
   2  10   5    0.30    0.43
  -2  10  -5    0.49    0.48
   2  10   6   24.25    1.36
  -2  10  -6   22.04    1.34
  -2  10  -6   24.84    1.37
   2 -10   6   25.72    1.45
   2 -10   6   24.63    1.58
  -2 -10  -6   25.88    1.49
  -2  10  -6   24.34    1.43
   2  10   6   28.04    1.66
  -2  10  -6   25.09    1.49
  -2  10  -7  372.64    9.19
   2 -10   7  387.35    9.32
  -2  10  -7  390.46    9.15
   2 -10   7  388.33    9.69
  -2 -10  -7  407.83    9.54
   2 -10   7  399.15    9.99
  -2  10  -7  402.56    9.42
   2  10   7  382.94    9.57
  -2  10  -7  387.37    9.44
  -2  10  -8   78.53    3.03
   2  10   8   79.18    3.08
  -2  10  -8   74.57    2.77
   2 -10   8   85.50    3.44
   2  10   8   79.36    2.81
  -2  10  -8   81.68    2.93
  -2  10  -8   74.62    2.67
   2 -10   8   79.69    2.89
   2 -10   8   75.72    3.15
   2 -10   9    3.41    1.11
   2  10   9    2.82    0.69
   2 -10   9    2.82    0.88
  -2  10  -9    1.60    0.70
  -2  10  -9    2.01    0.61
   2  10   9    2.17    0.77
  -2  10  -9    2.36    0.82
  -2  10 -10  784.59   17.87
   2  10  10  758.54   17.75
   2 -10  10  774.86   18.50
   2  10  10  798.39   17.44
  -2  10 -10  818.02   17.77
   2 -10  10  801.64   18.31
   2 -10  11  183.94    6.13
   2 -10  11  195.85    6.05
   2  10  11  178.64    5.46
  -2  10 -11  196.49    5.74
  -2  10 -11  195.19    5.61
  -2  10 -12  133.04    4.37
   2 -10  12  129.52    4.74
  -2  10 -13    0.60    0.72
   2 -10  13   -0.67    0.98
  -2  10 -14    4.23    0.92
   2 -10  14    3.68    1.11
  -2 -10 -14    4.81    0.97
  -2  10 -15    3.89    0.83
  -2 -10 -15    3.31    0.87
   2 -10  15    3.69    1.11
   2  10  16   34.46    1.76
  -2  10 -16   29.49    1.64
   2 -10  16   31.23    1.99
  -2 -10 -16   32.12    1.73
   2  10  17   14.08    1.05
  -2  10 -17   12.93    0.97
   2 -10  17   14.82    1.28
  -2 -10 -17   14.34    1.05
   2  10  18   45.28    1.70
   2 -10  18   48.43    1.73
  -2  11  19    0.34    0.39
  -2 -11  18    3.92    0.72
   2 -11 -18    3.63    0.68
   2  11 -18    1.97    0.55
  -2 -11  17   17.53    1.37
   2 -11 -17   19.57    1.34
   2  11 -17   17.67    1.28
   2  11 -17   18.00    1.18
  -2 -11  16    6.92    1.08
   2 -11 -16    7.22    1.02
   2  11 -16    5.76    0.97
   2  11 -16    5.63    0.86
   2 -11 -15   43.91    2.29
  -2 -11  15   42.54    2.39
   2  11 -15   41.75    2.19
   2  11 -15   40.90    2.08
  -2 -11  14   48.96    2.71
   2 -11 -14   51.96    2.59
   2  11 -14   56.63    2.64
   2  11 -13   77.78    3.10
   2 -11 -13   71.55    3.05
  -2 -11  13   65.89    3.26
   2 -11 -13   77.72    3.22
   2  11 -13   71.68    2.99
   2  11 -13   72.11    3.09
   2  11 -12   10.69    1.28
  -2 -11  12    9.41    1.18
   2 -11 -12   10.56    1.23
   2  11 -12   10.48    1.15
  -2  11  12    8.78    1.13
  -2 -11  11    8.51    1.32
   2 -11 -11    8.25    1.16
   2 -11 -11    9.00    1.12
   2  11 -11    9.11    1.09
  -2 -11  11    8.52    1.16
   2  11 -11    7.40    1.13
   2  11 -11    8.46    1.17
  -2  11  11    9.14    1.16
  -2 -11  10    5.41    1.13
   2 -11 -10    5.88    1.07
  -2 -11  10    5.46    0.93
   2  11 -10    5.33    0.90
   2 -11 -10    4.67    0.98
   2  11 -10    3.31    0.82
   2  11 -10    3.98    0.89
  -2  11  10    2.64    0.86
   2  11 -10    3.99    0.91
   2  11  -9  162.50    5.00
   2  11  -9  165.46    4.85
   2 -11  -9  150.74    4.83
  -2 -11   9  161.27    4.95
   2 -11  -9  168.10    5.09
  -2 -11   9  154.54    5.22
   2  11  -9  167.35    4.83
   2  11  -9  157.96    4.91
  -2  11   9  159.60    5.09
   2  11  -8   69.58    2.80
  -2 -11   8   68.26    2.74
   2 -11  -8   64.66    2.67
   2  11  -8   64.36    2.63
   2 -11  -8   64.89    2.81
  -2 -11   8   62.50    2.90
   2  11  -8   64.88    2.57
  -2  11   8   66.34    2.85
   2  11  -8   63.30    2.63
   2  11  -7   97.17    3.41
   2 -11  -7   99.13    3.38
  -2 -11   7   95.61    3.36
   2  11  -7   96.12    3.32
  -2 -11   7   95.01    3.58
   2 -11  -7  100.51    3.53
   2  11  -7   96.15    3.26
  -2  11   7  100.35    3.64
   2  11  -7   96.74    3.32
   2  11  -6   32.09    1.76
   2 -11  -6   32.03    1.75
  -2 -11   6   34.38    1.77
   2  11  -6   32.52    1.74
   2 -11  -6   32.57    1.84
  -2 -11   6   35.36    1.96
   2  11  -6   35.37    1.72
  -2  11   6   38.22    2.02
   2  11  -6   32.33    1.68
   2 -11  -5    3.68    0.78
  -2 -11   5    3.99    0.83
   2  11  -5    3.41    0.66
   2  11  -5    3.33    0.73
   2 -11  -5    3.14    0.72
   2  11  -5    3.76    0.65
   2  11  -5    5.02    0.79
  -2 -11   4   97.66    3.36
   2 -11  -4   93.91    3.27
   2 -11  -4   98.39    3.21
   2  11  -4   97.87    3.18
   2  11  -4   95.59    2.99
   2  11  -4   92.93    2.99
   2 -11  -3   78.66    2.92
  -2 -11   3   85.49    3.00
  -2 -11   3   80.52    2.72
   2 -11  -3   81.12    2.84
   2  11  -3   87.19    2.79
   2  11  -3   82.93    2.64
  -2 -11   2   68.57    2.59
   2 -11  -2   72.03    2.68
   2  11  -2   67.54    2.48
  -2  11   2   68.47    2.61
   2  11  -2   70.64    2.28
   2 -11  -2   69.83    2.53
  -2  11   1   28.78    1.33
  -2 -11   1   28.44    1.54
   2 -11  -1   26.58    1.58
   2 -11  -1   31.49    1.58
   2  11  -1   28.96    1.49
   2  11  -1   27.89    1.51
  -2  11   1   30.44    1.61
   2 -11   0    0.99    0.60
   2 -11   0    2.40    0.61
  -2 -11   0    2.53    0.55
  -2 -11   0    1.17    0.58
  -2  11   0    2.44    0.64
  -2  11   0    0.84    0.48
   2  11   0    2.00    0.59
   2  11   0    2.17    0.56
  -2 -11  -1   55.60    2.19
  -2  11  -1   49.74    1.94
   2 -11   1   54.34    2.30
  -2 -11  -1   51.14    1.97
   2 -11   1   53.15    2.18
  -2  11  -1   52.81    2.08
   2  11   1   50.48    2.20
   2  11   1   48.56    1.99
  -2 -11  -2   31.18    1.58
   2 -11   2   25.39    1.63
   2 -11   2   28.56    1.60
  -2 -11  -2   28.05    1.39
  -2  11  -2   31.58    1.50
   2  11   2   27.56    1.62
  -2  11  -2   29.13    1.45
   2  11   2   28.67    1.46
   2  11   3   49.66    1.97
   2 -11   3   46.00    2.04
  -2 -11  -3   43.57    1.97
   2 -11   3   46.77    2.22
  -2  11  -3   43.90    1.90
   2  11   3   47.04    2.16
  -2 -11  -3   45.07    1.88
   2 -11   3   45.94    2.13
   2  11   4  286.32    7.23
   2 -11   4  292.52    7.45
  -2 -11  -4  298.86    7.46
   2 -11   4  296.84    7.78
  -2 -11  -4  296.13    7.26
  -2  11  -4  295.54    7.24
   2 -11   4  310.67    7.36
  -2  11  -4  296.46    7.34
   2  11   4  294.16    7.64
  -2  11  -5   39.26    1.88
   2  11   5   39.17    2.04
   2  11   5   36.12    1.73
   2 -11   5   37.56    1.91
  -2 -11  -5   39.50    1.91
   2 -11   5   39.89    2.16
  -2  11  -5   37.00    1.81
   2 -11   5   37.87    1.81
  -2  11  -5   32.30    1.67
   2 -11   5   41.44    2.05
  -2 -11  -5   40.33    1.81
   2  11   6   51.58    2.16
  -2  11  -6   51.29    2.15
   2 -11   6   52.94    2.43
   2 -11   6   54.53    2.25
  -2 -11  -6   55.02    2.23
   2 -11   6   50.58    2.57
  -2 -11  -6   53.18    2.35
  -2  11  -6   53.23    2.29
  -2  11  -6   52.82    2.31
   2  11   6   50.53    2.43
   2 -11   7    1.03    0.82
  -2 -11  -7    1.82    0.69
   2 -11   7    1.32    0.61
  -2  11  -7    1.75    0.57
  -2 -11  -7    1.43    0.59
  -2  11  -7    1.57    0.70
   2 -11   7    1.70    0.75
  -2  11  -7    1.27    0.69
   2  11   7    1.56    0.77
  -2  11  -7    0.44    0.59
  -2  11  -8   74.29    2.94
   2  11   8   72.59    2.99
   2  11   8   70.10    2.69
  -2  11  -8   75.51    2.86
   2 -11   8   67.97    3.04
  -2  11  -8   68.46    2.61
   2 -11   8   71.05    3.30
  -2 -11  -8   70.74    2.91
   2  11   9  227.17    6.54
  -2  11  -9  240.59    6.56
   2  11   9  213.48    6.08
  -2  11  -9  243.09    6.44
   2 -11   9  235.26    6.83
   2 -11   9  231.43    7.02
  -2 -11  -9  243.74    6.61
  -2  11 -10  215.62    6.17
   2  11  10  201.32    6.05
   2  11  10  203.77    5.68
  -2  11 -10  213.82    6.01
   2 -11  10  217.24    6.48
  -2 -11 -10  210.55    6.09
   2 -11  10  214.59    6.67
   2 -11  11   34.62    2.22
  -2  11 -11   36.36    2.06
   2  11  11   35.32    2.04
  -2  11 -12  230.78    6.65
  -2 -11 -12  231.16    6.64
   2 -11  12  246.40    7.31
  -2  11 -13  293.05    7.92
  -2 -11 -13  312.14    8.00
   2 -11  13  291.13    8.45
  -2  11 -14   14.66    1.33
  -2 -11 -14   13.83    1.25
   2 -11  14   13.81    1.54
   2  11  15  115.26    3.70
  -2  11 -15  108.48    3.66
  -2 -11 -15  113.98    3.69
   2 -11  15  112.59    4.10
   2  11  16   21.87    1.39
  -2  11 -16   24.05    1.39
   2 -11  16   21.39    1.56
  -2 -11 -16   23.61    1.39
   2 -11  17    0.56    0.61
   2 -11  17    0.39    0.45
   2  11  17    0.05    0.51
   2  11  18   25.44    1.11
  -2  12  18    0.18    0.43
   2  12 -18   -0.17    0.37
   2  12 -17    3.40    0.70
  -2 -12  17    4.31    0.75
   2 -12 -17    5.23    0.78
   2  12 -16   69.01    2.48
   2  12 -16   64.35    2.60
  -2 -12  16   68.84    2.80
   2 -12 -16   67.40    2.66
   2  12 -15   40.18    1.97
   2  12 -15   42.65    2.18
   2 -12 -15   40.14    2.12
  -2 -12  15   42.49    2.29
   2  12 -14    0.70    0.64
   2  12 -14    0.39    0.74
   2 -12 -14    0.70    0.82
  -2 -12  14    0.58    0.90
   2  12 -13    4.60    0.97
  -2 -12  13    5.28    1.08
   2 -12 -13    3.82    0.98
  -2 -12  12    4.68    1.08
   2 -12 -12    4.58    1.03
   2  12 -12    5.15    0.98
   2  12 -12    4.91    0.99
   2  12 -12    4.84    0.89
   2 -12 -12    5.51    0.96
   2  12 -11   10.75    1.29
  -2 -12  11   11.12    1.27
   2 -12 -11   11.40    1.23
   2  12 -11   12.52    1.23
  -2  12  11   11.82    1.32
   2  12 -10  110.63    3.92
   2  12 -10  104.79    3.72
  -2 -12  10  107.29    3.93
   2 -12 -10  114.34    3.97
   2 -12 -10  109.57    4.00
  -2 -12  10  113.82    4.28
   2  12 -10  109.38    3.80
  -2  12  10  104.34    3.99
   2  12 -10  110.65    3.93
   2  12  -9   56.76    2.60
   2  12  -9   55.31    2.48
   2 -12  -9   53.94    2.54
  -2 -12   9   51.40    2.51
   2 -12  -9   55.43    2.62
  -2 -12   9   54.23    2.78
   2  12  -9   52.99    2.39
   2  12  -9   53.51    2.51
  -2  12   9   54.22    2.70
   2  12  -8    8.81    1.13
   2 -12  -8    9.60    1.14
  -2 -12   8   10.03    1.12
   2  12  -8    8.64    1.07
   2 -12  -8   11.35    1.26
  -2 -12   8   10.04    1.32
   2  12  -8    9.63    1.02
   2  12  -8   11.34    1.19
  -2  12   8   10.65    1.27
  -2 -12   7    4.65    0.97
   2 -12  -7    4.72    0.89
   2 -12  -7    3.72    0.82
  -2 -12   7    5.87    0.89
   2  12  -7    4.83    0.83
   2  12  -7    5.55    0.91
   2  12  -7    5.96    0.91
  -2  12   7    5.32    1.00
   2  12  -7    6.67    0.98
   2 -12  -6   13.97    1.24
   2  12  -6   14.47    1.26
  -2 -12   6   14.67    1.22
   2  12  -6   13.42    1.13
   2  12  -6   15.42    1.20
  -2  12   6   15.59    1.41
  -2 -12   6   13.05    1.33
   2 -12  -6   15.77    1.34
   2 -12  -5   44.67    2.12
   2  12  -5   46.67    2.13
   2  12  -5   42.65    1.99
   2 -12  -5   48.40    2.27
  -2 -12   5   45.84    2.32
  -2  12   5   47.57    2.33
   2  12  -5   43.49    1.99
   2 -12  -4   46.98    2.27
  -2 -12   4   47.12    2.32
   2  12  -4   48.97    2.03
  -2  12   4   51.25    2.37
   2  12  -4   50.86    2.23
   2 -12  -4   50.06    2.20
   2 -12  -3  157.47    4.77
  -2 -12   3  152.20    4.78
  -2  12   3  160.40    4.85
   2  12  -3  162.51    4.39
   2  12  -3  167.12    4.57
   2 -12  -3  164.80    4.69
  -2 -12   3  153.33    4.48
   2  12  -2    0.07    0.51
  -2  12   2    1.17    0.65
   2 -12  -2    0.08    0.57
  -2 -12   2    0.60    0.50
  -2 -12   2    0.58    0.60
   2 -12  -2    0.17    0.67
  -2 -12   1  102.58    3.47
   2 -12  -1  101.52    3.53
  -2 -12   1  102.04    3.20
   2 -12  -1  106.33    3.45
   2  12  -1  103.39    3.32
  -2  12   1   98.37    3.41
   2  12  -1   98.68    3.37
   2 -12   0   11.63    1.23
  -2 -12   0   12.83    1.14
   2 -12   0   11.92    1.09
  -2 -12   0    9.72    0.90
   2  12   0   12.96    1.06
  -2  12   0   10.47    0.90
  -2  12   0   12.22    1.08
   2  12   0   12.63    1.11
  -2 -12  -1  187.10    5.24
   2 -12   1  195.76    5.49
  -2 -12  -1  177.97    4.91
   2 -12   1  189.50    5.27
   2  12   1  183.96    5.06
  -2  12  -1  179.43    4.88
  -2  12  -1  181.04    5.06
   2  12   1  187.23    5.31
  -2 -12  -2    0.16    0.56
   2 -12   2    0.68    0.55
   2 -12   2    0.75    0.70
  -2 -12  -2    0.59    0.44
   2  12   2    0.89    0.52
  -2  12  -2    0.92    0.55
   2  12   2    0.88    0.61
   2 -12   3    1.86    0.88
   2 -12   3    2.40    0.71
  -2 -12  -3    2.88    0.75
  -2 -12  -3    1.37    0.53
   2  12   3    1.80    0.58
   2  12   3    1.83    0.71
  -2  12  -3    2.33    0.63
  -2 -12  -4   29.04    1.69
   2 -12   4   29.48    1.93
   2 -12   4   28.61    1.57
  -2  12  -4   28.07    1.57
  -2 -12  -4   27.29    1.54
  -2  12  -4   30.96    1.65
   2  12   4   27.18    1.80
   2  12   4   28.11    1.54
   2  12   5  859.72   18.70
  -2  12  -5  860.16   18.72
   2 -12   5  861.52   19.19
   2 -12   5  809.38   18.69
  -2 -12  -5  872.32   18.81
  -2 -12  -5  879.14   19.02
   2 -12   5  845.38   19.46
  -2  12  -5  847.75   18.83
  -2  12  -5  867.65   18.90
   2  12   5  868.42   19.28
   2  12   6   99.50    3.28
   2 -12   6   98.88    3.33
  -2 -12  -6  101.01    3.37
   2 -12   6   93.32    3.57
  -2  12  -6   88.10    3.17
  -2  12  -6  104.90    3.49
   2  12   6   99.16    3.67
  -2  12  -6   98.78    3.47
   2 -12   6   96.27    3.84
  -2 -12  -6   93.61    3.44
  -2  12  -7  181.29    5.28
   2  12   7  164.46    5.35
   2 -12   7  174.38    5.25
  -2  12  -7  179.45    5.20
  -2  12  -7  174.35    4.97
  -2 -12  -7  179.69    5.15
   2 -12   7  174.54    5.47
   2 -12   7  172.50    5.68
  -2 -12  -7  174.19    5.25
  -2  12  -8  286.76    7.47
   2  12   8  278.15    7.59
   2  12   8  264.29    7.07
  -2  12  -8  266.03    7.25
   2 -12   8  286.24    7.76
  -2 -12  -8  271.16    7.25
  -2  12  -8  274.83    7.05
   2 -12   8  278.45    7.97
  -2 -12  -8  279.03    7.43
   2  12   9    8.82    1.02
   2 -12   9    8.25    1.23
  -2  12  -9    8.34    1.09
  -2 -12  -9    8.62    1.05
  -2  12  -9   10.07    1.25
   2  12   9    7.30    1.16
  -2 -12  -9   10.09    1.20
   2 -12   9   10.19    1.42
  -2 -12 -10  761.71   17.71
   2 -12  10  812.93   18.37
  -2  12 -10  784.32   17.77
   2  12  10  797.35   17.99
   2 -12  11  143.91    5.04
  -2  12 -11  151.03    4.72
  -2  12 -11  149.20    4.83
  -2 -12 -11  146.02    4.77
   2 -12  11  146.95    5.26
  -2  12 -12    1.30    0.80
   2 -12  12    0.13    0.99
  -2 -12 -12    2.25    0.85
  -2  12 -13   72.70    3.02
  -2 -12 -13   78.75    3.05
   2 -12  13   75.87    3.42
   2  12  14   55.54    2.40
  -2  12 -14   54.03    2.43
  -2 -12 -14   54.86    2.38
   2 -12  14   57.59    2.80
   2 -12  15    6.78    0.89
   2  12  15    6.01    0.90
  -2  12 -15    5.24    0.86
   2 -12  15    6.97    1.09
  -2 -12 -15    5.86    0.84
   2 -12  16    7.32    0.74
  -2 -12 -16   10.33    0.87
   2 -12  16    9.07    1.05
   2  12  16    9.24    0.89
  -2  12 -16   10.38    0.92
   2  12  17    0.97    0.47
  -2  13  18    7.53    0.62
   2 -13 -17    0.33    0.49
  -2  13  17    0.39    0.48
   2  13 -17    0.14    0.35
   2  13 -17   -0.11    0.48
   2  13 -16   12.72    1.09
   2 -13 -16   14.31    1.14
  -2 -13  16   11.75    1.11
   2  13 -15   -0.16    0.65
  -2 -13  15    0.18    0.68
   2 -13 -15    0.66    0.65
   2  13 -14   59.80    2.63
  -2 -13  14   65.65    2.90
   2 -13 -14   61.55    2.72
   2  13 -13   51.52    2.35
   2  13 -13   51.09    2.45
   2 -13 -13   55.77    2.60
   2  13 -12   16.28    1.50
   2 -13 -12   17.20    1.54
  -2 -13  12   20.47    1.76
   2 -13 -11    1.32    0.82
  -2 -13  11    1.00    0.81
   2  13 -11    2.57    0.86
   2  13 -11    1.64    0.83
   2 -13 -11    2.10    0.79
   2  13 -11    2.57    0.72
   2  13 -10   24.79    1.78
   2 -13 -10   24.65    1.74
  -2 -13  10   26.84    1.82
   2  13 -10   27.37    1.74
  -2  13  10   24.19    1.86
  -2 -13   9  116.88    4.14
   2  13  -9  117.31    4.00
   2 -13  -9  121.43    4.18
   2  13  -9  116.00    3.95
  -2  13   9  123.91    4.39
   2  13  -9  119.20    4.09
   2 -13  -9  115.21    4.21
  -2 -13   9  114.75    4.37
  -2 -13   8    3.93    0.86
   2 -13  -8    5.73    0.97
   2  13  -8    3.91    0.87
   2  13  -8    3.97    0.82
   2  13  -8    4.51    0.93
  -2  13   8    4.70    0.99
  -2 -13   8    7.79    1.19
   2 -13  -8    4.49    1.03
   2  13  -7   14.80    1.34
  -2 -13   7   15.47    1.34
   2 -13  -7   14.41    1.32
   2  13  -7   14.09    1.25
  -2  13   7   14.89    1.45
   2  13  -7   14.96    1.28
  -2 -13   7   14.75    1.49
   2 -13  -7   18.04    1.53
   2  13  -6   18.97    1.45
   2 -13  -6   16.39    1.35
  -2 -13   6   16.43    1.38
   2  13  -6   17.52    1.32
  -2  13   6   18.79    1.57
   2  13  -6   17.56    1.31
  -2 -13   6   16.44    1.53
   2 -13  -6   18.83    1.52
   2  13  -5   24.99    1.60
  -2 -13   5   22.33    1.53
   2 -13  -5   21.37    1.52
   2  13  -5   24.24    1.50
  -2  13   5   27.31    1.82
   2  13  -5   21.54    1.43
  -2 -13   5   21.87    1.66
   2 -13  -5   21.95    1.64
   2  13  -4   16.78    1.35
   2 -13  -4   14.13    1.25
   2  13  -4   15.42    1.18
   2 -13  -4   14.85    1.40
  -2 -13   4   14.08    1.35
   2  13  -4   14.97    1.15
  -2  13   4   14.97    1.41
  -2 -13   3   81.64    3.17
   2 -13  -3   74.13    3.05
   2  13  -3   79.09    2.96
   2 -13  -3   77.59    2.97
   2  13  -3   74.07    2.80
  -2  13   3   76.25    3.06
   2 -13  -2   24.79    1.71
  -2 -13   2   22.10    1.58
   2 -13  -2   21.03    1.47
   2  13  -2   19.86    1.40
   2  13  -2   21.91    1.44
  -2  13   2   22.54    1.54
  -2 -13   1   41.43    2.11
   2 -13  -1   39.55    2.14
  -2 -13   1   41.28    1.92
   2 -13  -1   43.89    2.10
   2  13  -1   39.07    1.94
   2  13  -1   41.02    2.06
  -2  13   1   40.12    2.05
   2 -13   0  139.04    4.45
  -2 -13   0  127.91    4.22
  -2 -13   0  131.51    3.97
   2 -13   0  129.18    4.20
   2  13   0  129.96    4.03
  -2  13   0  129.93    3.82
  -2  13   0  133.09    4.16
   2  13   0  135.91    4.27
  -2 -13  -1  407.07    9.99
   2 -13   1  429.84   10.33
   2 -13   1  411.55   10.02
   2  13   1  403.88    9.71
  -2  13  -1  417.43    9.58
   2  13   1  413.53   10.07
  -2  13  -1  413.31    9.80
  -2 -13  -2  221.93    6.17
   2 -13   2  221.36    6.40
  -2 -13  -2  219.55    5.88
   2 -13   2  222.84    6.26
   2  13   2  222.44    5.94
  -2  13  -2  221.04    5.87
   2  13   2  227.71    6.33
  -2 -13  -3   91.70    3.41
   2 -13   3   97.10    3.70
  -2 -13  -3   89.00    3.16
   2 -13   3   99.21    3.60
   2  13   3   96.67    3.25
  -2  13  -3   95.40    3.25
   2  13   3  104.16    3.68
   2 -13   4    1.93    0.86
  -2 -13  -4    0.18    0.62
   2 -13   4    0.16    0.58
  -2  13  -4   -0.08    0.64
  -2 -13  -4    0.16    0.49
   2  13   4    0.23    0.55
  -2  13  -4   -0.08    0.61
   2  13   4    1.14    0.77
  -2 -13  -5    1.50    0.73
   2 -13   5    2.60    0.97
   2 -13   5    1.96    0.75
  -2  13  -5    2.22    0.69
  -2  13  -5    3.14    0.77
   2 -13   5    0.97    0.63
  -2 -13  -5    2.47    0.73
   2  13   5    2.38    0.68
  -2  13  -5    3.18    0.85
   2  13   5    3.10    0.90
   2 -13   6    3.35    1.08
  -2 -13  -6    4.51    0.90
   2 -13   6    4.42    0.94
  -2  13  -6    5.19    0.82
  -2  13  -6    5.73    0.96
  -2 -13  -6    4.13    0.77
  -2  13  -6    2.90    0.81
   2  13   6    2.85    0.92
   2  13   6    3.88    0.77
   2 -13   7   75.66    3.45
  -2 -13  -7   73.38    3.05
  -2  13  -7   74.38    2.81
  -2 -13  -7   70.82    2.90
   2 -13   7   73.07    3.20
  -2  13  -7   76.19    3.00
  -2  13  -7   71.69    2.99
   2  13   7   75.58    3.22
  -2  13  -8    9.89    1.21
   2  13   8   11.90    1.36
  -2 -13  -8   12.62    1.34
   2 -13   8   12.95    1.59
  -2  13  -8   12.42    1.21
   2 -13   8   10.45    1.31
  -2 -13  -8   11.51    1.20
  -2  13  -8    9.31    1.05
   2  13   8   10.93    1.11
   2  13   9    3.43    0.76
  -2 -13  -9    1.99    0.69
  -2  13  -9    1.52    0.74
   2 -13   9    2.52    0.93
   2  13   9    2.54    0.85
  -2  13 -10   36.50    2.10
  -2 -13 -10   35.34    2.07
   2 -13  10   36.37    2.40
  -2  13 -11   70.34    3.04
   2 -13  11   68.51    3.34
  -2 -13 -11   76.64    3.06
  -2  13 -12    4.75    1.00
  -2 -13 -12    3.87    0.86
   2 -13  12    5.18    1.12
   2  13  13   96.87    3.38
  -2  13 -13   97.23    3.48
   2 -13  13   97.09    3.80
  -2 -13 -13   95.46    3.39
   2  13  14    3.44    0.81
  -2  13 -14    3.31    0.77
  -2 -13 -14    1.89    0.66
   2 -13  14    1.49    0.85
   2  13  15    2.19    0.67
  -2  13 -15    2.12    0.63
  -2 -13 -15    2.33    0.58
   2 -13  15    3.05    0.79
   2  13  16   15.30    0.98
   2 -13  16   12.05    1.03
  -2  14  17    0.11    0.36
  -2  14  16    8.29    0.78
   2  14 -16    6.80    0.78
   2 -14 -16    8.08    0.84
   2  14 -15   36.53    1.80
   2 -14 -15   39.80    1.87
  -2 -14  15   36.17    1.88
   2  14 -14   27.28    1.65
  -2 -14  14   23.23    1.63
   2 -14 -14   25.77    1.63
   2  14 -13   -0.18    0.69
   2 -14 -13    0.09    0.71
  -2 -14  13    0.10    0.74
   2  14 -12   39.96    2.10
  -2 -14  12   33.72    2.15
   2 -14 -12   34.64    2.07
   2  14 -11   10.92    1.21
   2 -14 -11    7.72    1.17
  -2 -14  11   10.42    1.35
   2  14 -10   22.10    1.58
   2  14 -10   24.12    1.68
  -2 -14  10   24.61    1.90
   2 -14 -10   27.21    1.90
  -2 -14   9  130.77    4.50
   2 -14  -9  136.36    4.56
   2  14  -9  137.95    4.39
  -2  14   9  136.01    4.76
  -2 -14   8   45.38    2.37
   2 -14  -8   51.42    2.47
   2  14  -8   44.75    2.22
  -2  14   8   48.72    2.58
  -2 -14   8   45.21    2.57
   2 -14  -7   15.73    1.40
   2  14  -7   11.90    1.29
  -2 -14   7   13.14    1.31
   2  14  -7   14.09    1.25
  -2  14   7   15.08    1.51
   2  14  -7   16.21    1.36
  -2 -14   7   13.70    1.47
   2 -14  -7   14.24    1.45
   2 -14  -6    0.70    0.66
  -2 -14   6    0.69    0.69
   2  14  -6    0.88    0.68
   2  14  -6    0.74    0.73
   2  14  -6   -0.09    0.59
  -2  14   6    1.04    0.77
  -2 -14   6    1.17    0.89
   2 -14  -6    0.44    0.78
   2  14  -5   35.04    1.95
   2 -14  -5   34.42    1.99
  -2 -14   5   30.66    1.86
   2  14  -5   30.57    1.77
  -2  14   5   28.97    1.98
   2  14  -5   31.03    1.72
   2 -14  -5   35.73    2.12
  -2 -14   5   33.81    2.12
   2 -14  -4   15.12    1.36
   2  14  -4   13.41    1.31
   2 -14  -4   14.70    1.46
  -2 -14   4   14.62    1.46
   2  14  -4   14.50    1.21
  -2  14   4   17.16    1.50
   2 -14  -3   28.89    1.94
  -2 -14   3   30.37    1.92
   2  14  -3   30.28    1.84
   2 -14  -3   27.78    1.77
   2  14  -3   29.57    1.77
  -2  14   3   30.88    1.93
   2 -14  -2  244.90    6.97
  -2 -14   2  245.06    6.91
   2 -14  -2  244.37    6.75
   2  14  -2  247.44    6.63
  -2  14   2  242.76    6.82
   2  14  -2  246.62    6.64
  -2 -14   1  401.54   10.09
   2 -14  -1  409.23   10.26
   2 -14  -1  402.65    9.98
   2  14  -1  389.60    9.74
   2  14  -1  407.09    9.95
  -2  14   1  402.55    9.99
  -2 -14   0   34.56    2.05
   2 -14   0   36.03    2.17
   2 -14   0   42.91    2.20
   2  14   0   38.55    1.98
  -2  14   0   37.27    2.01
   2  14   0   38.48    2.09
  -2 -14  -1  140.80    4.56
   2 -14   1  134.50    4.72
   2 -14   1  144.23    4.62
   2  14   1  141.48    4.32
   2  14   1  138.98    4.57
  -2  14  -1  140.78    4.37
  -2  14  -1  140.21    4.15
  -2 -14  -2   69.47    2.91
   2 -14   2   67.61    3.10
   2 -14   2   65.96    2.90
  -2 -14  -2   66.80    2.65
   2  14   2   69.32    2.69
  -2  14  -2   66.79    2.62
   2  14   2   67.67    2.98
  -2 -14  -3  179.56    5.39
   2 -14   3  175.50    5.64
  -2 -14  -3  173.40    5.06
   2 -14   3  181.89    5.14
  -2  14  -3  175.91    5.13
   2  14   3  179.59    5.09
  -2  14  -3  174.66    5.06
   2  14   3  173.79    5.47
   2 -14   4   -0.12    0.89
  -2 -14  -4    0.20    0.71
  -2  14  -4    0.25    0.64
   2 -14   4   -0.11    0.70
  -2  14  -4    0.18    0.65
  -2 -14  -4   -0.08    0.57
   2 -14   4    0.42    0.57
  -2  14  -4   -0.17    0.71
   2  14   4   -0.33    0.74
   2  14   4    0.08    0.59
   2  14   5  682.82   15.07
  -2 -14  -5  668.26   15.47
   2 -14   5  663.74   15.95
  -2  14  -5  653.61   15.10
   2 -14   5  672.87   15.65
  -2 -14  -5  657.88   15.16
  -2  14  -5  682.72   15.34
   2  14   5  645.13   15.64
  -2  14  -5  664.74   15.23
  -2 -14  -6   80.69    3.31
   2 -14   6   83.14    3.69
   2  14   6   83.39    3.02
  -2  14  -6   91.50    3.36
   2  14   6   88.47    3.56
  -2  14  -6   82.14    3.22
  -2  14  -6   82.83    3.07
   2 -14   6   85.64    3.49
  -2 -14  -6   82.80    3.14
  -2  14  -7  216.62    6.21
  -2  14  -7  214.74    5.98
  -2 -14  -7  219.20    6.14
   2 -14   7  228.60    6.62
   2  14   7  221.38    6.55
   2  14   8    0.57    0.63
   2  14   8    0.68    0.73
   2 -14   8    0.71    0.78
  -2  14  -8    1.04    0.70
  -2 -14  -8    1.11    0.60
   2 -14   9   45.83    2.70
  -2 -14  -9   46.51    2.38
   2  14   9   47.92    2.15
  -2  14  -9   48.80    2.43
  -2  14 -10   34.95    2.01
   2 -14  10   31.58    2.21
  -2 -14 -10   32.45    1.95
   2  14  11    3.59    0.80
  -2  14 -11    4.24    0.95
  -2 -14 -11    2.85    0.80
   2 -14  11    2.33    0.99
   2  14  12   -0.16    0.66
  -2  14 -12    1.14    0.71
  -2 -14 -12    0.42    0.61
   2 -14  12   -0.11    0.83
   2  14  13   84.47    2.96
  -2  14 -13   87.74    3.11
  -2 -14 -13   79.06    2.92
   2 -14  13   90.10    3.44
   2  14  14   59.48    2.18
  -2  14 -14   54.26    2.18
   2 -14  14   55.80    2.44
   2  14  15    0.40    0.48
  -2  14 -15    0.65    0.48
   2 -14  15    0.07    0.57
   2  14  16    4.74    0.56
  -2  15  16   12.06    0.77
  -2  15  15    7.09    0.74
   2  15 -15    4.47    0.69
   2 -15 -15    6.05    0.77
   2  15 -14   10.45    1.04
   2 -15 -14   11.22    1.06
  -2 -15  14   12.88    1.14
   2  15 -13    1.02    0.70
   2 -15 -13    1.52    0.70
  -2 -15  13    0.90    0.68
   2  15 -12  156.08    4.74
  -2 -15  12  154.61    4.96
   2 -15 -12  158.15    4.89
   2  15 -11    2.72    0.83
   2 -15 -11    2.63    0.87
  -2 -15  11    2.54    0.90
   2  15 -10    3.18    0.82
   2 -15 -10    3.09    0.91
  -2 -15  10    3.84    0.97
   2  15  -9  297.93    7.86
   2  15  -9  310.48    7.98
  -2 -15   9  301.93    8.39
   2 -15  -9  300.95    8.25
   2 -15  -8    0.94    0.70
   2  15  -8    1.72    0.67
   2  15  -8    1.49    0.76
   2  15  -8    2.23    0.75
  -2  15   8    1.79    0.83
   2 -15  -8    1.13    0.85
  -2 -15   8    2.80    0.97
  -2  15   7    1.68    0.86
   2  15  -7    0.90    0.63
   2 -15  -7    2.18    0.73
  -2 -15   7    2.29    0.77
   2 -15  -6  163.84    5.11
  -2 -15   6  156.38    5.04
   2  15  -6  161.95    4.89
  -2  15   6  160.68    5.31
   2 -15  -5  100.31    3.72
  -2 -15   5   96.38    3.64
   2  15  -5  102.24    3.66
  -2 -15   5   97.94    3.87
   2 -15  -5   95.72    3.83
   2  15  -5  104.09    3.57
  -2  15   5  101.71    3.92
   2  15  -4   30.31    1.87
   2 -15  -4   29.18    1.87
   2  15  -4   29.09    1.91
   2 -15  -4   31.08    2.04
  -2 -15   4   29.07    2.00
   2  15  -4   29.21    1.73
  -2  15   4   29.65    2.00
  -2 -15   3    0.23    0.80
   2 -15  -3    0.41    0.67
   2 -15  -3    0.11    0.79
   2  15  -3    0.29    0.75
   2  15  -3    0.93    0.65
   2  15  -3    0.46    0.70
  -2  15   3    0.55    0.78
   2 -15  -2  430.53   10.87
  -2 -15   2  421.01   10.74
   2 -15  -2  445.23   10.68
   2  15  -2  418.53   10.48
   2  15  -2  418.99   10.37
  -2  15   2  446.17   10.75
   2  15  -2  406.74   10.34
   2 -15  -1   17.25    1.64
  -2 -15   1   17.48    1.60
   2 -15  -1   20.93    1.63
   2  15  -1   18.88    1.46
  -2  15   1   18.29    1.52
   2  15  -1   20.10    1.51
  -2 -15   0  867.42   19.99
   2 -15   0  884.45   20.23
   2 -15   0  902.60   20.02
   2  15   0  926.23   19.69
  -2  15   0  873.80   19.79
   2  15   0  863.37   19.87
  -2 -15  -1  165.71    5.25
   2 -15   1  169.02    5.49
   2 -15   1  164.57    5.25
   2  15   1  162.48    4.90
   2  15   1  168.74    5.27
   2  15   2    0.25    0.64
  -2  15  -2   -0.24    0.63
   2  15   2   -0.33    0.78
   2 -15   2    0.24    0.90
   2 -15   2   -0.11    0.73
  -2 -15  -2   -0.21    0.80
  -2 -15  -3  345.36    8.91
   2 -15   3  331.64    9.23
   2 -15   3  335.96    8.54
  -2  15  -3  338.23    8.59
  -2  15  -3  342.84    8.52
   2  15   3  339.14    9.03
   2  15   3  343.24    8.49
   2  15   4   28.94    1.69
  -2  15  -4   27.82    1.73
   2 -15   4   29.02    1.96
  -2 -15  -4   27.24    1.85
   2 -15   4   27.92    2.11
  -2  15  -4   28.35    1.79
  -2  15  -4   30.72    1.82
   2  15   4   30.14    2.05
   2  15   5  223.47    6.18
   2 -15   5  235.11    6.80
   2  15   5  239.13    6.87
  -2  15  -5  234.98    6.52
   2 -15   6    5.11    1.09
  -2  15  -6    5.73    0.99
   2  15   6    5.50    1.04
  -2  15  -7   45.83    2.27
   2  15   7   36.74    2.26
  -2 -15  -7   42.84    2.29
   2 -15   7   45.32    2.64
   2  15   7   39.60    2.03
  -2  15  -7   42.42    2.17
  -2  15  -7   42.68    2.06
   2  15   8   10.21    1.04
  -2  15  -8   11.27    1.24
   2 -15   8   10.54    1.40
  -2 -15  -8   11.22    1.28
   2 -15   9   21.74    1.82
  -2 -15  -9   18.36    1.50
  -2  15  -9   22.69    1.64
   2  15   9   19.33    1.42
   2 -15  10   20.53    1.79
  -2 -15 -10   21.10    1.53
  -2  15 -10   23.24    1.60
   2  15  10   20.17    1.40
   2 -15  11    0.22    0.87
  -2 -15 -11    0.41    0.58
  -2  15 -11    1.63    0.70
   2  15  11    0.37    0.58
  -2 -15 -12    1.69    0.67
   2 -15  12    2.19    0.85
  -2  15 -12    2.10    0.72
   2  15  12    1.54    0.65
   2 -15  13    5.32    0.95
  -2 -15 -13    4.19    0.70
  -2  15 -13    4.48    0.82
   2  15  13    4.97    0.73
   2 -15  14    1.89    0.69
  -2  15 -14    2.02    0.58
   2  15  14    3.00    0.61
   2  15  15    9.90    0.71
   2  16 -15    1.37    0.44
   2 -16 -14    0.54    0.53
   2  16 -14    0.66    0.48
   2 -16 -13   22.28    1.41
  -2 -16  13   22.63    1.42
   2  16 -13   19.82    1.31
  -2 -16  12    9.84    1.10
   2 -16 -12   10.43    1.10
   2  16 -12   11.54    1.08
   2 -16 -11    3.22    0.88
  -2 -16  11    4.27    0.96
   2  16 -11    3.91    0.81
  -2 -16  10   15.38    1.45
   2 -16 -10   14.58    1.42
   2  16 -10   16.46    1.32
  -2 -16   9    0.67    0.77
   2 -16  -9    0.95    0.76
   2  16  -9    1.64    0.70
   2  16  -9    1.27    0.63
   2 -16  -8   12.63    1.35
  -2 -16   8   12.27    1.39
   2  16  -8   10.66    1.12
   2  16  -8    8.31    1.07
   2 -16  -7   59.51    2.87
  -2 -16   7   63.60    2.96
   2  16  -7   56.21    2.57
   2  16  -7   58.97    2.51
  -2 -16   6   89.65    3.66
   2 -16  -6   86.37    3.62
   2  16  -6   90.22    3.37
   2  16  -6   86.51    3.33
   2  16  -5  208.38    5.90
  -2 -16   5  202.64    5.94
   2  16  -5  190.20    5.78
   2 -16  -5  204.26    6.01
  -2 -16   5  197.84    6.18
   2 -16  -5  195.32    6.11
   2  16  -5  201.85    5.75
  -2  16   5  205.79    6.21
   2  16  -4   63.13    2.72
   2  16  -4   62.09    2.62
  -2  16   4   60.52    2.90
   2 -16  -4   59.11    2.76
  -2 -16   4   63.68    2.82
   2  16  -3  133.39    4.35
   2 -16  -3  136.49    4.54
   2  16  -3  130.37    4.22
  -2  16   3  134.65    4.64
   2 -16  -2    5.55    1.02
   2  16  -2    5.74    0.87
  -2  16   2    4.99    0.99
   2  16  -2    5.81    0.98
   2 -16  -1  331.68    8.70
   2  16  -1  322.23    8.48
  -2  16   1  320.08    8.53
   2  16  -1  327.59    8.33
   2 -16   0   10.82    1.26
   2  16   0   10.60    1.22
   2  16   0    9.43    1.11
   2 -16   1    7.57    1.11
   2  16   1    7.36    1.00
   2  16   1    8.28    1.19
   2  16   2    2.01    0.73
   2  16   2    1.79    0.85
   2  16   3  115.51    3.73
   2 -16   3  111.54    4.13
  -2  16  -3  111.45    3.89
   2  16   3  110.29    4.13
   2  16   4   43.01    2.07
  -2 -16  -4   41.66    2.31
   2 -16   4   43.90    2.59
  -2  16  -4   43.04    2.16
   2 -16   4   46.07    2.45
  -2  16  -4   42.22    2.21
  -2  16  -4   41.65    2.10
   2  16   4   41.74    2.39
  -2  16  -5  173.27    5.09
   2 -16   5  176.75    5.77
  -2 -16  -5  164.85    5.26
  -2  16  -5  166.91    4.99
  -2  16  -6    0.72    0.65
   2 -16   6    0.51    0.96
  -2 -16  -6    0.20    0.71
  -2  16  -6   -0.08    0.57
  -2 -16  -7  240.82    6.70
   2 -16   7  252.60    7.28
   2  16   7  237.35    6.33
  -2  16  -7  228.22    6.25
  -2  16  -7  242.97    6.59
  -2  16  -8   22.56    1.61
   2 -16   8   22.76    1.86
  -2 -16  -8   22.03    1.62
   2 -16   9  149.29    5.07
  -2 -16  -9  151.84    4.65
  -2  16  -9  152.54    4.65
   2  16   9  148.91    4.33
  -2 -16 -10   10.08    1.05
   2 -16  10   11.07    1.31
  -2  16 -10    9.55    1.07
   2  16  10   10.58    0.99
   2 -16  11   15.58    1.39
  -2 -16 -11   13.08    1.11
  -2  16 -11   13.06    1.17
   2  16  11   12.44    1.02
   2 -16  12    9.40    1.09
  -2 -16 -12    6.95    0.80
  -2  16 -12   10.20    1.00
   2  16  12    9.42    0.88
   2 -16  13    7.74    0.92
  -2  16 -13    9.63    0.85
   2  17 -14   13.87    0.85
   2  17 -13   21.29    1.15
   2 -17 -13   20.11    1.23
   2 -17 -12    2.32    0.68
  -2 -17  12    2.03    0.64
   2  17 -12    1.52    0.60
   2  17 -12    1.05    0.54
  -2 -17  11   46.36    2.15
   2 -17 -11   48.91    2.20
   2  17 -11   47.42    2.04
   2  17 -11   45.51    1.98
   2 -17 -10    1.96    0.80
  -2 -17  10    1.90    0.73
   2  17 -10    1.91    0.63
   2  17 -10    1.78    0.67
   2 -17  -9    2.21    0.81
  -2 -17   9    2.75    0.82
   2  17  -9    2.35    0.70
   2  17  -9    2.88    0.77
  -2 -17   8    9.73    1.22
   2 -17  -8   10.03    1.20
   2  17  -8    8.36    1.03
   2  17  -8    9.01    1.04
  -2 -17   7    9.28    1.21
   2 -17  -7   11.26    1.31
   2  17  -7   11.60    1.22
   2  17  -7    9.77    1.10
  -2 -17   6   91.57    3.62
   2 -17  -6   92.96    3.64
   2  17  -6   86.90    3.31
   2  17  -6   85.36    3.25
  -2 -17   5    5.12    1.03
   2 -17  -5    4.77    0.98
   2  17  -5    6.06    1.03
  -2 -17   4   54.57    2.72
   2 -17  -4   54.40    2.78
   2  17  -4   55.81    2.59
   2 -17  -3   59.32    2.88
  -2 -17   3   53.36    2.76
   2  17  -3   57.25    2.63
   2 -17  -2  168.88    5.55
  -2 -17   2  164.57    5.43
   2  17  -2  172.59    5.25
   2  17  -2  174.58    5.10
  -2 -17   1   70.93    3.19
   2 -17  -1   74.32    3.37
   2  17  -1   75.28    3.11
   2  17  -1   80.61    3.01
   2 -17   0   -0.98    1.18
  -2 -17   0   -0.55    0.95
   2  17   0    0.78    0.73
   2  17   0    0.84    0.67
  -2  17  -1  133.04    4.31
   2 -17   1  140.02    4.25
  -2 -17  -1  130.48    4.51
  -2  17  -2  534.06   12.76
   2 -17   2  549.60   13.50
  -2 -17  -2  552.27   13.15
  -2  17  -3   -0.09    0.66
   2 -17   3    0.75    0.88
  -2 -17  -3    0.21    0.69
   2 -17   4  133.66    4.77
  -2  17  -4  136.14    4.20
  -2  17  -4  131.32    4.07
   2 -17   5    0.37    0.87
  -2 -17  -5    0.10    0.64
  -2  17  -5    0.72    0.67
  -2  17  -5    0.57    0.58
   2 -17   6   25.72    1.98
  -2 -17  -6   25.95    1.73
  -2  17  -6   25.51    1.62
  -2  17  -6   22.99    1.48
  -2  17  -7  141.64    4.18
   2  17   7  141.38    4.18
   2 -17   7  149.94    4.99
  -2 -17  -7  151.79    4.58
  -2  17  -7  152.24    4.45
  -2 -17  -8    8.52    1.03
   2 -17   8    9.67    1.25
   2  17   8    8.53    0.86
  -2  17  -8    8.22    0.89
  -2  17  -8    8.28    0.99
   2 -17   9    2.95    0.90
  -2 -17  -9    1.22    0.60
  -2  17  -9    1.73    0.60
  -2  17  -9    1.19    0.61
   2 -17  10   25.13    1.71
  -2 -17 -10   22.55    1.38
  -2  17 -10   27.79    1.38
  -2  17 -10   27.68    1.53
   2 -17  11   10.13    1.08
  -2 -17 -11    9.10    0.84
  -2  17 -11   11.31    0.86
  -2  17 -11   10.56    0.94
   2 -17  12   42.27    1.90
  -2  17 -12   39.03    1.48
  -2  17 -12   43.65    1.72
   2  18 -12   54.15    1.87
   2  18 -11   -0.31    0.51
   2 -18 -11    0.33    0.51
   2  18 -10    7.54    0.83
  -2 -18  10    6.57    0.87
   2 -18 -10    7.96    0.95
   2  18  -9   75.95    2.65
   2 -18  -9   73.29    2.86
  -2 -18   9   69.38    2.77
   2  18  -8  122.92    3.76
   2  18  -8  123.36    3.78
  -2 -18   8  119.37    4.01
   2 -18  -8  118.70    4.05
   2  18  -7    0.60    0.62
   2  18  -7   -0.54    0.68
  -2 -18   7   -0.48    0.70
   2 -18  -7   -0.10    0.71
   2  18  -6   82.67    2.99
   2  18  -6   81.39    3.05
   2 -18  -6   78.91    3.28
  -2 -18   6   85.58    3.31
   2  18  -5  163.46    4.74
   2  18  -5  153.78    4.78
  -2 -18   5  164.57    5.12
   2 -18  -5  159.47    5.15
   2  18  -4   18.90    1.38
   2  18  -4   16.21    1.42
  -2 -18   4   16.92    1.53
   2 -18  -4   18.97    1.65
   2  18  -3  119.22    3.84
   2  18  -3  121.64    4.05
  -2 -18   3  119.24    4.19
   2 -18  -3  113.99    4.26
   2  18  -2    7.68    0.98
   2  18  -2    5.87    1.05
  -2 -18   2    6.48    1.08
   2 -18  -2    5.18    1.15
   2  18  -1   89.66    3.17
   2  18  -1   93.43    3.44
  -2 -18   1   87.53    3.51
   2 -18  -1   95.43    3.76
   2  18   0    2.30    0.69
  -2  18   0    2.39    0.82
   2  18   0    1.66    0.84
   2 -18   0    2.43    0.70
  -2 -18   0    2.61    0.92
   2 -18   0    1.41    0.88
   2  18   1   -0.22    0.58
  -2 -18  -1    0.51    0.78
   2 -18   1   -0.12    0.89
   2  18   1    0.18    0.79
  -2  18  -1   -0.35    0.66
  -2 -18  -2    0.70    0.73
   2 -18   2   -0.24    0.93
  -2  18  -2   -0.17    0.71
   2 -18   3  283.42    7.74
  -2 -18  -3  265.98    7.28
  -2  18  -3  264.16    7.00
   2 -18   4  129.22    4.54
  -2 -18  -4  119.38    4.11
  -2  18  -4  127.40    3.93
  -2 -18  -5   47.17    2.25
   2 -18   5   42.32    2.43
  -2  18  -5   44.19    2.00
   2 -18   6   63.07    2.90
  -2 -18  -6   63.41    2.62
  -2  18  -6   63.37    2.37
   2  18   6   62.75    2.38
   2 -18   7    1.42    0.82
  -2 -18  -7    3.03    0.71
  -2  18  -7    2.19    0.54
   2  18   7    1.32    0.54
   2 -18   8   59.21    2.64
  -2 -18  -8   54.84    2.26
   2 -18   9   16.44    1.35
  -2 -18  -9   16.76    1.11
  -2  18  -9   15.39    0.95
  -2  18  -9   17.69    1.14
   2 -18  10    6.23    0.89
  -2  18 -10    5.37    0.56
  -2  18 -10    5.96    0.72
   2  19 -11   14.23    0.80
   2  19 -10   86.59    2.48
   2 -19 -10   74.05    2.61
   2  19  -9  118.52    3.29
   2 -19  -9  108.83    3.49
   2  19  -8   -0.06    0.50
  -2 -19   8    0.48    0.54
   2 -19  -8    0.23    0.60
   2  19  -7   88.96    2.84
   2  19  -7   88.42    2.91
  -2 -19   7   81.94    3.00
   2 -19  -7   83.27    3.13
   2  19  -6   18.57    1.22
   2  19  -6   17.66    1.26
  -2 -19   6   16.00    1.28
   2 -19  -6   19.41    1.49
   2  19  -5   88.14    2.96
   2  19  -5   95.58    3.18
  -2 -19   5   87.22    3.25
   2 -19  -5   88.24    3.38
   2  19  -4   31.87    1.63
   2  19  -4   29.66    1.71
  -2 -19   4   31.83    1.86
   2 -19  -4   32.94    1.96
   2  19  -3  122.22    3.65
   2  19  -3  118.09    3.86
  -2 -19   3  109.60    3.90
   2 -19  -3  119.67    4.15
   2  19  -2    8.03    0.89
  -2  19   2    6.44    0.98
   2  19  -2    8.80    1.08
   2 -19  -2    6.45    1.14
  -2 -19   2    9.24    1.12
   2  19  -1    8.26    0.88
  -2  19   1    8.43    1.02
   2  19  -1   10.71    1.17
   2 -19  -1    9.93    0.98
   2 -19  -1    9.29    1.19
  -2 -19   1   10.17    1.15
   2  19   0    2.75    0.63
   2 -19   0    3.20    0.96
  -2 -19   0    2.40    0.81
  -2  19   0    3.79    0.81
   2  19   0    2.99    0.84
  -2 -19  -1   -0.09    0.66
   2 -19   1    0.32    0.89
   2  19   1    1.15    0.71
  -2  19  -1    0.23    0.64
   2 -19   2   14.91    1.43
  -2 -19  -2   11.02    1.13
  -2  19  -2   13.34    1.14
   2  19   2   12.10    1.19
  -2 -19  -3    0.85    0.63
   2 -19   3    0.10    0.79
   2  19   3    0.55    0.66
  -2  19  -3    0.56    0.58
   2 -19   4   76.20    3.16
  -2 -19  -4   72.94    2.82
  -2  19  -4   77.89    2.68
   2  19   4   75.90    2.81
  -2 -19  -5    3.60    0.71
   2 -19   5    3.56    0.91
  -2  19  -5    3.43    0.63
   2  19   5    3.58    0.65
  -2 -19  -6   40.96    1.91
  -2  19  -6   42.07    1.72
   2  19   6   45.35    1.76
   2  19   7   10.69    0.79
   2 -19   7   10.49    1.11
  -2 -19  -7    8.61    0.86
   2 -19   8   35.85    1.81
   2 -19   9    7.73    0.87
   2  20  -8  110.33    2.95
   2  20  -7   88.35    2.60
   2 -20  -7   92.73    3.01
   2  20  -6    0.93    0.47
   2  20  -6    1.33    0.56
   2 -20  -6    1.30    0.64
   2  20  -5    5.24    0.65
   2  20  -5    3.80    0.70
   2 -20  -5    5.67    0.91
  -2 -20   5    5.02    0.74
   2  20  -4    0.05    0.45
  -2  20   4    0.78    0.57
   2  20  -4   -0.13    0.52
   2 -20  -4   -0.08    0.61
  -2 -20   4    0.77    0.62
   2  20  -3   12.24    0.91
   2  20  -3   11.42    1.03
   2 -20  -3   10.70    0.88
  -2  20   3   13.11    1.10
   2 -20  -3   10.95    1.13
  -2 -20   3    9.50    0.99
   2  20  -2    7.31    0.74
   2 -20  -2    6.36    1.01
  -2 -20   2    6.57    0.90
  -2  20   2    7.01    0.89
   2  20  -2    5.53    0.85
  -2 -20   1   21.74    1.42
   2 -20  -1   19.33    1.54
   2  20  -1   23.65    1.43
  -2  20   1   21.63    1.37
   2 -20   0    4.07    0.88
  -2 -20   0    3.88    0.80
   2  20   0    5.06    0.83
  -2  20   0    4.22    0.75
   2 -20   1    3.33    0.88
  -2 -20  -1    3.35    0.72
   2  20   1    3.75    0.76
  -2  20  -1    3.63    0.72
   2 -20   2   33.11    1.93
  -2 -20  -2   32.65    1.70
   2  20   2   35.56    1.74
  -2  20  -2   38.57    1.69
  -2 -20  -3    4.58    0.74
   2 -20   3    4.89    0.89
   2  20   3    3.17    0.72
  -2  20  -3    3.70    0.64
  -2 -20  -4    0.12    0.47
   2 -20   4   -0.16    0.60
   2  20   4   -0.73    0.59
  -2  20  -4   -0.15    0.43
   2  20   4    0.40    0.46
   2 -20   5   45.89    2.11
   2  20   5   46.94    1.88
   2  20   5   45.04    1.68
   2 -20   6    7.30    0.88
   2  20   6    5.85    0.68
   2  20   6    5.61    0.54
   2 -21  -4    1.75    0.58
  -2  21   4    2.02    0.54
   2  21  -4    1.79    0.52
   2 -21  -3    3.96    0.72
  -2  21   3    3.84    0.61
   2  21  -3    4.02    0.63
   2 -21  -2    0.07    0.55
   2  21  -2    0.70    0.53
  -2  21   2   -0.05    0.46
   2 -21  -1   25.88    1.53
   2  21  -1   29.85    1.44
  -2  21   1   27.43    1.35
   2 -21   0  102.91    3.36
  -2  21   0  102.93    3.03
   2  21   0  105.18    3.13
   2 -21   1   50.49    2.15
  -2  21  -1   48.00    1.81
   2  21   1   52.27    1.95
   2 -21   2   37.99    1.80
   2  21   2   36.10    1.58
   2 -21   3    1.42    0.58
   2  21   3    1.67    0.47
   2  21   3    1.62    0.52
   2  21   4   16.68    0.85
   2  22   1   13.79    0.74
   2  22   2   25.16    0.92
  -3   0  22   -0.04    0.45
  -3   0  22   -0.33    0.51
   3   0 -21  145.97    4.24
   3   0 -21  151.90    4.32
  -3   0  20   -0.22    0.67
   3   0 -20   -0.08    0.68
  -3   0  18   -0.29    0.78
   3   0 -18   -0.51    0.89
   3   0 -17  172.02    5.33
   3   0 -17  163.79    5.27
   3   0 -16   -0.63    0.93
  -3   0  16   -0.25    0.94
   3   0 -16   -0.52    0.82
   3   0 -15  124.88    4.33
  -3   0  15  128.14    4.67
   3   0 -15  132.53    4.40
  -3   0  14   -0.23    0.81
   3   0 -14   -0.28    0.88
   3   0 -14    0.37    0.51
  -3   0  13   64.54    2.87
   3   0 -13   66.38    2.72
   3   0 -13   63.40    2.43
  -3   0  12   -0.09    0.64
   3   0 -12   -0.19    0.50
   3   0 -12   -0.07    0.62
  -3   0  11   18.18    1.36
   3   0 -11   15.37    1.18
   3   0 -11   19.27    1.15
  -3   0  10    0.21    0.60
   3   0 -10    0.26    0.44
   3   0 -10    0.23    0.48
  -3   0   9  742.90   16.25
   3   0  -9  748.03   16.00
   3   0  -6    3.76    0.44
   3   0  -5 3250.02   65.52
   3   0  -4    0.04    0.28
   3   0  -4    3.70    0.35
   3   0  -3    2.60    0.33
   3   0  -2    0.08    0.23
   3   0  -1  168.56    3.83
   3   0  -1  180.65    3.65
   3   0  -1  174.42    3.59
   3   0  -1  176.02    3.83
   3   0   0    0.11    0.23
   3   0   0    0.40    0.15
   3   0   0    0.31    0.21
   3   0   1 4682.08   94.64
   3   0   1 4775.82   94.62
  -3   0  -1 4742.69   94.36
   3   0   1 4602.91   94.57
  -3   0  -2    0.48    0.16
   3   0   2    0.54    0.30
  -3   0  -3 1995.80   39.72
   3   0   3 1920.50   40.01
  -3   0  -4    2.28    0.30
   3   0   4    1.79    0.42
  -3   0  -5 1177.79   23.75
   3   0   5 1128.93   24.10
  -3   0  -6    0.30    0.31
   3   0   6    0.41    0.49
  -3   0  -7  331.88    7.37
   3   0   7  323.41    7.84
  -3   0  -8    0.09    0.35
   3   0   8    0.14    0.63
   3   0   9  374.42    9.14
   3   0  10   -0.27    0.66
   3   0  11  132.47    4.17
   3   0  11  142.84    4.58
   3   0  12    0.17    0.65
   3   0  12   -0.44    0.76
   3   0  13   46.09    2.34
   3   0  13   49.47    2.65
   3   0  14   -0.40    0.89
   3   0  14    0.13    0.84
   3   0  15   78.91    3.24
   3   0  16    0.20    0.73
  -3   0 -16    1.31    0.88
   3   0  16   -0.37    0.83
  -3   0 -17   65.72    2.87
   3   0  17   70.19    2.92
   3   0  17   70.63    2.92
  -3   0 -18   -0.08    0.71
   3   0  18    0.41    0.71
   3   0  18   -0.16    0.71
  -3   0 -19  115.88    3.64
   3   0  19  116.99    3.63
   3   0  19  118.53    3.63
   3   0  20   -0.05    0.50
   3   0  20   -0.25    0.55
   3   0  21   22.13    0.95
  -3  -1  22    0.33    0.41
  -3  -1  22    1.54    0.49
  -3   1  22    0.41    0.43
  -3   1  22    0.82    0.46
   3   1 -22    1.12    0.40
   3  -1 -21   33.93    1.63
   3   1 -21   33.32    1.61
   3   1 -21   33.74    1.64
   3  -1 -21   28.55    1.54
  -3   1  21   34.29    1.62
  -3  -1  21   32.99    1.61
   3   1 -20   78.82    2.92
   3  -1 -20   78.23    2.92
  -3   1  20   78.15    2.89
  -3  -1  20   84.25    2.95
   3  -1 -19    9.72    1.23
   3   1 -19   11.72    1.29
  -3  -1  18   14.28    1.41
  -3   1  18   14.64    1.41
   3  -1 -18   16.51    1.47
   3   1 -18   15.83    1.49
   3   1 -17    1.92    0.89
   3  -1 -17    0.97    0.86
  -3  -1  17    2.41    0.98
   3  -1 -17    1.38    0.87
   3   1 -17    0.32    0.86
   3  -1 -16  181.03    5.54
   3   1 -16  176.82    5.49
  -3  -1  16  181.28    5.87
   3   1 -16  174.06    5.53
   3  -1 -16  181.79    5.55
   3  -1 -15   64.61    2.79
   3   1 -15   59.08    2.70
   3   1 -15   57.00    2.72
   3  -1 -15   58.12    2.72
  -3   1  15   61.97    3.01
  -3  -1  15   59.66    2.95
   3   1 -14   16.67    1.43
   3  -1 -14   16.83    1.50
   3   1 -14   15.40    1.26
  -3   1  14   13.99    1.54
  -3  -1  14   17.94    1.56
   3  -1 -13  219.58    6.18
   3   1 -13  225.45    6.21
   3   1 -13  238.64    6.09
  -3   1  13  224.50    6.51
  -3  -1  13  225.61    6.52
   3  -1 -12   10.84    0.93
   3   1 -12    8.89    1.01
   3  -1 -12   10.13    1.05
   3   1 -12    9.84    0.95
  -3   1  12    9.99    1.19
  -3  -1  12   10.64    1.17
   3   1 -11    5.63    0.72
   3  -1 -11    5.68    0.70
   3   1 -11    5.31    0.83
   3  -1 -11    5.89    0.83
  -3   1  11    7.11    0.95
  -3  -1  11    7.16    0.98
   3   1 -10    5.38    0.67
   3  -1 -10    5.82    0.66
   3   1 -10    6.64    0.82
   3  -1 -10    7.31    0.78
  -3   1  10    5.63    0.86
  -3  -1  10    6.53    0.86
   3   1  -9  101.91    2.97
   3   1  -9   97.36    2.99
   3  -1  -9  107.49    3.04
  -3   1   9  107.16    3.24
  -3  -1   9  102.05    3.21
  -3  -1   8    8.23    0.71
   3   1  -8    7.10    0.68
  -3  -1   7  502.04   10.91
   3   1  -7  510.88   10.91
  -3  -1   6  173.08    4.09
   3   1  -6  176.22    4.10
  -3  -1   5  464.35    9.67
   3   1  -5  455.42    9.71
   3   1  -4  154.16    3.56
   3  -1  -4  157.85    3.56
  -3  -1   4  152.67    3.41
   3   1  -4  156.57    3.49
   3   1  -3 1055.36   21.52
   3  -1  -3 1099.60   21.54
  -3  -1   3 1031.22   21.30
   3   1  -3 1068.37   21.42
   3   1  -2  280.06    5.89
   3   1  -2  286.62    6.05
   3  -1  -2  292.30    6.05
   3  -1  -1  630.91   12.59
   3  -1  -1  604.49   12.59
   3   1  -1  634.61   12.60
   3   1  -1  597.19   12.35
   3  -1  -1  633.85   12.50
   3  -1   0  751.02   14.80
   3  -1   0  730.05   14.84
   3   1   0  697.70   14.83
   3   1   0  718.24   14.85
   3  -1   0  728.72   14.85
   3  -1   1   62.78    1.56
   3   1   1   62.52    1.55
   3   1   1   59.53    1.52
   3  -1   1   60.97    1.53
   3   1   1   57.75    1.54
   3  -1   1   59.11    1.56
   3   1   1   57.09    1.55
   3   1   2  461.61    9.59
   3  -1   2  466.29    9.57
   3   1   2  455.64    9.49
  -3   1  -2  445.02    9.36
   3   1   3  340.08    7.63
   3  -1   3  346.58    7.62
   3   1   3  360.80    7.44
  -3   1  -3  351.67    7.36
   3   1   4 4241.81   85.70
   3  -1   4 4322.92   85.69
   3   1   4 4160.25   85.34
  -3   1  -4 4295.82   85.36
   3  -1   5   68.41    2.15
   3   1   5   66.69    2.18
   3   1   5   70.78    1.80
  -3   1  -5   67.42    1.89
   3  -1   6  249.42    5.99
   3   1   6  240.28    5.38
  -3   1  -6  255.28    5.62
  -3   1  -7   31.01    1.24
   3  -1   7   32.26    1.56
  -3   1  -8   71.25    2.26
   3   1   8   71.72    2.61
   3  -1   8   73.92    2.65
  -3   1  -9  110.42    3.06
   3  -1   9  113.08    3.68
   3   1   9  106.47    3.57
   3  -1   9  112.86    3.68
   3   1  10   12.89    1.24
   3  -1  10   16.21    1.37
   3  -1  10   14.16    1.28
   3   1  11    2.17    0.82
   3  -1  11    1.32    0.81
   3  -1  11    2.35    0.71
   3   1  11    1.50    0.66
   3  -1  12  162.19    5.22
   3   1  12  160.16    5.13
   3  -1  12  156.96    4.77
   3   1  12  153.25    4.78
   3  -1  13   29.70    2.10
   3   1  13   33.14    2.15
   3   1  13   26.02    1.75
   3  -1  13   29.43    1.84
   3  -1  14   29.52    2.11
   3   1  14   29.85    2.14
   3   1  14   29.75    1.95
   3  -1  14   31.14    1.92
   3  -1  15    8.29    1.23
   3   1  15    9.97    1.29
   3   1  16    4.73    1.01
   3  -1  16    7.11    1.13
   3  -1  16    5.91    1.21
  -3  -1 -16    5.62    1.03
  -3   1 -16    6.03    1.09
   3   1  17   78.72    3.10
   3  -1  17   72.21    3.02
   3   1  17   75.30    3.06
   3  -1  17   81.00    3.14
  -3   1 -17   73.93    3.05
  -3  -1 -17   78.57    3.10
   3  -1  18   53.69    2.37
   3  -1  18   52.07    2.35
   3   1  18   51.24    2.35
   3   1  18   54.02    2.40
  -3   1 -18   53.31    2.41
  -3  -1 -18   55.07    2.44
   3   1  19    7.60    0.98
   3   1  19    7.48    0.94
   3  -1  19    7.01    0.90
   3  -1  19    7.36    0.96
  -3   1 -19    7.71    0.92
  -3  -1 -19    8.15    0.96
   3   1  20   79.03    2.54
   3  -1  20   79.36    2.51
   3   1  20   74.87    2.49
   3  -1  20   82.48    2.53
   3  -1  21   47.41    1.49
   3   1  21   48.73    1.52
  -3   2  22   15.38    0.90
  -3  -2  22   14.94    0.89
  -3  -2  22   13.23    0.85
  -3   2  22   14.08    0.87
   3  -2 -21    3.07    0.65
   3   2 -21    2.43    0.66
  -3   2  21    2.29    0.65
  -3  -2  21    3.20    0.70
   3  -2 -21    3.22    0.67
   3   2 -21    3.50    0.69
   3   2 -20   95.59    3.22
   3  -2 -20   90.25    3.18
  -3   2  20   94.37    3.19
  -3  -2  20   91.33    3.14
   3  -2 -19   16.91    1.47
   3   2 -19   20.72    1.54
  -3   2  18  172.07    5.20
  -3  -2  18  168.18    5.17
   3   2 -18  164.37    5.22
   3  -2 -18  170.56    5.28
  -3  -2  18  177.31    5.62
   3   2 -17    1.79    0.91
   3  -2 -17    1.47    0.79
  -3  -2  17    0.63    0.89
   3   2 -16  197.82    6.02
   3  -2 -16  205.43    6.10
   3  -2 -16  212.66    6.10
   3   2 -16  199.74    5.99
  -3  -2  16  196.50    6.33
   3   2 -15    0.40    0.83
   3  -2 -15   -0.30    0.86
   3   2 -15    1.13    0.66
   3  -2 -15    0.90    0.72
   3   2 -15    0.69    0.75
  -3  -2  15   -0.37    0.89
   3   2 -14   34.40    2.01
   3   2 -14   31.65    1.82
   3  -2 -14   36.24    2.04
   3  -2 -14   38.30    2.08
   3   2 -14   35.71    1.98
  -3  -2  14   36.70    2.26
   3   2 -13  214.03    5.91
   3  -2 -13  201.50    5.83
   3   2 -13  215.46    5.78
  -3  -2  13  224.70    6.32
  -3   2  13  202.74    6.13
   3   2 -12    5.88    0.81
   3  -2 -12    5.99    0.90
   3   2 -12    5.41    0.85
  -3  -2  12    5.78    0.99
  -3   2  12    5.53    1.01
   3   2 -11   80.21    2.72
   3  -2 -11   71.26    2.44
   3   2 -11   84.69    2.79
   3  -2 -11   77.90    2.73
   3   2 -11   78.14    2.69
  -3   2  11   80.16    3.00
  -3  -2  11   74.16    2.91
   3   2 -10   18.30    1.13
   3   2 -10   16.71    1.10
   3  -2 -10   18.14    1.04
   3   2 -10   19.51    1.18
   3  -2 -10   17.05    1.13
  -3   2  10   17.86    1.29
  -3  -2  10   17.10    1.29
  -3  -2   9  365.29    8.57
   3   2  -9  375.61    8.55
   3   2  -9  377.63    8.55
   3  -2  -9  380.81    8.55
  -3   2   9  363.52    8.76
  -3  -2   9  374.60    8.79
   3   2  -8  740.22   15.42
  -3  -2   8  708.67   15.44
   3   2  -7    0.63    0.39
  -3  -2   7    0.18    0.37
   3   2  -6   94.81    2.49
  -3  -2   6   95.40    2.47
   3   2  -5 2038.94   41.74
  -3  -2   5 1992.74   41.68
   3  -2  -5 2107.18   41.80
   3   2  -5 2126.52   41.79
   3   2  -4  310.51    6.57
  -3  -2   4  301.87    6.49
   3   2  -4  317.59    6.64
   3  -2  -4  305.03    6.63
   3   2  -3 1053.97   21.80
  -3  -2   3 1060.36   21.71
   3  -2  -3 1082.41   21.90
   3   2  -3 1120.59   21.90
   3   2  -2    9.25    0.37
   3  -2  -2    8.10    0.44
   3   2  -2    8.74    0.45
   3  -2  -1  220.87    4.88
   3   2  -1  231.19    4.91
   3  -2  -1  232.77    4.91
   3   2  -1  227.75    4.72
   3   2  -1  234.45    5.00
   3   2   0  331.97    6.73
   3  -2   0  316.66    6.72
   3   2   0  319.63    6.73
   3  -2   0  335.59    6.76
   3   2   0  328.65    6.82
   3  -2   1 5232.81  108.30
   3   2   1 5416.58  108.31
   3  -2   1 5538.88  108.40
   3   2   1 5591.35  108.39
   3  -2   1 5325.40  108.33
   3   2   1 5338.60  108.32
   3   2   2 1943.13   40.48
   3  -2   2 2068.57   40.55
   3  -2   3 1517.03   31.11
   3   2   3 1483.17   30.94
  -3   2  -3 1561.34   30.88
   3  -2   4  278.08    6.40
   3   2   4  279.61    6.16
  -3   2  -4  287.11    6.14
   3  -2   5   13.33    0.86
   3   2   5   10.73    0.62
  -3   2  -5   12.97    0.67
   3  -2   6   13.35    0.96
  -3   2  -6   13.98    0.76
   3   2   6   12.56    0.67
   3  -2   7   84.82    2.80
  -3   2  -7   89.95    2.50
   3   2   7   81.23    2.26
   3  -2   7   91.54    2.89
  -3   2  -8  310.28    7.21
   3   2   8  309.84    7.62
   3  -2   8  317.13    7.73
   3  -2   9   16.41    1.29
  -3   2  -9   15.95    1.02
  -3   2  -9   14.32    0.93
   3  -2   9   17.32    1.33
   3   2   9   17.86    1.33
  -3   2 -10    6.86    0.71
   3  -2  10    7.97    1.06
  -3   2 -10    6.83    0.76
   3   2  10    6.12    0.95
   3  -2  10    6.23    0.98
   3   2  11   56.96    2.40
   3  -2  11   53.62    2.35
   3  -2  11   54.52    2.65
  -3   2 -11   54.82    2.26
   3  -2  11   58.63    2.71
   3   2  11   63.80    2.71
   3   2  12  317.54    8.24
   3  -2  12  319.54    8.25
   3   2  12  330.46    8.65
   3  -2  12  330.26    8.79
   3  -2  13    2.64    0.86
   3   2  13    3.52    0.85
   3   2  13    3.75    0.95
   3  -2  13    3.68    1.04
   3  -2  14    8.16    1.16
   3   2  14    6.52    1.08
   3  -2  14    9.50    1.33
   3  -2  15   28.39    1.88
   3   2  15   30.17    1.98
   3  -2  16  136.11    4.89
   3   2  16  134.95    4.57
   3  -2  16  139.70    4.59
  -3   2 -16  139.54    4.60
  -3  -2 -16  147.54    4.68
   3  -2  17    0.22    0.88
   3  -2  17   -0.55    0.76
   3   2  17    1.84    0.84
  -3  -2 -17    1.29    0.83
  -3   2 -17    0.37    0.75
   3  -2  18    1.82    0.76
   3   2  18    0.08    0.65
   3  -2  18    1.11    0.72
   3   2  18    0.88    0.71
  -3  -2 -18   -0.16    0.71
  -3   2 -18   -0.24    0.73
   3  -2  19    0.26    0.62
   3   2  19    0.97    0.65
   3  -2  19    0.26    0.63
   3   2  19    0.45    0.63
  -3   2 -19    0.72    0.64
  -3  -2 -19    0.85    0.62
   3   2  20   -0.59    0.53
   3  -2  20   -0.14    0.48
   3  -2  20   -0.60    0.54
   3   2  20   -0.28    0.50
   3  -2  20   -0.51    0.50
   3   2  20    0.28    0.51
   3   2  21   -0.08    0.30
  -3  -3  22    0.64    0.37
  -3   3  22    0.04    0.38
   3   3 -21   15.36    1.04
   3  -3 -21   17.62    1.14
   3   3 -21   17.53    1.11
  -3   3  21   19.72    1.17
  -3  -3  21   17.66    1.12
   3   3 -21   16.26    1.11
   3  -3 -21   16.85    1.12
   3  -3 -20    4.25    0.82
   3   3 -20    4.15    0.84
  -3   3  20    5.45    0.88
  -3  -3  20    5.46    0.87
   3  -3 -19    1.29    0.79
   3   3 -19    0.76    0.82
  -3  -3  18  139.12    4.43
  -3   3  18  135.66    4.43
   3  -3 -18  138.04    4.51
   3   3 -18  136.46    4.51
  -3  -3  18  136.66    4.80
   3   3 -17    0.62    0.90
   3  -3 -17   -0.41    0.85
  -3  -3  17    0.75    0.84
   3   3 -16  216.44    6.35
   3  -3 -16  226.20    6.45
   3  -3 -15   30.97    1.98
   3   3 -15   29.85    1.80
   3   3 -15   28.72    1.89
   3   3 -15   27.97    1.85
   3  -3 -15   26.44    1.83
  -3  -3  15   31.21    2.18
   3   3 -14    0.93    0.82
   3  -3 -14    0.56    0.78
   3   3 -14    1.31    0.68
   3  -3 -14    1.02    0.76
   3   3 -14    0.46    0.69
  -3  -3  14    0.82    0.81
   3   3 -13    5.78    1.01
   3  -3 -13    5.57    0.98
   3   3 -13    5.30    0.85
  -3  -3  13    6.15    1.05
   3   3 -12  102.70    3.45
   3  -3 -12  110.62    3.55
   3   3 -12  103.94    3.45
   3   3 -12  113.09    3.59
  -3  -3  12  105.04    3.81
  -3  -3  11  952.58   20.94
   3   3 -11  964.27   20.81
   3  -3 -11  937.62   20.79
   3   3 -11 1008.95   20.88
   3   3 -11  985.87   20.87
  -3  -3  11  956.18   21.21
   3   3 -10   57.30    2.10
   3   3 -10   50.70    2.04
   3  -3 -10   52.65    2.06
   3   3 -10   53.66    2.08
  -3  -3  10   55.36    2.30
  -3   3  10   60.23    2.39
  -3  -3   9  138.22    3.89
   3   3  -9  145.91    3.90
   3  -3  -9  140.79    3.87
   3   3  -9  143.39    3.94
  -3  -3   9  147.19    4.16
  -3   3   9  150.15    4.19
  -3  -3   8  239.41    5.79
   3   3  -8  242.08    5.85
   3   3  -8  249.89    5.80
   3   3  -7  445.80    9.41
  -3  -3   7  415.16    9.38
   3   3  -6    5.98    0.53
  -3  -3   6    5.90    0.50
   3   3  -5   13.89    0.70
  -3  -3   5   14.83    0.68
   3   3  -5   15.11    0.72
   3  -3  -5   14.64    0.70
   3   3  -4   59.37    1.61
  -3  -3   4   59.89    1.56
   3   3  -4   61.88    1.64
   3  -3  -4   57.52    1.63
   3   3  -3  218.28    4.62
   3   3  -3  212.93    4.65
   3  -3  -3  206.03    4.64
   3  -3  -2    8.79    0.49
   3   3  -2   10.29    0.43
   3  -3  -2    9.10    0.48
   3   3  -2    8.92    0.46
   3   3  -2   10.20    0.55
   3  -3  -1 1312.29   25.63
   3   3  -1 1237.76   25.61
   3  -3  -1 1304.53   25.72
  -3  -3   1 1236.88   25.42
   3   3  -1 1294.24   25.78
   3   3   0 2911.97   59.95
   3  -3   0 3011.39   59.97
   3   3   0 2922.51   59.96
   3  -3   0 2963.63   59.96
   3  -3   0 3045.55   60.08
   3   3   0 3095.33   60.15
   3  -3   1  407.08    8.40
   3   3   1  390.55    8.38
   3  -3   1  402.65    8.53
   3   3   1  402.09    8.53
   3   3   1  402.16    8.40
   3  -3   1  399.83    8.39
   3   3   2 1312.48   27.78
   3  -3   2 1347.16   27.85
   3   3   3  989.24   20.17
   3  -3   3  965.05   20.25
   3   3   4   10.36    0.65
  -3   3  -4   10.64    0.62
   3  -3   5  142.61    3.76
   3   3   5  144.76    3.54
  -3   3  -5  143.32    3.50
   3  -3   6   47.01    1.84
  -3   3  -6   47.75    1.61
   3   3   6   50.24    1.61
   3  -3   7 1925.56   40.68
  -3   3  -7 1996.24   40.39
   3   3   7 1896.91   40.21
   3  -3   7 1985.52   40.91
   3  -3   8  961.32   20.95
   3   3   8  947.41   20.17
  -3   3  -8  981.81   20.44
   3  -3   8  976.89   21.03
   3   3   8  993.39   20.89
   3  -3   9  179.00    5.20
  -3   3  -9  183.56    4.72
  -3   3  -9  173.42    4.65
   3  -3   9  176.69    5.20
   3   3   9  187.89    5.14
   3  -3  10    1.71    0.75
  -3   3 -10    3.14    0.63
   3  -3  10    3.36    0.96
   3   3  10    3.09    0.78
   3  -3  11    0.08    0.61
   3   3  11    0.40    0.59
  -3   3 -11    0.92    0.50
  -3   3 -11    0.07    0.53
   3  -3  11    0.86    0.72
   3  -3  11    0.21    0.75
   3   3  11    0.89    0.72
   3  -3  12    5.31    0.93
   3   3  12    4.66    0.91
  -3   3 -12    5.37    0.81
   3  -3  12    5.44    1.09
   3  -3  12    6.09    1.23
   3   3  12    4.57    1.05
   3   3  13   51.18    2.45
   3  -3  13   50.14    2.40
   3  -3  13   52.21    2.80
   3   3  14    1.99    0.78
   3  -3  14    1.48    0.85
   3  -3  14    2.21    0.94
   3   3  15   31.08    1.97
   3  -3  15   30.21    1.91
   3   3  15   25.78    1.60
   3  -3  15   27.36    2.08
  -3   3 -15   24.96    1.82
  -3  -3 -15   28.95    1.87
   3  -3  16    8.75    1.36
   3  -3  16    6.55    1.10
   3   3  16    8.49    1.19
  -3  -3 -16    9.58    1.22
  -3   3 -16    9.82    1.20
   3  -3  17  186.33    5.84
   3   3  17  193.18    5.53
   3  -3  17  185.62    5.44
  -3   3 -17  196.16    5.55
  -3  -3 -17  179.34    5.41
   3  -3  18   37.44    1.90
   3  -3  18   35.38    1.87
   3   3  18   40.35    1.98
   3   3  18   40.51    1.98
  -3  -3 -18   34.30    1.87
  -3   3 -18   36.45    1.94
   3   3  19   32.26    1.60
   3  -3  19   35.36    1.64
   3   3  19   34.17    1.64
   3  -3  19   29.47    1.53
  -3   3 -19   33.03    1.62
  -3  -3 -19   30.94    1.57
   3  -3  20    0.13    0.43
   3   3  20    0.67    0.42
   3   3  20    0.39    0.44
   3  -3  20    0.50    0.47
   3  -3  20    0.46    0.43
   3   3  20    1.44    0.54
  -3  -4  22    6.38    0.51
   3   4 -21    4.43    0.64
   3   4 -21    5.08    0.70
  -3   4  21    3.59    0.61
  -3  -4  21    4.44    0.64
  -3   4  21    4.31    0.68
  -3  -4  21    4.64    0.63
   3  -4 -21    4.60    0.66
   3   4 -20   38.01    1.79
   3  -4 -20   31.28    1.71
   3   4 -20   36.69    1.76
   3   4 -20   34.83    1.76
   3  -4 -20   34.35    1.75
  -3  -4  20   37.31    1.74
  -3   4  20   34.47    1.72
   3   4 -19   70.33    2.76
   3  -4 -19   68.94    2.78
  -3  -4  19   71.49    2.74
  -3   4  19   73.57    2.80
  -3  -4  19   73.05    3.06
   3   4 -18  204.46    5.97
  -3   4  18  223.00    6.06
  -3  -4  18  216.38    5.98
   3   4 -18  208.39    6.04
  -3  -4  18  209.96    6.37
   3   4 -17   33.38    1.90
   3  -4 -17   34.98    2.08
   3   4 -17   34.37    2.09
  -3  -4  17   35.09    2.28
   3   4 -16   17.22    1.52
   3  -4 -16   18.06    1.57
   3   4 -15  305.92    8.28
   3  -4 -15  326.65    8.38
   3   4 -15  307.36    8.19
   3  -4 -15  328.19    8.36
   3   4 -15  314.30    8.25
  -3  -4  15  317.42    8.77
   3  -4 -14  265.02    7.15
   3   4 -14  264.94    7.16
   3   4 -14  275.74    7.17
   3   4 -14  255.64    7.07
   3  -4 -14  261.29    7.10
  -3  -4  14  269.16    7.60
   3   4 -13  345.64    8.64
   3  -4 -13  359.01    8.70
   3   4 -13  336.52    8.67
   3   4 -13  344.23    8.70
   3   4 -13  346.10    8.69
   3  -4 -13  352.18    8.71
  -3  -4  13  344.47    9.13
  -3  -4  12  420.98   10.61
   3   4 -12  455.61   10.56
   3   4 -12  452.06   10.58
   3   4 -12  450.89   10.59
   3  -4 -12  450.77   10.54
  -3  -4  12  442.48   10.97
  -3  -4  11  433.69   10.32
   3   4 -11  438.32   10.19
   3   4 -11  450.11   10.23
   3  -4 -11  431.98   10.17
   3   4 -11  426.84   10.22
  -3  -4  11  441.15   10.62
   3   4 -10    1.02    0.51
   3   4 -10    0.38    0.51
   3   4 -10    0.30    0.52
   3  -4 -10    0.12    0.49
  -3  -4  10    0.47    0.62
  -3  -4   9  833.55   17.63
   3   4  -9  857.12   17.58
   3  -4  -9  777.27   17.47
   3   4  -9  823.93   17.64
  -3  -4   9  807.54   17.89
  -3  -4   8  524.65   11.88
   3   4  -8  544.74   11.99
   3   4  -8  566.54   11.91
   3   4  -7   23.06    1.06
  -3  -4   7   21.12    1.04
   3   4  -6   68.02    2.03
  -3  -4   6   70.78    2.05
   3   4  -6   71.03    2.02
   3  -4  -6   72.68    2.03
   3   4  -5   55.17    1.65
  -3  -4   5   56.87    1.64
   3  -4  -5   56.50    1.65
   3   4  -5   54.89    1.64
   3   4  -4   16.15    0.75
  -3  -4   4   17.47    0.73
   3  -4  -4   16.59    0.73
   3   4  -3    3.90    0.35
   3  -4  -3    3.01    0.32
   3   4  -3    2.79    0.32
   3   4  -3    3.46    0.39
   3   4  -2  974.19   19.64
   3  -4  -2  937.92   19.63
   3   4  -2 1012.85   19.85
  -3  -4   2  957.85   19.55
   3  -4  -2  956.40   19.81
   3  -4  -1 1231.00   24.18
   3   4  -1 1193.13   24.17
   3  -4  -1 1190.01   24.37
  -3  -4   1 1166.69   24.08
   3   4  -1 1190.49   24.42
   3   4   0  484.97   10.03
   3  -4   0  468.95   10.04
   3  -4   0  493.18   10.05
   3   4   0  478.17   10.04
   3  -4   0  494.52   10.25
   3   4   0  503.56   10.32
   3  -4   1  611.00   12.80
   3   4   1  610.87   12.79
   3  -4   1  640.28   12.82
   3  -4   1  632.31   13.04
   3   4   1  615.32   13.05
   3  -4   2  542.63   11.65
   3   4   2  548.28   11.63
   3   4   2  549.85   11.40
   3   4   3  114.35    2.90
   3  -4   3  107.86    2.91
   3  -4   4   34.80    1.37
   3   4   4   35.73    1.29
  -3   4  -4   32.31    1.20
   3  -4   5   37.53    1.52
  -3   4  -5   36.04    1.33
   3   4   5   35.23    1.36
   3  -4   6 1401.54   28.52
  -3   4  -6 1324.42   28.11
   3   4   6 1395.65   28.18
   3  -4   6 1339.89   28.60
   3  -4   7   28.52    1.46
  -3   4  -7   29.22    1.29
   3   4   7   28.36    1.24
  -3   4  -7   29.23    1.33
   3  -4   7   29.08    1.58
   3  -4   8   21.11    1.38
  -3   4  -8   21.85    1.22
   3   4   8   20.00    1.06
   3  -4   8   20.04    1.41
   3  -4   9  399.77    9.67
  -3   4  -9  397.13    9.11
  -3   4  -9  384.14    9.09
   3  -4   9  394.48    9.70
   3  -4  10   82.98    3.25
  -3   4 -10   86.49    2.86
  -3   4 -10   81.69    2.81
   3  -4  10   81.91    3.28
  -3   4 -11   41.01    1.88
   3  -4  11   37.29    1.91
   3   4  11   37.44    1.94
  -3   4 -11   38.77    1.85
   3  -4  11   35.34    2.16
   3  -4  11   39.70    2.29
  -3   4 -12  422.26   10.27
   3   4  12  437.18   10.55
   3  -4  12  442.32   10.55
  -3   4 -12  439.51   10.45
   3  -4  12  428.52   11.10
   3  -4  12  447.59   11.22
   3   4  13   24.01    1.68
   3  -4  13   27.10    1.76
   3  -4  13   23.96    1.98
   3  -4  14   28.70    1.84
   3   4  14   33.48    1.99
   3  -4  14   29.69    2.23
   3  -4  15   23.32    1.71
   3  -4  15   24.96    1.75
   3   4  15   22.92    1.69
  -3   4 -15   23.71    1.73
  -3  -4 -15   25.14    1.76
   3  -4  15   25.13    2.00
   3  -4  16  101.18    3.70
   3   4  16  109.49    3.84
   3  -4  16  107.77    3.80
   3   4  16  105.22    3.79
   3   4  16  104.84    3.48
   3  -4  16  110.62    4.20
  -3   4 -16  107.98    3.80
  -3  -4 -16  109.21    3.79
   3  -4  17   86.19    3.48
   3  -4  17   84.79    3.15
   3   4  17   84.38    3.17
  -3   4 -17   84.83    3.16
  -3  -4 -17   85.03    3.18
   3  -4  18    1.74    0.83
   3  -4  18    1.77    0.70
   3   4  18    1.75    0.68
   3   4  18    3.28    0.76
   3  -4  18    3.68    0.77
  -3   4 -18    1.76    0.72
  -3  -4 -18    1.73    0.71
   3  -4  19    9.96    0.90
   3   4  19    9.10    0.89
   3   4  19   13.30    1.02
   3  -4  19    9.92    0.91
  -3   4 -19   10.52    0.94
  -3  -4 -19    9.64    0.90
   3  -4  20    1.53    0.45
   3  -4  20    1.53    0.45
   3   4  20    2.13    0.49
   3   4  20    2.48    0.47
   3   5 -21   53.80    1.90
  -3  -5  21   56.44    1.86
  -3  -5  21   57.12    1.86
   3   5 -20   27.11    1.47
   3  -5 -20   26.52    1.44
   3   5 -20   25.62    1.42
   3  -5 -20   25.07    1.40
  -3  -5  20   27.76    1.42
  -3   5  20   26.21    1.43
  -3  -5  19    4.41    0.93
   3   5 -19    4.17    0.79
   3  -5 -19    4.63    0.85
   3   5 -19    3.60    0.81
  -3  -5  19    4.54    0.79
  -3   5  19    4.79    0.82
   3  -5 -18   44.23    2.20
   3   5 -18   40.45    2.08
  -3  -5  18   43.55    2.42
   3   5 -18   44.19    2.09
  -3  -5  17   81.21    3.10
  -3   5  17   83.87    3.17
   3   5 -17   74.98    3.12
   3  -5 -17   81.84    3.18
   3   5 -17   76.29    3.05
  -3  -5  17   79.84    3.50
   3  -5 -16  233.09    6.49
   3   5 -16  215.71    6.33
   3   5 -15  199.40    5.87
   3  -5 -15  202.70    5.87
   3   5 -15  201.16    5.89
   3   5 -15  207.33    5.89
   3  -5 -15  194.46    5.84
  -3  -5  15  195.91    6.27
   3   5 -14   61.51    2.63
   3  -5 -14   59.22    2.63
  -3  -5  14   62.21    3.02
   3   5 -14   61.02    2.68
   3  -5 -14   58.47    2.63
   3   5 -14   64.22    2.75
   3   5 -14   63.44    2.72
  -3  -5  13   15.99    1.38
   3   5 -13   13.99    1.25
   3  -5 -13   13.69    1.25
  -3  -5  13   18.14    1.62
   3   5 -13   15.69    1.32
   3   5 -13   14.95    1.31
   3   5 -13   15.79    1.36
   3  -5 -13   13.84    1.29
   3   5 -12    0.67    0.54
   3  -5 -12    1.45    0.59
  -3  -5  12    1.14    0.72
  -3  -5  12    0.80    0.60
   3   5 -12    0.88    0.60
   3   5 -12    3.01    0.76
   3  -5 -12    0.38    0.63
   3   5 -12    0.49    0.64
  -3  -5  11  104.75    3.60
   3   5 -11  115.86    3.50
   3  -5 -11  118.69    3.55
  -3  -5  11  112.81    3.89
   3   5 -11  115.87    3.57
   3  -5 -11  112.43    3.52
   3   5 -11  110.65    3.52
   3   5 -11  110.69    3.62
  -3  -5  10   13.27    1.05
   3   5 -10   11.75    0.93
   3  -5 -10   13.46    0.98
   3   5 -10   14.38    1.08
   3  -5 -10   12.33    1.01
   3   5 -10   11.49    1.00
   3   5 -10   14.05    1.10
  -3  -5  10   13.88    1.21
  -3  -5   9   52.25    2.00
  -3  -5   9   49.05    2.17
   3   5  -9   54.74    2.00
   3   5  -9   55.08    2.10
   3  -5  -9   49.71    1.92
   3   5  -9   52.94    1.97
   3  -5  -8   28.33    1.26
   3   5  -8   29.78    1.27
  -3  -5   8   25.00    1.43
   3   5  -8   25.19    1.29
  -3  -5   8   27.67    1.30
   3   5  -8   26.08    1.25
   3   5  -8   28.01    1.36
  -3  -5   7    5.42    0.62
   3   5  -7    5.89    0.65
   3   5  -7    4.93    0.59
   3   5  -7    6.08    0.68
   3   5  -7    5.92    0.58
   3  -5  -7    4.69    0.55
   3   5  -6  242.04    5.79
  -3  -5   6  254.82    5.84
   3   5  -6  249.37    5.73
  -3  -5   5    4.30    0.46
   3   5  -5    3.98    0.47
   3  -5  -5    4.35    0.46
   3   5  -5    4.52    0.44
   3   5  -4  130.82    3.16
   3  -5  -4  137.39    3.11
   3  -5  -3    1.15    0.25
   3   5  -3    1.14    0.25
   3   5  -3    1.56    0.36
   3  -5  -3    0.83    0.33
   3  -5  -2   85.80    2.09
   3   5  -2   90.24    2.10
   3   5  -2   87.45    2.35
   3  -5  -2   90.46    2.34
  -3  -5   2   87.38    2.11
   3  -5  -1   42.21    1.14
   3   5  -1   40.61    1.12
   3  -5  -1   43.91    1.39
  -3  -5   1   42.00    1.16
   3   5  -1   43.44    1.41
   3  -5   0  184.63    3.98
   3   5   0  179.72    3.96
   3  -5   0  185.12    3.97
   3  -5   0  184.67    4.27
  -3  -5   0  177.32    4.00
   3   5   0  181.44    4.32
   3  -5   1    6.44    0.57
   3   5   1    6.32    0.58
   3   5   1    6.49    0.39
   3  -5   1    6.63    0.40
   3  -5   2   66.32    1.99
   3   5   2   60.41    1.96
   3  -5   2   64.02    1.70
   3   5   2   64.55    1.69
   3   5   3  267.27    6.08
   3  -5   3  258.24    6.14
   3   5   4  849.39   17.94
   3  -5   4  855.84   18.02
   3  -5   5  425.50    9.92
  -3   5  -5  448.72    9.69
   3   5   5  447.82    9.78
   3  -5   6  143.08    4.02
  -3   5  -6  152.03    3.87
  -3   5  -6  148.01    3.92
   3   5   6  152.70    3.93
   3  -5   6  148.39    4.23
   3  -5   7  417.12    9.93
   3  -5   7  443.88   10.13
   3   5   7  432.23    9.72
  -3   5  -7  429.31    9.77
   3  -5   7  448.85   10.27
   3  -5   8  642.74   14.44
   3  -5   8  653.34   14.27
  -3   5  -8  636.68   13.95
  -3   5  -8  628.56   13.99
   3  -5   8  629.75   14.54
   3  -5   9   16.14    1.35
  -3   5  -9   16.48    1.13
  -3   5  -9   16.00    1.16
   3  -5   9   18.94    1.49
   3  -5  10  467.18   11.84
  -3   5 -10  503.34   11.38
  -3   5 -10  498.32   11.38
   3  -5  10  502.23   12.08
   3   5  11    6.37    0.92
   3  -5  11    6.26    0.93
   3  -5  11    5.37    1.11
  -3   5 -11    7.39    0.90
  -3   5 -11    8.84    0.99
   3  -5  11    6.43    1.17
  -3   5 -12  101.62    3.45
   3  -5  12   98.09    3.50
   3   5  12  104.44    3.58
  -3   5 -12   99.53    3.47
   3  -5  12  102.13    4.05
   3  -5  12  100.70    4.02
   3   5  13  149.60    4.66
   3  -5  13  145.41    4.61
  -3   5 -13  145.62    4.47
   3  -5  13  137.89    5.06
  -3   5 -13  148.56    4.57
   3  -5  13  141.59    5.12
   3   5  14   66.49    2.87
   3  -5  14   67.57    2.86
   3   5  15   72.05    2.96
   3  -5  15   70.13    2.91
  -3   5 -15   68.02    2.90
  -3  -5 -15   71.40    2.96
   3  -5  15   70.58    3.36
   3   5  16   57.52    2.56
   3  -5  16   56.92    2.53
   3   5  16   53.99    2.51
   3  -5  16   58.91    2.54
   3   5  16   55.84    2.37
  -3   5 -16   57.82    2.58
  -3  -5 -16   60.52    2.60
   3  -5  16   57.54    2.89
   3  -5  17   16.91    1.34
   3   5  17   19.10    1.43
   3  -5  17   16.82    1.32
   3   5  17   14.35    1.28
   3   5  17   18.16    1.24
  -3   5 -17   15.95    1.35
  -3  -5 -17   17.99    1.37
   3  -5  17   17.23    1.57
   3   5  18   14.17    1.15
   3   5  18   13.68    1.12
   3  -5  18   12.09    1.07
   3  -5  18   11.50    1.04
   3  -5  18   12.85    1.24
   3   5  18   13.44    0.95
  -3   5 -18   14.01    1.17
  -3  -5 -18   11.19    1.05
   3  -5  19    5.30    0.67
   3   5  19    4.86    0.70
   3  -5  19    5.35    0.65
   3  -5  19    4.65    0.63
   3   5  19    5.07    0.69
   3  -5  20    0.52    0.31
  -3  -6  21    4.28    0.44
   3   6 -21    4.54    0.55
   3   6 -20   16.54    1.12
   3  -6 -20   16.81    1.09
  -3  -6  20   16.48    1.01
  -3  -6  20   17.20    1.04
   3  -6 -20   17.37    1.06
   3   6 -19    4.26    0.82
   3  -6 -19    3.56    0.75
  -3  -6  19    5.51    0.95
  -3   6  19    3.46    0.74
  -3  -6  19    3.98    0.71
   3  -6 -19    3.38    0.74
   3   6 -18    0.71    0.72
   3  -6 -18    0.32    0.70
   3   6 -18   -0.08    0.71
  -3  -6  18    0.30    0.68
  -3  -6  18    1.49    0.91
   3   6 -18    1.04    0.68
   3  -6 -17   39.13    2.08
   3   6 -17   36.84    2.02
  -3  -6  17   40.88    2.03
  -3   6  17   42.91    2.12
   3   6 -17   39.05    2.10
  -3  -6  17   41.57    2.42
  -3  -6  16   16.02    1.36
  -3  -6  16   18.41    1.73
   3  -6 -16   16.50    1.38
   3   6 -16   15.35    1.39
   3   6 -16   16.59    1.47
   3  -6 -15  186.89    5.43
   3   6 -15  168.45    5.24
  -3  -6  15  175.45    5.80
   3   6 -15  177.51    5.33
   3   6 -15  173.00    5.40
   3  -6 -15  180.99    5.32
   3  -6 -14   24.33    1.63
   3   6 -14   23.87    1.64
  -3  -6  14   21.74    1.84
   3   6 -14   25.42    1.74
   3  -6 -14   23.22    1.63
   3   6 -14   25.78    1.70
   3   6 -14   24.36    1.70
  -3  -6  13  344.79    9.10
   3  -6 -13  347.75    8.86
   3   6 -13  362.26    8.86
  -3  -6  13  357.69    9.51
   3   6 -13  364.10    9.03
   3   6 -13  361.85    8.93
   3  -6 -13  349.69    8.86
   3   6 -13  375.11    9.14
  -3  -6  12   10.42    1.09
   3   6 -12   10.29    1.04
   3  -6 -12   11.47    1.03
  -3  -6  12   12.14    1.33
   3   6 -12   10.76    1.07
   3   6 -12   10.99    1.08
   3   6 -12   13.30    1.22
   3  -6 -12   12.86    1.14
  -3  -6  11   34.82    1.85
   3  -6 -11   41.29    1.82
   3   6 -11   38.40    1.77
  -3  -6  11   32.82    1.99
   3   6 -11   37.16    1.84
   3   6 -11   35.42    1.78
   3  -6 -11   37.69    1.78
   3   6 -11   37.71    1.94
  -3  -6  10   22.79    1.41
   3   6 -10   25.06    1.33
   3  -6 -10   24.30    1.34
   3   6 -10   23.10    1.35
  -3  -6  10   24.52    1.62
   3   6 -10   22.92    1.33
   3   6 -10   24.61    1.47
   3  -6 -10   23.23    1.36
  -3  -6   9    2.79    0.77
   3   6  -9    2.67    0.58
   3   6  -9    2.39    0.58
   3   6  -9    1.88    0.53
   3  -6  -9    2.15    0.53
   3   6  -9    3.03    0.66
   3  -6  -8  136.53    3.60
   3   6  -8  134.90    3.57
  -3  -6   8  129.62    3.95
  -3  -6   8  133.26    3.75
   3   6  -8  146.48    3.85
   3   6  -8  131.07    3.62
   3   6  -8  137.64    3.85
   3  -6  -7  577.62   12.15
   3   6  -7  566.97   12.11
  -3  -6   7  544.76   12.55
   3   6  -7  581.48   12.39
  -3  -6   7  536.40   12.25
   3   6  -7  575.01   12.42
  -3  -6   6    0.32    0.38
   3   6  -6    0.84    0.46
   3   6  -6    1.50    0.43
   3   6  -6    1.22    0.45
   3  -6  -6    0.95    0.36
   3   6  -6    0.35    0.31
   3   6  -5  703.59   14.40
  -3  -6   5  696.27   14.39
   3  -6  -5  671.35   14.20
   3   6  -5  660.67   14.16
   3   6  -4  509.53   10.61
   3   6  -4  497.79   10.61
   3  -6  -4  498.01   10.41
   3   6  -4  482.41   10.37
   3  -6  -3  169.26    4.05
  -3  -6   3  165.97    3.84
   3   6  -3  174.66    4.03
   3  -6  -3  162.13    3.70
   3   6  -3  162.34    3.69
  -3  -6   2    3.44    0.34
   3   6  -2    3.76    0.29
   3  -6  -2    3.17    0.28
   3   6  -2    3.32    0.49
   3  -6  -2    4.21    0.49
   3   6  -1  201.03    4.48
   3  -6  -1  206.97    4.50
   3   6  -1  222.45    5.00
  -3  -6   1  219.26    4.67
   3  -6  -1  222.54    4.98
   3   6   0   12.50    0.80
   3  -6   0   12.18    0.74
  -3  -6   0   13.49    0.62
   3  -6   1  962.36   19.52
   3   6   1  931.86   19.49
   3   6   1  984.27   20.03
   3  -6   1  983.71   19.99
   3  -6   2    5.81    0.42
   3   6   2    6.03    0.40
   3  -6   2    5.59    0.62
   3   6   2    5.88    0.64
   3  -6   3    0.05    0.43
   3  -6   3    0.33    0.25
   3   6   3   -0.27    0.46
   3  -6   4   14.37    0.97
   3   6   4   16.30    0.99
   3  -6   5    0.05    0.49
  -3   6  -5   -0.04    0.40
  -3   6  -5   -0.28    0.48
   3   6   5    0.20    0.43
   3  -6   5    0.13    0.55
   3  -6   6  306.78    7.43
  -3   6  -6  309.57    7.34
   3  -6   6  323.28    7.77
   3  -6   7   94.91    3.08
   3  -6   7  102.26    3.28
  -3   6  -7  100.58    2.96
  -3   6  -7   96.68    3.02
   3  -6   7   92.42    3.33
   3  -6   8  135.57    4.11
   3  -6   8  148.46    4.38
  -3   6  -8  142.71    3.95
   3   6   8  132.74    3.91
  -3   6  -8  140.39    4.03
   3  -6   8  142.99    4.45
  -3   6  -9    1.45    0.61
   3  -6   9    0.93    0.64
  -3   6  -9    0.90    0.58
   3   6   9    0.37    0.46
   3  -6   9   -0.10    0.78
  -3   6 -10   16.79    1.26
   3   6  10   13.81    1.12
   3  -6  10   15.07    1.14
   3   6  10   14.27    1.16
  -3   6 -10   13.78    1.11
   3  -6  10   12.69    1.30
   3  -6  10   10.95    1.35
   3  -6  11    7.03    0.92
   3   6  11    6.21    0.88
   3  -6  11    6.54    1.18
  -3   6 -11    5.66    0.88
  -3   6 -11    6.54    0.92
   3  -6  11    7.28    1.18
  -3   6 -12   91.95    3.30
   3  -6  12   91.50    3.28
   3   6  12   90.16    3.30
  -3   6 -12   89.90    3.26
   3  -6  12   90.09    3.76
   3  -6  12   86.86    3.77
  -3  -6 -13  152.25    4.70
  -3   6 -13  158.58    4.75
   3  -6  13  151.19    4.70
   3  -6  13  156.91    4.74
   3   6  13  154.13    4.77
  -3   6 -13  148.59    4.69
   3  -6  13  145.29    5.22
   3  -6  13  150.46    5.33
   3   6  14    3.64    0.86
   3  -6  14    2.90    0.80
   3   6  14    3.26    0.89
   3  -6  14    4.00    0.86
   3   6  15    0.27    0.72
   3  -6  15    0.44    0.75
  -3   6 -15    0.81    0.75
  -3  -6 -15   -0.09    0.75
   3  -6  15    1.80    0.95
   3  -6  16    1.06    0.65
   3   6  16    1.26    0.69
   3   6  16    0.70    0.59
  -3   6 -16    0.67    0.64
  -3  -6 -16    1.32    0.71
   3  -6  16    1.65    0.99
   3  -6  17   42.34    1.95
   3  -6  17   40.00    1.89
   3   6  17   40.42    1.92
   3   6  17   37.56    1.89
   3   6  17   40.14    1.83
  -3  -6 -17   40.19    1.91
  -3   6 -17   37.43    1.89
   3  -6  17   40.08    2.22
   3  -6  18   86.56    2.75
   3  -6  18   86.89    2.75
   3  -6  18   87.25    3.14
   3   6  18   87.06    2.65
  -3  -6 -18   76.85    2.68
   3  -6  19   35.65    1.43
   3  -6  19   36.35    1.38
   3  -6  19   36.84    1.39
   3  -7 -20   26.91    1.40
   3   7 -20   26.54    1.30
  -3  -7  20   23.75    1.07
   3   7 -19    5.46    0.82
   3  -7 -19    5.70    0.73
  -3  -7  19    5.09    0.89
   3   7 -19    6.37    0.79
  -3  -7  19    5.80    0.72
   3   7 -18   34.17    1.89
   3  -7 -18   31.77    1.73
  -3  -7  18   36.75    2.11
   3   7 -18   36.62    1.85
   3  -7 -18   30.86    1.68
  -3  -7  18   33.45    1.69
  -3   7  18   37.02    1.79
   3   7 -17   10.93    1.23
   3  -7 -17   11.14    1.17
  -3   7  17   10.91    1.13
   3   7 -17   10.55    1.21
  -3  -7  17   11.69    1.41
   3   7 -16  108.84    3.71
   3  -7 -16  108.71    3.75
  -3   7  16  116.81    3.81
  -3  -7  16  115.59    3.74
   3   7 -16  111.30    3.98
  -3  -7  16  114.82    4.32
   3  -7 -15    1.20    0.71
   3   7 -15    2.96    0.85
   3  -7 -14  330.01    8.62
   3   7 -14  328.49    8.57
  -3  -7  14  337.54    9.31
   3   7 -14  343.15    8.84
   3   7 -14  358.40    9.00
   3   7 -14  343.42    8.65
   3  -7 -14  360.61    8.69
  -3  -7  13  439.85   11.15
   3  -7 -13  455.58   10.86
   3   7 -13  445.67   10.78
  -3  -7  13  445.96   11.52
   3   7 -13  472.87   11.09
   3   7 -13  469.58   10.89
   3   7 -13  443.10   11.09
   3  -7 -13  460.30   10.82
  -3  -7  12  108.79    3.83
   3  -7 -12  124.42    3.75
   3   7 -12  117.61    3.66
  -3  -7  12  110.64    4.14
   3   7 -12  113.97    3.81
  -3   7  12  111.86    3.73
   3   7 -12  116.42    3.69
   3  -7 -12  110.69    3.60
   3   7 -12  103.49    3.78
  -3  -7  11   63.39    2.60
   3   7 -11   66.14    2.44
   3  -7 -11   65.60    2.46
  -3  -7  11   63.68    2.84
   3   7 -11   64.24    2.54
   3   7 -11   61.83    2.41
   3  -7 -11   63.45    2.40
   3   7 -11   69.15    2.70
  -3  -7  10  101.87    3.37
   3  -7 -10   98.86    3.12
   3   7 -10  100.02    3.11
   3   7 -10   98.93    3.23
   3   7 -10  100.75    3.16
   3  -7 -10  105.19    3.16
   3   7 -10   99.57    3.39
  -3  -7  10   96.77    3.57
  -3  -7   9   45.90    1.97
   3   7  -9   45.08    1.93
  -3  -7   9   45.93    2.15
   3   7  -9   47.25    1.92
   3   7  -9   44.85    1.97
   3   7  -9   43.42    1.77
   3  -7  -9   42.64    1.75
   3   7  -8   12.32    0.99
   3  -7  -8   12.66    0.85
   3   7  -8   11.45    0.79
  -3  -7   8   14.32    1.18
   3   7  -8   12.99    0.96
   3   7  -8   11.69    0.86
   3   7  -8   10.90    0.95
   3  -7  -7   20.65    1.00
   3   7  -7   21.38    1.00
  -3  -7   7   18.33    1.23
  -3  -7   7   21.99    1.17
   3   7  -7   21.90    1.21
   3   7  -7   22.07    1.24
   3   7  -6   25.33    1.28
  -3  -7   6   26.48    1.24
   3  -7  -6   25.96    1.07
   3   7  -6   28.42    1.08
  -3  -7   6   26.12    1.37
   3   7  -6   24.53    1.21
   3   7  -6   26.92    1.31
   3   7  -5  777.63   15.57
   3   7  -5  757.75   15.67
   3   7  -5  719.61   15.19
   3  -7  -5  704.84   15.21
   3  -7  -4  772.14   15.71
   3   7  -4  733.51   15.53
   3   7  -4  772.52   15.58
   3   7  -4  705.82   15.16
   3  -7  -4  736.99   15.21
   3  -7  -3   21.82    1.08
  -3  -7   3   21.09    0.92
   3   7  -3   23.11    1.05
   3   7  -3   19.68    0.69
   3  -7  -3   21.63    0.73
  -3  -7   2   57.31    1.63
   3   7  -2   56.32    1.85
   3   7  -2   51.48    1.32
   3  -7  -2   53.96    1.35
  -3  -7   1  401.15    8.43
   3  -7  -1  413.54    8.77
   3   7  -1  392.32    8.76
   3  -7  -1  385.26    8.09
   3   7   0  799.26   17.21
  -3  -7   0  818.19   16.86
   3  -7   0  818.86   17.19
  -3  -7  -1    0.65    0.29
   3  -7   1    0.44    0.42
   3   7   2   90.05    2.19
   3  -7   2   88.08    2.21
   3  -7   2   92.89    2.74
   3   7   2   95.18    2.77
   3  -7   3  237.32    5.34
   3   7   3  239.32    5.30
   3  -7   3  256.08    5.99
  -3   7  -3  240.68    5.75
   3  -7   3  237.36    5.96
   3   7   3  238.77    5.88
   3   7   4  239.31    5.48
   3  -7   4  248.02    5.54
   3  -7   4  256.61    5.98
   3  -7   4  249.61    6.18
  -3   7  -4  244.68    5.89
   3  -7   5  876.43   18.69
  -3   7  -5  880.67   18.67
   3  -7   5  865.08   19.02
  -3   7  -6   88.65    2.61
   3  -7   6   91.20    2.93
   3  -7   6   87.86    3.03
  -3   7  -6   96.65    2.87
   3   7   6   87.39    2.91
  -3   7  -6   96.08    2.94
   3  -7   6   94.26    3.22
   3  -7   7  222.38    5.79
   3  -7   7  231.08    5.98
  -3   7  -7  209.46    5.53
   3   7   7  219.78    5.69
  -3   7  -7  217.76    5.66
   3  -7   7  223.84    6.11
   3  -7   8   68.61    2.75
   3  -7   8   61.66    2.51
  -3   7  -8   62.88    2.36
  -3   7  -8   69.32    2.52
   3   7   8   64.75    2.44
   3  -7   8   67.50    2.82
  -3   7  -9   25.02    1.50
   3   7   9   21.40    1.36
   3   7   9   21.48    1.34
  -3   7  -9   21.57    1.35
   3  -7   9   21.46    1.59
   3  -7   9   24.09    1.52
   3  -7   9   22.41    1.73
  -3   7 -10    6.99    0.94
   3   7  10    8.69    0.94
   3   7  10    7.39    0.90
  -3   7 -10   10.60    1.04
   3  -7  10    9.24    1.14
   3  -7  10    7.71    1.20
  -3   7 -11  208.97    5.74
   3   7  11  198.19    5.52
   3  -7  11  199.41    5.50
   3   7  11  193.47    5.42
  -3   7 -11  199.26    5.61
   3  -7  11  198.21    6.13
   3  -7  11  196.57    6.24
  -3   7 -12   11.58    1.21
   3   7  12   11.53    1.18
   3  -7  12   12.48    1.20
   3  -7  12   11.25    1.13
   3   7  12   11.74    1.19
  -3   7 -12   12.82    1.25
   3  -7  12   13.43    1.51
   3  -7  12   10.21    1.48
  -3   7 -13   19.14    1.48
  -3  -7 -13   19.51    1.42
   3  -7  13   20.31    1.45
   3   7  13   19.35    1.48
   3  -7  13   17.06    1.39
   3   7  13   17.82    1.45
  -3   7 -13   18.49    1.47
   3  -7  13   18.94    1.77
   3  -7  14   85.18    3.15
   3  -7  14   82.16    3.12
   3   7  14   89.57    3.25
   3   7  14   82.46    3.17
  -3   7 -14   83.15    3.18
  -3   7 -14   86.95    3.22
  -3  -7 -14   86.26    3.15
   3  -7  14   88.29    3.82
   3   7  15    0.42    0.59
   3  -7  15    0.33    0.62
   3  -7  15    0.49    0.62
   3   7  15    0.08    0.67
   3   7  15    0.09    0.64
  -3   7 -15    0.25    0.65
  -3   7 -15   -0.17    0.64
  -3  -7 -15    0.08    0.70
   3  -7  15   -0.38    0.92
   3  -7  16   42.22    1.95
   3   7  16   40.49    1.96
   3  -7  16   39.37    1.90
   3   7  16   41.66    1.98
   3   7  16   40.47    1.98
  -3  -7 -16   37.31    1.90
   3  -7  16   37.60    2.31
   3  -7  17   39.22    2.15
   3   7  17   38.65    1.77
   3  -7  17   35.27    1.67
   3  -7  17   35.56    1.67
   3  -7  18   54.49    2.30
   3  -7  18   50.38    1.84
   3   7  18   53.92    1.90
   3  -8 -20    0.27    0.50
  -3   8  20    0.98    0.45
   3   8 -20    0.58    0.43
   3   8 -19    0.06    0.53
   3   8 -19   -0.17    0.50
   3  -8 -19   -0.42    0.57
  -3  -8  19   -0.08    0.59
   3   8 -18    0.23    0.64
   3   8 -18   -0.15    0.58
  -3  -8  18    0.84    0.69
   3   8 -17    1.99    0.78
   3   8 -17    2.24    0.79
  -3  -8  17    2.29    0.87
   3   8 -16   50.00    2.47
  -3  -8  16   52.40    2.77
  -3  -8  15  169.24    5.68
   3   8 -15  177.34    5.37
   3   8 -15  176.37    5.44
   3   8 -15  170.93    5.37
  -3  -8  14    4.81    1.12
   3   8 -14    4.01    0.84
   3   8 -14    4.60    0.98
   3   8 -14    5.40    1.02
  -3  -8  13   14.85    1.56
   3   8 -13   14.31    1.41
   3   8 -13   11.56    1.21
   3   8 -13   15.44    1.43
   3   8 -12   89.57    3.47
  -3  -8  12   98.06    3.55
  -3  -8  12   90.47    3.68
   3   8 -12   92.97    3.36
  -3   8  12   92.38    3.37
   3   8 -12   91.73    3.46
   3   8 -11   67.86    2.85
  -3  -8  11   63.58    2.70
  -3  -8  11   67.47    3.00
   3   8 -11   67.04    2.68
   3   8 -11   71.82    2.84
   3   8 -10   54.07    2.44
  -3  -8  10   53.27    2.30
  -3  -8  10   52.55    2.54
   3   8 -10   57.88    2.33
   3   8 -10   55.48    2.41
   3   8  -9  186.94    5.30
  -3  -8   9  181.57    5.11
   3   8  -9  180.62    5.08
  -3  -8   9  185.71    5.43
   3   8  -9  191.81    5.09
   3   8  -9  195.46    5.27
   3   8  -8  173.68    4.97
  -3  -8   8  175.62    4.81
   3   8  -8  176.42    4.82
  -3  -8   8  179.63    5.10
   3   8  -8  181.72    4.76
   3   8  -8  179.41    4.91
   3   8  -7  186.74    5.14
   3   8  -7  192.51    5.05
   3   8  -7  194.33    4.94
   3   8  -7  193.16    5.07
  -3  -8   7  190.25    5.26
   3   8  -6   68.31    2.35
  -3  -8   6   66.79    2.28
   3   8  -6   71.63    2.37
  -3  -8   6   68.32    2.50
   3   8  -5    6.96    0.75
   3   8  -5    7.05    0.70
   3   8  -5    7.05    0.63
  -3  -8   5    6.58    0.78
   3  -8  -5    7.06    0.76
   3   8  -4 1425.19   30.77
   3   8  -4 1453.68   30.61
   3   8  -4 1546.15   30.70
   3  -8  -4 1523.03   30.93
  -3  -8   3   20.95    0.97
   3  -8  -3   20.08    1.10
   3   8  -3   19.17    1.05
   3  -8  -3   18.79    1.11
   3  -8  -2   21.54    1.11
  -3  -8   2   19.40    0.92
   3   8  -2   19.80    1.08
   3  -8  -2   19.60    1.12
   3  -8  -1    8.26    0.72
  -3  -8   1    9.10    0.61
   3   8  -1    7.77    0.75
   3  -8  -1    7.31    0.75
   3  -8   0  734.07   15.40
  -3  -8   0  725.20   15.05
   3   8   0  705.37   15.41
   3  -8   0  695.24   15.43
  -3  -8  -1   58.14    1.82
   3  -8   1   55.71    2.05
   3   8   1   63.19    2.15
   3  -8   1   63.48    2.18
  -3   8  -1   57.28    1.96
  -3  -8  -2   16.08    0.85
   3  -8   2   14.89    1.07
  -3   8  -2   17.31    1.02
  -3   8  -3    4.83    0.66
   3  -8   3    6.22    0.81
  -3  -8  -3    5.19    0.62
   3  -8   4   27.72    1.48
   3  -8   4   28.82    1.42
  -3   8  -4   32.37    1.33
  -3   8  -4   33.37    1.50
   3  -8   4   29.87    1.61
  -3   8  -5   85.65    2.61
   3  -8   5   92.79    2.90
   3  -8   5   95.69    3.06
   3  -8   5   87.85    3.12
  -3   8  -5   87.36    2.77
  -3   8  -5   87.72    2.86
   3   8   5   92.07    2.99
   3   8   6   50.20    2.00
   3  -8   6   52.37    2.36
  -3   8  -6   52.48    1.87
   3  -8   6   55.08    2.14
   3  -8   6   53.39    2.25
  -3   8  -6   51.20    2.03
  -3   8  -6   53.18    2.09
   3   8   6   52.57    2.16
   3  -8   7    3.45    0.94
   3  -8   7    1.79    0.65
   3  -8   7    2.59    0.74
  -3   8  -7    3.08    0.63
  -3   8  -7    3.30    0.70
   3   8   7    3.71    0.70
   3  -8   8  390.40    9.74
   3  -8   8  388.78    9.53
   3  -8   8  377.20    9.22
  -3   8  -8  377.83    9.02
   3   8   8  366.62    9.13
  -3   8  -8  383.55    9.18
  -3   8  -9  118.34    3.80
   3   8   9  114.31    3.68
   3  -8   9  123.24    4.28
   3   8   9  106.99    3.52
  -3   8  -9  117.57    3.68
   3  -8   9  110.29    4.00
   3  -8   9  108.40    3.72
  -3   8 -10  329.33    8.44
   3   8  10  322.36    8.22
   3  -8  10  342.20    9.12
   3   8  10  330.60    8.18
  -3   8 -10  332.36    8.30
   3  -8  10  343.90    8.92
  -3   8 -11   83.31    3.15
   3  -8  11   74.52    3.49
   3   8  11   76.30    2.86
  -3   8 -11   77.71    3.03
   3  -8  11   85.97    3.52
   3  -8  12  131.27    4.80
  -3   8 -12  135.16    4.32
  -3   8 -12  133.64    4.38
   3  -8  12  128.43    4.88
  -3   8 -13   74.51    3.00
   3  -8  13   73.40    3.41
  -3   8 -14   75.09    2.97
   3  -8  14   69.99    3.35
   3  -8  15    2.45    1.08
  -3   8 -15    1.67    0.69
   3   8  15    1.72    0.71
   3  -8  16   77.33    3.33
  -3   8 -16   81.10    2.87
   3   8  16   86.67    3.01
   3   8  17    4.23    0.77
   3  -8  17    5.58    0.98
   3   8  18  120.34    3.30
   3  -8  18  118.94    3.70
  -3   9  20   15.56    0.85
   3  -9 -19    1.36    0.42
   3   9 -19    1.45    0.55
   3   9 -19    0.91    0.50
  -3  -9  19    1.38    0.60
   3  -9 -19    1.71    0.60
   3   9 -18   70.38    2.59
   3   9 -18   67.48    2.58
  -3  -9  18   69.11    2.77
   3  -9 -18   71.04    2.73
   3   9 -17   19.17    1.43
   3   9 -17   16.28    1.35
  -3  -9  17   14.21    1.41
   3   9 -16    0.38    0.71
   3   9 -16   -0.39    0.70
  -3  -9  16    0.80    0.77
   3   9 -15    0.72    0.73
  -3  -9  15   -0.86    0.80
   3   9 -14    9.72    1.16
   3   9 -14    9.78    1.21
  -3  -9  13   16.72    1.65
   3   9 -13   14.72    1.43
   3   9 -13   14.17    1.31
   3   9 -13   15.20    1.43
  -3  -9  12    3.00    0.92
  -3  -9  12    4.43    0.87
   3   9 -12    4.04    0.86
  -3   9  12    4.24    0.88
   3   9 -12    3.70    0.90
   3   9 -12    2.95    0.87
   3   9 -11  108.01    3.88
  -3  -9  11  105.93    3.76
  -3  -9  11  108.54    4.08
   3   9 -11  113.09    3.72
  -3   9  11  112.42    3.88
   3   9 -11  107.68    3.82
   3   9 -10  448.13   10.90
   3   9 -10  455.38   10.71
  -3  -9  10  437.37   10.74
  -3  -9  10  430.88   11.08
   3   9 -10  466.92   10.68
   3   9 -10  456.92   10.84
  -3  -9   9    1.16    0.74
   3   9  -9    0.79    0.52
  -3  -9   9    0.47    0.54
   3   9  -9    1.05    0.65
   3   9  -9    1.28    0.66
   3   9  -9    0.68    0.68
   3   9  -8  295.77    7.46
   3   9  -8  302.26    7.30
  -3  -9   8  291.07    7.27
  -3  -9   8  277.68    7.52
   3   9  -8  282.48    7.12
   3   9  -8  293.04    7.33
   3   9  -7    7.37    0.87
   3   9  -7    9.05    0.89
  -3  -9   7    7.46    0.83
   3  -9  -7    6.99    0.82
  -3  -9   7   10.02    1.02
   3  -9  -7    8.37    0.95
   3   9  -7    9.11    0.85
   3   9  -7    8.56    0.88
   3   9  -6  202.41    5.48
   3   9  -6  203.65    5.36
   3  -9  -6  199.79    5.38
  -3  -9   6  215.16    5.62
   3  -9  -6  214.98    5.54
   3   9  -6  209.79    5.27
   3   9  -6  202.36    5.33
  -3  -9   5    6.44    0.78
   3  -9  -5    5.28    0.74
   3   9  -5    7.07    0.78
   3   9  -5    6.05    0.68
   3  -9  -5    5.48    0.74
   3   9  -5    5.60    0.76
   3   9  -5    6.45    0.72
   3   9  -5    7.26    0.67
   3  -9  -4   85.03    2.73
  -3  -9   4   75.85    2.67
   3   9  -4   80.24    2.51
   3   9  -4   82.24    2.52
   3   9  -4   81.47    2.62
   3  -9  -4   77.92    2.63
   3  -9  -3  120.97    3.47
  -3  -9   3  111.56    3.37
   3   9  -3  113.02    3.28
  -3  -9   3  118.34    3.17
   3  -9  -2  270.57    6.53
  -3  -9   2  259.75    6.39
   3   9  -2  261.07    6.41
  -3  -9   2  270.57    6.17
  -3   9   1  151.63    3.88
   3  -9  -1  144.98    4.11
  -3  -9   1  144.16    3.96
  -3  -9   1  152.60    3.77
   3  -9   0    0.36    0.52
  -3  -9   0    0.70    0.42
  -3   9   0    0.28    0.43
  -3  -9   0    0.96    0.38
  -3   9  -1   17.17    1.07
  -3  -9  -1   21.31    1.13
   3  -9   1   18.90    1.25
  -3  -9  -1   19.29    0.97
  -3   9  -2    9.92    0.84
   3  -9   2    9.24    0.93
  -3  -9  -2    8.46    0.76
   3   9   2    8.41    0.88
   3  -9   2    9.32    0.88
  -3  -9  -2    9.12    0.70
  -3   9  -3   57.01    2.10
  -3  -9  -3   56.75    2.05
   3  -9   3   54.89    2.28
   3  -9   3   59.10    2.27
  -3  -9  -3   54.58    1.92
   3   9   3   55.35    2.21
   3  -9   4    8.44    0.98
  -3  -9  -4    7.93    0.77
  -3   9  -4    7.99    0.72
   3  -9   4    7.96    0.83
   3   9   4    6.61    0.88
  -3   9  -4    7.70    0.84
   3   9   4    8.06    0.78
   3   9   5   45.92    1.89
   3  -9   5   52.20    2.19
  -3   9  -5   47.70    1.81
   3  -9   5   48.93    2.01
  -3  -9  -5   52.06    2.01
   3  -9   5   51.15    2.28
  -3   9  -5   46.47    1.92
  -3   9  -5   43.29    1.94
   3   9   5   44.04    2.05
   3   9   6   84.70    2.95
   3  -9   6   99.57    3.51
  -3   9  -6   92.86    2.84
   3  -9   6   95.46    3.32
   3  -9   6   93.53    3.11
  -3   9  -6   92.74    3.03
  -3   9  -6   94.41    3.15
   3   9   6   94.22    3.21
  -3   9  -7    0.75    0.63
   3   9   7    0.33    0.56
   3  -9   7    0.20    0.72
   3  -9   7    0.53    0.62
   3  -9   7   -0.18    0.66
  -3   9  -7    0.64    0.52
  -3   9  -7    0.45    0.44
   3  -9   8   -0.22    0.72
   3   9   8    0.36    0.54
   3  -9   8   -0.10    0.72
  -3   9  -8    0.45    0.53
   3  -9   8    0.25    0.61
  -3   9  -8    0.81    0.63
   3   9   8   -0.08    0.60
  -3   9  -9   59.37    2.60
   3   9   9   60.13    2.57
   3  -9   9   65.86    3.08
   3   9   9   59.73    2.43
  -3   9  -9   64.43    2.55
   3  -9   9   63.05    2.89
   3  -9   9   58.64    2.58
  -3   9 -10   71.03    2.89
   3   9  10   69.16    2.79
   3  -9  10   70.00    3.28
   3   9  10   71.03    2.70
  -3   9 -10   66.74    2.75
   3  -9  10   65.75    3.10
  -3   9 -11  217.97    6.08
   3  -9  11  212.64    6.63
   3   9  11  203.91    5.68
  -3   9 -11  206.03    5.90
   3  -9  11  205.83    6.43
  -3   9 -12  345.59    8.85
   3  -9  12  351.22    9.53
  -3   9 -13   33.11    1.96
   3  -9  13   32.97    2.29
  -3   9 -14  122.17    4.09
   3  -9  14  125.94    4.64
   3  -9  15   62.51    2.98
  -3   9 -15   57.58    2.45
   3   9  15   56.76    2.49
  -3  -9 -16    8.04    0.96
   3  -9  16    9.56    1.22
  -3   9 -16   11.92    1.03
   3   9  16    9.36    1.03
  -3  -9 -17    3.29    0.63
   3   9  17    4.49    0.70
   3  -9  18    5.09    0.76
   3   9  18    4.46    0.59
   3  10 -19   38.56    1.49
   3 -10 -19   39.35    1.68
   3  10 -18  135.00    3.90
   3  10 -18  137.36    4.02
  -3 -10  18  131.88    4.11
   3  10 -17  175.73    5.03
   3  10 -17  182.62    5.17
  -3 -10  17  177.63    5.32
   3 -10 -17  182.13    5.24
   3  10 -16    3.16    0.87
   3  10 -16    4.27    0.89
   3 -10 -16    4.71    0.98
  -3 -10  16    3.86    0.98
   3  10 -15    4.85    0.95
   3  10 -15    7.88    1.13
   3 -10 -15    5.52    1.06
  -3 -10  15    5.42    1.04
   3  10 -14   50.87    2.53
   3  10 -14   53.31    2.60
  -3 -10  14   51.46    2.75
   3  10 -13    1.77    0.76
  -3  10  13    1.19    0.63
   3  10 -13    1.26    0.87
  -3 -10  12   83.51    3.56
   3  10 -12   82.50    3.30
  -3  10  12   77.38    3.21
   3  10 -12   81.62    3.17
   3  10 -12   77.66    3.28
   3  10 -11  415.38   10.30
  -3 -10  11  395.56   10.12
  -3 -10  11  398.62   10.51
   3  10 -11  413.44   10.06
  -3  10  11  421.05   10.31
   3  10 -11  412.98   10.24
   3 -10 -10    0.78    0.71
  -3 -10  10    0.44    0.75
   3  10 -10    0.50    0.59
   3  10 -10   -0.17    0.64
  -3 -10  10    0.18    0.57
   3  10 -10    0.96    0.72
  -3  10  10    0.41    0.68
   3  10 -10    0.74    0.65
   3 -10  -9    0.55    0.72
  -3 -10   9    0.72    0.71
  -3 -10   9    0.08    0.57
   3  10  -9    0.54    0.52
   3 -10  -9    0.09    0.55
   3  10  -9    0.48    0.61
   3  10  -9    0.17    0.65
   3  10  -9   -0.27    0.67
   3  10  -8   89.79    3.28
   3 -10  -8   91.61    3.25
  -3 -10   8   89.05    3.15
   3  10  -8   87.90    3.16
  -3 -10   8   93.61    3.47
   3 -10  -8   95.09    3.34
   3  10  -8   98.61    3.15
   3  10  -8   93.34    3.23
   3  10  -7   22.71    1.52
   3  10  -7   25.96    1.48
   3 -10  -7   25.00    1.48
  -3 -10   7   24.83    1.45
  -3 -10   7   21.06    1.52
   3 -10  -7   27.50    1.66
   3  10  -7   23.72    1.37
   3  10  -7   25.77    1.50
   3  10  -6  130.82    4.10
  -3 -10   6  135.04    3.97
   3  10  -6  137.19    4.04
   3 -10  -6  138.59    4.10
   3 -10  -6  136.79    4.14
  -3 -10   6  136.05    4.20
   3  10  -6  136.52    3.91
   3  10  -6  134.56    3.96
   3  10  -5  124.68    3.88
   3  10  -5  136.18    3.86
   3 -10  -5  129.07    3.85
   3 -10  -5  128.37    3.91
  -3 -10   5  132.29    3.98
   3  10  -5  125.73    3.64
   3  10  -5  125.48    3.69
   3 -10  -4  359.77    8.51
  -3 -10   4  352.44    8.49
   3  10  -4  343.67    8.34
   3 -10  -4  362.03    8.43
   3  10  -4  343.63    8.15
   3  10  -4  352.67    8.48
  -3 -10   3   92.61    3.07
   3 -10  -3   98.88    3.16
  -3  10   3   93.85    2.76
  -3 -10   3   95.52    2.84
   3 -10  -3   97.28    3.08
   3  10  -3  100.56    2.87
   3 -10  -2  792.16   16.85
  -3 -10   2  785.08   16.70
  -3  10   2  768.90   16.36
   3  10  -2  740.66   16.25
   3  10  -2  737.94   16.60
   3 -10  -2  779.06   16.72
  -3 -10   2  780.97   16.39
  -3  10   1  584.10   12.82
   3 -10  -1  604.56   13.26
  -3 -10   1  588.30   13.05
  -3 -10   1  593.15   12.77
   3 -10  -1  585.04   13.11
   3  10  -1  581.80   13.12
   3  10  -1  586.36   13.04
  -3  10   0  137.27    3.78
  -3 -10   0  140.32    3.91
   3 -10   0  138.11    4.11
   3 -10   0  142.52    4.02
  -3 -10   0  137.98    3.66
   3  10   0  142.29    4.04
   3  10   0  130.22    3.85
   3 -10   1  138.67    4.20
  -3 -10  -1  140.47    3.94
  -3  10  -1  142.59    3.91
   3 -10   1  141.86    4.09
  -3 -10  -1  140.41    3.74
   3  10   1  146.04    4.17
   3  10   1  136.38    3.92
  -3  10  -2   10.43    0.90
   3 -10   2   11.47    1.08
  -3 -10  -2    9.48    0.85
   3 -10   2   12.47    1.05
  -3  10  -2   11.63    0.87
   3  10   2   12.82    1.09
   3  10   2   11.17    0.91
   3  10   3   14.80    1.05
   3 -10   3   15.54    1.18
  -3 -10  -3   14.83    1.06
   3 -10   3   14.93    1.26
  -3  10  -3   16.69    1.13
   3 -10   3   15.58    1.21
   3  10   3   17.40    1.27
   3 -10   4    2.45    0.73
  -3 -10  -4    1.63    0.54
  -3 -10  -4    1.82    0.48
  -3  10  -4    1.51    0.53
   3 -10   4    2.05    0.61
  -3  10  -4    1.39    0.56
   3  10   4    1.66    0.66
   3  10   4    2.07    0.58
   3  10   5  324.32    8.13
  -3 -10  -5  342.12    8.12
   3 -10   5  325.54    8.22
   3 -10   5  352.45    8.58
  -3  10  -5  337.10    8.01
  -3 -10  -5  356.01    8.31
   3 -10   5  347.89    8.77
  -3  10  -5  336.19    8.20
  -3  10  -5  346.73    8.32
   3  10   5  347.70    8.53
   3  10   6  128.81    3.83
  -3 -10  -6  126.98    3.89
   3 -10   6  131.57    4.35
   3 -10   6  124.02    4.11
   3 -10   6  123.38    3.89
  -3  10  -6  124.24    3.64
  -3  10  -6  124.18    3.86
  -3  10  -6  120.09    3.90
   3  10   6  124.65    4.04
  -3 -10  -7    0.72    0.55
   3 -10   7    0.22    0.75
   3  10   7   -0.07    0.55
  -3  10  -7    0.62    0.47
   3 -10   7    0.49    0.60
   3 -10   7    0.10    0.68
  -3  10  -7    0.08    0.53
  -3  10  -7    0.73    0.63
   3  10   7    0.45    0.57
  -3  10  -8  139.51    4.34
   3  10   8  135.08    4.36
   3 -10   8  144.01    4.85
  -3 -10  -8  134.06    4.26
   3  10   8  129.91    4.10
  -3  10  -8  138.78    4.23
   3 -10   8  129.72    4.23
   3 -10   8  138.38    4.59
   3  10   9   63.44    2.73
  -3  10  -9   67.18    2.78
   3 -10   9   65.82    3.14
   3  10   9   61.33    2.52
  -3  10  -9   63.36    2.66
   3 -10   9   62.56    2.68
   3 -10   9   65.65    3.02
   3  10  10  156.83    5.07
  -3  10 -10  175.44    5.29
   3 -10  10  177.91    5.85
   3  10  10  175.67    5.00
  -3  10 -10  176.90    5.15
   3 -10  10  170.10    5.58
  -3  10 -11   39.10    2.19
   3 -10  11   39.11    2.55
   3  10  11   39.17    1.97
  -3  10 -11   41.20    2.15
   3 -10  11   40.22    2.43
   3 -10  12  168.16    5.51
   3 -10  12  149.09    5.43
  -3  10 -12  162.63    5.05
  -3  10 -12  153.98    4.86
  -3  10 -13    1.64    0.84
  -3 -10 -13    0.67    0.65
   3 -10  13    0.79    1.00
   3 -10  14   17.48    1.65
  -3 -10 -14   17.69    1.38
  -3  10 -14   17.21    1.43
   3  10  14   18.13    1.42
  -3 -10 -15   55.90    2.38
   3 -10  15   53.40    2.69
  -3  10 -15   54.95    2.36
   3  10  15   58.23    2.43
  -3 -10 -16    3.54    0.74
   3 -10  16    2.94    0.86
  -3  10 -16    4.25    0.73
   3  10  16    4.62    0.80
   3  10  17   10.79    0.91
   3 -10  17    9.69    1.03
   3  10  18   11.24    0.76
  -3  11  19   23.61    1.12
  -3 -11  18   22.48    1.33
   3 -11 -18   26.35    1.44
   3  11 -18   24.21    1.33
   3  11 -18   24.14    1.23
   3 -11 -17    3.32    0.78
  -3 -11  17    3.66    0.81
   3  11 -17    4.14    0.82
   3  11 -17    4.00    0.74
   3 -11 -16    0.09    0.71
  -3 -11  16    0.10    0.67
   3  11 -16   -0.09    0.72
   3  11 -16   -0.32    0.67
  -3 -11  15    2.65    0.90
   3 -11 -15    2.68    0.89
   3  11 -15    3.09    0.91
   3  11 -15    2.72    0.84
   3 -11 -14  111.64    4.00
  -3 -11  14  107.76    4.15
   3  11 -14  110.18    3.96
   3  11 -13   28.51    1.90
   3 -11 -13   27.02    1.83
  -3 -11  13   24.54    1.92
   3 -11 -13   26.26    1.88
   3  11 -13   26.74    1.75
   3  11 -13   28.36    1.92
   3  11 -12   37.50    2.14
   3 -11 -12   37.35    2.12
   3  11 -12   36.25    2.03
  -3  11  12   41.21    2.24
   3  11 -11   19.59    1.60
   3 -11 -11   18.90    1.54
  -3 -11  11   19.23    1.68
   3 -11 -11   23.72    1.73
   3  11 -11   19.32    1.47
  -3  11  11   20.97    1.63
   3  11 -11   20.06    1.59
   3  11 -10   92.98    3.59
   3  11 -10   95.80    3.49
   3 -11 -10   96.75    3.57
  -3 -11  10   95.23    3.53
   3 -11 -10  100.97    3.75
  -3 -11  10   98.53    3.84
   3  11 -10   97.55    3.44
  -3  11  10  104.41    3.80
   3  11 -10  102.51    3.64
   3  11  -9   18.21    1.48
   3  11  -9   20.73    1.47
   3 -11  -9   17.54    1.40
  -3 -11   9   17.38    1.37
  -3 -11   9   14.61    1.48
   3 -11  -9   16.93    1.46
   3  11  -9   20.09    1.40
  -3  11   9   17.94    1.53
   3  11  -9   16.93    1.42
  -3 -11   8    1.55    0.70
   3 -11  -8    2.34    0.80
   3  11  -8    1.53    0.61
  -3 -11   8    1.52    0.61
   3  11  -8    3.13    0.75
   3 -11  -8    3.37    0.77
   3  11  -8    2.29    0.82
   3  11  -8    2.62    0.75
  -3 -11   7    0.58    0.69
   3 -11  -7    0.27    0.63
   3 -11  -7   -0.25    0.57
  -3 -11   7    0.08    0.51
   3  11  -7    0.07    0.48
   3  11  -7   -0.08    0.63
   3  11  -7    0.55    0.57
   3  11  -7    0.61    0.64
   3  11  -6   15.43    1.26
   3  11  -6   13.62    1.18
   3 -11  -6   16.23    1.26
  -3 -11   6   12.56    1.08
  -3 -11   6   13.06    1.24
   3 -11  -6   14.23    1.25
   3  11  -6   15.40    1.14
   3  11  -6   15.38    1.17
   3  11  -5   33.84    1.81
   3  11  -5   33.54    1.75
   3 -11  -5   33.21    1.75
   3  11  -5   34.92    1.63
   3  11  -5   33.13    1.63
   3 -11  -5   32.51    1.80
  -3 -11   5   34.30    1.86
   3  11  -4  240.87    6.01
   3 -11  -4  238.93    6.05
   3  11  -4  225.71    5.74
   3 -11  -4  241.90    6.17
  -3 -11   4  233.10    6.12
   3  11  -4  229.62    5.75
  -3 -11   3   -0.15    0.49
   3 -11  -3    0.15    0.59
   3 -11  -3    0.36    0.54
   3  11  -3    0.54    0.41
   3  11  -3    0.66    0.51
  -3  11   2  297.36    6.94
   3 -11  -2  292.78    7.43
  -3 -11   2  291.07    7.30
   3  11  -2  290.88    7.24
   3 -11  -2  288.02    7.29
   3  11  -1   48.19    2.02
   3 -11  -1   43.22    2.03
   3 -11  -1   48.46    2.18
  -3 -11   1   48.27    2.03
  -3  11   1   50.23    1.89
   3  11  -1   50.50    2.12
   3 -11  -1   50.05    2.11
   3 -11   0    2.26    0.65
  -3 -11   0    1.95    0.61
   3 -11   0    2.46    0.71
   3 -11   0    1.40    0.56
  -3  11   0    2.80    0.59
   3  11   0    2.01    0.60
   3  11   0    2.68    0.61
   3  11   1  124.43    3.61
   3 -11   1  111.29    3.64
  -3  11  -1  120.93    3.49
  -3 -11  -1  113.36    3.56
   3 -11   1  117.51    3.81
  -3  11  -1  119.90    3.54
   3  11   1  111.19    3.69
  -3 -11  -1  112.70    3.31
   3 -11   1  116.32    3.71
   3  11   2  193.66    5.19
   3 -11   2  192.58    5.36
  -3 -11  -2  182.91    5.17
   3 -11   2  194.61    5.54
  -3  11  -2  199.18    5.19
   3  11   2  192.63    5.46
  -3 -11  -2  202.14    5.05
   3 -11   2  192.17    5.42
   3  11   3    0.13    0.54
   3 -11   3    0.40    0.58
   3 -11   3    0.27    0.63
   3 -11   3    0.94    0.65
  -3 -11  -3    0.84    0.56
  -3  11  -3   -0.14    0.61
   3  11   3    0.51    0.61
  -3 -11  -3    0.36    0.41
   3  11   4   94.66    3.14
   3 -11   4  101.04    3.42
  -3 -11  -4   97.21    3.22
   3 -11   4   94.31    3.54
  -3 -11  -4   96.03    3.06
   3 -11   4   98.41    3.40
  -3  11  -4   91.24    3.00
   3 -11   4   87.43    3.12
  -3  11  -4   99.70    3.25
   3  11   4   95.07    3.41
   3  11   5   17.91    1.41
  -3  11  -5   15.71    1.24
   3  11   5   16.32    1.20
   3 -11   5   18.20    1.39
   3 -11   5   13.06    1.37
  -3 -11  -5   16.08    1.23
  -3  11  -5   14.65    1.19
   3 -11   5   16.57    1.24
  -3 -11  -5   14.90    1.13
  -3  11  -5   15.34    1.11
   3 -11   5   15.65    1.33
   3 -11   6    1.88    0.88
  -3 -11  -6    1.30    0.61
  -3  11  -6    1.92    0.70
   3 -11   6    0.78    0.70
  -3  11  -6    1.12    0.56
  -3 -11  -6    0.88    0.54
  -3  11  -6    2.06    0.73
   3  11   6    1.43    0.74
   3  11   6    1.26    0.60
  -3  11  -7  106.75    3.62
   3  11   7   99.06    3.66
   3  11   7  103.97    3.46
  -3  11  -7  105.88    3.54
   3 -11   7   99.21    3.48
  -3 -11  -7   99.64    3.39
   3 -11   7   99.57    3.76
  -3 -11  -7  103.01    3.54
   3 -11   7  102.31    3.98
  -3  11  -8   21.81    1.61
   3  11   8   20.30    1.57
   3  11   8   22.06    1.48
  -3  11  -8   23.59    1.56
   3 -11   8   24.38    1.60
   3 -11   8   21.12    1.73
   3 -11   8   23.77    1.92
  -3 -11  -8   18.76    1.49
   3  11   9  593.15   14.07
  -3  11  -9  618.65   14.10
   3  11   9  584.95   13.68
  -3  11  -9  601.89   13.88
   3 -11   9  603.25   14.45
   3 -11   9  621.35   14.78
  -3 -11  -9  579.66   13.92
  -3  11 -10  119.12    4.08
   3  11  10  104.73    3.89
   3  11  10  112.53    3.71
  -3  11 -10  114.07    3.89
   3 -11  10  109.47    4.23
   3 -11  10  113.38    4.47
  -3 -11 -10  114.26    3.97
   3  11  11  199.24    5.47
  -3  11 -11  193.02    5.71
   3 -11  11  199.86    6.26
  -3  11 -12   77.48    3.11
  -3 -11 -12   68.25    2.93
   3 -11  12   74.39    3.45
   3  11  13   56.75    2.49
  -3  11 -13   53.47    2.49
  -3 -11 -13   46.64    2.33
   3 -11  13   51.35    2.79
   3  11  14  204.60    5.61
  -3  11 -14  197.86    5.58
  -3 -11 -14  186.27    5.44
   3 -11  14  198.21    6.07
   3  11  15    0.22    0.67
  -3  11 -15    1.31    0.68
   3 -11  15    0.89    0.81
  -3 -11 -15    0.49    0.59
   3 -11  16  102.03    3.15
   3  11  16  105.05    3.14
  -3  11 -16   98.25    3.01
   3 -11  16   97.56    3.38
   3 -11  17   35.31    1.68
   3  11  17   39.45    1.55
   3 -11  17   35.01    1.47
   3 -12 -18   -0.27    0.51
   3  12 -18    0.23    0.38
   3  12 -17    8.23    0.92
  -3 -12  17    7.57    0.89
   3 -12 -17    7.32    0.90
   3  12 -16    7.93    0.93
   3  12 -16    8.93    1.04
   3 -12 -16    8.10    1.03
  -3 -12  16    7.29    1.02
   3  12 -15    8.12    1.01
   3  12 -15    8.83    1.12
   3 -12 -15   11.25    1.23
  -3 -12  15   11.34    1.24
   3  12 -14   69.64    2.87
   3  12 -14   64.04    2.88
   3 -12 -14   71.99    3.04
  -3 -12  14   71.50    3.13
   3  12 -13   80.56    3.24
   3 -12 -13   78.69    3.30
  -3 -12  13   77.07    3.39
  -3 -12  12    2.08    0.87
   3 -12 -12    1.97    0.85
   3  12 -12    2.05    0.88
   3  12 -12    2.50    0.86
  -3  12  12    1.96    0.79
   3 -12 -12    1.68    0.76
   3  12 -12    2.39    0.77
   3  12 -11   15.30    1.45
   3 -12 -11   16.32    1.45
   3  12 -11   16.27    1.38
  -3  12  11   17.64    1.58
   3  12 -10   10.15    1.26
   3  12 -10   11.02    1.22
   3 -12 -10   11.13    1.26
  -3 -12  10   11.49    1.35
   3 -12 -10   10.87    1.28
   3  12 -10   12.22    1.16
  -3  12  10   15.71    1.48
   3  12 -10   11.00    1.21
   3 -12  -9    1.15    0.83
  -3 -12   9   -0.12    0.69
  -3 -12   9    0.19    0.55
   3 -12  -9    1.60    0.71
   3  12  -9    0.52    0.59
   3  12  -9    1.00    0.70
   3  12  -9    0.30    0.78
  -3  12   9    0.34    0.74
   3  12  -9    0.19    0.67
   3 -12  -8    0.51    0.79
  -3 -12   8    1.21    0.81
  -3 -12   8    0.82    0.62
   3  12  -8   -0.25    0.55
   3 -12  -8    0.19    0.63
   3  12  -8    0.53    0.72
   3  12  -8   -0.10    0.74
   3  12  -8    0.81    0.66
  -3  12   8    0.44    0.74
   3 -12  -7    2.43    0.78
  -3 -12   7    2.40    0.77
   3  12  -7    1.95    0.62
  -3 -12   7    2.58    0.66
   3 -12  -7    1.11    0.66
   3  12  -7    1.97    0.74
   3  12  -7    1.67    0.67
  -3  12   7    1.07    0.75
   3  12  -7    1.69    0.75
  -3 -12   6    9.31    1.00
   3  12  -6   11.84    1.15
   3 -12  -6   10.89    1.13
   3  12  -6   10.15    0.98
  -3  12   6   12.29    1.28
   3  12  -6   10.17    1.03
  -3 -12   6    8.88    1.14
   3 -12  -6   10.50    1.17
   3  12  -5   12.81    1.20
   3 -12  -5   11.59    1.14
   3  12  -5   15.68    1.17
   3  12  -5   12.97    1.06
   3 -12  -5   14.52    1.30
  -3 -12   5   11.91    1.21
   3  12  -4   59.79    2.42
   3 -12  -4   57.02    2.46
   3  12  -4   59.71    2.29
   3 -12  -4   60.73    2.58
  -3 -12   4   57.28    2.53
   3  12  -4   55.45    2.20
   3  12  -4   62.31    2.35
   3 -12  -3  130.11    4.17
  -3 -12   3  125.10    4.05
   3  12  -3  126.97    3.89
   3 -12  -3  123.91    3.99
  -3 -12   2  187.86    5.33
   3 -12  -2  193.68    5.50
   3 -12  -2  188.62    5.31
   3  12  -2  185.91    5.24
  -3  12   2  200.80    5.49
   3  12  -2  179.72    5.18
  -3  12   1  166.86    4.54
   3 -12  -1  173.78    5.11
  -3 -12   1  165.72    4.86
   3 -12  -1  165.97    4.90
  -3  12   1  177.53    4.97
   3  12  -1  168.08    4.88
   3  12  -1  167.01    4.80
   3  12   0   14.38    1.17
   3 -12   0   15.15    1.23
  -3  12   0   18.25    1.18
   3 -12   0   14.26    1.30
  -3 -12   0   14.15    1.18
  -3  12   0   14.95    1.20
   3  12   0   15.74    1.26
   3 -12   0   15.61    1.29
   3  12   1   33.47    1.71
   3 -12   1   32.82    1.80
   3 -12   1   34.29    1.95
  -3 -12  -1   36.29    1.79
  -3  12  -1   33.24    1.64
  -3  12  -1   33.79    1.71
   3  12   1   33.80    1.88
   3 -12   1   35.24    1.87
   3  12   2   97.43    3.27
   3 -12   2  100.88    3.46
  -3 -12  -2  103.05    3.40
   3 -12   2   97.63    3.62
  -3 -12  -2  100.24    3.14
   3 -12   2   92.55    3.45
  -3  12  -2  103.05    3.29
   3  12   2   99.76    3.54
   3  12   3  238.03    6.68
  -3  12  -3  244.19    6.40
   3  12   3  242.62    6.37
   3 -12   3  254.57    6.64
  -3 -12  -3  239.70    6.45
   3 -12   3  247.00    6.88
   3  12   3  244.76    6.15
  -3 -12  -3  239.80    6.22
   3 -12   3  251.39    6.77
   3  12   4  227.41    6.01
   3 -12   4  218.92    6.20
  -3 -12  -4  212.16    6.03
   3 -12   4  233.64    6.62
  -3  12  -4  225.20    5.91
   3 -12   4  244.21    6.19
   3 -12   4  216.58    6.28
  -3 -12  -4  226.58    5.91
   3  12   4  219.95    6.32
  -3  12  -4  227.78    6.07
  -3  12  -5  497.27   11.50
   3  12   5  504.11   11.84
   3  12   5  496.72   11.37
   3 -12   5  464.89   11.58
  -3 -12  -5  472.37   11.42
   3 -12   5  485.03   12.05
  -3  12  -5  485.75   11.42
   3 -12   5  484.43   11.43
   3 -12   5  493.16   11.79
  -3  12  -5  469.13   11.16
  -3 -12  -5  488.50   11.27
  -3  12  -6   11.76    1.19
   3  12   6    9.95    1.20
   3  12   6   11.41    1.11
   3 -12   6   10.34    1.20
  -3  12  -6   10.56    1.15
   3 -12   6    9.00    1.06
  -3 -12  -6   11.18    1.05
  -3  12  -6   10.40    1.02
   3 -12   6   11.37    1.26
   3 -12   6   11.94    1.45
  -3 -12  -6   10.07    1.14
   3  12   7   71.18    3.09
  -3  12  -7   74.43    2.99
   3  12   7   67.35    2.79
   3 -12   7   76.21    3.13
  -3  12  -7   78.11    2.98
   3 -12   7   79.87    3.29
  -3 -12  -7   72.57    2.82
   3 -12   7   78.56    2.99
   3 -12   7   70.15    3.33
  -3 -12  -7   73.77    2.97
  -3  12  -8   21.12    1.59
   3  12   8   17.09    1.54
   3  12   8   17.78    1.37
  -3  12  -8   23.11    1.56
   3 -12   8   23.72    1.83
  -3 -12  -8   19.87    1.46
   3 -12   8   17.83    1.75
  -3 -12  -8   18.67    1.51
  -3  12  -9   23.02    1.69
   3  12   9   20.77    1.64
   3  12   9   24.17    1.58
  -3  12  -9   23.31    1.61
  -3 -12  -9   21.52    1.56
   3 -12   9   23.28    1.86
  -3 -12  -9   22.47    1.66
   3 -12   9   25.70    2.06
   3  12  10  159.59    5.15
   3  12  10  164.64    4.84
  -3  12 -10  171.26    5.10
  -3 -12 -10  160.14    4.97
  -3  12 -11   26.44    1.81
  -3 -12 -11   27.06    1.78
   3  12  12   71.06    2.86
  -3  12 -12   65.06    2.83
  -3 -12 -12   64.40    2.76
   3 -12  12   66.86    3.24
   3  12  13   19.34    1.46
  -3  12 -13   18.76    1.49
  -3 -12 -13   13.63    1.24
   3 -12  13   16.24    1.64
   3 -12  14  350.72    8.82
   3  12  14  364.46    8.82
  -3  12 -14  361.54    8.84
  -3 -12 -14  352.76    8.70
   3 -12  14  373.36    9.37
   3 -12  15  109.07    3.32
   3  12  15  107.57    3.32
  -3  12 -15  104.55    3.29
   3 -12  15  104.19    3.63
   3 -12  16   72.25    2.36
   3 -12  16   74.18    2.70
  -3  12 -16   72.69    2.41
   3  12  17    6.55    0.62
  -3  13  18   17.21    0.94
   3  13 -17    7.22    0.67
   3  13 -17    7.51    0.81
   3 -13 -17    7.68    0.83
   3  13 -16   17.02    1.06
  -3 -13  16   14.47    1.17
   3 -13 -16   16.68    1.25
   3  13 -16   14.17    1.16
   3 -13 -15   13.72    1.23
   3  13 -15   12.37    1.18
   3 -13 -14   49.58    2.44
  -3 -13  14   50.37    2.48
   3  13 -14   50.66    2.38
  -3 -13  13   67.00    3.07
   3  13 -13   65.72    2.89
   3  13 -13   70.96    2.90
   3 -13 -12   30.84    1.99
  -3 -13  12   29.12    2.06
   3  13 -12   31.80    1.97
   3  13 -11   41.21    2.29
   3 -13 -11   45.18    2.36
   3 -13 -11   47.26    2.49
  -3 -13  11   40.01    2.44
   3  13 -11   44.48    2.23
  -3  13  11   44.73    2.44
   3  13 -11   42.86    2.31
   3  13 -10   53.18    2.62
   3 -13 -10   61.19    2.74
   3  13 -10   54.42    2.49
  -3  13  10   57.42    2.82
   3  13  -9   41.90    2.26
   3  13  -9   33.18    1.96
   3 -13  -9   38.85    2.15
   3  13  -9   32.53    1.88
  -3  13   9   31.67    2.15
   3  13  -9   36.83    2.08
   3 -13  -9   36.88    2.18
  -3 -13   9   35.67    2.23
   3  13  -8   20.04    1.52
   3 -13  -8   19.27    1.54
  -3 -13   8   20.15    1.50
   3  13  -8   18.82    1.40
  -3  13   8   20.17    1.70
   3  13  -8   19.67    1.48
  -3 -13   8   20.19    1.68
   3 -13  -8   19.14    1.59
   3 -13  -7   -0.40    0.70
  -3 -13   7    0.19    0.58
   3  13  -7    0.73    0.66
   3  13  -7    0.33    0.53
   3  13  -7   -0.35    0.63
  -3  13   7   -0.34    0.78
  -3 -13   7    0.44    0.67
   3 -13  -7    0.52    0.72
   3 -13  -6  108.60    3.80
   3  13  -6  106.29    3.72
  -3 -13   6   99.46    3.62
   3  13  -6  105.93    3.56
  -3  13   6  113.12    4.05
   3  13  -6  108.02    3.60
   3 -13  -6  118.01    4.05
  -3 -13   6  106.85    3.94
  -3 -13   5   83.71    3.09
   3  13  -5   84.10    3.16
   3 -13  -5   88.20    3.25
   3  13  -5   86.00    3.01
  -3  13   5   85.65    3.39
   3  13  -5   83.36    2.95
  -3 -13   5   79.65    3.26
   3 -13  -5   76.13    3.22
   3 -13  -4   64.57    2.71
   3  13  -4   66.46    2.68
   3 -13  -4   66.04    2.83
  -3 -13   4   66.78    2.83
   3  13  -4   58.22    2.41
  -3  13   4   62.18    2.83
  -3 -13   3   83.44    3.24
   3 -13  -3   86.89    3.35
   3 -13  -3   87.72    3.24
   3  13  -3   81.71    3.10
   3  13  -3   87.13    3.18
  -3  13   3   85.59    3.31
   3  13  -3   89.11    3.14
   3 -13  -2  251.54    6.87
  -3 -13   2  241.74    6.63
   3 -13  -2  244.22    6.64
   3  13  -2  244.08    6.53
   3  13  -2  233.81    6.49
  -3  13   2  251.74    6.74
   3 -13  -1  129.76    4.28
  -3 -13   1  122.95    4.04
   3 -13  -1  125.34    4.11
   3  13  -1  121.17    3.93
  -3  13   1  121.64    4.02
  -3  13   1  127.21    3.70
   3  13  -1  116.04    3.98
   3 -13   0   28.67    1.84
  -3 -13   0   26.35    1.67
   3 -13   0   22.55    1.60
   3  13   0   26.86    1.58
  -3  13   0   25.63    1.46
   3  13   0   27.20    1.69
  -3  13   0   25.61    1.62
  -3 -13  -1   85.93    3.20
   3 -13   1   85.37    3.44
   3 -13   1   93.00    3.41
   3  13   1   89.58    3.15
  -3  13  -1   89.55    3.03
  -3  13  -1   84.65    3.08
   3  13   1   89.92    3.34
  -3 -13  -2   35.38    1.89
   3 -13   2   36.00    2.15
   3 -13   2   38.03    2.09
   3  13   2   29.95    1.74
   3  13   2   33.44    1.97
  -3  13  -2   34.14    1.76
   3 -13   3    6.35    1.09
  -3 -13  -3    7.29    0.99
   3 -13   3    4.34    0.92
  -3  13  -3    4.72    0.75
   3 -13   3    6.48    0.94
  -3  13  -3    6.25    0.92
   3  13   3    6.62    1.05
   3  13   3    6.52    0.92
   3  13   4   47.75    2.22
   3 -13   4   55.72    2.43
  -3  13  -4   54.51    2.30
   3 -13   4   55.08    2.59
  -3 -13  -4   50.94    2.38
   3 -13   4   53.66    2.74
   3  13   4   53.06    2.20
  -3  13  -4   55.80    2.42
   3  13   4   52.47    2.61
   3  13   5   21.51    1.46
  -3  13  -5   19.69    1.37
   3 -13   5   18.27    1.43
   3 -13   5   21.59    1.68
  -3 -13  -5   22.16    1.46
   3  13   5   23.68    1.48
  -3  13  -5   22.02    1.54
  -3  13  -5   22.32    1.55
   3  13   5   21.74    1.70
  -3 -13  -5   22.30    1.57
   3 -13   5   22.98    1.87
  -3  13  -6  487.25   11.53
   3  13   6  489.66   11.86
   3 -13   6  465.11   11.55
  -3  13  -6  475.56   11.46
   3  13   6  488.77   11.30
   3 -13   6  483.53   11.41
  -3 -13  -6  457.46   11.22
   3 -13   6  465.74   11.81
  -3  13  -6  476.33   11.16
   3 -13   6  497.09   12.22
  -3 -13  -6  472.36   11.46
   3  13   7   19.97    1.70
  -3  13  -7   24.73    1.72
   3 -13   7   22.72    1.70
   3  13   7   26.58    1.65
  -3  13  -7   20.59    1.54
  -3 -13  -7   22.98    1.56
   3 -13   7   26.17    1.90
   3 -13   7   28.47    2.09
  -3 -13  -7   27.62    1.73
   3  13   8   25.15    1.84
   3  13   8   29.11    1.73
   3 -13   8   28.83    1.89
  -3  13  -8   29.00    1.81
  -3 -13  -8   26.36    1.68
   3 -13   8   27.57    1.98
   3  13   9  403.96   10.35
   3  13   9  415.87    9.91
   3 -13   9  406.31   10.28
   3  13   9  424.96   10.12
  -3  13  -9  411.97   10.11
  -3 -13  -9  417.45   10.06
   3 -13   9  398.77   10.57
  -3 -13  -9  385.62   10.07
  -3 -13 -10   49.65    2.41
   3 -13  10   48.58    2.80
  -3  13 -10   51.51    2.49
   3  13  10   48.30    2.17
  -3 -13 -11   17.08    1.41
   3 -13  11   15.56    1.66
   3  13  11   16.69    1.40
  -3  13 -11   15.54    1.42
   3 -13  11   17.87    1.47
   3 -13  12   27.73    2.07
  -3 -13 -12   27.42    1.67
   3  13  12   30.77    1.77
  -3  13 -12   28.28    1.78
   3 -13  12   22.84    1.60
   3 -13  13  195.66    5.89
  -3 -13 -13  186.17    5.28
   3  13  13  201.57    5.43
  -3  13 -13  192.70    5.48
   3 -13  13  190.16    5.36
  -3 -13 -14   95.91    3.21
   3 -13  14  106.07    3.76
   3  13  14  116.71    3.47
  -3  13 -14  114.90    3.52
   3 -13  14  101.53    3.28
   3 -13  15   81.96    2.94
   3  13  15   81.09    2.66
  -3  13 -15   82.02    2.69
   3  13  16   58.08    1.96
  -3  14  17    0.66    0.42
   3  14 -16    0.47    0.51
   3  14 -16    0.40    0.38
   3 -14 -16    0.68    0.53
   3  14 -15    6.22    0.86
   3  14 -15    5.60    0.66
   3 -14 -15    5.97    0.89
  -3 -14  15    4.38    0.83
   3  14 -14    0.24    0.64
   3  14 -14   -0.53    0.49
  -3 -14  14    0.18    0.62
   3 -14 -14   -0.09    0.67
   3  14 -13   11.78    1.25
   3  14 -13   11.25    1.01
  -3 -14  13    9.80    1.18
   3 -14 -13   12.03    1.28
   3  14 -12   31.25    1.89
  -3 -14  12   28.76    1.95
   3 -14 -12   27.16    1.88
   3  14 -11   29.66    1.89
  -3 -14  11   30.82    2.06
   3 -14 -11   31.28    1.99
   3  14 -10  229.81    6.46
   3  14 -10  239.04    6.61
  -3 -14  10  224.36    6.83
   3 -14 -10  242.84    6.85
   3 -14  -9    0.96    0.76
   3  14  -9    0.81    0.67
  -3  14   9    1.31    0.81
   3 -14  -8   18.56    1.58
   3  14  -8   21.89    1.50
  -3  14   8   19.97    1.70
  -3 -14   8   21.48    1.78
   3  14  -7   36.59    2.08
  -3 -14   7   36.97    2.06
   3 -14  -7   42.82    2.25
   3  14  -7   41.06    2.03
   3  14  -7   39.05    2.04
  -3  14   7   36.20    2.28
   3 -14  -7   35.84    2.20
  -3 -14   7   36.53    2.25
   3 -14  -6    7.95    1.13
  -3 -14   6    8.78    1.03
   3  14  -6   10.86    1.20
   3  14  -6   10.57    1.04
  -3  14   6    9.51    1.26
   3  14  -6    9.94    1.07
  -3 -14   6   10.58    1.29
   3 -14  -6    9.58    1.26
   3 -14  -5  208.92    6.09
  -3 -14   5  200.50    5.91
   3  14  -5  214.95    6.06
   3 -14  -5  200.76    6.22
  -3 -14   5  216.96    6.28
   3  14  -5  218.79    5.87
  -3  14   5  214.71    6.34
   3  14  -4   49.80    2.36
   3 -14  -4   49.84    2.43
   3  14  -4   47.44    2.34
   3 -14  -4   49.28    2.53
  -3 -14   4   51.24    2.52
   3  14  -4   49.92    2.21
  -3  14   4   48.43    2.52
  -3 -14   3   -0.10    0.72
   3 -14  -3    0.10    0.66
   3 -14  -3    0.54    0.74
   3  14  -3   -0.08    0.51
   3  14  -3    0.27    0.69
   3  14  -3    0.27    0.70
   3  14  -3    0.09    0.59
  -3  14   3    1.05    0.79
   3  14  -2    5.29    0.93
  -3  14   2    4.62    0.93
   3  14  -2    5.11    0.85
  -3 -14   2    5.27    0.98
   3 -14  -2    3.54    0.88
   3 -14  -2    3.02    0.93
   3 -14  -1   28.84    1.96
  -3 -14   1   29.69    1.85
   3 -14  -1   26.79    1.78
   3  14  -1   24.59    1.64
  -3  14   1   29.85    1.80
   3  14  -1   29.27    1.81
  -3 -14   0  669.98   15.20
   3 -14   0  666.06   15.53
   3 -14   0  665.16   15.31
   3  14   0  666.69   15.00
  -3  14   0  661.08   14.68
  -3  14   0  632.71   14.98
   3  14   0  634.43   15.15
   3  14   1    7.19    0.97
  -3  14  -1    5.46    0.84
   3  14   1    6.48    1.08
   3 -14   1    3.98    1.03
   3 -14   1    7.56    1.10
  -3 -14  -1    4.65    0.90
  -3 -14  -2   99.30    3.58
   3 -14   2   98.33    3.91
   3 -14   2   97.92    3.73
   3  14   2   96.27    3.41
  -3  14  -2   97.09    3.36
   3  14   2   98.04    3.71
   3 -14   3    8.81    1.32
  -3 -14  -3   10.79    1.22
   3 -14   3   11.53    1.18
  -3  14  -3   12.24    1.15
  -3  14  -3   13.34    1.23
   3  14   3   15.95    1.52
   3  14   3   12.25    1.18
   3  14   4  558.12   12.61
   3 -14   4  565.19   12.72
   3 -14   4  554.02   13.10
  -3 -14  -4  555.23   12.84
   3 -14   4  517.05   13.23
  -3  14  -4  533.93   12.68
  -3  14  -4  544.57   12.65
   3  14   4  541.58   13.10
   3  14   5   86.83    3.21
   3 -14   5   88.80    3.78
  -3 -14  -5   82.88    3.32
  -3  14  -5   89.80    3.19
   3 -14   5   87.94    3.28
   3 -14   5   89.28    3.58
  -3  14  -5   87.10    3.32
  -3  14  -5   97.69    3.43
   3  14   5   92.94    3.65
   3 -14   6  379.09   10.24
  -3 -14  -6  389.96    9.67
   3  14   6  386.10    9.34
  -3  14  -6  385.40    9.62
  -3  14  -6  388.29    9.63
   3  14   6  372.65    9.91
   3 -14   6  400.51   10.05
  -3  14  -6  363.86    9.22
   3  14   7  355.58    9.44
   3  14   7  365.96    9.01
  -3  14  -7  347.56    9.05
   3  14   7  353.68    8.90
   3 -14   7  381.45    9.68
  -3  14  -8   16.13    1.48
   3  14   8   16.76    1.59
  -3 -14  -8   17.11    1.43
   3 -14   8   17.06    1.70
   3  14   8   18.48    1.40
   3  14   8   19.51    1.43
  -3  14  -8   20.76    1.52
   3 -14   8   19.33    1.71
   3 -14   9   48.53    2.78
  -3 -14  -9   52.42    2.46
   3  14   9   53.74    2.29
  -3  14  -9   50.83    2.48
  -3 -14 -10    7.44    0.99
   3 -14  10    7.58    1.33
   3  14  10    6.31    0.86
   3  14  10    6.34    0.95
  -3  14 -10    7.31    1.07
   3  14  11    6.78    0.95
  -3  14 -11    6.10    1.05
  -3 -14 -11    6.89    0.93
   3 -14  11    8.19    1.30
   3  14  12   32.37    1.74
  -3  14 -12   36.48    1.92
  -3 -14 -12   30.19    1.68
   3 -14  12   34.11    2.13
   3  14  13    0.13    0.58
  -3  14 -13   -0.22    0.59
  -3 -14 -13    0.51    0.52
   3 -14  13    0.09    0.73
   3  14  14   40.37    1.74
  -3  14 -14   39.59    1.77
   3 -14  14   36.20    1.90
   3  14  15  114.18    3.17
  -3  15  16   39.22    1.45
   3  15 -15   20.11    1.22
   3 -15 -15   21.24    1.29
   3  15 -14    3.53    0.73
   3 -15 -14    1.96    0.70
  -3 -15  14    3.60    0.73
   3  15 -13   12.35    1.18
  -3 -15  13   10.63    1.14
   3 -15 -13   14.24    1.32
   3  15 -12   17.55    1.37
   3 -15 -12   20.90    1.59
  -3 -15  12   18.50    1.49
   3  15 -11  153.18    4.78
   3 -15 -11  165.24    5.09
  -3 -15  11  155.62    5.07
   3  15 -10   47.31    2.36
  -3 -15  10   52.26    2.65
   3 -15 -10   56.70    2.71
   3  15  -9    2.87    0.81
   3  15  -9    2.59    0.76
   3 -15  -9    2.11    0.93
  -3 -15   9    2.53    0.89
   3  15  -8   68.73    2.91
   3 -15  -8   70.75    3.04
  -3  15   8   63.38    3.08
   3  15  -8   68.13    2.80
  -3 -15   8   69.18    3.12
   3 -15  -8   71.59    3.14
   3 -15  -7   18.80    1.54
  -3  15   7   17.71    1.64
   3  15  -7   17.71    1.38
   3 -15  -6  104.77    3.85
  -3 -15   6  100.40    3.68
   3  15  -6  102.02    3.54
  -3  15   6  108.83    4.08
   3  15  -5   38.61    2.12
   3 -15  -5   37.82    2.17
   3  15  -5   38.05    2.13
  -3 -15   5   34.17    1.99
  -3 -15   5   38.01    2.26
   3 -15  -5   38.51    2.31
   3  15  -5   37.92    1.97
  -3  15   5   40.70    2.33
   3  15  -4   15.19    1.41
   3 -15  -4   13.40    1.35
   3  15  -4   16.49    1.44
  -3 -15   4   19.21    1.60
   3 -15  -4   13.11    1.42
   3  15  -4   16.02    1.28
  -3  15   4   14.80    1.46
   3  15  -3   23.20    1.64
   3 -15  -3   22.82    1.69
   3  15  -3   24.32    1.72
   3 -15  -3   20.15    1.72
  -3 -15   3   22.19    1.72
   3  15  -3   23.79    1.51
  -3  15   3   18.83    1.62
  -3 -15   2   40.62    2.30
   3 -15  -2   39.48    2.36
   3  15  -2   44.57    2.28
   3 -15  -2   44.27    2.33
   3  15  -2   38.68    2.11
  -3  15   2   41.58    2.29
   3  15  -2   41.34    2.17
   3 -15  -1   71.25    3.20
  -3 -15   1   67.62    2.95
   3 -15  -1   59.14    2.87
   3  15  -1   63.27    2.74
   3  15  -1   70.80    2.93
  -3  15   1   66.13    2.87
  -3 -15   0  311.99    8.24
   3 -15   0  316.90    8.61
   3 -15   0  310.96    8.36
   3  15   0  324.16    8.08
  -3  15   0  294.68    8.01
   3  15   0  303.16    8.24
  -3 -15  -1   59.53    2.74
   3 -15   1   63.30    3.07
   3 -15   1   66.33    2.97
   3  15   1   61.54    2.62
   3  15   1   58.89    2.80
  -3 -15  -2  365.64    9.41
   3 -15   2  370.99    9.89
   3 -15   2  382.91    9.33
   3 -15   2  355.50    9.60
  -3  15  -2  375.14    9.22
   3  15   2  368.57    9.19
   3  15   2  371.59    9.62
  -3  15  -2  369.09    9.11
   3 -15   3  400.26   10.70
  -3 -15  -3  407.77   10.25
  -3  15  -3  412.99   10.01
   3 -15   3  415.87   10.09
   3 -15   3  407.24   10.47
   3  15   3  408.34    9.99
  -3  15  -3  410.90   10.00
   3  15   3  413.86   10.51
  -3 -15  -4    0.20    0.74
   3 -15   4    0.45    0.67
   3 -15   4    0.80    0.75
  -3  15  -4    1.05    0.70
  -3  15  -4    0.51    0.59
  -3  15  -4    0.72    0.73
   3  15   4    0.35    0.75
   3  15   4    0.34    0.62
   3 -15   5    0.46    0.73
  -3  15  -5    1.26    0.74
   3  15   5    0.23    0.80
   3  15   5    0.84    0.62
   3 -15   6  614.56   15.07
  -3 -15  -6  606.41   14.38
   3 -15   6  618.79   14.77
  -3  15  -6  625.05   14.37
  -3  15  -6  629.92   14.39
   3  15   6  600.17   14.69
   3  15   7    1.45    0.69
  -3  15  -7    1.73    0.79
   3 -15   7    1.31    0.95
[truncated: 1,259,105 more chars]
